# Supplementary material for: Microbiome and ecotypic adaption of Holcus lanatus (L.) to extremes of its soil pH range, investigated through transcriptome sequencing
Source: Microbiome. 2018 Mar 20;6:48. doi: 10.1186/s40168-018-0434-3 (PMC5859661; doi:10.1186/s40168-018-0434-3)
Supplement: Supplementary file 4 — Significant DAVID GO enrichment results obtained for the 16 up-regulated and down-regulated plant gene lists. (XLSX 121 kb) [file 40168_2018_434_MOESM4_ESM.xlsx]

## Sheet: Root AavAl down
Category	Term	Count	%	PValue	Genes	List Total	Pop Hits	Pop Total	Fold Enrichment	Bonferroni	Benjamini	FDR
GOTERM_MF_DIRECT	GO:0005200~structural constituent of cytoskeleton	5	9.61538	2.33468e-06	AT2G29550, AT5G12250, AT5G23860, AT3G12110, AT4G14960	41	43	18171	51.5343	0.000168083	0.000168083	0.00243008
GOTERM_BP_DIRECT	GO:0007017~microtubule-based process	4	7.69231	2.72831e-05	AT2G29550, AT5G12250, AT5G23860, AT4G14960	43	26	18499	66.186	0.00299669	0.00299669	0.0308208
GOTERM_CC_DIRECT	GO:0045298~tubulin complex	3	5.76923	0.00031008	AT2G29550, AT5G23860, AT4G14960	52	13	25147	111.599	0.0135529	0.00679959	0.289727
GOTERM_CC_DIRECT	GO:0009506~plasmodesma	10	19.2308	0.00017211	AT2G29550, AT1G23410, AT4G07960, AT4G23140, AT3G12110, AT4G14960, AT4G21380, AT1G15910, AT5G56030, AT4G23160	52	1008	25147	4.79758	0.0075449	0.0075449	0.160906
GOTERM_CC_DIRECT	GO:0005886~plasma membrane	18	34.6154	0.000678412	AT4G23140, AT1G23410, AT1G31260, AT4G14960, AT4G21380, AT4G23160, AT2G24710, AT2G29550, AT5G12250, AT5G06530, AT3G20870, AT1G21270, AT3G12110, AT4G02230, AT2G29110, AT3G43790, AT5G25260, AT1G10630	52	3702	25147	2.35136	0.0294188	0.00990404	0.632909

## Sheet: Root AavAl up
Category	Term	Count	%	PValue	Genes	List Total	Pop Hits	Pop Total	Fold Enrichment	Bonferroni	Benjamini	FDR
GOTERM_CC_DIRECT	GO:0005576~extracellular region	50	22.6244	1.88491e-07	AT5G08370, AT1G11910, AT3G23760, AT5G06730, AT5G05340, AT1G30360, AT5G37690, AT2G26870, AT5G20950, AT4G35350, AT5G04885, AT5G55500, AT1G58370, AT1G05260, AT5G10770, AT2G29130, AT1G31550, AT5G51890, AT3G02410, AT4G06744, AT3G62060, AT3G09220, AT3G18170, AT1G14700, AT1G11190, AT5G67090, AT1G64160, AT5G42180, AT5G54570, AT3G21770, AT1G20160, AT5G24318, AT3G61750, AT5G53490, AT1G05850, AT5G60020, AT3…	215	2686	25147	2.17727	1.45137e-05	1.45137e-05	0.000198869
GOTERM_BP_DIRECT	GO:0009834~plant-type secondary cell wall biogenesis	8	3.61991	1.3519e-07	AT2G40320, AT2G36570, AT2G37090, AT2G46770, AT5G15630, AT4G18780, AT4G33330, AT5G17420	170	44	18499	19.785	4.23136e-05	4.23136e-05	0.000181823
GOTERM_CC_DIRECT	GO:0005886~plasma membrane	58	26.2443	3.92116e-06	AT4G02600, AT1G03010, AT2G26870, AT3G54720, AT1G30360, AT4G18780, AT2G02370, AT3G15730, AT1G56230, AT4G35350, AT5G04885, AT2G02040, AT1G53270, AT5G15630, AT3G59690, AT2G21050, AT5G10770, AT4G10850, AT5G17420, AT5G60920, AT2G28250, AT5G61760, AT2G36570, AT5G13170, AT1G01540, AT3G27960, AT2G28315, AT1G77690, AT3G50170, AT2G39890, AT2G14820, AT1G16670, AT4G23400, AT3G21670, AT1G65800, AT4G12730, AT1…	215	3702	25147	1.83248	0.000301884	0.000150953	0.00413698
GOTERM_CC_DIRECT	GO:0009505~plant-type cell wall	14	6.33484	7.92536e-06	AT5G60920, AT5G08370, AT3G14920, AT3G62060, AT5G42180, AT5G54570, AT1G57590, AT1G05260, AT5G51890, AT3G21770, AT2G46930, AT5G20950, AT5G09760, AT3G01190	215	341	25147	4.80199	0.000610069	0.000203398	0.00836141
GOTERM_CC_DIRECT	GO:0016021~integral component of membrane	71	32.1267	0.00010875	AT4G02600, AT2G01275, AT1G35180, AT3G54720, AT1G30360, AT3G18200, AT4G18780, AT2G41610, AT2G02370, AT5G55500, AT2G02040, AT1G53270, AT2G21050, AT5G17420, AT4G10850, AT1G34340, AT5G60920, AT2G28250, AT2G40320, AT2G36570, AT5G06900, AT5G13170, AT3G15820, AT1G01540, AT3G27820, AT3G02410, AT3G62660, AT3G03550, AT5G07250, AT1G77690, AT2G28315, AT3G50170, AT2G39890, AT2G30300, AT2G38320, AT3G25140, AT4…	215	5439	25147	1.52682	0.00833927	0.00209137	0.114679
GOTERM_BP_DIRECT	GO:0042744~hydrogen peroxide catabolic process	8	3.61991	1.72219e-05	AT5G42180, AT5G05340, AT5G06730, AT3G27820, AT1G05260, AT5G51890, AT3G21770, AT3G01190	170	89	18499	9.78136	0.005376	0.00269162	0.02316
GOTERM_BP_DIRECT	GO:0009809~lignin biosynthetic process	7	3.16742	3.64393e-05	AT2G29130, AT5G05340, AT2G46770, AT3G19450, AT4G01070, AT1G05850, AT5G60020	170	68	18499	11.2018	0.0113409	0.00379468	0.0489976
GOTERM_BP_DIRECT	GO:0055114~oxidation-reduction process	28	12.6697	7.31485e-05	AT5G05320, AT5G42180, AT2G44160, AT1G61720, AT5G05340, AT5G06730, AT1G17745, AT3G21770, AT1G70680, AT2G37790, AT3G61750, AT1G05260, AT2G02850, AT1G20020, AT5G60020, AT3G01190, AT5G07800, AT2G29130, AT5G13700, AT5G06900, AT3G19450, AT3G27820, AT5G51890, AT1G32100, AT1G31490, AT3G09220, AT2G19590, AT4G09670	170	1330	18499	2.2909	0.0226362	0.00570773	0.0983358

## Sheet: Root AavLa down
Category	Term	Count	%	PValue	Genes	List Total	Pop Hits	Pop Total	Fold Enrichment	Bonferroni	Benjamini	FDR
GOTERM_CC_DIRECT	GO:0000139~Golgi membrane	31	3.44062	9.75e-06	AT2G24170, AT5G35160, AT1G63120, AT2G24630, AT1G79450, AT1G02730, AT5G03760, AT3G61130, AT3G12740, AT5G39990, AT1G19430, AT2G21540, AT4G12650, AT3G03050, AT1G68710, AT5G61840, AT2G41770, AT5G57500, AT2G38650, AT5G15470, AT2G29040, AT2G33570, AT1G10950, AT2G34410, AT4G20110, AT5G07250, AT2G18180, AT2G14740, AT5G67210, AT2G38320, AT3G55990	885	355	25147	2.48128	0.00185	7.41e-05	0.012112
GOTERM_MF_DIRECT	GO:0003735~structural constituent of ribosome	53	5.88235	1.44e-09	AT2G34480, AT1G74060, AT5G28060, AT1G07770, AT3G04770, AT1G29965, AT2G31610, AT3G53890, AT1G67430, AT2G44120, AT4G18100, AT3G47370, AT5G20290, AT5G35530, AT3G04840, AT5G15200, AT1G36240, AT3G49010, AT1G72370, AT1G26880, AT5G02610, AT1G43170, AT4G02230, AT5G18380, AT3G49910, AT1G61580, AT2G19730, AT1G48830, AT4G14320, AT5G24510, AT4G15000, AT2G37600, AT4G32400, AT1G41880, AT3G60770, AT3G57490, AT1…	802	475	18171	2.52806	9.34e-07	9.34e-07	2.15e-06
GOTERM_MF_DIRECT	GO:0003777~microtubule motor activity	12	1.33185	0.000229	AT3G49650, AT3G45850, AT1G55550, AT3G17360, AT5G47820, AT1G63640, AT2G21300, AT3G16060, AT3G51150, AT2G47500, AT4G05190, AT4G39050	802	70	18171	3.88408	0.137909	0.00923176	0.340745
GOTERM_MF_DIRECT	GO:0003993~acid phosphatase activity	14	1.55383	2.77e-07	AT5G15070, AT3G03530, AT3G52780, AT3G03520, AT2G27190, AT5G63140, AT4G24890, AT1G15080, AT3G48610, AT3G07130, AT1G54780, AT2G16430, AT1G13750, AT5G50400	802	52	18171	6.09999	0.00018	9e-05	0.000414
GOTERM_MF_DIRECT	GO:0004467~long-chain fatty acid-CoA ligase activity	6	0.665927	3.44e-05	AT5G27600, AT1G77590, AT3G05970, AT4G23850, AT1G64400, AT1G49430	802	10	18171	13.5943	0.0220944	0.00247938	0.0513767
GOTERM_MF_DIRECT	GO:0004553~hydrolase activity, hydrolyzing O-glycosyl compounds	28	3.10766	1.46e-05	AT2G36870, AT3G57240, AT5G64570, AT5G10560, AT5G20950, AT5G24090, AT2G44450, AT5G04885, AT1G64390, AT4G21760, AT5G24550, AT2G25630, AT4G33830, AT1G55120, AT3G18080, AT1G48930, AT1G68560, AT2G36390, AT2G32990, AT4G02290, AT1G19940, AT5G44640, AT4G33840, AT2G44480, AT2G16230, AT3G57270, AT5G03650, AT3G18070	802	248	18171	2.55806	0.00945834	0.00189887	0.0218566
GOTERM_MF_DIRECT	GO:0004601~peroxidase activity	18	1.99778	1.44e-05	AT5G60010, AT4G11290, AT5G17820, AT5G05340, AT5G06730, AT5G51890, AT4G37530, AT3G21770, AT1G68850, AT5G15180, AT1G19230, AT1G64060, AT3G61770, AT1G05260, AT2G34060, AT4G33420, AT1G71695, AT3G01190	802	117	18171	3.48571	0.00933152	0.00234109	0.0215622
GOTERM_MF_DIRECT	GO:0005315~inorganic phosphate transmembrane transporter activity	7	0.776915	8.47e-05	AT2G38940, AT4G00370, AT3G54700, AT5G43350, AT2G32830, AT1G61800, AT5G43360	802	18	18171	8.8111	0.0535046	0.00457195	0.126402
GOTERM_MF_DIRECT	GO:0005507~copper ion binding	27	2.99667	2.44e-05	AT5G09360, AT3G52930, AT2G05990, AT5G17920, AT5G07475, AT4G13940, AT4G26970, AT1G63440, AT1G66200, AT5G60020, AT3G52300, AT2G29130, AT2G36880, AT4G05390, AT1G53240, AT5G07440, AT2G05710, AT2G36530, AT4G01850, AT1G67090, AT3G09220, AT5G13490, AT5G48100, AT5G18170, AT5G03300, AT5G05390, AT2G42490	802	241	18171	2.53835	0.0157342	0.00226305	0.0364719
GOTERM_MF_DIRECT	GO:0005524~ATP binding	154	17.0921	5.09e-07	AT1G73670, AT3G45850, AT2G19210, AT3G47780, AT5G27380, AT1G66950, AT5G01020, AT2G28990, AT4G37870, AT2G21300, AT4G18640, AT2G39350, AT2G36910, AT3G13690, AT3G22880, AT1G77590, AT1G53270, AT1G53730, AT1G21230, AT3G14350, AT1G66200, AT3G21090, AT5G56000, AT1G64400, AT2G25220, AT4G17380, AT2G45910, AT5G35170, AT2G28250, AT1G02520, AT1G68710, AT1G01540, AT1G62400, AT5G14640, AT4G28650, AT5G56790, AT4…	802	2372	18171	1.47099	0.00033	0.00011	0.00076
GOTERM_CC_DIRECT	GO:0005576~extracellular region	160	17.758	2.3e-11	AT1G77410, AT5G45890, AT5G09360, AT5G17820, AT2G35860, AT5G23870, AT1G69530, AT1G70160, AT5G10560, AT2G27920, AT5G20950, AT5G24090, AT3G07130, AT2G16430, AT1G05260, AT1G53730, AT1G21230, AT3G14350, AT5G23210, AT5G03610, AT5G13980, AT4G39640, AT4G33830, AT2G05830, AT5G50260, AT5G51890, AT4G37530, AT5G42500, AT1G28600, AT1G68850, AT3G09410, AT5G15180, AT5G09640, AT3G09220, AT3G18170, AT5G48100, AT3…	885	2686	25147	1.69261	4.36e-09	3.64e-10	2.85e-08
GOTERM_CC_DIRECT	GO:0005618~cell wall	80	8.87902	6e-25	AT1G77410, AT3G52930, AT5G28060, AT5G17820, AT5G05340, AT1G69530, AT1G07770, AT1G32940, AT4G18780, AT2G39730, AT5G20950, AT5G45650, AT1G12000, AT4G39260, AT2G16430, AT3G14310, AT3G47370, AT5G56000, AT1G20190, AT5G38940, AT5G13980, AT3G53750, AT1G55120, AT5G20290, AT5G19730, AT5G15200, AT1G68560, AT5G56030, AT1G28600, AT3G49010, AT1G43170, AT5G45640, AT3G57270, AT2G16060, AT2G19730, AT5G62890, AT5…	885	588	25147	3.86594	1.14e-22	3.8e-23	7.46e-22
GOTERM_CC_DIRECT	GO:0005730~nucleolus	37	4.10655	1.44e-06	AT1G74060, AT3G52930, AT5G28060, AT4G37870, AT3G18130, AT2G30620, AT5G11010, AT4G39260, AT3G60770, AT1G34030, AT1G67430, AT2G44120, AT3G47370, AT4G18100, AT5G58420, AT5G02500, AT5G56010, AT3G52300, AT2G16360, AT5G62190, AT1G54690, AT3G09630, AT5G02870, AT5G20290, AT5G35530, AT4G14960, AT5G15200, AT5G60390, AT3G49010, AT4G01850, AT3G16950, AT1G26880, AT2G28740, AT1G43170, AT3G49910, AT3G13920, AT5…	885	428	25147	2.45641	0.000273	1.37e-05	0.0017866
GOTERM_CC_DIRECT	GO:0005737~cytoplasm	217	24.0844	8.33e-08	AT3G45850, AT4G37870, AT2G28840, AT2G31610, AT1G66200, AT2G44120, AT5G43360, AT3G45620, AT2G35020, AT5G04250, AT3G29320, AT3G14940, AT2G05830, AT3G03250, AT3G11950, AT2G36530, AT1G14690, AT3G61230, AT4G39230, AT2G23620, AT1G26880, AT4G02075, AT1G43170, AT2G27880, AT1G26480, AT5G13930, AT4G14320, AT5G15070, AT1G22460, AT4G26590, AT4G36610, AT5G17540, AT3G05590, AT5G47120, AT4G00660, AT4G12430, AT3…	885	4407	25147	1.39913	1.58e-05	9.31e-07	0.000103
GOTERM_CC_DIRECT	GO:0005768~endosome	24	2.66371	0.000203	AT3G03050, AT2G28250, AT1G52780, AT5G61840, AT2G41770, AT5G35160, AT2G20370, AT5G05170, AT5G46330, AT1G51540, AT1G61250, AT2G38650, AT2G41150, AT1G28340, AT1G10950, AT4G20110, AT3G61130, AT4G32410, AT1G19430, AT2G14740, AT5G16910, AT4G12650, AT4G33240, AT2G43750	885	285	25147	2.39282	0.0379128	0.00148544	0.252506
GOTERM_CC_DIRECT	GO:0005773~vacuole	59	6.54828	2.59e-11	AT1G77410, AT5G10560, AT4G32150, AT4G13940, AT3G13320, AT2G31610, AT2G02040, AT1G67430, AT1G66200, AT5G23210, AT1G37130, AT2G44120, AT4G12650, AT3G07990, AT2G07050, AT1G63010, AT5G13980, AT1G55120, AT3G43190, AT2G38760, AT1G43170, AT3G51860, AT3G57270, AT5G62890, AT1G71695, AT3G12500, AT4G24690, AT3G57240, AT5G63800, AT3G03520, AT3G17180, AT3G05590, AT1G34030, AT1G20225, AT5G28540, AT2G35780, AT3…	885	629	25147	2.66529	4.91e-09	3.78e-10	3.21e-08
GOTERM_CC_DIRECT	GO:0005774~vacuolar membrane	60	6.65927	9.15e-15	AT2G34480, AT3G52930, AT5G06730, AT5G17920, AT1G07770, AT5G10560, AT4G32150, AT4G13940, AT2G31610, AT2G05070, AT2G02040, AT1G19430, AT5G56000, AT1G75500, AT4G12650, AT5G13980, AT1G63010, AT5G15200, AT5G07440, AT3G49010, AT1G76800, AT5G02610, AT1G43170, AT2G47600, AT3G51860, AT3G49910, AT1G61800, AT1G48480, AT1G71140, AT3G12500, AT3G62360, AT2G01770, AT3G55130, AT3G05590, AT1G34030, AT2G39130, AT4…	885	536	25147	3.18075	1.73e-12	1.92e-13	1.13e-11
GOTERM_CC_DIRECT	GO:0005794~Golgi apparatus	116	12.8746	2.74e-22	AT2G15730, AT5G35160, AT1G13560, AT2G24630, AT1G79450, AT1G28340, AT4G39260, AT2G05070, AT2G31610, AT1G04200, AT5G39990, AT2G44120, AT1G19430, AT5G56000, AT5G17420, AT4G12650, AT3G03050, AT5G20290, AT5G49900, AT5G19160, AT5G15470, AT2G34430, AT2G29040, AT1G43170, AT2G28315, AT5G16910, AT2G38320, AT2G24170, AT1G22460, AT3G12740, AT3G60770, AT3G05590, AT3G53870, AT3G62390, AT1G52780, AT5G61840, AT2…	885	1226	25147	2.6885	5.21e-20	1.04e-20	3.41e-19
GOTERM_CC_DIRECT	GO:0005802~trans-Golgi network	22	2.44173	0.000977	AT3G03050, AT1G68710, AT1G52780, AT5G61840, AT2G41770, AT5G35160, AT2G20370, AT5G05170, AT1G51540, AT1G61250, AT2G38650, AT2G41150, AT1G28340, AT1G10950, AT4G20110, AT3G61130, AT4G32410, AT1G19430, AT2G14740, AT5G16910, AT4G12650, AT2G43750	885	280	25147	2.23258	0.169498	0.0068551	1.20755
GOTERM_CC_DIRECT	GO:0005829~cytosol	164	18.202	1.36e-18	AT5G27380, AT4G37870, AT5G35160, AT2G37210, AT5G20950, AT4G35090, AT4G02340, AT4G39260, AT2G31610, AT2G16430, AT1G66200, AT3G14350, AT1G10360, AT1G37130, AT2G44120, AT5G58700, AT5G56000, AT2G35020, AT3G25860, AT3G29320, AT2G20190, AT3G14940, AT3G03250, AT5G20290, AT2G40840, AT5G14640, AT2G36530, AT5G63860, AT2G02380, AT3G16950, AT1G43170, AT2G27880, AT2G16060, AT5G53850, AT3G04880, AT5G36160, AT5…	885	2309	25147	2.01819	2.59e-16	4.31e-17	1.69e-15
GOTERM_CC_DIRECT	GO:0005840~ribosome	39	4.32852	1.89e-09	AT2G34480, AT1G74060, AT5G24510, AT5G28060, AT1G07770, AT4G15000, AT2G37600, AT1G29965, AT1G41880, AT3G60770, AT3G57490, AT1G34030, AT3G05590, AT3G53890, AT1G67430, AT4G16720, AT4G18100, AT5G58420, AT1G08360, AT2G16360, AT3G09630, AT5G02870, AT5G20290, AT4G36130, AT3G49010, AT3G58700, AT5G10360, AT1G26880, AT5G02610, AT1G43170, AT4G02230, AT5G18380, AT2G37270, AT2G01250, AT1G61580, AT2G19730, AT5…	885	360	25147	3.07826	3.59e-07	2.24e-08	2.35e-06
GOTERM_CC_DIRECT	GO:0005871~kinesin complex	12	1.33185	5.69e-06	AT3G49650, AT3G45850, AT1G55550, AT3G17360, AT5G47820, AT1G63640, AT2G21300, AT3G16060, AT3G51150, AT2G47500, AT4G05190, AT4G39050	885	59	25147	5.77926	0.00108104	4.7e-05	0.00707508
GOTERM_CC_DIRECT	GO:0005886~plasma membrane	263	29.1898	3.52e-31	AT1G80830, AT3G45850, AT2G19210, AT3G47780, AT5G01020, AT2G36910, AT1G28340, AT3G13690, AT4G39260, AT1G53270, AT1G21230, AT5G62850, AT1G37130, AT1G71900, AT3G21090, AT5G43360, AT5G58700, AT5G17420, AT4G10850, AT1G75500, AT2G25220, AT3G03050, AT2G28250, AT1G65730, AT1G02520, AT3G03250, AT1G68710, AT2G36530, AT1G08860, AT5G56790, AT4G29990, AT1G56720, AT1G12940, AT4G02075, AT1G43170, AT2G28315, AT3…	885	3702	25147	2.01866	6.69e-29	6.69e-29	4.38e-28
GOTERM_CC_DIRECT	GO:0005887~integral component of plasma membrane	30	3.32963	1.57e-07	AT5G18840, AT2G34960, AT2G28260, AT4G18910, AT4G26590, AT3G54700, AT1G63440, AT1G64060, AT5G62850, AT5G43360, AT4G10850, AT5G09220, AT2G38940, AT2G32830, AT1G34580, AT3G14770, AT1G21460, AT4G10770, AT1G15080, AT2G38290, AT5G62670, AT4G22200, AT2G48020, AT4G20110, AT3G18830, AT1G20860, AT5G43350, AT1G23090, AT2G14740, AT5G64740	885	275	25147	3.09978	2.99e-05	1.66e-06	0.000195
GOTERM_BP_DIRECT	GO:0005975~carbohydrate metabolic process	37	4.10655	8.25e-06	AT1G77410, AT5G04360, AT2G36870, AT3G55800, AT3G57240, AT1G12230, AT5G63800, AT1G70730, AT5G64570, AT1G19170, AT5G20950, AT5G24090, AT2G44450, AT5G04885, AT3G12700, AT4G21760, AT5G24550, AT3G29320, AT2G25630, AT5G51820, AT4G33830, AT1G55120, AT1G53240, AT3G18080, AT5G40610, AT3G26380, AT5G58330, AT1G80170, AT1G65590, AT5G44640, AT4G33840, AT1G67070, AT2G44480, AT3G57270, AT2G16230, AT3G18070, AT3…	776	390	18499	2.26164	0.00740265	0.000928	0.0128554
GOTERM_BP_DIRECT	GO:0006096~glycolytic process	14	1.55383	6.79e-06	AT2G36580, AT3G25860, AT2G01140, AT3G52930, AT1G74030, AT2G22480, AT2G36530, AT1G22170, AT1G34430, AT1G12000, AT3G52990, AT1G12900, AT1G30120, AT5G52920	776	71	18499	4.70063	0.00610071	0.00101938	0.0105876
GOTERM_BP_DIRECT	GO:0006631~fatty acid metabolic process	13	1.44284	4.9e-06	AT5G27600, AT5G05270, AT5G20410, AT2G26310, AT1G77590, AT3G05970, AT5G36880, AT1G01600, AT4G23850, AT3G55120, AT3G63170, AT1G64400, AT1G49430	776	59	18499	5.25264	0.00440534	0.000883	0.00763897
GOTERM_BP_DIRECT	GO:0006633~fatty acid biosynthetic process	20	2.21976	1.59e-06	AT2G34770, AT2G05990, AT4G12110, AT1G09430, AT1G55020, AT1G19640, AT3G22400, AT5G05580, AT1G74960, AT1G04220, AT2G26640, AT1G77590, AT5G16230, AT1G30120, AT5G52920, AT5G43760, AT4G23850, AT1G64400, AT1G62640, AT1G49430	776	128	18499	3.72483	0.00142762	0.000714	0.00247189
GOTERM_BP_DIRECT	GO:0006817~phosphate ion transport	8	0.887902	9.39e-05	AT1G63010, AT1G20860, AT3G52190, AT2G38940, AT3G54700, AT5G43350, AT2G32830, AT5G43360	776	27	18499	7.06338	0.0810908	0.00602236	0.146218
GOTERM_BP_DIRECT	GO:0007018~microtubule-based movement	12	1.33185	6.35e-05	AT3G49650, AT3G45850, AT1G55550, AT3G17360, AT5G47820, AT1G63640, AT2G21300, AT3G16060, AT3G51150, AT2G47500, AT4G05190, AT4G39050	776	64	18499	4.4698	0.0555691	0.00438825	0.0988752
GOTERM_CC_DIRECT	GO:0009505~plant-type cell wall	40	4.43951	1.09e-10	AT5G17820, AT5G64570, AT3G62360, AT5G23870, AT1G69530, AT5G10560, AT3G21770, AT1G32960, AT5G20950, AT2G44450, AT5G64260, AT2G16430, AT1G05260, AT5G23210, AT2G34060, AT4G33420, AT3G01190, AT5G13980, AT2G25630, AT5G60920, AT5G06860, AT4G11290, AT4G39640, AT1G21680, AT3G10740, AT2G27190, AT5G50260, AT3G18080, AT5G19730, AT5G51890, AT1G68560, AT3G09410, AT3G26380, AT5G15180, AT1G80170, AT1G65590, AT4…	885	341	25147	3.3331	2.07e-08	1.48e-09	1.35e-07
GOTERM_CC_DIRECT	GO:0009506~plasmodesma	90	9.9889	1.25e-15	AT3G52930, AT3G47780, AT5G17820, AT5G17920, AT1G07770, AT5G05170, AT4G13940, AT5G20950, AT2G42600, AT5G41410, AT2G36910, AT1G29965, AT4G39260, AT2G38750, AT2G31610, AT2G16430, AT3G17840, AT1G67430, AT4G12690, AT2G44120, AT4G05200, AT3G47370, AT4G12650, AT4G17380, AT3G53750, AT2G20190, AT4G39640, AT2G05830, AT1G02520, AT3G03780, AT5G20290, AT5G35530, AT3G04840, AT5G15200, AT1G68560, AT2G22125, AT5…	885	1008	25147	2.53703	2.32e-13	2.9e-14	1.52e-12
GOTERM_CC_DIRECT	GO:0009507~chloroplast	185	20.5327	5.72e-06	AT1G80830, AT1G12230, AT5G27380, AT4G33030, AT2G05990, AT3G18200, AT4G18640, AT4G33510, AT1G14030, AT5G05580, AT4G35090, AT3G04770, AT1G18640, AT4G34830, AT4G39260, AT1G15170, AT2G31610, AT2G05070, AT1G77590, AT5G16230, AT1G65010, AT1G30120, AT2G44120, AT3G26890, AT2G13620, AT5G17420, AT3G19490, AT3G25860, AT3G29320, AT5G50600, AT2G01140, AT2G25800, AT5G35170, AT3G14940, AT3G11950, AT5G20290, AT5…	885	3855	25147	1.36361	0.0010861	4.53e-05	0.00710824
GOTERM_CC_DIRECT	GO:0009570~chloroplast stroma	48	5.32741	3.14e-06	AT5G04360, AT3G55800, AT1G12230, AT1G70730, AT5G17920, AT2G05990, AT1G17745, AT2G39730, AT3G63170, AT1G14030, AT1G74960, AT2G26310, AT5G13110, AT2G29630, AT1G04420, AT1G30120, AT5G52920, AT1G66200, AT1G11860, AT3G27890, AT5G56000, AT1G62640, AT3G29320, AT3G25860, AT2G01140, AT1G63940, AT5G51820, AT1G74030, AT2G05710, AT2G36390, AT5G58330, AT1G64190, AT4G19710, AT1G67090, AT1G34430, AT5G05270, AT3…	885	653	25147	2.08868	0.000596	2.84e-05	0.00390297
GOTERM_BP_DIRECT	GO:0009651~response to salt stress	44	4.88346	3.02e-06	AT3G52930, AT5G27600, AT5G23540, AT5G17920, AT4G32150, AT4G10310, AT5G24090, AT1G17840, AT1G02730, AT4G39260, AT2G38750, AT2G31610, AT1G66200, AT3G53870, AT3G27890, AT5G24550, AT3G19490, AT3G52300, AT5G38940, AT3G48360, AT5G60920, AT5G17310, AT3G03250, AT3G03780, AT5G35530, AT4G11650, AT1G53240, AT4G14960, AT5G07440, AT2G05710, AT5G56030, AT4G37530, AT5G14640, AT1G64190, AT2G36530, AT5G20270, AT1…	776	484	18499	2.16717	0.0027204	0.000908	0.00471332
GOTERM_CC_DIRECT	GO:0009705~plant-type vacuole membrane	16	1.7758	5.09e-06	AT1G63010, AT5G61350, AT3G58060, AT3G27170, AT2G48020, AT3G13320, AT1G15690, AT2G02040, AT5G13740, AT4G22990, AT3G51860, AT3G55120, AT5G13930, AT4G15920, AT1G75500, AT1G68600	885	107	25147	4.24893	0.000967	4.4e-05	0.00632857
GOTERM_BP_DIRECT	GO:0009809~lignin biosynthetic process	13	1.44284	2.26e-05	AT5G09360, AT2G36880, AT2G29130, AT1G76470, AT2G40890, AT5G05340, AT5G05170, AT1G15950, AT5G48930, AT4G37970, AT4G34050, AT5G48100, AT5G60020	776	68	18499	4.55744	0.0201223	0.00184625	0.0351658
GOTERM_CC_DIRECT	GO:0009941~chloroplast envelope	45	4.99445	2.83e-07	AT3G55800, AT1G12230, AT1G31800, AT5G20830, AT2G05990, AT2G47250, AT2G39730, AT3G63170, AT4G32400, AT5G05580, AT2G05070, AT1G77590, AT1G04420, AT1G30120, AT1G66200, AT5G33320, AT1G11860, AT3G19490, AT3G25860, AT5G35170, AT4G38510, AT5G51820, AT3G03780, AT3G11950, AT4G00370, AT5G54270, AT5G58330, AT1G67090, AT2G05100, AT1G34430, AT2G34430, AT3G16950, AT5G13490, AT5G35630, AT1G15690, AT1G07120, AT3…	885	543	25147	2.35481	5.38e-05	2.83e-06	0.000352
GOTERM_MF_DIRECT	GO:0015114~phosphate ion transmembrane transporter activity	7	0.776915	2.56e-05	AT1G63010, AT1G20860, AT2G38940, AT3G54700, AT5G43350, AT2G32830, AT5G43360	802	15	18171	10.5733	0.0164743	0.00207429	0.0382015
GOTERM_MF_DIRECT	GO:0015293~symporter activity	12	1.33185	5.4e-05	AT5G23810, AT1G32450, AT1G10010, AT1G20860, AT2G16130, AT2G38940, AT5G09220, AT3G54700, AT1G23090, AT5G43350, AT2G32830, AT5G43360	802	60	18171	4.53142	0.0344685	0.00350151	0.0806481
GOTERM_BP_DIRECT	GO:0015706~nitrate transport	7	0.776915	0.000124	AT1G08090, AT1G32450, AT5G50200, AT1G12940, AT3G27170, AT1G22540, AT5G60770	776	20	18499	8.34362	0.105768	0.00742494	0.193239
GOTERM_CC_DIRECT	GO:0016020~membrane	152	16.8701	2.46e-24	AT2G38110, AT5G17820, AT4G37870, AT1G69530, AT4G32150, AT5G20950, AT1G79450, AT3G04770, AT1G15170, AT2G31610, AT1G77590, AT5G62850, AT5G39990, AT3G11430, AT2G44120, AT1G09900, AT1G71900, AT5G43360, AT4G10850, AT1G75500, AT2G36020, AT3G25860, AT5G06900, AT5G20290, AT5G49900, AT1G22540, AT2G36530, AT2G34430, AT1G67090, AT2G29040, AT1G43170, AT2G28315, AT1G20860, AT2G39890, AT3G26330, AT1G01610, AT2…	885	1797	25147	2.40347	4.68e-22	1.17e-22	3.06e-21
GOTERM_CC_DIRECT	GO:0016021~integral component of membrane	277	30.7436	8.95e-12	AT1G80830, AT2G15730, AT2G19210, AT2G38110, AT3G47780, AT2G01275, AT1G13560, AT2G24630, AT2G28840, AT2G36910, AT1G28340, AT1G53270, AT1G01600, AT1G21230, AT5G62850, AT3G11430, AT1G71900, AT3G21090, AT5G17420, AT4G10850, AT1G75500, AT2G25220, AT3G03050, AT2G28250, AT1G65730, AT1G02520, AT5G06900, AT1G68710, AT4G00370, AT1G11540, AT5G15470, AT2G34430, AT4G29990, AT5G49320, AT2G46210, AT1G56720, AT1…	885	5439	25147	1.44712	1.7e-09	1.55e-10	1.11e-08
GOTERM_BP_DIRECT	GO:0016036~cellular response to phosphate starvation	17	1.88679	3.38e-06	AT3G04530, AT3G03250, AT4G33030, AT4G37870, AT3G52190, AT3G03520, AT2G27190, AT2G45130, AT1G53310, AT3G16785, AT4G35090, AT3G51770, AT5G20410, AT2G16430, AT5G43350, AT1G73010, AT5G01220	776	99	18499	4.09355	0.00303696	0.00076	0.00526261
GOTERM_BP_DIRECT	GO:0016042~lipid catabolic process	19	2.10877	0.00017	AT4G28780, AT5G03610, AT1G58430, AT3G16370, AT1G28600, AT2G23540, AT3G16785, AT5G45910, AT1G09390, AT4G39850, AT1G28570, AT4G16070, AT1G75880, AT3G14820, AT1G74460, AT5G55050, AT5G58700, AT4G10955, AT4G26790	776	163	18499	2.77877	0.141687	0.00950373	0.264013
GOTERM_MF_DIRECT	GO:0016760~cellulose synthase (UDP-forming) activity	8	0.887902	0.000129	AT3G03050, AT1G02730, AT4G32410, AT5G05170, AT4G18780, AT5G16910, AT5G17420, AT5G64740	802	27	18171	6.71322	0.0803093	0.00596201	0.192377
GOTERM_MF_DIRECT	GO:0016788~hydrolase activity, acting on ester bonds	17	1.88679	0.000194	AT2G23560, AT4G28780, AT5G03610, AT1G68260, AT3G03530, AT3G03520, AT1G58430, AT3G16370, AT1G28600, AT3G48610, AT2G23540, AT5G45910, AT2G23620, AT1G09390, AT1G28570, AT1G74460, AT4G26790	802	130	18171	2.96285	0.118331	0.00836072	0.289255
GOTERM_CC_DIRECT	GO:0022625~cytosolic large ribosomal subunit	29	3.21865	2.5e-12	AT2G34480, AT1G74060, AT5G24510, AT4G15000, AT2G37600, AT1G29965, AT1G41880, AT3G05590, AT1G67430, AT2G44120, AT4G16720, AT4G18100, AT1G08360, AT3G09630, AT5G02870, AT4G36130, AT1G36240, AT3G49010, AT3G58700, AT1G26880, AT5G02610, AT1G43170, AT4G02230, AT3G62870, AT2G01250, AT3G49910, AT1G61580, AT2G19730, AT4G14320	885	161	25147	5.11817	4.75e-10	4.75e-11	3.11e-09
GOTERM_CC_DIRECT	GO:0022626~cytosolic ribosome	52	5.77137	4.05e-29	AT2G34480, AT1G74060, AT5G28060, AT1G07770, AT4G35090, AT3G04770, AT2G31610, AT3G53890, AT1G67430, AT1G66200, AT2G44120, AT4G18100, AT3G47370, AT3G25860, AT5G20290, AT5G35530, AT3G04840, AT5G15200, AT3G49010, AT1G72370, AT1G67090, AT1G34430, AT5G35630, AT5G02610, AT1G43170, AT4G02230, AT3G49910, AT2G19730, AT1G48830, AT1G18080, AT5G24510, AT1G48630, AT4G15000, AT3G60770, AT1G34030, AT3G53870, AT1…	885	204	25147	7.24296	7.69e-27	3.85e-27	5.03e-26
GOTERM_CC_DIRECT	GO:0022627~cytosolic small ribosomal subunit	22	2.44173	6.31e-10	AT2G16360, AT5G28060, AT5G20290, AT5G35530, AT1G07770, AT3G04840, AT5G15200, AT1G72370, AT5G10360, AT3G04770, AT2G31610, AT5G18380, AT3G57490, AT3G60770, AT2G37270, AT1G34030, AT3G53890, AT3G53870, AT5G59240, AT3G47370, AT5G58420, AT1G48830	885	116	25147	5.38899	1.2e-07	8e-09	7.85e-07
GOTERM_MF_DIRECT	GO:0042626~ATPase activity, coupled to transmembrane movement of substances	16	1.7758	6.22e-05	AT1G15520, AT3G47780, AT1G02520, AT1G66950, AT3G28345, AT2G39350, AT2G36910, AT1G17840, AT4G18050, AT3G55130, AT4G39850, AT1G53270, AT3G28860, AT3G21090, AT3G13080, AT2G47000	802	106	18171	3.41994	0.0395814	0.00366473	0.0928502
GOTERM_BP_DIRECT	GO:0042744~hydrogen peroxide catabolic process	15	1.66482	1.88e-05	AT4G11290, AT5G17820, AT5G05340, AT5G06730, AT5G51890, AT4G37530, AT3G21770, AT1G68850, AT5G15180, AT4G35090, AT1G05260, AT2G34060, AT4G33420, AT1G71695, AT3G01190	776	89	18499	4.0178	0.0168159	0.00188254	0.0293391
GOTERM_BP_DIRECT	GO:0046686~response to cadmium ion	33	3.6626	1.99e-05	AT3G52930, AT3G12500, AT1G70730, AT4G37870, AT2G21790, AT5G20830, AT5G17920, AT4G26970, AT4G29040, AT3G52990, AT1G12000, AT5G52920, AT1G11860, AT5G02500, AT2G01140, AT1G63940, AT1G78870, AT5G17310, AT3G03780, AT1G53240, AT5G07440, AT2G05710, AT1G68560, AT2G36530, AT5G60390, AT4G39230, AT1G67070, AT5G35630, AT4G34050, AT5G18170, AT3G13920, AT1G18080, AT2G43750	776	342	18499	2.30025	0.0177347	0.00178779	0.0309564
GOTERM_CC_DIRECT	GO:0048046~apoplast	61	6.77026	4.25e-17	AT1G77410, AT5G09360, AT3G52930, AT5G05340, AT5G17920, AT1G32940, AT4G13940, AT2G39730, AT2G42600, AT4G39260, AT1G66200, AT3G14310, AT5G56000, AT5G38940, AT5G13980, AT2G29130, AT3G53750, AT4G39640, AT3G14940, AT1G55120, AT3G03780, AT1G68560, AT5G42500, AT5G58330, AT2G36530, AT1G67090, AT3G09220, AT5G35630, AT5G48100, AT1G12900, AT5G05390, AT1G75880, AT2G26080, AT1G65870, AT2G43750, AT2G36870, AT3…	885	494	25147	3.5087	8.08e-15	1.15e-15	5.29e-14
GOTERM_MF_DIRECT	GO:0052689~carboxylic ester hydrolase activity	19	2.10877	0.00011	AT4G28780, AT5G03610, AT2G45600, AT5G23870, AT1G58430, AT3G16370, AT1G28600, AT3G09410, AT3G48700, AT2G23540, AT1G58350, AT5G45910, AT1G09390, AT1G28570, AT1G75880, AT3G14820, AT1G74460, AT5G55050, AT4G26790	802	150	18171	2.8699	0.0689235	0.00547831	0.164127
GOTERM_BP_DIRECT	GO:0055085~transmembrane transport	29	3.21865	7.53e-08	AT3G17650, AT5G53550, AT4G32400, AT2G36910, AT4G18050, AT4G22990, AT3G43790, AT5G43360, AT3G19490, AT3G13080, AT1G63010, AT1G65730, AT1G02520, AT2G16980, AT2G38940, AT2G32830, AT3G28345, AT5G60770, AT5G24380, AT1G08090, AT3G47420, AT5G13490, AT1G12940, AT2G16130, AT1G20860, AT2G47600, AT4G39850, AT5G62890, AT3G28860	776	212	18499	3.26098	6.78e-05	6.78e-05	0.000117
GOTERM_BP_DIRECT	GO:0055114~oxidation-reduction process	90	9.9889	6.88e-06	AT2G34770, AT5G09360, AT5G43450, AT2G44160, AT5G17820, AT5G05340, AT5G06730, AT2G05990, AT3G14690, AT1G48130, AT5G24910, AT5G05580, AT4G35090, AT3G23510, AT1G01600, AT5G16230, AT1G05260, AT1G30120, AT1G37130, AT5G25620, AT3G29320, AT2G29130, AT5G06900, AT1G70670, AT5G51890, AT5G07440, AT4G37530, AT1G68850, AT4G39950, AT4G10490, AT5G58330, AT5G15180, AT4G19710, AT1G67090, AT3G16950, AT2G46210, AT3…	776	1330	18499	1.61316	0.00617846	0.000885	0.010723
GOTERM_BP_DIRECT	GO:0071555~cell wall organization	30	3.32963	6.09e-05	AT2G36870, AT5G23870, AT5G05170, AT1G19170, AT2G45110, AT2G24630, AT4G18780, AT1G02730, AT5G03760, AT3G61130, AT1G64390, AT5G17420, AT1G75500, AT4G20050, AT3G03050, AT5G61840, AT1G68560, AT1G48930, AT3G09410, AT1G80170, AT2G32990, AT4G02290, AT2G38650, AT5G15470, AT1G19940, AT2G33570, AT5G41900, AT4G32410, AT5G16910, AT5G64740	776	314	18499	2.2776	0.0533934	0.00456221	0.0948977
GOTERM_MF_DIRECT	GO:0102391~decanoate--CoA ligase activity	6	0.665927	1.79e-05	AT5G27600, AT1G77590, AT3G05970, AT4G23850, AT1G64400, AT1G49430	802	9	18171	15.1047	0.0115256	0.00193022	0.0266607

## Sheet: Root AavLa up
Category	Term	Count	%	PValue	Genes	List Total	Pop Hits	Pop Total	Fold Enrichment	Bonferroni	Benjamini	FDR
GOTERM_MF_DIRECT	GO:0003735~structural constituent of ribosome	32	5.3068	1.88e-05	AT2G41840, AT1G04270, AT3G04230, AT1G23410, AT2G18020, AT3G11940, AT4G01310, AT5G06360, AT3G53870, AT4G16720, AT3G11510, AT2G09990, AT4G18100, AT5G58420, AT5G45775, AT2G22500, AT1G08845, AT3G09680, AT3G61110, AT5G35530, AT5G15200, AT2G44860, AT3G51190, AT4G34670, AT4G00100, AT4G02230, AT2G37270, AT3G49910, AT2G33370, AT1G61580, AT2G17270, AT4G24570	521	475	18171	2.34962	0.00833221	0.00208959	0.0266803
GOTERM_MF_DIRECT	GO:0005200~structural constituent of cytoskeleton	9	1.49254	2.56e-05	AT2G29550, AT5G12250, AT3G53750, AT5G23860, AT3G12110, AT4G14960, AT5G59370, AT5G09810, AT1G64740	521	43	18171	7.29987	0.0112894	0.00189047	0.0362015
GOTERM_CC_DIRECT	GO:0005618~cell wall	38	6.30182	6.42e-08	AT5G57550, AT1G04110, AT3G44110, AT3G09440, AT3G11940, AT1G78900, AT5G03340, AT1G20160, AT5G67360, AT5G52640, AT5G38480, AT1G02810, AT4G02930, AT3G07970, AT5G28540, AT5G09810, AT2G09990, AT5G56000, AT3G13790, AT5G02500, AT3G53750, AT5G08300, AT3G61110, AT5G57560, AT4G14960, AT5G15200, AT5G56030, AT1G57720, AT2G29550, AT4G25810, AT4G34670, AT4G08950, AT2G37270, AT3G13920, AT4G02330, AT5G09760, AT3…	590	588	25147	2.75449	1.17e-05	1.46e-06	7.92e-05
GOTERM_CC_DIRECT	GO:0005730~nucleolus	39	6.46766	2.48e-12	AT2G41840, AT3G04230, AT3G44110, AT1G07930, AT2G18020, AT5G20160, AT3G18130, AT1G21690, AT5G06360, AT2G37990, AT5G67380, AT3G62840, AT5G50850, AT2G47420, AT5G54640, AT5G09810, AT3G11510, AT4G18100, AT5G58420, AT1G65030, AT5G02500, AT5G56010, AT1G07920, AT5G22100, AT3G09680, AT5G35530, AT4G25730, AT4G14960, AT3G13230, AT1G02140, AT5G15200, AT2G44860, AT5G60390, AT1G07370, AT4G34670, AT4G00100, AT3…	590	428	25147	3.88378	4.51e-10	1.13e-10	3.06e-09
GOTERM_CC_DIRECT	GO:0005737~cytoplasm	156	25.8706	4.58e-08	AT3G04230, AT4G15093, AT5G27930, AT1G07930, AT1G09140, AT3G11940, AT2G15580, AT2G16850, AT1G73480, AT1G72730, AT5G52640, AT1G77680, AT4G38740, AT5G59370, AT1G10360, AT5G01830, AT4G17170, AT3G52870, AT3G02520, AT5G56000, AT5G60540, AT1G55270, AT5G01230, AT1G07920, AT2G24540, AT1G65430, AT5G23860, AT1G52820, AT1G69523, AT3G07720, AT3G62760, AT2G36530, AT2G15790, AT5G55090, AT3G59710, AT2G23620, AT1…	590	4407	25147	1.50874	8.34e-06	1.19e-06	5.66e-05
GOTERM_CC_DIRECT	GO:0005773~vacuole	30	4.97512	0.00047	AT4G23400, AT3G56310, AT3G09440, AT1G07930, AT2G18020, AT5G60660, AT3G11940, AT1G78920, AT4G29130, AT4G35100, AT1G78900, AT2G16850, AT4G00430, AT4G34720, AT5G38480, AT4G17170, AT2G33380, AT5G28540, AT5G45775, AT1G07920, AT2G37180, AT1G78300, AT4G14960, AT5G12950, AT5G60390, AT1G57720, AT2G29550, AT2G46370, AT1G15690, AT4G17530	590	629	25147	2.03285	0.0820041	0.00568792	0.578462
GOTERM_CC_DIRECT	GO:0005774~vacuolar membrane	30	4.97512	3.04e-05	AT1G04270, AT3G09440, AT1G07930, AT2G18020, AT1G78920, AT4G29130, AT3G17040, AT1G78900, AT3G22200, AT1G33170, AT4G34720, AT5G50850, AT1G72730, AT5G67480, AT5G28540, AT4G16720, AT1G10630, AT5G56000, AT5G02500, AT1G72140, AT1G07920, AT1G78300, AT5G15200, AT5G60390, AT3G59140, AT1G15690, AT2G37270, AT3G49910, AT3G04120, AT3G12580	590	536	25147	2.38556	0.00552052	0.000395	0.0375276
GOTERM_CC_DIRECT	GO:0005794~Golgi apparatus	71	11.7745	5.56e-12	AT2G41840, AT1G31440, AT3G09440, AT1G07930, AT2G18020, AT4G23460, AT1G27300, AT1G78900, AT3G03690, AT5G03700, AT1G72730, AT4G17170, AT1G08280, AT4G18100, AT3G02520, AT5G56000, AT5G06700, AT3G48280, AT1G07920, AT5G23860, AT5G35530, AT5G57560, AT4G10040, AT5G15200, AT5G56030, AT2G39450, AT1G05560, AT5G08680, AT4G34670, AT3G49910, AT1G11090, AT3G25140, AT5G23850, AT1G04270, AT1G23410, AT1G78920, AT5…	590	1226	25147	2.46832	1.01e-09	2.02e-10	6.86e-09
GOTERM_CC_DIRECT	GO:0005829~cytosol	128	21.2272	2.3e-20	AT1G31440, AT2G41840, AT3G04230, AT1G07930, AT5G20160, AT1G60940, AT3G49680, AT4G02340, AT2G03550, AT1G72730, AT5G52640, AT4G38740, AT2G23070, AT1G10360, AT2G15490, AT3G02520, AT5G56000, AT5G60540, AT1G07920, AT3G14420, AT1G53320, AT3G07720, AT3G62760, AT4G02860, AT2G36530, AT2G15790, AT1G59670, AT5G55560, AT3G01160, AT3G23600, AT3G48990, AT1G48630, AT4G29130, AT2G43820, AT3G22200, AT1G42970, AT3…	590	2309	25147	2.36276	4.19e-18	4.19e-18	2.84e-17
GOTERM_CC_DIRECT	GO:0005840~ribosome	24	3.9801	1.59e-05	AT1G23410, AT3G04230, AT1G08845, AT3G09680, AT3G61110, AT2G18020, AT5G20160, AT3G11940, AT5G06360, AT4G01310, AT2G44860, AT3G51190, AT4G00100, AT1G71720, AT4G02230, AT2G37270, AT2G33370, AT1G61580, AT4G16720, AT2G09990, AT3G11510, AT4G18100, AT5G58420, AT5G45775	590	360	25147	2.84147	0.00288262	0.000241	0.0195714
GOTERM_CC_DIRECT	GO:0005886~plasma membrane	154	25.539	4.11e-13	AT1G80830, AT1G31440, AT4G02600, AT1G07930, AT3G11940, AT2G26870, AT3G54720, AT1G60940, AT5G03700, AT2G32800, AT2G16120, AT4G19390, AT5G52640, AT1G07430, AT4G38740, AT1G21230, AT2G02220, AT4G17170, AT3G02520, AT5G56000, AT3G13790, AT5G45480, AT4G04850, AT1G07920, AT2G37180, AT4G29190, AT5G53390, AT5G65660, AT1G53320, AT1G77380, AT2G36530, AT2G29380, AT3G49750, AT1G51340, AT1G07630, AT1G47330, AT5…	590	3702	25147	1.77304	7.47e-11	2.49e-11	5.07e-10
GOTERM_BP_DIRECT	GO:0008152~metabolic process	31	5.14096	2.24e-09	AT1G04110, AT3G48990, AT2G15480, AT2G26870, AT1G22400, AT2G43820, AT3G21790, AT4G15550, AT5G06570, AT1G20160, AT2G31750, AT2G03550, AT2G30150, AT1G07250, AT2G15490, AT1G47480, AT1G22360, AT5G59590, AT2G45600, AT5G08300, AT3G16520, AT1G22380, AT5G23530, AT3G48700, AT4G15480, AT3G18850, AT1G05560, AT3G48690, AT1G68620, AT5G49690, AT1G20560	519	303	18499	3.6467	1.62e-06	1.62e-06	3.39e-06
GOTERM_MF_DIRECT	GO:0008194~UDP-glycosyltransferase activity	15	2.48756	1.09e-06	AT3G16520, AT2G15480, AT1G22400, AT2G43820, AT4G02280, AT3G02100, AT3G21790, AT4G15550, AT4G15480, AT1G05560, AT2G31750, AT2G30150, AT2G15490, AT1G22360, AT5G59590	521	101	18171	5.17978	0.000482	0.000161	0.00153842
GOTERM_BP_DIRECT	GO:0009056~catabolic process	8	1.3267	2.15e-06	AT2G45600, AT2G03550, AT3G48690, AT1G68620, AT1G47480, AT5G06570, AT5G23530, AT3G48700	519	23	18499	12.3978	0.00155706	0.000389	0.00326041
GOTERM_CC_DIRECT	GO:0009506~plasmodesma	51	8.45771	5.73e-07	AT2G41840, AT3G09440, AT1G07930, AT3G11940, AT4G23460, AT4G35100, AT1G78900, AT2G16850, AT4G00430, AT4G38780, AT5G09810, AT5G54380, AT3G02520, AT1G07920, AT2G37180, AT3G53750, AT3G60720, AT5G35530, AT3G14420, AT5G15200, AT5G56030, AT2G36530, AT4G34670, AT3G12110, AT1G04270, AT1G23410, AT4G23400, AT3G44110, AT3G48990, AT5G60660, AT2G44910, AT5G62680, AT5G38480, AT4G14030, AT3G53870, AT5G28540, AT1…	590	1008	25147	2.15647	0.000104	1.04e-05	0.000707
GOTERM_BP_DIRECT	GO:0009651~response to salt stress	33	5.47264	6.99e-06	AT3G23600, AT5G52660, AT3G44110, AT3G57180, AT4G10310, AT1G78900, AT1G60940, AT3G22200, AT5G24090, AT5G12250, AT5G01410, AT3G47450, AT5G67480, AT3G53870, AT2G33380, AT2G46830, AT1G48000, AT5G17640, AT5G23860, AT5G46180, AT5G35530, AT1G06040, AT4G14960, AT4G33950, AT5G56030, AT1G01060, AT2G36530, AT2G29550, AT1G15690, AT2G17270, AT3G04120, AT1G10370, AT3G57290	519	484	18499	2.43024	0.00504637	0.000843	0.010585
GOTERM_BP_DIRECT	GO:0009813~flavonoid biosynthetic process	17	2.81924	3.15e-06	AT3G16520, AT2G15480, AT1G22400, AT1G22380, AT2G43820, AT3G02100, AT3G21790, AT4G15550, AT4G15480, AT1G05560, AT2G31750, AT2G30150, AT1G07250, AT5G49690, AT2G15490, AT1G22360, AT5G59590	519	145	18499	4.1789	0.00227952	0.000456	0.0047749
GOTERM_CC_DIRECT	GO:0016020~membrane	89	14.7595	3.32e-11	AT2G41840, AT3G04230, AT1G07930, AT5G44210, AT4G01310, AT4G35100, AT1G78900, AT2G47250, AT3G03690, AT2G16850, AT1G09100, AT4G00430, AT3G62860, AT1G73480, AT2G16120, AT4G17170, AT1G71050, AT1G08280, AT3G48280, AT1G07920, AT2G46760, AT2G37180, AT5G23860, AT5G35530, AT5G04490, AT5G15200, AT3G14420, AT2G39450, AT1G77380, AT2G36530, AT5G08680, AT4G19210, AT4G34670, AT3G49910, AT1G61580, AT1G11090, AT4…	590	1797	25147	2.11094	6.04e-09	1.01e-09	4.1e-08
GOTERM_MF_DIRECT	GO:0016758~transferase activity, transferring hexosyl groups	17	2.81924	2e-05	AT3G16520, AT2G15480, AT1G22400, AT1G22380, AT2G43820, AT3G21790, AT4G15550, AT4G15480, AT1G05560, AT2G31750, AT2G30150, AT1G07250, AT5G49690, AT2G15490, AT1G22360, AT5G59590, AT3G25140	521	164	18171	3.61532	0.00885313	0.00177693	0.0283555
GOTERM_CC_DIRECT	GO:0022626~cytosolic ribosome	28	4.64345	3.86e-13	AT1G04270, AT2G41840, AT3G04230, AT3G09440, AT2G18020, AT3G11940, AT1G48630, AT4G01310, AT3G53870, AT4G16720, AT2G09990, AT3G11510, AT4G18100, AT5G58420, AT5G02500, AT5G45775, AT3G09680, AT3G61110, AT5G35530, AT2G45240, AT5G15200, AT3G14420, AT3G51190, AT4G34670, AT4G02230, AT2G37270, AT3G49910, AT1G16470	590	204	25147	5.85008	7.02e-11	3.51e-11	4.76e-10
GOTERM_CC_DIRECT	GO:0022627~cytosolic small ribosomal subunit	16	2.6534	9.15e-08	AT1G04270, AT2G41840, AT3G04230, AT1G23410, AT3G09680, AT3G61110, AT3G11940, AT5G35530, AT5G15200, AT4G34670, AT4G00100, AT2G37270, AT3G53870, AT2G09990, AT3G11510, AT5G58420	590	116	25147	5.8789	1.66e-05	1.85e-06	0.000113
GOTERM_CC_DIRECT	GO:0043231~intracellular membrane-bounded organelle	17	2.81924	8.62e-06	AT3G16520, AT2G15480, AT1G22400, AT1G22380, AT2G43820, AT3G02100, AT3G21790, AT4G15550, AT4G15480, AT2G31750, AT2G30150, AT1G07250, AT5G49690, AT2G15490, AT2G33380, AT1G22360, AT5G59590	590	186	25147	3.89556	0.00156722	0.000143	0.010634
GOTERM_BP_DIRECT	GO:0046686~response to cadmium ion	29	4.80929	4.32e-07	AT5G52660, AT3G09440, AT1G07930, AT3G48990, AT3G22200, AT1G42970, AT4G29040, AT4G38740, AT4G02930, AT4G14030, AT3G12670, AT5G02500, AT2G46830, AT1G48000, AT1G07920, AT5G17330, AT5G08300, AT5G59780, AT5G62790, AT1G01060, AT2G36530, AT5G60390, AT1G57720, AT2G29550, AT5G08680, AT3G04120, AT3G13920, AT1G76680, AT3G12580	519	342	18499	3.02241	0.000313	0.000104	0.000655
GOTERM_CC_DIRECT	GO:0048046~apoplast	29	4.80929	1.82e-05	AT3G23600, AT1G04110, AT5G57550, AT3G56310, AT3G09440, AT3G48990, AT1G78900, AT1G42970, AT1G20160, AT5G67360, AT5G50850, AT4G38740, AT5G56000, AT5G02500, AT3G13790, AT3G53750, AT5G57560, AT3G14420, AT2G13360, AT2G36530, AT4G25810, AT4G25000, AT4G08950, AT3G09220, AT3G04120, AT1G47720, AT3G13920, AT3G12580, AT3G52600	590	494	25147	2.5021	0.0033081	0.000255	0.0224647
GOTERM_BP_DIRECT	GO:0052696~flavonoid glucuronidation	17	2.81924	9.07e-08	AT3G16520, AT2G15480, AT1G22400, AT1G22380, AT2G43820, AT3G02100, AT3G21790, AT4G15550, AT4G15480, AT1G05560, AT2G31750, AT2G30150, AT1G07250, AT5G49690, AT2G15490, AT1G22360, AT5G59590	519	112	18499	5.41018	6.56e-05	3.28e-05	0.000137
GOTERM_MF_DIRECT	GO:0080043~quercetin 3-O-glucosyltransferase activity	17	2.81924	6.32e-08	AT3G16520, AT2G15480, AT1G22400, AT1G22380, AT2G43820, AT3G02100, AT3G21790, AT4G15550, AT4G15480, AT1G05560, AT2G31750, AT2G30150, AT1G07250, AT5G49690, AT2G15490, AT1G22360, AT5G59590	521	107	18171	5.54123	2.81e-05	1.4e-05	8.95e-05
GOTERM_MF_DIRECT	GO:0080044~quercetin 7-O-glucosyltransferase activity	17	2.81924	4.81e-08	AT3G16520, AT2G15480, AT1G22400, AT1G22380, AT2G43820, AT3G02100, AT3G21790, AT4G15550, AT4G15480, AT1G05560, AT2G31750, AT2G30150, AT1G07250, AT5G49690, AT2G15490, AT1G22360, AT5G59590	521	105	18171	5.64678	2.14e-05	2.14e-05	6.81e-05

## Sheet: Root AlvLl down 
Category	Term	Count	%	PValue	Genes	List Total	Pop Hits	Pop Total	Fold Enrichment	Bonferroni	Benjamini	FDR
GOTERM_CC_DIRECT	GO:0000139~Golgi membrane	54	3.96767	5.81e-12	AT5G47200, AT5G47510, AT5G35160, AT5G15860, AT1G06890, AT2G24630, AT4G09990, AT4G07960, AT1G79450, AT5G39990, AT1G19430, AT2G21540, AT4G12650, AT3G03050, AT5G13170, AT1G74380, AT3G02410, AT3G62660, AT3G62720, AT5G15470, AT2G29040, AT5G10840, AT5G07250, AT2G18180, AT5G03795, AT5G67210, AT2G38320, AT2G24170, AT2G37090, AT1G63120, AT1G13250, AT1G02730, AT5G03760, AT2G29050, AT3G61130, AT1G26850, AT3…	1318	355	25147	2.90226	1.34e-09	1.34e-10	7.45e-09
GOTERM_CC_DIRECT	GO:0000786~nucleosome	11	0.808229	0.000902	AT3G46030, AT1G54690, AT2G28740, AT1G51060, AT5G22880, AT5G02560, AT4G27230, AT2G30620, AT3G45980, AT5G65360, AT5G59870	1318	59	25147	3.55723	0.188254	0.00865269	1.15166
GOTERM_MF_DIRECT	GO:0003777~microtubule motor activity	17	1.24908	6.07e-06	AT3G45850, AT3G49650, AT5G27550, AT3G17360, AT5G47820, AT1G63640, AT2G21300, AT1G55550, AT1G18370, AT5G66310, AT3G16060, AT3G51150, AT5G27950, AT2G47500, AT4G05190, AT4G39050, AT5G06670	1156	70	18171	3.81744	0.00459945	0.000576	0.00925851
GOTERM_MF_DIRECT	GO:0003993~acid phosphatase activity	14	1.02866	1.6e-05	AT5G15070, AT3G03530, AT3G52780, AT3G03520, AT2G27190, AT5G63140, AT3G52820, AT4G24890, AT4G29260, AT3G07130, AT2G16430, AT1G13750, AT1G14700, AT5G50400	1156	52	18171	4.232	0.0120563	0.00110208	0.0243583
GOTERM_MF_DIRECT	GO:0004467~long-chain fatty acid-CoA ligase activity	6	0.440852	0.000198	AT5G27600, AT1G77590, AT3G05970, AT4G23850, AT1G64400, AT1G49430	1156	10	18171	9.43131	0.139523	0.00831347	0.301346
GOTERM_MF_DIRECT	GO:0004553~hydrolase activity, hydrolyzing O-glycosyl compounds	58	4.26157	6.86e-18	AT5G58480, AT1G13130, AT5G10560, AT5G20950, AT5G24090, AT3G19620, AT5G04885, AT1G58370, AT4G21760, AT3G13790, AT4G33830, AT1G55120, AT4G16260, AT1G51470, AT1G48930, AT1G68560, AT1G11545, AT5G44640, AT4G33840, AT4G08160, AT2G44480, AT3G57270, AT4G17180, AT5G03650, AT3G07320, AT5G49360, AT3G18070, AT4G26830, AT2G36870, AT5G57550, AT3G57240, AT5G54570, AT5G64570, AT1G62660, AT5G42100, AT5G13870, AT4…	1156	248	18171	3.67618	5.2e-15	5.2e-15	1.05e-14
GOTERM_MF_DIRECT	GO:0004601~peroxidase activity	26	1.91036	6.71e-08	AT4G08390, AT5G42180, AT5G17820, AT5G05340, AT5G06730, AT3G21770, AT1G19230, AT5G58390, AT3G61770, AT1G05260, AT1G64060, AT2G18150, AT5G58400, AT4G33420, AT3G01190, AT5G60010, AT3G49960, AT4G11290, AT2G37130, AT5G39580, AT5G51890, AT1G68850, AT5G15180, AT1G14550, AT1G71695, AT5G66390	1156	117	18171	3.49308	5.09e-05	2.55e-05	0.000102
GOTERM_MF_DIRECT	GO:0004674~protein serine/threonine kinase activity	83	6.09846	1.38e-05	AT5G67280, AT2G19210, AT3G04530, AT5G01020, AT2G17290, AT1G72300, AT3G56100, AT5G56040, AT4G20140, AT5G58380, AT1G28440, AT3G20530, AT3G47570, AT4G18700, AT3G13690, AT4G34500, AT1G30570, AT3G44200, AT5G58300, AT3G17840, AT1G53730, AT1G21230, AT3G14350, AT1G34300, AT2G01950, AT2G26730, AT2G25220, AT2G26980, AT2G45910, AT1G33260, AT5G38560, AT2G28250, AT2G36570, AT4G26540, AT5G06740, AT1G01540, AT1…	1156	804	18171	1.62272	0.0103876	0.00104365	0.0209697
GOTERM_MF_DIRECT	GO:0005507~copper ion binding	38	2.79206	5.35e-07	AT3G52930, AT5G09360, AT2G28660, AT5G07475, AT5G17920, AT2G05990, AT4G13940, AT4G12420, AT5G21105, AT2G40370, AT1G63440, AT1G66200, AT2G02850, AT2G32300, AT5G60020, AT3G52300, AT2G29130, AT1G53240, AT4G05390, AT1G41830, AT5G07440, AT2G36530, AT2G38080, AT5G08680, AT4G01850, AT1G67090, AT5G13490, AT1G31490, AT3G09220, AT5G48100, AT4G37160, AT5G18170, AT5G49555, AT5G03300, AT2G30870, AT5G05390, AT2…	1156	241	18171	2.47849	0.000406	0.000102	0.000816
GOTERM_MF_DIRECT	GO:0005524~ATP binding	205	15.0625	2.34e-06	AT1G73670, AT3G45850, AT2G19210, AT3G47780, AT5G01020, AT4G37870, AT1G04730, AT3G13690, AT5G52640, AT1G77590, AT1G53270, AT1G66200, AT5G66310, AT1G21230, AT2G26730, AT2G25220, AT1G33260, AT2G28250, AT1G02520, AT1G10940, AT4G29990, AT1G56720, AT5G56890, AT1G16670, AT1G49430, AT3G04810, AT3G59110, AT5G61350, AT1G10700, AT5G11010, AT1G18370, AT4G00660, AT3G03770, AT1G51850, AT4G37740, AT2G17265, AT5…	1156	2372	18171	1.3585	0.00177612	0.000296	0.00357032
GOTERM_CC_DIRECT	GO:0005576~extracellular region	265	19.471	2.87e-25	AT5G45890, AT5G17820, AT5G23870, AT5G10560, AT1G70160, AT3G13510, AT3G44990, AT5G15860, AT5G20950, AT5G24090, AT4G35350, AT3G07130, AT2G05920, AT1G21230, AT5G23210, AT1G12040, AT3G13790, AT4G39640, AT2G05830, AT5G47500, AT5G51890, AT1G51470, AT1G28600, AT1G68850, AT1G11545, AT5G15180, AT1G75900, AT2G28100, AT3G62060, AT3G09220, AT3G18170, AT4G08160, AT5G48100, AT1G19630, AT4G26330, AT3G57270, AT1…	1318	2686	25147	1.88239	6.64e-23	2.21e-23	3.69e-22
GOTERM_CC_DIRECT	GO:0005578~proteinaceous extracellular matrix	8	0.587803	2.03e-05	AT1G78060, AT5G64570, AT3G19620, AT3G10740, AT5G10560, AT2G02850, AT1G32960, AT5G49360	1318	18	25147	8.47985	0.00468149	0.000247	0.0260578
GOTERM_CC_DIRECT	GO:0005618~cell wall	104	7.64144	8.53e-28	AT1G77410, AT5G17820, AT3G11940, AT1G69530, AT3G44990, AT5G20950, AT5G52640, AT4G39260, AT2G05920, AT2G16430, AT3G22800, AT5G56000, AT3G13790, AT5G13980, AT4G16260, AT5G47500, AT1G28600, AT1G11545, AT1G48100, AT5G19770, AT4G26330, AT3G57270, AT2G16060, AT5G07830, AT1G71695, AT2G36870, AT3G05620, AT5G63800, AT5G13870, AT1G79670, AT2G04160, AT1G20160, AT4G20050, AT3G16240, AT1G70370, AT1G18980, AT1…	1318	588	25147	3.37463	1.97e-25	9.85e-26	1.09e-24
GOTERM_CC_DIRECT	GO:0005768~endosome	30	2.20426	0.000511	AT2G47650, AT5G35160, AT5G05170, AT1G06890, AT1G61250, AT2G41150, AT1G28340, AT3G61130, AT1G26850, AT1G19430, AT4G12650, AT1G27930, AT3G03050, AT2G28250, AT3G14270, AT1G52780, AT5G61840, AT2G41770, AT1G74380, AT2G20370, AT3G62720, AT5G46330, AT5G07720, AT5G49720, AT2G38650, AT5G10840, AT4G20110, AT4G32410, AT2G14740, AT5G16910	1318	285	25147	2.00839	0.111418	0.00512285	0.653915
GOTERM_CC_DIRECT	GO:0005773~vacuole	73	5.3637	4.03e-10	AT1G77410, AT1G11910, AT2G47650, AT4G35300, AT3G11940, AT5G10560, AT1G78680, AT4G13940, AT4G29260, AT3G15730, AT3G13320, AT2G39780, AT2G06925, AT2G02040, AT5G23210, AT1G66200, AT3G13750, AT4G17170, AT2G44120, AT3G07990, AT2G27030, AT4G12650, AT2G07050, AT5G13980, AT1G63010, AT3G63520, AT1G55120, AT1G31550, AT2G47800, AT3G57030, AT2G28100, AT5G58860, AT2G38760, AT3G51860, AT1G14700, AT3G57270, AT5…	1318	629	25147	2.21433	9.3e-08	8.45e-09	5.16e-07
GOTERM_CC_DIRECT	GO:0005774~vacuolar membrane	60	4.40852	6.26e-08	AT4G30190, AT3G52930, AT2G47650, AT5G42570, AT4G35300, AT5G06730, AT5G17920, AT5G10560, AT4G13940, AT4G12420, AT4G29260, AT2G02040, AT5G15630, AT1G19430, AT5G56000, AT1G75500, AT4G12650, AT2G27030, AT1G63010, AT3G63520, AT5G13980, AT4G16260, AT5G15200, AT2G47800, AT5G07440, AT3G49010, AT4G20890, AT5G10840, AT3G51860, AT1G61800, AT1G48480, AT1G71140, AT1G53210, AT3G51390, AT4G38350, AT2G01770, AT1…	1318	536	25147	2.13578	1.45e-05	1.03e-06	8.03e-05
GOTERM_CC_DIRECT	GO:0005794~Golgi apparatus	141	10.36	8.49e-19	AT2G15730, AT2G47650, AT5G47200, AT5G35160, AT1G13560, AT2G24630, AT4G09990, AT4G07960, AT1G79450, AT1G28340, AT4G39260, AT2G06925, AT2G05920, AT1G72480, AT1G29050, AT5G39990, AT2G44120, AT4G17170, AT1G19430, AT3G02520, AT5G17420, AT5G56000, AT4G12650, AT3G63520, AT3G03050, AT2G40320, AT5G39580, AT5G49900, AT5G19160, AT5G15470, AT4G20890, AT2G34430, AT2G29040, AT2G21770, AT2G28315, AT5G03795, AT5…	1318	1226	25147	2.19432	1.96e-16	3.27e-17	1.09e-15
GOTERM_CC_DIRECT	GO:0005802~trans-Golgi network	30	2.20426	0.000383	AT2G47650, AT5G35160, AT5G05170, AT1G06890, AT1G61250, AT2G41150, AT1G28340, AT3G61130, AT3G54020, AT1G26850, AT1G19430, AT4G12650, AT1G27930, AT3G03050, AT1G45688, AT1G52780, AT5G61840, AT2G41770, AT1G74380, AT2G20370, AT3G15380, AT3G62720, AT5G07720, AT5G49720, AT2G38650, AT5G10840, AT4G20110, AT4G32410, AT2G14740, AT5G16910	1318	280	25147	2.04425	0.0847338	0.00420733	0.490529
GOTERM_CC_DIRECT	GO:0005829~cytosol	189	13.8868	4.48e-10	AT5G13990, AT2G47650, AT5G47200, AT4G37870, AT5G35160, AT3G23580, AT2G37210, AT5G20950, AT2G38710, AT4G02340, AT1G60730, AT3G15730, AT2G31810, AT5G52640, AT5G13420, AT4G39260, AT2G05920, AT2G16430, AT1G76550, AT1G66200, AT3G14350, AT1G10360, AT2G44120, AT3G02520, AT5G58700, AT5G56000, AT2G35020, AT3G25860, AT3G29320, AT2G40840, AT1G10940, AT5G14640, AT2G36530, AT5G63860, AT2G02380, AT2G26740, AT3…	1318	2309	25147	1.56174	1.03e-07	8.62e-09	5.75e-07
GOTERM_CC_DIRECT	GO:0005871~kinesin complex	17	1.24908	3.79e-08	AT3G45850, AT3G49650, AT5G27550, AT3G17360, AT5G47820, AT1G63640, AT2G21300, AT1G55550, AT1G18370, AT5G66310, AT3G16060, AT3G51150, AT5G27950, AT2G47500, AT4G05190, AT4G39050, AT5G06670	1318	59	25147	5.49753	8.75e-06	6.73e-07	4.86e-05
GOTERM_CC_DIRECT	GO:0005874~microtubule	24	1.76341	1.17e-05	AT3G49650, AT3G45850, AT5G27550, AT1G27920, AT3G17360, AT2G01910, AT2G21300, AT5G23430, AT3G06030, AT1G14690, AT3G23090, AT2G29550, AT5G12250, AT4G20890, AT1G18370, AT1G24764, AT1G03780, AT5G19770, AT5G66310, AT3G16060, AT3G51150, AT4G39050, AT5G62580, AT5G06670	1318	161	25147	2.84417	0.00270578	0.000151	0.0150466
GOTERM_CC_DIRECT	GO:0005886~plasma membrane	343	25.2021	2.47e-28	AT1G80830, AT2G46710, AT3G45850, AT2G19210, AT3G47780, AT5G47200, AT3G11940, AT5G01020, AT5G47510, AT3G44990, AT1G33110, AT1G28340, AT3G13690, AT5G52640, AT4G35350, AT4G39260, AT1G53270, AT1G21230, AT5G62850, AT5G43360, AT5G58700, AT5G17420, AT4G10850, AT2G26730, AT1G75500, AT3G13790, AT2G25220, AT3G03050, AT2G28250, AT1G02520, AT1G62200, AT1G45688, AT3G15380, AT2G36530, AT1G08860, AT4G29990, AT1…	1318	3702	25147	1.76778	5.71e-26	5.71e-26	3.17e-25
GOTERM_CC_DIRECT	GO:0005887~integral component of plasma membrane	36	2.64511	1.16e-06	AT4G30190, AT1G15460, AT5G42570, AT4G35300, AT5G15410, AT5G18840, AT5G19600, AT2G28260, AT4G18910, AT3G62270, AT3G54700, AT1G63440, AT1G64060, AT5G62850, AT5G43360, AT4G10850, AT3G16240, AT5G13170, AT5G09220, AT2G38940, AT2G32830, AT1G34580, AT3G14770, AT1G21460, AT4G10770, AT2G38290, AT5G62670, AT4G22200, AT2G48020, AT4G20110, AT4G10380, AT3G18830, AT1G20860, AT1G23090, AT2G14740, AT5G64740	1318	275	25147	2.4977	0.000268	1.79e-05	0.00148783
GOTERM_BP_DIRECT	GO:0005975~carbohydrate metabolic process	69	5.0698	2.57e-15	AT1G77410, AT5G04360, AT5G08370, AT4G33440, AT5G58480, AT1G13130, AT5G20950, AT5G24090, AT5G13420, AT3G19620, AT5G04885, AT3G13750, AT4G21760, AT3G13790, AT3G29320, AT4G33830, AT1G55120, AT4G16260, AT1G51470, AT1G60590, AT5G58330, AT1G80170, AT1G48100, AT4G25000, AT2G28100, AT5G44640, AT4G33840, AT5G61250, AT4G08160, AT2G44480, AT3G57270, AT4G17180, AT3G07320, AT3G18070, AT4G26830, AT2G36870, AT3…	1127	390	18499	2.90408	2.82e-12	1.41e-12	4.09e-12
GOTERM_BP_DIRECT	GO:0006631~fatty acid metabolic process	16	1.17561	1.68e-06	AT5G27600, AT2G45970, AT3G63170, AT3G15730, AT5G05270, AT5G58860, AT2G26310, AT5G20410, AT3G05970, AT1G77590, AT1G01600, AT5G36880, AT4G23850, AT3G55120, AT1G64400, AT1G49430	1127	59	18499	4.45136	0.00185644	0.000186	0.00268851
GOTERM_BP_DIRECT	GO:0006633~fatty acid biosynthetic process	22	1.61646	2.94e-05	AT2G34770, AT1G08510, AT1G68530, AT2G05990, AT1G02205, AT4G12110, AT1G09430, AT5G46290, AT3G22400, AT5G05580, AT1G74960, AT1G04220, AT2G26640, AT1G77590, AT1G30120, AT5G52920, AT5G43760, AT4G23850, AT1G25450, AT1G64400, AT1G49430, AT1G62640	1127	128	18499	2.82122	0.0320004	0.00203066	0.0470468
GOTERM_BP_DIRECT	GO:0007018~microtubule-based movement	17	1.24908	9.72e-07	AT3G45850, AT3G49650, AT5G27550, AT3G17360, AT5G47820, AT1G63640, AT2G21300, AT1G55550, AT1G18370, AT5G66310, AT3G16060, AT3G51150, AT5G27950, AT2G47500, AT4G05190, AT4G39050, AT5G06670	1127	64	18499	4.36007	0.0010748	0.000134	0.00155594
GOTERM_BP_DIRECT	GO:0007169~transmembrane receptor protein tyrosine kinase signaling pathway	27	1.98384	6.41e-08	AT3G51740, AT5G67280, AT2G36570, AT1G67510, AT1G72300, AT2G28970, AT3G56100, AT5G56040, AT5G46330, AT4G28650, AT4G20140, AT1G28440, AT3G47570, AT1G64210, AT4G23740, AT1G12460, AT1G68400, AT5G58300, AT1G79620, AT1G53730, AT3G17840, AT3G14350, AT3G03770, AT2G01950, AT1G48480, AT3G24660, AT2G26730	1127	130	18499	3.40914	7.09e-05	1.18e-05	0.000103
GOTERM_MF_DIRECT	GO:0008017~microtubule binding	27	1.98384	7.78e-08	AT3G45850, AT5G27550, AT1G27920, AT3G17360, AT5G47820, AT1G63640, AT2G21300, AT1G18370, AT1G24764, AT5G66310, AT3G16060, AT5G27950, AT5G06670, AT3G49650, AT1G45688, AT1G31810, AT2G01910, AT2G22125, AT5G23430, AT1G14690, AT1G55550, AT1G03780, AT3G51150, AT2G47500, AT4G05190, AT4G39050, AT5G62580	1156	126	18171	3.36833	5.9e-05	1.97e-05	0.000119
GOTERM_BP_DIRECT	GO:0008152~metabolic process	41	3.01249	3.24e-06	AT5G65550, AT4G22780, AT1G22400, AT5G15860, AT4G01070, AT1G32960, AT5G59480, AT2G04160, AT1G20160, AT5G45650, AT2G05920, AT3G11430, AT1G47480, AT1G22360, AT1G51680, AT2G35020, AT4G20050, AT1G01420, AT2G45600, AT3G62040, AT3G46660, AT3G02410, AT1G20150, AT5G23530, AT3G48700, AT1G32950, AT3G56040, AT1G65060, AT1G34430, AT3G14067, AT4G29680, AT3G21240, AT5G45640, AT4G26330, AT5G49690, AT2G36800, AT2…	1127	303	18499	2.22109	0.00357535	0.000298	0.00518225
GOTERM_CC_DIRECT	GO:0009505~plant-type cell wall	71	5.21675	2.73e-23	AT5G08370, AT5G17820, AT5G23870, AT1G69530, AT5G10560, AT5G20950, AT4G12420, AT2G05920, AT2G16430, AT1G05260, AT5G23210, AT3G13750, AT4G32460, AT1G12040, AT2G28790, AT5G13980, AT5G60920, AT5G34940, AT4G39640, AT2G37130, AT5G47500, AT1G41830, AT5G19730, AT5G39580, AT5G51890, AT1G68560, AT3G09410, AT5G15180, AT1G80170, AT3G57030, AT3G62060, AT1G62440, AT5G61250, AT5G10840, AT5G07830, AT1G71695, AT5…	1318	341	25147	3.9726	6.32e-21	1.58e-21	3.51e-20
GOTERM_CC_DIRECT	GO:0009506~plasmodesma	111	8.15577	1.89e-13	AT5G42570, AT3G47780, AT5G17820, AT3G11940, AT5G20950, AT4G07960, AT3G15730, AT4G39260, AT2G05920, AT2G16430, AT5G66310, AT2G44120, AT3G02520, AT1G12040, AT2G28790, AT4G12650, AT4G17380, AT3G63520, AT2G05830, AT4G39640, AT1G02520, AT3G15380, AT2G36530, AT4G20890, AT5G19770, AT2G16060, AT3G07320, AT1G71695, AT2G47000, AT1G49430, AT1G53210, AT3G59110, AT5G16510, AT5G62680, AT4G05220, AT3G44220, AT3…	1318	1008	25147	2.10103	4.38e-11	4.86e-12	2.43e-10
GOTERM_CC_DIRECT	GO:0009570~chloroplast stroma	56	4.11462	0.000373	AT5G04360, AT5G17920, AT2G05990, AT5G46290, AT5G13420, AT1G74960, AT5G65840, AT1G66200, AT1G30120, AT3G02520, AT5G56000, AT1G62640, AT3G29320, AT3G25860, AT4G32810, AT3G45980, AT5G58330, AT4G24830, AT5G51070, AT1G67090, AT1G34430, AT3G16950, AT5G35630, AT3G12110, AT1G08250, AT2G15620, AT1G01090, AT5G53850, AT5G03650, AT4G08390, AT3G62030, AT1G70730, AT2G44990, AT1G17745, AT3G63170, AT2G26310, AT5…	1318	653	25147	1.63623	0.0825362	0.00429784	0.477274
GOTERM_CC_DIRECT	GO:0009705~plant-type vacuole membrane	16	1.17561	0.000458	AT1G63010, AT3G16240, AT1G62200, AT5G61350, AT2G48020, AT3G13320, AT1G15690, AT5G46090, AT2G02040, AT4G22990, AT3G51860, AT3G55120, AT5G13930, AT1G09157, AT4G15920, AT1G75500	1318	107	25147	2.85303	0.100314	0.00479347	0.585372
GOTERM_BP_DIRECT	GO:0009809~lignin biosynthetic process	22	1.61646	2.96e-10	AT2G29130, AT5G09360, AT1G76470, AT5G05340, AT2G40890, AT2G46770, AT3G19450, AT5G05170, AT4G01070, AT2G23910, AT1G15950, AT1G80820, AT5G48930, AT2G38080, AT5G13420, AT4G37970, AT4G34050, AT5G48100, AT2G33590, AT1G05850, AT5G60020, AT5G66390	1127	68	18499	5.31053	3.28e-07	1.09e-07	4.74e-07
GOTERM_BP_DIRECT	GO:0009834~plant-type secondary cell wall biogenesis	14	1.02866	1.3e-06	AT2G36570, AT2G40320, AT2G37090, AT2G46770, AT5G61840, AT5G05170, AT4G18780, AT4G33330, AT2G38080, AT2G34410, AT5G15630, AT5G67210, AT5G17420, AT1G75500	1127	44	18499	5.22276	0.00143284	0.000159	0.00207462
GOTERM_BP_DIRECT	GO:0010411~xyloglucan metabolic process	14	1.02866	7.14e-07	AT2G36870, AT5G57550, AT1G74380, AT3G44990, AT1G68560, AT3G62720, AT5G13870, AT3G28150, AT5G07720, AT1G11545, AT4G30270, AT4G25810, AT4G14130, AT1G70230	1127	42	18499	5.47146	0.00079	0.000113	0.00114298
GOTERM_MF_DIRECT	GO:0015112~nitrate transmembrane transporter activity	7	0.514328	0.000198	AT1G08090, AT1G18880, AT1G32450, AT5G50200, AT2G02040, AT1G12110, AT5G60770	1156	15	18171	7.33547	0.139501	0.00879888	0.301296
GOTERM_MF_DIRECT	GO:0015293~symporter activity	16	1.17561	3.61e-06	AT2G38940, AT5G09220, AT2G32830, AT5G19600, AT5G01240, AT5G23810, AT1G32450, AT1G10010, AT2G16130, AT1G77690, AT1G20860, AT3G54700, AT1G12110, AT1G23090, AT5G43360, AT2G21050	1156	60	18171	4.1917	0.00273318	0.000391	0.00549673
GOTERM_CC_DIRECT	GO:0016020~membrane	183	13.446	1.21e-18	AT2G47650, AT2G38110, AT5G17820, AT4G37870, AT1G69530, AT5G15860, AT1G33110, AT1G75700, AT2G26560, AT5G20950, AT1G79450, AT3G15730, AT1G15170, AT1G77590, AT2G24240, AT5G62850, AT1G67730, AT5G39990, AT3G11430, AT4G17170, AT2G44120, AT5G43360, AT2G21050, AT4G10850, AT2G36020, AT1G75500, AT3G25860, AT5G06900, AT1G62200, AT5G13170, AT5G04660, AT1G10940, AT5G49900, AT1G22540, AT2G36530, AT2G34430, AT1…	1318	1797	25147	1.943	2.79e-16	3.98e-17	1.55e-15
GOTERM_CC_DIRECT	GO:0016021~integral component of membrane	398	29.2432	6.87e-14	AT2G15730, AT2G38110, AT2G01275, AT3G47780, AT4G13270, AT5G15860, AT1G13560, AT2G28840, AT1G28340, AT1G53270, AT5G62850, AT3G11430, AT2G46890, AT4G10850, AT1G75500, AT2G26730, AT2G28250, AT1G02520, AT1G45688, AT1G62200, AT4G00370, AT5G04660, AT5G49320, AT2G46210, AT5G03795, AT2G38320, AT5G22870, AT1G68530, AT4G38350, AT4G19460, AT1G22460, AT3G18180, AT1G10010, AT1G26850, AT5G18970, AT2G26710, AT1…	1318	5439	25147	1.39616	1.59e-11	1.98e-12	8.82e-11
GOTERM_BP_DIRECT	GO:0016042~lipid catabolic process	26	1.91036	1.78e-05	AT3G16370, AT5G37690, AT2G26560, AT3G15730, AT2G06925, AT1G28570, AT1G28670, AT1G74460, AT5G58700, AT4G26790, AT5G03610, AT2G39220, AT1G58430, AT1G31550, AT1G28600, AT2G04570, AT2G23540, AT3G16785, AT1G75900, AT1G56670, AT5G45910, AT1G09390, AT3G14820, AT1G75880, AT4G16070, AT4G10955	1127	163	18499	2.61824	0.0194733	0.00131017	0.0284496
GOTERM_MF_DIRECT	GO:0016722~oxidoreductase activity, oxidizing metal ions	12	0.881705	4.48e-05	AT2G38080, AT2G29130, AT5G09360, AT2G40370, AT5G21105, AT3G09220, AT4G37160, AT5G48100, AT1G41830, AT5G05390, AT5G60020, AT4G12420	1156	42	18171	4.4911	0.0334599	0.00283202	0.0683282
GOTERM_MF_DIRECT	GO:0016757~transferase activity, transferring glycosyl groups	56	4.11462	4.65e-05	AT5G05170, AT1G22400, AT4G18780, AT2G24630, AT4G07960, AT5G60700, AT3G29320, AT1G10280, AT3G03050, AT3G46660, AT1G74380, AT3G03680, AT3G62660, AT3G62720, AT5G15470, AT2G29040, AT4G31350, AT2G21770, AT3G18170, AT4G32410, AT5G03795, AT2G41640, AT5G49690, AT2G30140, AT5G16910, AT5G01220, AT5G65550, AT2G37090, AT3G21770, AT4G01070, AT5G14550, AT4G19460, AT1G13250, AT2G41150, AT1G22460, AT5G03760, AT3…	1156	499	18171	1.76404	0.0346685	0.0025171	0.0708396
GOTERM_MF_DIRECT	GO:0016760~cellulose synthase (UDP-forming) activity	9	0.661278	0.000194	AT3G03050, AT2G21770, AT1G02730, AT4G32410, AT5G05170, AT4G18780, AT5G16910, AT5G17420, AT5G64740	1156	27	18171	5.23962	0.137183	0.00917965	0.295909
GOTERM_MF_DIRECT	GO:0020037~heme binding	49	3.60029	6.41e-06	AT5G17820, AT5G05340, AT5G06730, AT1G33730, AT1G01600, AT1G05260, AT1G77490, AT2G32440, AT2G18150, AT5G58400, AT2G37130, AT5G06900, AT5G39580, AT5G51890, AT5G04660, AT1G68850, AT4G39950, AT2G46660, AT5G15180, AT5G58860, AT2G45570, AT1G19630, AT2G15620, AT1G14550, AT2G16060, AT1G12740, AT3G26330, AT1G71695, AT4G08390, AT5G42180, AT1G13110, AT2G45580, AT3G21770, AT5G58390, AT1G77760, AT2G26710, AT4…	1156	386	18171	1.9954	0.00485633	0.000541	0.00977683
GOTERM_CC_DIRECT	GO:0022626~cytosolic ribosome	28	2.05731	9.09e-06	AT1G74060, AT3G62030, AT3G11940, AT4G15000, AT1G66200, AT2G44120, AT3G53870, AT4G16720, AT1G11860, AT3G47370, AT5G58420, AT5G02500, AT1G08360, AT3G25860, AT3G52300, AT5G35530, AT4G36130, AT3G18080, AT5G15200, AT3G49010, AT1G72370, AT1G67090, AT1G34430, AT5G35630, AT4G02230, AT3G62870, AT2G37270, AT2G01250	1318	204	25147	2.61878	0.00209651	0.000123	0.0116552
GOTERM_BP_DIRECT	GO:0030244~cellulose biosynthetic process	14	1.02866	2.96e-06	AT1G71100, AT3G03050, AT5G16510, AT5G05170, AT2G22125, AT4G18780, AT5G49720, AT1G02730, AT2G21770, AT4G32410, AT1G05850, AT5G16910, AT5G17420, AT5G64740	1127	47	18499	4.88939	0.00326952	0.000298	0.00473826
GOTERM_BP_DIRECT	GO:0042744~hydrogen peroxide catabolic process	24	1.76341	2.15e-09	AT4G08390, AT4G11290, AT3G49960, AT5G42180, AT2G37130, AT5G17820, AT5G05340, AT5G06730, AT3G27820, AT5G39580, AT5G51890, AT3G21770, AT1G68850, AT5G15180, AT5G58390, AT1G14550, AT1G05260, AT1G77490, AT2G18150, AT5G58400, AT4G33420, AT1G71695, AT3G01190, AT5G66390	1127	89	18499	4.42635	2.38e-06	4.76e-07	3.45e-06
GOTERM_BP_DIRECT	GO:0045492~xylan biosynthetic process	9	0.661278	0.000144	AT1G27930, AT2G34410, AT5G61840, AT2G15440, AT5G67210, AT4G09990, AT4G33330, AT2G38320, AT3G55990	1127	27	18499	5.47146	0.147263	0.00932707	0.230229
GOTERM_BP_DIRECT	GO:0045493~xylan catabolic process	7	0.514328	8.52e-06	AT1G78060, AT5G64570, AT3G10740, AT1G58370, AT5G10560, AT1G68560, AT5G49360	1127	10	18499	11.4901	0.00938386	0.000673	0.0136405
GOTERM_BP_DIRECT	GO:0046274~lignin catabolic process	9	0.661278	4.64e-06	AT2G38080, AT2G29130, AT5G09360, AT2G40370, AT3G09220, AT5G48100, AT2G37040, AT5G05390, AT5G60020	1127	18	18499	8.20719	0.00512265	0.000395	0.00743066
GOTERM_CC_DIRECT	GO:0046658~anchored component of plasma membrane	26	1.91036	4.49e-06	AT4G26830, AT3G57240, AT5G58480, AT5G07475, AT5G42100, AT4G12420, AT4G05220, AT1G74790, AT3G44220, AT3G04010, AT5G24318, AT2G02850, AT2G32300, AT5G60920, AT1G21880, AT4G16260, AT1G32860, AT3G13560, AT2G04780, AT2G16230, AT3G57270, AT4G17180, AT5G55480, AT2G01630, AT3G07320, AT4G30590	1318	174	25147	2.85098	0.00103553	6.48e-05	0.00575393
GOTERM_CC_DIRECT	GO:0048046~apoplast	87	6.39236	3.41e-23	AT1G77410, AT5G08370, AT5G09360, AT3G52930, AT5G18860, AT5G05340, AT5G17920, AT3G44990, AT4G13940, AT4G12420, AT2G42600, AT4G39260, AT1G66200, AT3G13750, AT3G14310, AT5G56000, AT3G13790, AT5G13980, AT2G29130, AT4G39640, AT1G55120, AT3G03780, AT4G16260, AT1G41830, AT5G42500, AT1G68560, AT1G11545, AT5G58330, AT3G06030, AT2G36530, AT4G25000, AT2G28100, AT1G67090, AT3G09220, AT5G35630, AT5G48100, AT5…	1318	494	25147	3.36018	7.89e-21	1.58e-21	4.38e-20
GOTERM_MF_DIRECT	GO:0052689~carboxylic ester hydrolase activity	28	2.05731	8.03e-07	AT4G19420, AT5G23870, AT3G16370, AT1G58350, AT1G28570, AT1G74460, AT1G28670, AT1G47480, AT4G26790, AT5G03610, AT2G45600, AT1G58430, AT1G57590, AT1G31550, AT3G02410, AT1G28600, AT3G09410, AT2G04570, AT3G48700, AT5G23530, AT2G23540, AT1G75900, AT5G45910, AT1G56670, AT3G62060, AT1G09390, AT1G75880, AT3G14820	1156	150	18171	2.93419	0.000609	0.000122	0.00122334
GOTERM_MF_DIRECT	GO:0052716~hydroquinone:oxygen oxidoreductase activity	8	0.587803	4.55e-05	AT2G38080, AT2G29130, AT5G09360, AT2G40370, AT3G09220, AT5G48100, AT5G05390, AT5G60020	1156	17	18171	7.39711	0.0339338	0.00265209	0.0693126
GOTERM_BP_DIRECT	GO:0055114~oxidation-reduction process	138	10.1396	4.91e-10	AT5G09360, AT4G38540, AT5G17820, AT2G05990, AT3G23580, AT5G05580, AT5G22500, AT1G60730, AT3G23510, AT1G05260, AT1G01600, AT1G30120, AT5G65840, AT1G67730, AT1G77490, AT3G23410, AT4G28720, AT3G29320, AT3G63520, AT5G13700, AT5G06900, AT5G39580, AT5G51890, AT1G68850, AT5G58330, AT5G15180, AT1G67090, AT5G58860, AT2G46210, AT3G16950, AT3G09220, AT5G48100, AT2G45570, AT1G19630, AT2G15620, AT5G05390, AT3…	1127	1330	18499	1.70315	5.43e-07	1.36e-07	7.86e-07
GOTERM_BP_DIRECT	GO:0071555~cell wall organization	63	4.62895	7.74e-17	AT5G08370, AT4G33440, AT5G58480, AT5G23870, AT5G05170, AT3G44990, AT2G24630, AT4G18780, AT4G07960, AT3G22800, AT1G12040, AT5G17420, AT1G75500, AT3G03050, AT1G78570, AT1G48930, AT1G60590, AT1G68560, AT3G62660, AT3G09410, AT1G11545, AT1G80170, AT1G48100, AT5G15470, AT3G62060, AT1G62440, AT2G21770, AT4G32410, AT5G03795, AT5G16910, AT2G36870, AT4G19420, AT5G57550, AT2G37090, AT5G16510, AT1G19170, AT2…	1127	314	18499	3.29333	1.23e-13	1.23e-13	1.78e-13
GOTERM_MF_DIRECT	GO:0102391~decanoate--CoA ligase activity	6	0.440852	0.000104	AT5G27600, AT1G77590, AT3G05970, AT4G23850, AT1G64400, AT1G49430	1156	9	18171	10.4792	0.0762251	0.00527185	0.159115

## Sheet: Root AlvLl up
Category	Term	Count	%	PValue	Genes	List Total	Pop Hits	Pop Total	Fold Enrichment	Bonferroni	Benjamini	FDR
GOTERM_BP_DIRECT	GO:0000028~ribosomal small subunit assembly	9	1.69492	1.39e-05	AT3G04770, AT3G61110, AT5G09500, AT3G11940, AT2G37270, AT5G58370, AT3G11510, AT2G05220, AT3G52580	464	45	18499	7.97371	0.00911368	0.00152475	0.0207256
GOTERM_MF_DIRECT	GO:0003729~mRNA binding	24	4.51977	4.22e-05	AT2G41840, AT1G07930, AT1G09140, AT2G18020, AT5G02870, AT3G11940, AT4G17390, AT5G15200, AT5G56030, AT5G10360, AT4G38780, AT4G20890, AT4G34670, AT1G71720, AT2G37270, AT2G01250, AT4G00660, AT3G09650, AT3G49910, AT3G16780, AT1G04820, AT3G11510, AT3G13460, AT3G57290	468	351	18171	2.65483	0.0167125	0.0021045	0.0588776
GOTERM_MF_DIRECT	GO:0003735~structural constituent of ribosome	39	7.34463	6.28e-10	AT2G41840, AT1G23410, AT3G04230, AT2G18020, AT5G09500, AT3G11940, AT4G17390, AT2G05220, AT3G04770, AT1G34030, AT5G39850, AT4G16720, AT3G11510, AT2G09990, AT4G18100, AT3G52580, AT5G58420, AT2G22500, AT3G09680, AT3G61110, AT5G02870, AT5G35530, AT5G15200, AT2G44860, AT3G51190, AT5G10360, AT4G34670, AT3G53430, AT4G00100, AT5G13490, AT4G02230, AT2G37270, AT2G01250, AT3G49910, AT3G52590, AT2G33370, AT1…	468	475	18171	3.18789	2.51e-07	1.25e-07	8.76e-07
GOTERM_MF_DIRECT	GO:0003924~GTPase activity	17	3.20151	3.18e-07	AT5G23860, AT1G07930, AT4G14960, AT5G58370, AT4G39520, AT4G30600, AT5G62700, AT2G29550, AT5G12250, AT4G20890, AT1G20010, AT5G19770, AT4G02930, AT3G47450, AT4G17170, AT1G04820, AT1G64740	468	133	18171	4.96284	0.000127	4.23e-05	0.000444
GOTERM_MF_DIRECT	GO:0005200~structural constituent of cytoskeleton	15	2.82486	1.79e-12	AT2G29550, AT4G20890, AT5G12250, AT3G53750, AT5G23860, AT1G20010, AT3G12110, AT4G14960, AT5G59370, AT5G19770, AT3G18780, AT1G04820, AT5G09810, AT1G64740, AT5G62700	468	43	18171	13.5443	7.15e-10	7.15e-10	2.5e-09
GOTERM_MF_DIRECT	GO:0005524~ATP binding	89	16.7608	0.000212	AT3G09440, AT4G30960, AT3G53480, AT1G66910, AT5G56040, AT1G78900, AT3G54670, AT4G26100, AT2G47250, AT5G35370, AT1G09100, AT4G23160, AT5G67380, AT3G47570, AT5G66760, AT5G52640, AT1G21270, AT2G23070, AT5G59370, AT5G07280, AT3G17840, AT1G21230, AT1G34300, AT5G09810, AT5G54380, AT5G56000, AT5G11170, AT5G07070, AT4G26270, AT1G53090, AT3G53750, AT5G08300, AT2G20900, AT3G18780, AT5G56030, AT5G58950, AT5…	468	2372	18171	1.45683	0.0810438	0.00765391	0.294907
GOTERM_MF_DIRECT	GO:0005525~GTP binding	20	3.76648	0.000211	AT5G23860, AT1G07930, AT4G14960, AT5G58370, AT5G14670, AT4G39520, AT4G30600, AT5G62700, AT2G29550, AT5G12250, AT4G20890, AT1G20010, AT5G19770, AT4G17530, AT4G02930, AT3G47450, AT4G17170, AT1G04820, AT1G64740, AT1G10630	468	292	18171	2.65938	0.0807896	0.00838864	0.293943
GOTERM_CC_DIRECT	GO:0005618~cell wall	40	7.53296	1.77e-10	AT3G09440, AT3G11940, AT5G05340, AT1G78900, AT5G03340, AT2G04160, AT5G66760, AT5G52640, AT5G38480, AT1G34030, AT4G02930, AT1G20630, AT3G07970, AT5G28540, AT1G04820, AT5G09810, AT2G09990, AT5G56000, AT3G13790, AT5G02500, AT3G53750, AT3G55440, AT5G08300, AT3G61110, AT4G14960, AT5G15200, AT1G28600, AT5G56030, AT5G62700, AT2G29550, AT4G34670, AT4G08950, AT1G20010, AT3G09840, AT5G19770, AT2G37270, AT2…	519	588	25147	3.29611	2.81e-08	3.51e-09	2.13e-07
GOTERM_CC_DIRECT	GO:0005730~nucleolus	35	6.59134	2.32e-11	AT2G41840, AT3G04230, AT1G07930, AT2G18020, AT5G20160, AT4G17390, AT1G21690, AT2G38810, AT5G67380, AT5G50850, AT5G54640, AT1G34030, AT1G64040, AT5G09810, AT3G11510, AT4G18100, AT5G58420, AT5G11170, AT5G02500, AT5G22100, AT3G09680, AT5G02870, AT5G35530, AT4G25730, AT5G57280, AT4G14960, AT5G15200, AT2G44860, AT1G07370, AT4G34670, AT4G00100, AT3G09840, AT3G49910, AT3G52590, AT2G33370	519	428	25147	3.96226	3.7e-09	5.28e-10	2.8e-08
GOTERM_CC_DIRECT	GO:0005737~cytoplasm	154	29.0019	8.17e-12	AT3G04230, AT2G25810, AT1G07930, AT1G09140, AT1G03940, AT3G11940, AT3G13600, AT1G73480, AT3G04770, AT5G52640, AT5G20400, AT4G38740, AT3G29670, AT5G22250, AT5G59370, AT2G20740, AT5G01830, AT4G17170, AT3G52870, AT3G02520, AT5G56000, AT5G01230, AT4G26270, AT1G65430, AT5G23860, AT3G62760, AT2G36530, AT5G55090, AT3G18710, AT4G20890, AT2G14960, AT1G59670, AT5G19770, AT1G26480, AT1G21760, AT5G03690, AT5…	519	4407	25147	1.69315	1.3e-09	2.6e-10	9.86e-09
GOTERM_CC_DIRECT	GO:0005773~vacuole	28	5.27307	0.000306	AT1G78230, AT3G56310, AT3G09440, AT1G07930, AT2G18020, AT3G11940, AT1G78920, AT3G21690, AT4G29130, AT1G78900, AT4G02890, AT5G38480, AT1G34030, AT4G17170, AT5G28540, AT3G05500, AT1G78300, AT3G55440, AT5G02870, AT4G14960, AT5G12950, AT3G57030, AT2G29550, AT2G46370, AT4G17530, AT3G51440, AT2G01250, AT1G64720	519	629	25147	2.15688	0.0474622	0.00255596	0.3682
GOTERM_CC_DIRECT	GO:0005774~vacuolar membrane	40	7.53296	1.12e-11	AT2G41380, AT1G53850, AT3G09440, AT1G07930, AT2G18020, AT1G56340, AT1G78920, AT3G21690, AT4G29130, AT1G78900, AT3G22200, AT5G12010, AT1G16310, AT5G50850, AT1G34030, AT2G20740, AT4G16720, AT5G28540, AT1G04820, AT1G10630, AT5G56000, AT3G13772, AT5G02500, AT1G72140, AT1G78300, AT3G55440, AT5G02870, AT5G15200, AT3G59140, AT4G20890, AT5G13490, AT1G20010, AT5G17860, AT2G37270, AT2G01250, AT3G49910, AT3…	519	536	25147	3.61588	1.78e-09	2.97e-10	1.35e-08
GOTERM_CC_DIRECT	GO:0005794~Golgi apparatus	76	14.3126	1.79e-17	AT2G41840, AT5G59220, AT3G09440, AT1G07930, AT2G18020, AT5G05340, AT4G23460, AT1G27300, AT1G78900, AT5G14670, AT3G03690, AT2G05220, AT4G07960, AT5G53530, AT5G66760, AT3G10320, AT4G17170, AT5G39850, AT1G08280, AT4G18100, AT3G02520, AT5G06700, AT5G56000, AT3G48280, AT5G23860, AT1G29930, AT5G35530, AT4G10040, AT5G15200, AT5G56030, AT2G32540, AT1G05560, AT4G34670, AT4G20890, AT3G09840, AT3G49910, AT3…	519	1226	25147	3.0036	2.85e-15	9.51e-16	2.16e-14
GOTERM_CC_DIRECT	GO:0005829~cytosol	136	25.6121	6.83e-30	AT2G41380, AT2G41840, AT3G04230, AT1G07930, AT5G20160, AT3G49680, AT4G35090, AT5G53530, AT5G52640, AT5G20400, AT3G21750, AT4G38740, AT2G23070, AT2G15490, AT5G39850, AT3G02520, AT5G56000, AT4G26270, AT3G14420, AT3G62760, AT4G02860, AT2G36530, AT1G59670, AT5G19770, AT5G55560, AT5G03690, AT3G23600, AT4G17390, AT1G48630, AT4G29130, AT1G80440, AT3G48330, AT2G43820, AT3G22200, AT1G42970, AT2G28305, AT1…	519	2309	25147	2.85387	1.09e-27	1.09e-27	8.24e-27
GOTERM_CC_DIRECT	GO:0005840~ribosome	30	5.64972	5.07e-10	AT3G04230, AT1G23410, AT2G18020, AT3G11940, AT5G20160, AT4G17390, AT2G05220, AT1G34030, AT5G46420, AT4G16720, AT2G09990, AT3G11510, AT4G18100, AT5G58420, AT3G09680, AT3G61110, AT5G02870, AT2G44860, AT3G51190, AT5G10360, AT3G53430, AT4G00100, AT1G71720, AT4G02230, AT2G37270, AT2G01250, AT3G52590, AT2G33370, AT1G61580, AT3G16780	519	360	25147	4.03773	8.06e-08	8.06e-09	6.11e-07
GOTERM_CC_DIRECT	GO:0005874~microtubule	12	2.25989	0.000529	AT2G29550, AT4G20890, AT5G12250, AT5G23860, AT4G16520, AT1G20010, AT4G14960, AT5G19770, AT1G04820, AT1G64740, AT4G21980, AT5G62700	519	161	25147	3.61139	0.0807409	0.00420052	0.636621
GOTERM_CC_DIRECT	GO:0005886~plasma membrane	121	22.7872	1.7e-07	AT4G02600, AT4G30960, AT1G07930, AT3G53480, AT3G11940, AT3G21690, AT5G35370, AT4G23160, AT5G52640, AT1G07430, AT4G38740, AT5G07280, AT1G21230, AT4G17170, AT3G02520, AT5G56000, AT3G13790, AT5G07070, AT5G65660, AT5G53390, AT2G32540, AT1G22540, AT2G36530, AT5G64330, AT4G20890, AT1G51340, AT5G19770, AT3G23600, AT3G09010, AT1G23410, AT1G78920, AT4G10310, AT4G32300, AT5G12010, AT4G22830, AT2G19130, AT2…	519	3702	25147	1.58368	2.7e-05	2.08e-06	0.000205
GOTERM_BP_DIRECT	GO:0006096~glycolytic process	11	2.07156	1.03e-05	AT4G26270, AT3G55440, AT5G50850, AT1G79530, AT1G74030, AT2G19860, AT4G29130, AT3G04120, AT5G03690, AT2G36530, AT1G42970	464	71	18499	6.17682	0.00679271	0.00136225	0.0154298
GOTERM_BP_DIRECT	GO:0007017~microtubule-based process	11	2.07156	3.25e-10	AT2G29550, AT4G20890, AT5G12250, AT5G23860, AT1G20010, AT4G14960, AT5G19770, AT1G04820, AT1G64740, AT4G15930, AT5G62700	464	26	18499	16.8675	2.15e-07	2.15e-07	4.86e-07
GOTERM_MF_DIRECT	GO:0008194~UDP-glycosyltransferase activity	12	2.25989	5.7e-05	AT1G05560, AT3G21750, AT3G16520, AT2G36970, AT1G22400, AT2G43820, AT4G01070, AT2G15490, AT3G02100, AT4G15550, AT2G36780, AT4G15480	468	101	18171	4.6131	0.0224691	0.00252185	0.0793817
GOTERM_CC_DIRECT	GO:0009506~plasmodesma	54	10.1695	4.87e-10	AT2G41840, AT3G09440, AT1G07930, AT3G53480, AT3G11940, AT4G23460, AT1G78900, AT4G26100, AT4G23160, AT4G38780, AT4G07960, AT3G17840, AT5G39850, AT5G09810, AT5G54380, AT3G02520, AT5G58710, AT5G11170, AT3G53750, AT3G04740, AT5G35530, AT3G14420, AT5G15200, AT5G56030, AT2G36530, AT3G57030, AT4G34670, AT4G20890, AT3G18710, AT3G09840, AT3G12110, AT5G19770, AT1G48480, AT1G23410, AT1G56340, AT2G44910, AT5…	519	1008	25147	2.59569	7.74e-08	8.6e-09	5.87e-07
GOTERM_CC_DIRECT	GO:0009507~chloroplast	114	21.4689	4.8e-05	AT3G04230, AT4G08900, AT1G07930, AT3G11940, AT4G23890, AT2G36990, AT3G49680, AT3G04770, AT5G53530, AT1G73480, AT4G35090, AT2G23070, AT5G27290, AT2G31890, AT5G07280, AT3G52870, AT5G48390, AT5G46920, AT3G02520, AT5G58710, AT2G19580, AT1G29930, AT3G14420, AT1G07160, AT1G28530, AT3G02690, AT2G02410, AT2G36530, AT1G68460, AT4G20890, AT1G71720, AT5G03690, AT2G02980, AT3G29240, AT5G52030, AT3G27690, AT5…	519	3855	25147	1.43285	0.00759857	0.000449	0.0578472
GOTERM_BP_DIRECT	GO:0009636~response to toxic substance	9	1.69492	0.000133	AT3G29670, AT1G59670, AT1G78340, AT4G01070, AT2G15490, AT3G62760, AT1G10370, AT4G15550, AT4G15480	464	61	18499	5.88224	0.0843924	0.00974854	0.199409
GOTERM_BP_DIRECT	GO:0009651~response to salt stress	32	6.02637	1.88e-06	AT3G23600, AT5G52660, AT4G27710, AT4G30960, AT1G56340, AT3G48330, AT4G10310, AT1G78900, AT1G27320, AT4G01070, AT3G22200, AT5G24090, AT5G12250, AT1G28380, AT3G47450, AT5G24030, AT2G16720, AT1G48000, AT3G55440, AT5G23860, AT5G46180, AT5G35530, AT1G06040, AT4G14960, AT4G33950, AT5G56030, AT1G01060, AT2G36530, AT2G29550, AT3G04120, AT1G10370, AT3G57290	464	484	18499	2.63594	0.0012408	0.000414	0.00281084
GOTERM_BP_DIRECT	GO:0009751~response to salicylic acid	15	2.82486	3.61e-05	AT1G48000, AT5G52660, AT5G59780, AT1G01060, AT5G08790, AT4G02890, AT4G31800, AT1G05560, AT1G21270, AT1G68320, AT3G51440, AT1G76680, AT4G38620, AT3G46130, AT2G16720	464	155	18499	3.85825	0.0236092	0.00298209	0.0540771
GOTERM_BP_DIRECT	GO:0009813~flavonoid biosynthetic process	15	2.82486	1.71e-05	AT3G16520, AT1G22400, AT1G22380, AT4G01070, AT2G43820, AT3G02100, AT4G15550, AT4G15480, AT1G05560, AT2G36970, AT1G07250, AT5G49690, AT2G15490, AT5G13930, AT2G36780	464	145	18499	4.12433	0.0112242	0.00161122	0.0255517
GOTERM_CC_DIRECT	GO:0015935~small ribosomal subunit	8	1.50659	7.98e-05	AT3G09680, AT5G09500, AT3G11940, AT5G35530, AT1G34030, AT2G37270, AT5G15200, AT5G39850	519	51	25147	7.60044	0.012616	0.000705	0.0962689
GOTERM_CC_DIRECT	GO:0016020~membrane	75	14.1243	8.75e-09	AT2G41840, AT3G04230, AT2G25810, AT1G07930, AT5G44210, AT3G21690, AT1G78900, AT2G47250, AT3G03690, AT1G09100, AT5G61520, AT3G62860, AT3G04770, AT5G53530, AT1G73480, AT5G07280, AT4G17170, AT5G39850, AT1G08280, AT3G48280, AT5G23860, AT5G35530, AT3G18780, AT5G15200, AT3G14420, AT3G02690, AT1G22540, AT2G36530, AT3G57030, AT4G09650, AT4G19210, AT4G34670, AT3G49910, AT1G61580, AT1G25450, AT4G17390, AT4…	519	1797	25147	2.02224	1.39e-06	1.16e-07	1.06e-05
GOTERM_MF_DIRECT	GO:0016758~transferase activity, transferring hexosyl groups	16	3.01318	2.24e-05	AT3G16520, AT1G22400, AT1G22380, AT3G50760, AT4G01070, AT2G43820, AT4G15550, AT4G15480, AT1G05560, AT3G21750, AT2G36970, AT1G07250, AT5G49690, AT2G15490, AT3G25140, AT2G36780	468	164	18171	3.78799	0.00890653	0.00148996	0.0312583
GOTERM_CC_DIRECT	GO:0022625~cytosolic large ribosomal subunit	15	2.82486	6.61e-06	AT2G18020, AT5G02870, AT4G17390, AT2G44860, AT3G51190, AT3G53430, AT4G02230, AT2G01250, AT3G49910, AT3G52590, AT1G61580, AT3G16780, AT2G33370, AT4G16720, AT4G18100	519	161	25147	4.51424	0.00104973	7.5e-05	0.00796727
GOTERM_CC_DIRECT	GO:0022626~cytosolic ribosome	32	6.02637	3.19e-18	AT2G41840, AT3G04230, AT1G53850, AT3G09440, AT2G18020, AT3G11940, AT1G48630, AT4G35090, AT3G04770, AT1G34030, AT1G20630, AT4G16720, AT3G11510, AT2G09990, AT4G18100, AT5G58420, AT5G02500, AT3G09680, AT3G61110, AT5G02870, AT5G35530, AT5G15200, AT3G14420, AT3G51190, AT5G10360, AT4G34670, AT3G09840, AT4G02230, AT2G37270, AT2G01250, AT3G49910, AT1G16470	519	204	25147	7.60044	5.07e-16	2.53e-16	3.84e-15
GOTERM_CC_DIRECT	GO:0022627~cytosolic small ribosomal subunit	21	3.9548	2.97e-13	AT2G41840, AT3G04230, AT1G23410, AT3G09680, AT3G61110, AT5G09500, AT3G11940, AT5G35530, AT5G15200, AT2G05220, AT5G10360, AT3G04770, AT4G34670, AT4G00100, AT2G37270, AT1G34030, AT5G39850, AT2G09990, AT3G11510, AT3G52580, AT5G58420	519	116	25147	8.77163	4.72e-11	1.18e-11	3.58e-10
GOTERM_MF_DIRECT	GO:0035251~UDP-glucosyltransferase activity	7	1.31827	2.53e-05	AT1G05560, AT3G21750, AT1G07250, AT2G43820, AT4G01070, AT2G15490, AT4G15480	468	24	18171	11.3245	0.0100578	0.00144306	0.0353185
GOTERM_CC_DIRECT	GO:0043231~intracellular membrane-bounded organelle	15	2.82486	3.39e-05	AT3G16520, AT1G22400, AT1G22380, AT4G01070, AT2G43820, AT3G02100, AT4G15550, AT4G15480, AT5G53530, AT2G27690, AT2G36970, AT1G07250, AT5G49690, AT2G15490, AT2G36780	519	186	25147	3.90748	0.00538342	0.000337	0.0409412
GOTERM_CC_DIRECT	GO:0045298~tubulin complex	8	1.50659	2.33e-09	AT2G29550, AT4G20890, AT5G23860, AT1G20010, AT4G14960, AT5G19770, AT1G04820, AT5G62700	519	13	25147	29.8171	3.7e-07	3.37e-08	2.81e-06
GOTERM_BP_DIRECT	GO:0046686~response to cadmium ion	30	5.64972	1.13e-08	AT2G41380, AT5G52660, AT1G53850, AT3G09440, AT1G07930, AT1G56340, AT3G22200, AT1G42970, AT4G29040, AT4G38740, AT4G02930, AT1G20630, AT3G12670, AT1G04820, AT5G11170, AT5G02500, AT1G48000, AT3G55440, AT5G08300, AT5G59780, AT4G35450, AT1G01060, AT2G36530, AT3G11830, AT2G29550, AT4G20890, AT3G09840, AT3G04120, AT1G76680, AT3G12580	464	342	18499	3.49724	7.45e-06	3.73e-06	1.69e-05
GOTERM_CC_DIRECT	GO:0048046~apoplast	27	5.08475	1.4e-05	AT3G23600, AT5G58170, AT3G56310, AT3G09440, AT1G56340, AT5G05340, AT1G78900, AT1G42970, AT5G50850, AT4G38740, AT5G56000, AT5G02500, AT3G13790, AT3G53750, AT3G55440, AT3G14420, AT2G13360, AT2G36530, AT4G08950, AT3G09840, AT3G09220, AT5G19770, AT5G05390, AT3G04120, AT1G47720, AT3G12580, AT3G52600	519	494	25147	2.64823	0.00222371	0.000148	0.0168867
GOTERM_BP_DIRECT	GO:0052696~flavonoid glucuronidation	14	2.63653	4.57e-06	AT3G16520, AT1G22400, AT1G22380, AT4G01070, AT2G43820, AT3G02100, AT4G15550, AT4G15480, AT1G05560, AT2G36970, AT1G07250, AT5G49690, AT2G15490, AT2G36780	464	112	18499	4.98357	0.00301474	0.000755	0.00683537
GOTERM_MF_DIRECT	GO:0080043~quercetin 3-O-glucosyltransferase activity	15	2.82486	6.2e-07	AT3G16520, AT1G22400, AT1G22380, AT4G01070, AT2G43820, AT3G02100, AT4G15550, AT4G15480, AT1G05560, AT3G21750, AT2G36970, AT1G07250, AT5G49690, AT2G15490, AT2G36780	468	107	18171	5.44303	0.000247	6.18e-05	0.000864
GOTERM_MF_DIRECT	GO:0080044~quercetin 7-O-glucosyltransferase activity	14	2.63653	2.94e-06	AT3G16520, AT1G22400, AT1G22380, AT4G01070, AT2G43820, AT3G02100, AT4G15550, AT4G15480, AT1G05560, AT2G36970, AT1G07250, AT5G49690, AT2G15490, AT2G36780	468	105	18171	5.17692	0.0011709	0.000234	0.004094

## Sheet: Root LavLl down
No significant GO terms outputted from DAVID, so no Revigo input

## Sheet: Root LavLl up
No significant GO terms outputted from DAVID, so no Revigo input

## Sheet: Shoot AavAl down
No significant GO terms outputted from DAVID, so no Revigo input

## Sheet: Shoot AavAl up
Category	Term	Count	%	PValue	Genes	List Total	Pop Hits	Pop Total	Fold Enrichment	Bonferroni	Benjamini	FDR
GOTERM_MF_DIRECT	GO:0005524~ATP binding	29	36.25	1.09542e-08	AT3G46530, AT1G56145, AT1G50460, AT4G18640, AT1G65800, AT5G35370, AT1G56140, AT5G60740, AT3G14470, AT2G19130, AT1G21230, AT3G50950, AT5G38280, AT5G40010, AT3G22910, AT3G47090, AT3G45860, AT5G44240, AT2G30630, AT1G61610, AT2G17220, AT1G56130, AT1G76360, AT3G59140, AT5G62670, AT4G08850, AT3G14460, AT2G47000, AT3G07040	70	2372	18171	3.17369	1.27069e-06	1.27069e-06	1.24975e-05
GOTERM_CC_DIRECT	GO:0016021~integral component of membrane	37	46.25	5.6457e-07	AT1G56145, AT4G27710, AT5G65380, AT5G47910, AT3G52950, AT4G18640, AT3G50760, AT1G65800, AT1G63120, AT1G56140, AT5G35370, AT5G14940, AT5G60740, AT1G77810, AT2G46950, AT2G29110, AT2G19130, AT1G21230, AT2G39210, AT5G35525, AT5G38280, AT3G48280, AT4G37030, AT5G40010, AT3G47090, AT3G45860, AT5G44240, AT2G30630, AT1G61610, AT1G56130, AT3G59140, AT5G62670, AT2G28120, AT4G08850, AT3G18830, AT2G46960, AT2…	77	5439	25147	2.22166	2.2018e-05	1.10091e-05	0.000513416
GOTERM_CC_DIRECT	GO:0005886~plasma membrane	30	37.5	4.45637e-07	AT3G46530, AT1G56145, AT5G65380, AT5G47910, AT1G65800, AT5G35370, AT1G56140, AT5G14940, AT5G60740, AT2G29110, AT1G19110, AT2G19130, AT1G21230, AT5G35525, AT5G38280, AT5G40010, AT5G35200, AT3G47090, AT3G45860, AT5G44240, AT1G61610, AT2G17220, AT1G56130, AT3G59140, AT5G62670, AT2G28120, AT4G08850, AT3G18830, AT2G47000, AT3G07040	77	3702	25147	2.64655	1.73797e-05	1.73797e-05	0.000405259
GOTERM_BP_DIRECT	GO:0006468~protein phosphorylation	14	17.5	3.33297e-06	AT3G47090, AT3G45860, AT4G18640, AT1G65800, AT5G35370, AT1G56140, AT1G61610, AT2G17220, AT1G76360, AT1G56130, AT4G08850, AT2G19130, AT1G21230, AT5G38280	61	870	18499	4.88008	0.000433193	0.000433193	0.00388134
GOTERM_MF_DIRECT	GO:0004674~protein serine/threonine kinase activity	13	16.25	4.4754e-05	AT3G47090, AT3G45860, AT4G18640, AT1G65800, AT5G35370, AT1G56140, AT1G61610, AT2G17220, AT1G76360, AT1G56130, AT4G08850, AT2G19130, AT1G21230	70	804	18171	4.19728	0.00517812	0.00259242	0.0510471

[truncated: 6 more sheets: Shoot AavLa down, Shoot AavLa up, Shoot AlvLl down, Shoot AlvLl up, Shoot LavLl down, Shoot LavLl up]
