# Supplementary material for: Microbiome and ecotypic adaption of Holcus lanatus (L.) to extremes of its soil pH range, investigated through transcriptome sequencing
Source: Microbiome. 2018 Mar 20;6:48. doi: 10.1186/s40168-018-0434-3 (PMC5859661; doi:10.1186/s40168-018-0434-3)
Supplement: Supplementary file 5 — Extended REViGO results for the 16 up-regulated and down-regulated plant gene lists. (XLSX 68 kb) [file 40168_2018_434_MOESM5_ESM.xlsx]

## Sheet: Root LavLl up
No significant GO terms outputted from DAVID, so no Revigo input or output

## Sheet: Root LavLl down
No significant GO terms outputted from DAVID, so no Revigo input or output

## Sheet: Root AlvLl up
BP_term_ID	description	frequency	plot_X	plot_Y	plot_size	log10 p-value	uniqueness	dispensability	representative	eliminated
GO:0007017	microtubule-based process	0.00172	4.444	2.847	4.932	-6.6676	0.733	0	7017	0
GO:0046686	response to cadmium ion	4e-05	-4.849	-3.346	3.301	-5.4283	0.535	0	46686	0
GO:0000028	ribosomal small subunit assembly	2e-05	-0.742	6.185	2.979	-2.8168	0.987	0.016	28	0
GO:0052696	flavonoid glucuronidation	0	4.139	-4.446	1.398	-3.1221	0.519	0.048	52696	0
GO:0009651	response to salt stress	9e-05	-5.555	0.435	3.664	-3.383	0.61	0.228	9651	0
GO:0006096	glycolytic process	0.00522	3.291	-5.797	5.414	-2.8657	0.659	0.372	6096	0
GO:0009751	response to salicylic acid	5e-05	-5.95	-2.724	3.367	-2.5255	0.534	0.405	9751	0
GO:0009636	response to toxic substance	0.00341	-5.211	-1.882	5.229	-2.0111	0.503	0.52	9636	0
GO:0009813	flavonoid biosynthetic process	4e-05	null	null	3.311	-2.7928	0.593	0.808	52696	1
CC_term_ID	description	frequency	plot_X	plot_Y	plot_size	log10 p-value	uniqueness	dispensability	representative	eliminated
GO:0005829	cytosol	0.00807	6.22	-4.157	5.278	-26.9626	0.589	0	5829	0
GO:0009506	plasmodesma	0.00022	-4.16	-2.6	3.707	-8.0655	0.898	0	9506	0
GO:0016020	membrane	0.5172	-4.447	1.062	7.085	-6.9355	0.95	0	16020	0
GO:0048046	apoplast	0.00023	-2.19	-6.218	3.735	-3.8297	0.898	0	48046	0
GO:0005618	cell wall	0.00933	-1.455	6.41	5.341	-8.4547	0.81	0.034	5618	0
GO:0045298	tubulin complex	1e-05	5.671	3.789	2.167	-7.4724	0.59	0.056	45298	0
GO:0005737	cytoplasm	0.38159	2.651	-5.886	6.952	-9.585	0.729	0.161	5737	0
GO:0022626	cytosolic ribosome	0.00025	7.492	0.758	3.771	-15.5969	0.49	0.263	22626	0
GO:0005794	Golgi apparatus	0.00265	4.631	-1.604	4.794	-15.0218	0.516	0.321	5794	0
GO:0005774	vacuolar membrane	0.00062	4.618	0.628	4.163	-9.5272	0.495	0.332	5774	0
GO:0005773	vacuole	0.00108	6.545	-1.836	4.402	-2.5924	0.539	0.346	5773	0
GO:0005730	nucleolus	0.00143	5.139	1.529	4.527	-9.2774	0.476	0.381	5730	0
GO:0005886	plasma membrane	0.13934	-2.146	5.605	6.515	-5.6819	0.799	0.433	5886	0
GO:0009507	chloroplast	0.01445	5.39	-1.484	5.531	-3.3478	0.464	0.435	9507	0
GO:0015935	small ribosomal subunit	0.00714	6.064	0.241	5.225	-3.1518	0.402	0.462	15935	0
GO:0005874	microtubule	0.00223	5.59	2.303	4.718	-2.3767	0.478	0.566	5874	0
GO:0022627	cytosolic small ribosomal subunit	0.00013	7.01	1.306	3.477	-10.9281	0.451	0.641	22627	0
GO:0043231	intracellular membrane-bounded organelle	0.08847	4.548	-0.494	6.318	-3.4724	0.438	0.656	43231	0
GO:0005840	ribosome	0.05756	5.812	-0.491	6.131	-8.0937	0.381	0.674	5840	0
GO:0022625	cytosolic large ribosomal subunit	8e-05	null	null	3.259	-4.1249	0.461	0.899	22627	1
MF_term_ID	description	frequency	plot_X	plot_Y	plot_size	log10 p-value	uniqueness	dispensability	representative	eliminated
GO:0003729	mRNA binding	0.0007	4.829	-2.296	4.522	-2.6769	0.776	0	3729	0
GO:0003924	GTPase activity	0.00935	4.974	1.994	5.646	-4.3737	0.796	0	3924	0
GO:0005200	structural constituent of cytoskeleton	0.00047	0.2	6.515	4.35	-9.1457	0.712	0	5200	0
GO:0080043	quercetin 3-O-glucosyltransferase activity	0	-6.42	-0.952	1.716	-4.209	0.483	0.012	80043	0
GO:0005525	GTP binding	0.01692	0.154	-6.734	5.903	-2.0763	0.707	0.087	5525	0
GO:0016758	transferase activity, transferring hexosyl groups	0.006	-6.345	0.69	5.453	-2.8268	0.466	0.422	16758	0
GO:0005524	ATP binding	0.13885	1.017	-6.215	6.817	-2.1161	0.724	0.521	5524	0
GO:0080044	quercetin 7-O-glucosyltransferase activity	0	-5.619	-0.962	1.602	-3.6308	0.485	0.552	80044	0
GO:0003735	structural constituent of ribosome	0.02608	0.909	6.135	6.091	-6.9031	0.716	0.565	3735	0
GO:0035251	UDP-glucosyltransferase activity	0.00047	-6.001	-0.167	4.347	-2.8407	0.417	0.67	35251	0
GO:0008194	UDP-glycosyltransferase activity	0.00186	-5.775	0.934	4.945	-2.5983	0.479	0.698	8194	0

## Sheet: Root AlvLl down
BP_term_ID	description	frequency	plot_X	plot_Y	plot_size	log10 p-value	uniqueness	dispensability	representative	eliminated
GO:0008152	metabolic process	0.82183	-5.677	3.76	7.612	-3.5258	0.978	0	8152	0
GO:0071555	cell wall organization	0.00787	5.522	-3.073	5.593	-12.9101	0.615	0	71555	0
GO:0009809	lignin biosynthetic process	1e-05	3.951	4.678	2.55	-6.9626	0.663	0.017	9809	0
GO:0005975	carbohydrate metabolic process	0.05984	-0.653	6.406	6.474	-11.8508	0.826	0.034	5975	0
GO:0042744	hydrogen peroxide catabolic process	0.00049	-2.594	-6.444	4.39	-6.3224	0.707	0.058	42744	0
GO:0007169	transmembrane receptor protein tyrosine kinase signaling pathway	0.0004	1.831	-8.049	4.3	-4.9281	0.801	0.065	7169	0
GO:0007018	microtubule-based movement	0.00065	-1.773	2.892	4.511	-3.8729	0.799	0.067	7018	0
GO:0006631	fatty acid metabolic process	0.00867	-5.29	-3.492	5.635	-3.7305	0.632	0.091	6631	0
GO:0055114	oxidation-reduction process	0.15044	-5.864	-1.167	6.874	-6.8665	0.771	0.17	55114	0
GO:0010411	xyloglucan metabolic process	0	5.318	-1.241	2.029	-3.9469	0.548	0.497	10411	0
GO:0009834	plant-type secondary cell wall biogenesis	1e-05	5.17	-3.643	2.639	-3.7986	0.671	0.539	9834	0
GO:0030244	cellulose biosynthetic process	0.00016	4.902	1.922	3.899	-3.5258	0.598	0.553	30244	0
GO:0016042	lipid catabolic process	0.00181	-4.107	-4.755	4.955	-2.8827	0.598	0.609	16042	0
GO:0046274	lignin catabolic process	2e-05	null	null	3.045	-3.4034	0.637	0.925	9809	1
GO:0006633	fatty acid biosynthetic process	0.00629	null	null	5.496	-2.6924	0.587	0.75	6631	1
GO:0045493	xylan catabolic process	0.00018	null	null	3.952	-3.172	0.449	0.78	10411	1
GO:0045492	xylan biosynthetic process	3e-05	null	null	3.166	-2.0303	0.468	0.889	10411	1
CC_term_ID	description	frequency	plot_X	plot_Y	plot_size	log10 p-value	uniqueness	dispensability	representative	eliminated
GO:0005576	extracellular region	0.04572	4.869	4.72	6.031	-22.6556	0.919	0	5576	0
GO:0005618	cell wall	0.00933	-3.556	-5.988	5.341	-25.0066	0.777	0	5618	0
GO:0009506	plasmodesma	0.00022	-5.341	3.352	3.707	-11.3134	0.915	0	9506	0
GO:0016020	membrane	0.5172	-2.856	4.495	7.085	-16.4001	0.958	0	16020	0
GO:0016021	integral component of membrane	0.3523	-5.549	-0.505	6.918	-11.7033	0.879	0	16021	0
GO:0048046	apoplast	0.00023	0.421	5.369	3.735	-20.8013	0.883	0	48046	0
GO:0005794	Golgi apparatus	0.00265	5.605	-2.555	4.794	-16.4855	0.551	0.03	5794	0
GO:0005871	kinesin complex	0.00083	4.052	-5.583	4.29	-6.172	0.601	0.239	5871	0
GO:0022626	cytosolic ribosome	0.00025	3.948	-3.258	3.771	-3.9101	0.677	0.308	22626	0
GO:0005887	integral component of plasma membrane	0.01253	-4.53	-3.614	5.469	-4.7471	0.738	0.318	5887	0
GO:0005829	cytosol	0.00807	5.702	-0.075	5.278	-8.0645	0.69	0.321	5829	0
GO:0005773	vacuole	0.00108	5.408	-1.829	4.402	-8.0731	0.648	0.346	5773	0
GO:0009570	chloroplast stroma	0.00049	5.39	-3.796	4.061	-2.3667	0.612	0.361	9570	0
GO:0005578	proteinaceous extracellular matrix	0.00109	1.06	5.238	4.41	-3.6073	0.883	0.388	5578	0
GO:0000786	nucleosome	0.00143	4.669	-5.302	4.525	-2.0628	0.622	0.389	786	0
GO:0009505	plant-type cell wall	6e-05	-2.858	-6.922	3.133	-20.8013	0.812	0.439	9505	0
GO:0005886	plasma membrane	0.13934	-4.15	-4.587	6.515	-25.2434	0.756	0.453	5886	0
GO:0046658	anchored component of plasma membrane	6e-05	-5.17	-3.497	3.126	-4.1884	0.786	0.601	46658	0
GO:0005802	trans-Golgi network	0.00026	null	null	3.784	-2.376	0.539	0.868	5794	1
GO:0005768	endosome	0.00077	null	null	4.257	-2.2905	0.574	0.753	5794	1
GO:0000139	Golgi membrane	0.0009	null	null	4.325	-9.8729	0.462	0.762	5794	1
GO:0005774	vacuolar membrane	0.00062	null	null	4.163	-5.9872	0.538	0.766	5794	1
GO:0009705	plant-type vacuole membrane	2e-05	null	null	2.674	-2.3194	0.593	0.81	5794	1
GO:0005874	microtubule	0.00223	null	null	4.718	-3.821	0.585	0.835	5871	1
MF_term_ID	description	frequency	plot_X	plot_Y	plot_size	log10 p-value	uniqueness	dispensability	representative	eliminated
GO:0004553	hydrolase activity, hydrolyzing O-glycosyl compounds	0.0116	-6.705	-0.834	5.739	-14.284	0.79	0	4553	0
GO:0008017	microtubule binding	0.0006	-0.824	1.437	4.454	-4.7055	0.863	0	8017	0
GO:0015293	symporter activity	0.00576	5.916	2.61	5.435	-3.4078	0.84	0	15293	0
GO:0004467	long-chain fatty acid-CoA ligase activity	0.00016	-4.804	5.949	3.887	-2.0802	0.861	0.017	4467	0
GO:0004601	peroxidase activity	0.00358	1.324	6.585	5.229	-4.5935	0.808	0.022	4601	0
GO:0004674	protein serine/threonine kinase activity	0.00565	-2.748	-6.294	5.427	-2.9814	0.814	0.023	4674	0
GO:0005507	copper ion binding	0.00371	4.758	-5.015	5.244	-3.9914	0.846	0.04	5507	0
GO:0020037	heme binding	0.01765	3.097	-1.692	5.922	-3.2668	0.85	0.054	20037	0
GO:0016760	cellulose synthase (UDP-forming) activity	0.00012	0.047	-6.587	3.744	-2.0372	0.826	0.165	16760	0
GO:0005524	ATP binding	0.13885	5.113	-3.195	6.817	-3.5287	0.847	0.194	5524	0
GO:0003777	microtubule motor activity	0.0006	-6.153	-2.308	4.452	-3.2396	0.803	0.201	3777	0
GO:0052716	hydroquinone:oxygen oxidoreductase activity	5e-05	-0.416	6.552	3.378	-2.5764	0.819	0.211	52716	0
GO:0052689	carboxylic ester hydrolase activity	0.00511	-6.35	0.543	5.383	-3.9136	0.764	0.245	52689	0
GO:0016757	transferase activity, transferring glycosyl groups	0.01747	-1.643	-6.057	5.917	-2.5991	0.812	0.255	16757	0
GO:0016722	oxidoreductase activity, oxidizing metal ions	0.00088	1.775	5.66	4.62	-2.5479	0.811	0.259	16722	0
GO:0015112	nitrate transmembrane transporter activity	0.00025	6.259	1.773	4.078	-2.0556	0.84	0.34	15112	0
GO:0003993	acid phosphatase activity	0.00068	-6.512	1.302	4.51	-2.9578	0.773	0.456	3993	0

## Sheet: Root AavLa up
BP_term_ID	description	frequency	plot_X	plot_Y	plot_size	log10 p-value	uniqueness	dispensability	representative	eliminated
GO:0008152	metabolic process	0.82183	-5.329	0.615	7.612	-5.7905	0.93	0	8152	0
GO:0046686	response to cadmium ion	4e-05	5.934	1.507	3.301	-3.983	0.569	0	46686	0
GO:0052696	flavonoid glucuronidation	0	-1.1	-5.942	1.398	-4.4841	0.407	0	52696	0
GO:0009056	catabolic process	0.09625	-0.434	6.69	6.68	-3.4101	0.668	0.004	9056	0
GO:0009651	response to salt stress	9e-05	5.777	-1.458	3.664	-3.0742	0.569	0.228	9651	0
GO:0009813	flavonoid biosynthetic process	4e-05	null	null	3.311	-3.341	0.406	0.808	52696	1
CC_term_ID	description	frequency	plot_X	plot_Y	plot_size	log10 p-value	uniqueness	dispensability	representative	eliminated
GO:0005829	cytosol	0.00807	-6.794	-1.56	5.278	-17.3778	0.584	0	5829	0
GO:0009506	plasmodesma	0.00022	3.272	-3.818	3.707	-4.983	0.862	0	9506	0
GO:0016020	membrane	0.5172	4.731	0.587	7.085	-8.9957	0.932	0	16020	0
GO:0048046	apoplast	0.00023	-1.803	-7.082	3.735	-3.5935	0.862	0	48046	0
GO:0005618	cell wall	0.00933	2.201	6.848	5.341	-5.8356	0.764	0.034	5618	0
GO:0005737	cytoplasm	0.38159	-1.193	-2.193	6.952	-5.9245	0.716	0.161	5737	0
GO:0022626	cytosolic ribosome	0.00025	-6.223	3.963	3.771	-10.4547	0.528	0.263	22626	0
GO:0005730	nucleolus	0.00143	-4.833	3.758	4.527	-9.9469	0.511	0.319	5730	0
GO:0005773	vacuole	0.00108	-6.631	0.441	4.402	-2.245	0.537	0.33	5773	0
GO:0005794	Golgi apparatus	0.00265	-5.383	0.533	4.794	-9.6946	0.516	0.354	5794	0
GO:0005774	vacuolar membrane	0.00062	-6.99	1.741	4.163	-3.4034	0.527	0.381	5774	0
GO:0005886	plasma membrane	0.13934	2.843	5.899	6.515	-10.6038	0.756	0.433	5886	0
GO:0043231	intracellular membrane-bounded organelle	0.08847	-4.391	1.866	6.318	-3.8447	0.459	0.523	43231	0
GO:0005840	ribosome	0.05756	-5.237	1.611	6.131	-3.618	0.428	0.589	5840	0
GO:0022627	cytosolic small ribosomal subunit	0.00013	-6.755	3.529	3.477	-5.7328	0.523	0.641	22627	0
MF_term_ID	description	frequency	plot_X	plot_Y	plot_size	log10 p-value	uniqueness	dispensability	representative	eliminated
GO:0005200	structural constituent of cytoskeleton	0.00047	5.025	-0.974	4.35	-2.7234	0.472	0	5200	0
GO:0080043	quercetin 3-O-glucosyltransferase activity	0	-5.254	0.773	1.716	-4.8539	0.276	0	80043	0
GO:0008194	UDP-glycosyltransferase activity	0.00186	-4.705	-1.69	4.945	-3.7932	0.253	0.397	8194	0
GO:0080044	quercetin 7-O-glucosyltransferase activity	0	-4.53	1.467	1.602	-4.6696	0.279	0.552	80044	0
GO:0003735	structural constituent of ribosome	0.02608	5.029	0.742	6.091	-2.6799	0.479	0.565	3735	0
GO:0016758	transferase activity, transferring hexosyl groups	0.006	-4.932	-0.919	5.453	-2.7503	0.244	0.698	16758	0

## Sheet: Root AavLa down
BP_term_ID	description	frequency	plot_X	plot_Y	plot_size	log10 p-value	uniqueness	dispensability	representative	eliminated
GO:0016036	cellular response to phosphate starvation	0.00012	4.762	3.522	3.792	-3.1192	0.726	0	16036	0
GO:0071555	cell wall organization	0.00787	6.219	-3.192	5.593	-2.3408	0.846	0.02	71555	0
GO:0006817	phosphate ion transport	0.0028	-4.773	4.278	5.145	-2.2202	0.689	0.038	6817	0
GO:0009809	lignin biosynthetic process	1e-05	0.223	7.323	2.55	-2.7337	0.768	0.048	9809	0
GO:0006631	fatty acid metabolic process	0.00867	-4.778	-3.2	5.635	-3.054	0.545	0.073	6631	0
GO:0007018	microtubule-based movement	0.00065	2.084	-2.143	4.511	-2.3577	0.782	0.083	7018	0
GO:0005975	carbohydrate metabolic process	0.05984	3.063	-6.412	6.474	-3.0325	0.833	0.083	5975	0
GO:0042744	hydrogen peroxide catabolic process	0.00049	-1.961	-6.28	4.39	-2.7253	0.706	0.091	42744	0
GO:0055114	oxidation-reduction process	0.15044	-6.527	-1.745	6.874	-3.0531	0.743	0.17	55114	0
GO:0046686	response to cadmium ion	4e-05	5.473	2.159	3.301	-2.7477	0.815	0.232	46686	0
GO:0009651	response to salt stress	9e-05	4.008	4.023	3.664	-3.0419	0.802	0.335	9651	0
GO:0055085	transmembrane transport	0.09397	-5.024	2.783	6.67	-4.1688	0.673	0.44	55085	0
GO:0016042	lipid catabolic process	0.00181	-3.643	-4.81	4.955	-2.0221	0.594	0.609	16042	0
GO:0015706	nitrate transport	0.00026	-4.346	4.59	4.113	-2.1293	0.708	0.684	15706	0
GO:0006096	glycolytic process	0.00522	null	null	5.414	-2.9917	0.543	0.736	6631	1
GO:0006633	fatty acid biosynthetic process	0.00629	null	null	5.496	-3.1463	0.537	0.75	6631	1
CC_term_ID	description	frequency	plot_X	plot_Y	plot_size	log10 p-value	uniqueness	dispensability	representative	eliminated
GO:0005576	extracellular region	0.04572	-4.648	1.539	6.031	-9.4389	0.928	0	5576	0
GO:0009506	plasmodesma	0.00022	-3.003	3.427	3.707	-13.5376	0.925	0	9506	0
GO:0016020	membrane	0.5172	-0.982	5.002	7.085	-21.9318	0.963	0	16020	0
GO:0016021	integral component of membrane	0.3523	-4.896	-2.06	6.918	-9.8097	0.901	0	16021	0
GO:0022626	cytosolic ribosome	0.00025	5.459	-5.054	3.771	-26.4145	0.588	0	22626	0
GO:0048046	apoplast	0.00023	1.809	6.071	3.735	-14.9393	0.925	0	48046	0
GO:0005618	cell wall	0.00933	-3.139	-6.658	5.341	-22.4202	0.803	0.025	5618	0
GO:0005737	cytoplasm	0.38159	4.727	3.583	6.952	-6.0311	0.784	0.101	5737	0
GO:0005794	Golgi apparatus	0.00265	4.836	-1.3	4.794	-19.983	0.507	0.242	5794	0
GO:0005887	integral component of plasma membrane	0.01253	-4.164	-4.521	5.469	-5.7799	0.794	0.318	5887	0
GO:0005829	cytosol	0.00807	6.236	0.304	5.278	-16.3655	0.619	0.321	5829	0
GO:0005774	vacuolar membrane	0.00062	6.409	-3.056	4.163	-12.7167	0.505	0.332	5774	0
GO:0005773	vacuole	0.00108	6.506	-1.57	4.402	-9.4225	0.596	0.346	5773	0
GO:0009941	chloroplast envelope	0.00037	5.482	-3.05	3.942	-5.5482	0.533	0.347	9941	0
GO:0005730	nucleolus	0.00143	4.484	-3.996	4.527	-4.8633	0.545	0.381	5730	0
GO:0005871	kinesin complex	0.00083	4.424	-5.216	4.29	-4.3279	0.581	0.389	5871	0
GO:0009505	plant-type cell wall	6e-05	-2.494	-7.515	3.133	-8.8297	0.835	0.439	9505	0
GO:0005886	plasma membrane	0.13934	-3.779	-5.192	6.515	-28.1746	0.78	0.453	5886	0
GO:0005840	ribosome	0.05756	4.911	-2.269	6.131	-7.6498	0.5	0.504	5840	0
GO:0022625	cytosolic large ribosomal subunit	8e-05	5.846	-4.693	3.259	-10.3233	0.549	0.622	22625	0
GO:0009507	chloroplast	0.01445	5.52	-1.731	5.531	-4.3439	0.498	0.671	9507	0
GO:0005768	endosome	0.00077	null	null	4.257	-2.8281	0.536	0.753	5794	1
GO:0000139	Golgi membrane	0.0009	null	null	4.325	-4.1302	0.438	0.766	5774	1
GO:0009705	plant-type vacuole membrane	2e-05	null	null	2.674	-4.3565	0.57	0.81	5774	1
GO:0005802	trans-Golgi network	0.00026	null	null	3.784	-2.164	0.51	0.868	5774	1
GO:0009570	chloroplast stroma	0.00049	null	null	4.061	-4.5467	0.528	0.756	9941	1
GO:0022627	cytosolic small ribosomal subunit	0.00013	null	null	3.477	-8.0969	0.54	0.899	22625	1
MF_term_ID	description	frequency	plot_X	plot_Y	plot_size	log10 p-value	uniqueness	dispensability	representative	eliminated
GO:0003735	structural constituent of ribosome	0.02608	3.097	7.085	6.091	-6.0297	0.866	0	3735	0
GO:0003993	acid phosphatase activity	0.00068	6.404	1.98	4.51	-4.0458	0.697	0	3993	0
GO:0005507	copper ion binding	0.00371	-4.31	1.949	5.244	-2.6453	0.837	0	5507	0
GO:0015114	phosphate ion transmembrane transporter activity	0.00082	1.3	-6.451	4.588	-2.6831	0.719	0	15114	0
GO:0016760	cellulose synthase (UDP-forming) activity	0.00012	-0.723	6.305	3.744	-2.2246	0.846	0.014	16760	0
GO:0004467	long-chain fatty acid-CoA ligase activity	0.00016	-5.011	-1.945	3.887	-2.6057	0.846	0.014	4467	0
GO:0004601	peroxidase activity	0.00358	-3.62	-5.241	5.229	-2.6306	0.842	0.017	4601	0
GO:0003777	microtubule motor activity	0.0006	6.784	-2.44	4.452	-2.0347	0.704	0.162	3777	0
GO:0005524	ATP binding	0.13885	-3.605	3.42	6.817	-3.9586	0.855	0.194	5524	0
GO:0004553	hydrolase activity, hydrolyzing O-glycosyl compounds	0.0116	4.753	0.072	5.739	-2.7215	0.699	0.203	4553	0
GO:0016788	hydrolase activity, acting on ester bonds	0.04904	6.31	-0.546	6.365	-2.0778	0.684	0.319	16788	0
GO:0015293	symporter activity	0.00576	2.27	-6.588	5.435	-2.4557	0.639	0.373	15293	0
GO:0052689	carboxylic ester hydrolase activity	0.00511	6.676	0.986	5.383	-2.2614	0.677	0.456	52689	0
GO:0042626	ATPase activity, coupled to transmembrane movement of substances	0.01903	4.353	-3.23	5.954	-2.436	0.482	0.686	42626	0
GO:0005315	inorganic phosphate transmembrane transporter activity	0.00185	null	null	4.941	-2.3399	0.65	0.76	15293	1

## Sheet: Root AavAl up
BP_term_ID	description	frequency	plot_X	plot_Y	plot_size	log10 p-value	uniqueness	dispensability	representative	eliminated
GO:0009834	plant-type secondary cell wall biogenesis	1e-05	-4.029	4.509	2.639	-4.3737	0.433	0	9834	0
GO:0042744	hydrogen peroxide catabolic process	0.00049	4.64	3.956	4.39	-2.57	0.364	0.015	42744	0
GO:0009809	lignin biosynthetic process	1e-05	-3.656	-4.41	2.55	-2.4208	0.38	0.058	9809	0
GO:0055114	oxidation-reduction process	0.15044	4.937	-3.135	6.874	-2.2435	0.423	0.118	55114	0
CC_term_ID	description	frequency	plot_X	plot_Y	plot_size	log10 p-value	uniqueness	dispensability	representative	eliminated
GO:0005576	extracellular region	0.04572	-5.316	0.316	6.031	-4.8386	0.465	0	5576	0
GO:0009505	plant-type cell wall	6e-05	3.871	4.516	3.133	-3.6925	0.342	0	9505	0
GO:0016021	integral component of membrane	0.3523	3.268	-4.986	6.918	-2.6796	0.509	0	16021	0
GO:0005886	plasma membrane	0.13934	4.511	0.042	6.515	-3.821	0.315	0.245	5886	0

## Sheet: Root AavAl down
BP_term_ID	description	frequency	plot_X	plot_Y	plot_size	log10 p-value	uniqueness	dispensability	representative	eliminated
GO:0007017	microtubule-based process	0.00172	0.998	0.919	4.932	-2.5234	1	0	7017	0
CC_term_ID	description	frequency	plot_X	plot_Y	plot_size	log10 p-value	uniqueness	dispensability	representative	eliminated
GO:0009506	plasmodesma	0.00022	5.749	0.529	3.707	-2.1223	0.25	0	9506	0
GO:0045298	tubulin complex	1e-05	-2.416	-5.244	2.167	-2.1675	0.239	0	45298	0
GO:0005886	plasma membrane	0.13934	-3.333	4.714	6.515	-2.0042	0.312	0.023	5886	0
MF_term_ID	description	frequency	plot_X	plot_Y	plot_size	log10 p-value	uniqueness	dispensability	representative	eliminated
GO:0005200	structural constituent of cytoskeleton	0.00047	1	0.559	4.35	-3.7747	1	0	5200	0

## Sheet: Shoot LavLl up
CC_term_ID	description	frequency	plot_X	plot_Y	plot_size	log10 p-value	uniqueness	dispensability	representative	eliminated
GO:0005794	Golgi apparatus	0.00265	5.146	-0.006	4.794	-3.7167	0.232	0	5794	0
GO:0005886	plasma membrane	0.13934	-4.567	2.372	6.515	-8.5243	0.197	0.04	5886	0
GO:0016021	integral component of membrane	0.3523	-4.572	-2.362	6.918	-2.1833	0.326	0.211	16021	0

## Sheet: Shoot LavLl down
BP_term_ID	description	frequency	plot_X	plot_Y	plot_size	log10 p-value	uniqueness	dispensability	representative	eliminated
GO:0006468	protein phosphorylation	0.01206	4.598	-0.611	5.778	-13.8239	0.73	0	6468	0
GO:0008152	metabolic process	0.82183	-2.798	-7.251	7.612	-3.2197	0.956	0	8152	0
GO:0009636	response to toxic substance	0.00341	-6.505	-0.29	5.229	-2.8418	0.59	0	9636	0
GO:0009407	toxin catabolic process	3e-05	-2.139	6.686	3.095	-4.284	0.737	0.038	9407	0
GO:0052696	flavonoid glucuronidation	0	2.808	4.203	1.398	-4.0645	0.577	0.045	52696	0
GO:0006749	glutathione metabolic process	0.00123	2.367	-5.238	4.786	-3.6576	0.732	0.051	6749	0
GO:0042742	defense response to bacterium	0.00075	-6.652	1.304	4.569	-2.5999	0.64	0.344	42742	0
GO:0071230	cellular response to amino acid stimulus	4e-05	-6.785	-1.262	3.28	-2.2546	0.595	0.513	71230	0
GO:0009813	flavonoid biosynthetic process	4e-05	null	null	3.311	-3.8928	0.586	0.808	52696	1
CC_term_ID	description	frequency	plot_X	plot_Y	plot_size	log10 p-value	uniqueness	dispensability	representative	eliminated
GO:0005887	integral component of plasma membrane	0.01253	5.679	-0.201	5.469	-4.4895	0.426	0	5887	0
GO:0009506	plasmodesma	0.00022	-1.638	6.418	3.707	-2.4109	0.64	0	9506	0
GO:0016020	membrane	0.5172	-5.208	-0.083	7.085	-3.8665	0.816	0	16020	0
GO:0043231	intracellular membrane-bounded organelle	0.08847	-1.222	-6.362	6.318	-4.8665	0.63	0.047	43231	0
GO:0016021	integral component of membrane	0.3523	5.409	2.507	6.918	-17.6556	0.606	0.248	16021	0
GO:0005886	plasma membrane	0.13934	5.533	-1.51	6.515	-26.0888	0.463	0.453	5886	0
term_ID	description	frequency	plot_X	plot_Y	plot_size	log10 p-value	uniqueness	dispensability	representative	eliminated
GO:0004674	protein serine/threonine kinase activity	0.00565	5.226	-3.632	5.427	-15.9245	0.613	0	4674	0
GO:0015171	amino acid transmembrane transporter activity	0.0075	-4.065	-4.155	5.55	-3.6289	0.661	0	15171	0
GO:0030246	carbohydrate binding	0.00825	0.661	6.912	5.591	-3.5986	0.842	0	30246	0
GO:0005524	ATP binding	0.13885	-3.059	5.289	6.817	-10.5735	0.861	0.077	5524	0
GO:0080043	quercetin 3-O-glucosyltransferase activity	0	5.679	2.658	1.716	-4.4202	0.658	0.124	80043	0
GO:0004364	glutathione transferase activity	0.00019	3.276	-6.098	3.952	-3.719	0.725	0.171	4364	0	detox or antioxidation https://www.ncbi.nlm.nih.gov/pmc/articles/PMC3252094/
GO:0008194	UDP-glycosyltransferase activity	0.00186	5.331	0.362	4.945	-3.2013	0.636	0.397	8194	0
GO:0004970	ionotropic glutamate receptor activity	0.00012	-4.62	-1.753	3.74	-2.4344	0.576	0.398	4970	0	glutamate gated ion channel
GO:0016301	kinase activity	0.05084	4.809	-2.685	6.381	-12.0931	0.611	0.532	16301	0
GO:0080044	quercetin 7-O-glucosyltransferase activity	0	5.062	2.955	1.602	-4.4056	0.66	0.552	80044	0
GO:0008066	glutamate receptor activity	0.00012	-5.054	0.984	3.765	-2.4344	0.767	0.617	8066	0
GO:0004672	protein kinase activity	0.01875	5.435	-3.016	5.948	-3.2933	0.597	0.673	4672	0
GO:0005313	L-glutamate transmembrane transporter activity	0.00025	-3.786	-4.704	4.077	-2.5618	0.678	0.679	5313	0
GO:0005217	intracellular ligand-gated ion channel activity	3e-05	null	null	3.175	-2.3776	0.657	0.801	4970	1

[truncated: 6 more sheets: Shoot AlvLl up, Shoot AlvLl down, Shoot AavLa up, Shoot AavLa down, Shoot AavAl up, Shoot AavAl down]
