# Supplementary material for: Microbiome and ecotypic adaption of Holcus lanatus (L.) to extremes of its soil pH range, investigated through transcriptome sequencing
Source: Microbiome. 2018 Mar 20;6:48. doi: 10.1186/s40168-018-0434-3 (PMC5859661; doi:10.1186/s40168-018-0434-3)
Supplement: Supplementary file 6 — Selected plant expressed gene results, for those genes discussed in the text. The table contains the following information for selected plant-assigned transcripts that are discussed in the text: 1) Plant root/shoot (for reported DESeq2 pairwise comparison); 2) Transcript ID; 3) gene description; 4) function; 5) possible role; 6) relevant reference (citations for relevant references are contained in Additional file 7); 7) DESeq2 result: Al-v-Ll = Acid bog soil limestone ecotype versus Limestone soil limestone ecotype, Aa-v-Al = Acid bog soil acid ecotype versus Acid bog soil limestone ecotype, La-v-Ll = Limestone soil acid ecotype versus Limestone soil limestone ecotype; 8) Two columns to indicate whether the transcript was significantly upregulated in acid or limestone soil and/or acid or limestone ecotype. (XLSX 23 kb) [file 40168_2018_434_MOESM6_ESM.xlsx]

## Sheet: AdditionalFile6
Additional file 6: Selected plant expressed gene results, for those genes discussed in the text.
						Aa v La		Al v Ll		Aa v Al		La v Ll
Tissue	Transcript ID	Gene description	Function	Possible role	Ref	log2 FC	FDR	log2 FC	FDR	log2 FC	FDR	log2 FC	FDR	sig up soil	sig up ecotype
Shoot	GTR68773|c0_g1_i1	Cation-H+ antiporter 19	Transport	K homeostasis	S1	2.72319	<0.001	-1.17468	N.S.	0.0615887	N.S.	-3.83628	<0.001	acid soil	lime ecotype in lime soil
Shoot	XATR856381|c0_g2_i1	Potassium transporter 1 (KUP1)	Transport	K homeostasis	S2, S3	3.041	<0.001	-0.0157332	N.S.	0.959013	N.S.	-2.09772	<0.05	acid soil	lime ecotype in lime soil
Shoot	XATR901528|c0_g1_i2	Potassium transporter 16	Transport	K homeostasis	S4, S5	3.86704	<0.01	-1.76749	N.S.	0.358661	N.S.	-5.27587	<0.001	acid soil	lime ecotype in lime soil
Shoot	DTR10489|c0_g1_i1	Potassium channel KOR2	Transport	K homeostasis	S6	-0.174612	N.S.	0.514087	N.S.	1.44711	N.S.	2.13581	<0.05	no soil effect	acid ecotype in lime soil
Shoot	SL-TR42787|c1_g1_i4	Nitrate transporter 1.5	Transport	Nitrate dependent K+ transport	S7	1.25123	<0.05	0.612455	N.S.	0.90159	N.S.	0.262812	N.S.	acid soil	no ecotype effect
Shoot	ETR26987|c0_g2_i1	Cinnamate beta-D-glucosyltransferase	Stimulus and stress	Phyto chelatin production	S8	1.39453	<0.01	0.715834	N.S.	0.644885	N.S.	-0.033809	N.S.	acid soil	no ecotype effect
Shoot	ETR66754|c0_g1_i2	Cadmium/zinc-transporting ATPase HMA1	Stimulus and stress	Cation/Cu transport	S9	1.059	<0.001	0.435625	N.S.	0.0719047	N.S.	-0.551466	N.S.	acid soil	no ecotype effect
Shoot	HTR73440|c0_g1_i2	Glutathione S-transferase GSTF1	Stimulus and stress	Abiotic stress response	S10	1.19977	N.S.	-1.78502	N.S.	0.383823	N.S.	-2.60097	<0.01	no soil effect	lime ecotype in lime soil
Shoot	SL-TR14323|c0_g1_i4	Glutathione S-transferase 4	Stimulus and stress	Abiotic stress response	S10	2.33444	<0.01	-1.73735	N.S.	0.965935	N.S.	-3.10585	<0.01	acid soil	lime ecotype in lime soil
Shoot	SL-TR66109|c0_g1_i1	Glutathione S-transferase GSTU6	Stimulus and stress	Abiotic stress response	S10, S11	3.01284	<0.001	-0.550566	N.S.	0.152087	N.S.	-3.41132	<0.01	acid soil	lime ecotype in lime soil
Shoot	XATR875277|c0_g2_i1	leucine-rich repeat receptor-like protein kinase PEPR2	Stimulus and stress	Pathogen defence	S12	1.49817	<0.01	-0.353782	N.S.	1.09051	N.S.	-0.761438	N.S.	acid soil	no ecotype effect
Shoot	DTR65533|c0_g1_i1	Disease resistance protein RPS2	Stimulus and stress	Pathogen defence	S13	1.18616	<0.01	-0.437161	N.S.	0.492218	N.S.	-1.1311	<0.05	acid soil	lime ecotype in lime soil
Shoot	XATR939932|c0_g2_i2	Coronatine-insensitive protein 1	Stimulus and stress	Pathogen defence/ JA response	S14, S15	0.960574	N.S.	-0.527632	N.S.	-0.544084	N.S.	-2.03229	<0.05	no soil effect	lime ecotype in lime soil
Shoot	CTR5035|c0_g1_i1	12-oxophytodienoate reductase 7	Hormones	JA biosynthesis	S16	1.03403	<0.05	0.686701	N.S.	0.766015	N.S.	0.418686	N.S.	acid soil	no ecotype effect
Shoot	XATR909158|c0_g3_i1	12-oxophytodienoate reductase 1	Hormones	JA biosynthesis	S17	1.89725	<0.01	-0.266287	N.S.	1.74759	N.S.	-0.415949	N.S.	acid soil	no ecotype effect
Shoot	ETR42208|c1_g1_i1	hydroxycinnamoyl-Coenzyme A shikimate/quinate hydroxycinnamoyltransferase	Lignin biosynthesis	Lignin biosynthesis		2.31792	1.99974e-08	0.675077	N.S.	0.577931	N.S.	-1.06491	N.S.	acid soil	no ecotype effect
Root	XLTR941063|c4_g1_i2	Laccase 4	Lignin biosynthesis	Lignin biosynthesis	S18, S19	-2.19911	<0.05	-4.62624	<0.001	2.64002	<0.05	0.212894	N.S.	lime soil	acid ecotype in acid soil
Root	XATR917631|c5_g5_i1	Laccase 5	Lignin biosynthesis	Lignin biosynthesis	S20	-1.87988	<0.05	-4.65737	<0.001	3.41706	<0.01	0.639573	N.S.	lime soil	acid ecotype in acid soil
Root	XATR917631|c5_g5_i2	Laccase 11	Lignin biosynthesis	Lignin biosynthesis	S18	-1.6386	N.S.	-4.66627	<0.001	3.56941	<0.01	0.541745	N.S.	lime soil	acid ecotype in acid soil
Root	ETR8283|c0_g1_i1	Cinnamyl alcohol dehydrogenase	Lignin biosynthesis	Lignin biosynthesis	S21, S22	-2.06964	<0.05	-1.56702	N.S.	-1.88584	N.S.	-1.38322	N.S.	lime soil	no ecotype effect
Root	Lisotig03190	Cinnamyl alcohol dehydrogenase	Lignin biosynthesis	Lignin biosynthesis	S21, S22	-0.47898	N.S.	-2.02712	<0.001	1.7023	<0.001	0.15416	N.S.	lime soil	acid ecotype in acid soil
Root	HTR37697|c0_g2_i1	Nitrate transporter 1.1	Transport	N transport	S23	-0.716657	N.S.	-2.64319	<0.001	1.76789	N.S.	-0.158645	N.S.	lime soil	no ecotype effect
Root	XATR925660|c1_g2_i6	Nitrate transporter 1.5	Transport	N transport/ K homeostasis	S7	-2.27501	<0.01	-2.88594	<0.01	0.830562	N.S.	0.219635	N.S.	lime soil	no ecotype effect
Root	DTR79837|c2_g3_i7	High-affinity nitrate transporter 2.1	Transport	N transport	S24	-6.62625	<0.001	-6.12005	<0.001	-0.122476	N.S.	0.38372	N.S.	lime soil	no ecotype effect
Root	GTR76868|c1_g1_i1	High affinity nitrate transporter 2.4	Transport	N transport	S25, S26	-6.84116	<0.001	-5.63978	<0.001	-0.748665	N.S.	0.45272	N.S.	lime soil	no ecotype effect
Root	SA-TR21613|c0_g3_i2	High-affinity nitrate transporter 3.1	Transport	N transport	S29	-3.13939	<0.001	-2.2146	<0.05	-0.885443	N.S.	0.0393454	N.S.	lime soil	no ecotype effect
Root	XATR927718|c0_g7_i1	high-affinity nitrate transporter 3.2	Transport	N transport		-3.29293	6.22769e-06	-2.14612	0.0181955	-1.14925	N.S.	-0.00243627	N.S.	lime soil	no ecotype effect
Root	DTR61210|c0_g2_i1	nitrate transporter 1.2	Transport	N transport		-1.34305	0.0296166	-1.14292	N.S.	0.566339	N.S.	0.76647	N.S.	lime soil	no ecotype effect
Root	DTR1552|c0_g2_i1	high affinity nitrate transporter 2.5	Transport	N transport		-2.41276	0.0395485	-0.756353	N.S.	-1.39042	N.S.	0.265987	N.S.	lime soil	no ecotype effect
Root	XATR927718|c0_g7_i1	high-affinity nitrate transporter 3.2	Transport	N transport		-3.29293	6.22769e-06	-2.14612	0.0181955	-1.14925	N.S.	-0.00243627	N.S.	lime soil	no ecotype effect
Root	SA-TR78984|c0_g1_i1	Purple acid phosphatase	P acquisition and starvation	P release	S30, S31, S32	-2.82555	<0.001	-4.60337	<0.001	1.40725	N.S.	-0.370576	N.S.	lime soil	no ecotype effect
Root	SL-TR7109|c1_g1_i1	Purple acid phosphatase 23	P acquisition and starvation	P release	S30, S31, S32	-4.51816	<0.01	-4.07063	<0.05	-0.760684	N.S.	-0.313157	N.S.	lime soil	no ecotype effect
Root	XATR889431|c1_g4_i1	Purple acid phosphatase 2	P acquisition and starvation	P release	S30, S31, S32	-2.61327	<0.01	-4.21364	<0.001	1.66056	N.S.	0.0601864	N.S.	lime soil	no ecotype effect
Root	XATR898863|c0_g1_i1	Purple acid phosphatase 15	P acquisition and starvation	P release	S30, S31, S32	-2.06293	<0.05	-2.93222	<0.01	0.903368	N.S.	0.0340845	N.S.	lime soil	no ecotype effect
Root	XLTR944580|c2_g1_i1	Purple acid phosphatase 4	P acquisition and starvation	P release	S30, S31, S32	-0.210198	N.S.	-3.00515	<0.01	3.77719	<0.01	0.982237	N.S.	lime soil	acid ecotype in acid soil
Root	DTR32733|c0_g2_i1	Inorganic phosphate transporter 1-11	Transport	P transport, AM symbiosis	S31, S32, S33, S34	-3.32855	<0.001	-2.85898	<0.01	-0.640934	N.S.	-0.171368	N.S.	lime soil	no ecotype effect
Root	GTR76091|c0_g1_i2	Inorganic phosphate transporter 1-10	Transport	P transport, AM symbiosis	S31, S32, S33, S34	-1.70004	<0.05	-1.50268	N.S.	-0.40745	N.S.	-0.210093	N.S.	lime soil	no ecotype effect
Root	SL-TR65505|c0_g1_i1	Inorganic phosphate transporter 1-13	Transport	P transport, AM symbiosis	S31, S32, S33, S34	-2.75828	<0.01	-3.05388	<0.05	-0.405477	N.S.	-0.701073	N.S.	lime soil	no ecotype effect
Root	GTR67350|c0_g1_i2	high affinity inorganic phosphate transporter	Transport	high affinity P transport	S35	-1.84438	<0.05	-1.0927	N.S.	-0.928088	N.S.	-0.176408	N.S.	lime soil	no ecotype effect
Root	XATR577724|c0_g1_i1	Iron-phytosiderophore transporter YSL15	Transport	PS-Fe uptake	S36	-4.22232	<0.001	-3.15547	<0.01	-1.78326	N.S.	-0.716411	N.S.	lime soil	no ecotype effect
Root	BTR68598|c0_g1_i1	metal-nicotianamine transporter YSL12	Transport	PS-Fe uptake		-1.78014	0.0244143	-1.60496	N.S.	-0.150729	N.S.	0.0244494	N.S.	lime soil	no ecotype effect
Root	GTR121740|c0_g1_i1	Peroxidase 1, Class III peroxidase	Oxidation-reduction	Amelioration of oxidative stress	S37	-0.537535	N.S.	-2.83483	<0.01	2.51212	<0.05	0.214834	N.S.	lime soil	acid ecotype in acid soil
Root	SL-TR76917|c3_g1_i4	Peroxidase 2, Class III peroxidase	Oxidation-reduction	Amelioration of oxidative stress	S38	-2.91895	<0.01	-6.15944	<0.001	3.60558	<0.01	0.36509	N.S.	lime soil	acid ecotype in acid soil
Root	SL-TR83990|c0_g2_i5	Peroxidase 39, Class III peroxidase	Oxidation-reduction	Amelioration of oxidative stress	S38	-0.516006	N.S.	-2.506	<0.001	1.73907	<0.01	-0.250927	N.S.	lime soil	acid ecotype in acid soil
Root	SL-TR45376|c3_g3_i5	Peroxidase 52, Class III peroxidase	Oxidation-reduction	Amelioration of oxidative stress	S38	-0.5581	N.S.	-2.75538	<0.001	2.68987	<0.01	0.492591	N.S.	lime soil	acid ecotype in acid soil
Root	Lisotig05168	Peroxidase 54, Class III peroxidase	Oxidation-reduction	Amelioration of oxidative stress	S38	-2.62528	<0.01	-5.59104	<0.001	3.10115	<0.01	0.135384	N.S.	lime soil	acid ecotype in acid soil
Root	XLTR947404|c1_g4_i1	Peroxidase 70, Class III peroxidase	Oxidation-reduction	Amelioration of oxidative stress	S31, S38	-2.37409	N.S.	-6.26488	<0.001	3.5492	<0.05	-0.3416	N.S.	lime soil	acid ecotype in acid soil
Root	Lisotig22160	catalase isozyme 3	Oxidation-reduction	Amelioration of oxidative stress		-0.0121345	N.S.	2.07272	0.0398949	-0.408595	N.S.	1.67626	N.S.	acid soil	no ecotype effect
Root	ETR22387|c1_g1_i2	catalase isozyme 2	Oxidation-reduction	Amelioration of oxidative stress		0.329404	N.S.	2.17243	0.0352988	-0.0234185	N.S.	1.81961	N.S.	acid soil	no ecotype effect
Root	XATR898299|c0_g2_i3	catalase/peroxidase	Oxidation-reduction	Amelioration of oxidative stress		2.49897	0.000135001	2.66395	0.00107746	-0.164977	N.S.	0	N.S.	acid soil	no ecotype effect
Root	XATR582543|c0_g2_i1	peroxidase 52	Oxidation-reduction	Amelioration of oxidative stress	S38	-0.191172	N.S.	2.42746	0.0286918	-3.23633	0.00572678	-0.617698	N.S.	acid soil	lime ecotype in acid soil
Root	XATR655338|c0_g1_i1	peroxidase 70-like	Oxidation-reduction	Amelioration of oxidative stress	S38	0.0841754	N.S.	1.56177	0.0115369	-1.64621	N.S.	-0.168613	N.S.	acid soil	no ecotype effect
Root	HTR71957|c0_g1_i1	Isoflavone reductase	Stimulus and stress	Pathogen defence	S39	-2.70248	<0.001	-2.01015	<0.01	-0.825431	N.S.	-0.133101	N.S.	lime soil	no ecotype effect
Root	XATR873045|c1_g2_i1	Premnaspirodiene oxygenase	Oxidation-reduction	Pathogen defence	S40	-4.25524	<0.05	-6.265	<0.001	2.402	N.S.	0.392246	N.S.	lime soil	no ecotype effect
Root	ETR51216|c0_g2_i1	Basic endochitinase A	Stimulus and stress	Pathogen defence	S41	-2.86837	<0.05	-2.77787	N.S.	0.109614	N.S.	0.20011	N.S.	lime soil	no ecotype effect
Root	XATR875277|c0_g2_i1	leucine-rich repeat receptor-like protein kinase PEPR2	Stimulus and stress	Pathogen defence	S12	1.50772	<0.01	0.650939	N.S.	0.374369	N.S.	-0.482408	N.S.	acid soil	no ecotype effect
Root	BTR60903|c0_g1_i2	Potassium transporter 18	Transport	K homeostasis	S42	1.07945	<0.05	1.36427	<0.05	-0.31283	N.S.	-0.028009	N.S.	acid soil	no ecotype effect
Root	DTR10489|c0_g1_i1	Potassium channel KOR2	Transport	K homeostasis	S6	2.37677	<0.05	1.48255	N.S.	0.666031	N.S.	-0.228191	N.S.	acid soil	no ecotype effect
Root	DTR53041|c0_g1_i1	Potassium channel AKT2	Transport	K homeostasis	S43	-1.4781	<0.01	-2.73862	<0.001	1.5174	<0.05	0.256881	N.S.	lime soil	acid ecotype in acid soil
Root	SL-TR6653|c0_g2_i1	Potassium transporter 5	Transport	K homeostasis	S44	-2.05183	<0.05	-0.893643	N.S.	0.00905555	N.S.	1.16724	N.S.	lime soil	no ecotype effect
Root	XLTR58296|c0_g1_i1	Cation/H(+) antiporter 15	Transport	K homeostasis	S45	-2.80369	<0.01	-2.08712	<0.05	0.610633	N.S.	1.3272	N.S.	lime soil	no ecotype effect
Root	XLTR905321|c3_g2_i6	Cation-H+ antiporter 19	Transport	K homeostasis	S1	-3.61245	<0.001	-0.675656	N.S.	-1.68297	N.S.	1.25383	N.S.	lime soil	no ecotype effect
Root	XATR930213|c0_g1_i1	Cation transporter HKT8	Stimulus and stress	K homeostasis/ Abiotic stress response	S46, S47, S48	3.01573	<0.05	3.36298	<0.05	-0.611957	N.S.	-0.264707	N.S.	acid soil	no ecotype effect
