# Supplementary material for: Microbiome and ecotypic adaption of Holcus lanatus (L.) to extremes of its soil pH range, investigated through transcriptome sequencing
Source: Microbiome. 2018 Mar 20;6:48. doi: 10.1186/s40168-018-0434-3 (PMC5859661; doi:10.1186/s40168-018-0434-3)
Supplement: Supplementary file 8 — Plant-assigned transcripts, full results table, annotation and DESeq2 analysis. The table contains the following information for each expressed plant-assigned transcript: 1) The annotation of transcripts: this includes functional annotation (KOG class, KOG group, KOG definition) and best BLAST match against plant-refseq (match accession number, match description, percentage ID, BLAST score, length of alignment and percentage sequence coverage); 2) The full DESeq2 result for each pairwise comparison in shoot (list 1-4) and root (list 5-8): these columns contain the log2foldchange and adjusted P value (FDR) for pairwise comparisons. Pairwise comparisons are coded as follows: soil (A = acid bog soil, L = limestone quarry soil), plant ecotype (a = acid bog plant ecotype, l = limestone quarry plant ecotype) in shoots and roots: Shoot Aa-v-La = Acid bog soil acid ecotype versus Limestone soil acid ecotype, Shoot Al-v-Ll = Acid bog soil limestone ecotype versus Limestone soil limestone ecotype, Shoot Aa-v-Al = Acid bog soil acid ecotype versus Acid bog soil limestone ecotype, Shoot La-v-Ll = Limestone soil acid ecotype versus Limestone soil limestone ecotype, Root Aa-v-La = Acid bog soil acid ecotype versus Limestone soil acid ecotype, Root Al-v-Ll = Acid bog soil limestone ecotype versus Limestone soil limestone ecotype, Root Aa-v-Al = Acid bog soil acid ecotype versus Acid bog soil limestone ecotype, Root La-v-Ll = Limestone soil acid ecotype versus Limestone soil limestone ecotype; 3) The count table; 4) Additional BLAST annotations showing the best BLAST match against Arabidopsis lyrata, Arabidopsis thaliana and Brachypodium distachyon databases (sequence length, match accession number, e-value, percentage ID, BLAST score and length of alignment). (XLSX 18037 kb) [file 40168_2018_434_MOESM8_ESM.xlsx]

## Sheet: AdditionalFile8
Additional file 8: Plant-assigned transcripts, full results table, annotation and DESeq2 analysis.
Transcript ID	Transcript Annotation													DESeq2 Result																								Count Table
Sequence-id	HighestScoreMatchOrganism	sequence.length	kogid	kogdefline	kogClass	kogGroup	Match_Database	Match_acc	Match_desc	percent.id	Score	LengthAlignment	%-coverage	List1 Shoot Aa-v-La	log2FoldChange	padj	List2 Shoot Al-v-Ll	log2FoldChange	padj	List3 Shoot Aa-v-Al	log2FoldChange	padj	List4 Shoot La-v-Ll	log2FoldChange	padj	List5 Root Aa-v-La	log2FoldChange	padj	List6 Root Al-v-Ll	log2FoldChange	padj	List7 Root Aa-v-Al	log2FoldChange	padj	List8 Root La-v-Ll	log2FoldChange	padj	GeneID	S01Aa_D	S02Aa_A	S03Aa_F	S04Aa_B	S05Aa_C	S06Al_K	S07Al_R	S08Al_O	S09Al_I	S10Al_H	S11La_D
XATR902022|c0_g1_i3	plant	2563	KOG2116	Protein involved in plasmid maintenance/nuclear protein involved in lipid metabolism	Cell motility	CELLULAR PROCESSES AND SIGNALING	plantrefseq1-16	XP_003568284	PREDICTED: phosphatidate phosphatase LPIN3-like [Brachypodium distachyon]	81.7638	2711	669	78.3067	XATR902022|c0_g1_i3	0.40026	0.0629564	XATR902022|c0_g1_i3	0.115282	0.873835	XATR902022|c0_g1_i3	0.380119	0.311217	XATR902022|c0_g1_i3	0.0951408	0.89193	XATR902022|c0_g1_i3	-0.490716	0.0254253	XATR902022|c0_g1_i3	-0.373042	0.164902	XATR902022|c0_g1_i3	-0.114195	0.859112	XATR902022|c0_g1_i3	0.00347901	1	XATR902022|c0_g1_i3	1994	2528	3706	3380	3712	2668	3210	4050	3024	2572	4112
SA-TR41069|c0_g1_i6	plant	252	KOG0916	1,3-beta-glucan synthase/callose synthase catalytic subunit	Cell wall/membrane/envelope biogenesis	CELLULAR PROCESSES AND SIGNALING	plantrefseq1-16	XP_002465943	hypothetical protein SORBIDRAFT_01g048620 [Sorghum bicolor]	89.0625	305	64	76.1905	SA-TR41069|c0_g1_i6	0.123894	0.904539	SA-TR41069|c0_g1_i6	0.0619525	0.995663	SA-TR41069|c0_g1_i6	-0.373791	0.76771	SA-TR41069|c0_g1_i6	-0.435732	0.489482	SA-TR41069|c0_g1_i6	0.0337258	0.956036	SA-TR41069|c0_g1_i6	0.844944	0.0718784	SA-TR41069|c0_g1_i6	-0.97747	0.123888	SA-TR41069|c0_g1_i6	-0.166252	1	SA-TR41069|c0_g1_i6	50	73	57	56	44	84	109	78	90	125	73
CTR64594|c0_g2_i1	plant	1706	KOG0916	1,3-beta-glucan synthase/callose synthase catalytic subunit	Cell wall/membrane/envelope biogenesis	CELLULAR PROCESSES AND SIGNALING	plantrefseq1-16	XP_002451859	hypothetical protein SORBIDRAFT_04g008830 [Sorghum bicolor]	89.8104	2009	422	74.2087	CTR64594|c0_g2_i1	-0.926307	0.0231905	CTR64594|c0_g2_i1	-0.153238	0.938216	CTR64594|c0_g2_i1	-0.305015	0.874014	CTR64594|c0_g2_i1	0.468054	0.477922	CTR64594|c0_g2_i1	-0.552237	0.250076	CTR64594|c0_g2_i1	-0.7857	0.126519	CTR64594|c0_g2_i1	0.135365	0.928196	CTR64594|c0_g2_i1	-0.0980982	1	CTR64594|c0_g2_i1	236	92	130	62	118	199	310	262	81	192	448
DTR65872|c0_g1_i1	plant	243	KOG0916	1,3-beta-glucan synthase/callose synthase catalytic subunit	Cell wall/membrane/envelope biogenesis	CELLULAR PROCESSES AND SIGNALING	plantrefseq1-16	XP_002453103	hypothetical protein SORBIDRAFT_04g038510 [Sorghum bicolor]	97.4359	406	78	96.2963	DTR65872|c0_g1_i1	-0.604313	0.169452	DTR65872|c0_g1_i1	-0.198286	0.88819	DTR65872|c0_g1_i1	-0.533385	0.599514	DTR65872|c0_g1_i1	-0.127357	0.973596	DTR65872|c0_g1_i1	0.19335	0.729944	DTR65872|c0_g1_i1	0.458248	0.378687	DTR65872|c0_g1_i1	-0.250265	0.818494	DTR65872|c0_g1_i1	0.0146334	1	DTR65872|c0_g1_i1	32	34	16	7	45	42	64	21	54	69	46
Lisotig21149	plant	594	KOG0916	1,3-beta-glucan synthase/callose synthase catalytic subunit	Cell wall/membrane/envelope biogenesis	CELLULAR PROCESSES AND SIGNALING	plantrefseq1-16	NP_001043251	Os01g0532900 [Oryza sativa Japonica Group]	91.0995	750	191	96.4646	Lisotig21149	-1.53707	0.00690881	Lisotig21149	0.345805	0.855149	Lisotig21149	-0.305889	0.959798	Lisotig21149	1.57698	0.032671	Lisotig21149	0.372115	0.64033	Lisotig21149	-0.120459	0.915163	Lisotig21149	0.696825	0.618069	Lisotig21149	0.20425	1	Lisotig21149	112	70	90	28	30	165	187	132	34	32	303
CTR45356|c0_g1_i1	plant	243	KOG0916	1,3-beta-glucan synthase/callose synthase catalytic subunit	Cell wall/membrane/envelope biogenesis	CELLULAR PROCESSES AND SIGNALING	plantrefseq1-16	NP_001043253	Os01g0533500 [Oryza sativa Japonica Group]	95	407	80	98.7654	CTR45356|c0_g1_i1	-0.68158	0.313187	CTR45356|c0_g1_i1	-0.824538	NA	CTR45356|c0_g1_i1	0.919166	0.410698	CTR45356|c0_g1_i1	0.776208	0.399231	CTR45356|c0_g1_i1	-0.540612	0.43789	CTR45356|c0_g1_i1	-0.72044	0.384753	CTR45356|c0_g1_i1	0.618203	0.693393	CTR45356|c0_g1_i1	0.438375	1	CTR45356|c0_g1_i1	58	22	8	20	10	16	10	30	12	4	92
GTR87087|c2_g1_i1	plant	331	KOG0916	1,3-beta-glucan synthase/callose synthase catalytic subunit	Cell wall/membrane/envelope biogenesis	CELLULAR PROCESSES AND SIGNALING	plantrefseq1-16	NP_001172393	Os01g0533800 [Oryza sativa Japonica Group]	91.7431	567	109	98.7915	GTR87087|c2_g1_i1	-0.462498	0.540646	GTR87087|c2_g1_i1	-0.167099	NA	GTR87087|c2_g1_i1	0.939154	NA	GTR87087|c2_g1_i1	1.23455	0.120554	GTR87087|c2_g1_i1	-0.760299	0.191809	GTR87087|c2_g1_i1	-0.624593	0.432396	GTR87087|c2_g1_i1	0.603111	0.684728	GTR87087|c2_g1_i1	0.738817	0.889564	GTR87087|c2_g1_i1	28	11	4	10	6	2	11	8	8	2	38
SA-TR75953|c1_g4_i2	plant	546	KOG0916	1,3-beta-glucan synthase/callose synthase catalytic subunit	Cell wall/membrane/envelope biogenesis	CELLULAR PROCESSES AND SIGNALING	plantrefseq1-16	NP_001048627	Os02g0832400 partial [Oryza sativa Japonica Group]	83.7989	708	179	98.3516	SA-TR75953|c1_g4_i2	-0.522396	0.140294	SA-TR75953|c1_g4_i2	-0.100538	0.960621	SA-TR75953|c1_g4_i2	-0.549465	0.397912	SA-TR75953|c1_g4_i2	-0.127607	0.930411	SA-TR75953|c1_g4_i2	0.231202	0.591634	SA-TR75953|c1_g4_i2	0.495413	0.239534	SA-TR75953|c1_g4_i2	-0.266785	0.757762	SA-TR75953|c1_g4_i2	-0.00257469	1	SA-TR75953|c1_g4_i2	103	112	66	34	110	146	182	115	135	218	207
XLTR904622|c0_g3_i4	plant	1398	KOG0916	1,3-beta-glucan synthase/callose synthase catalytic subunit	Cell wall/membrane/envelope biogenesis	CELLULAR PROCESSES AND SIGNALING	plantrefseq1-16	NP_001048628	Os02g0832500 partial [Oryza sativa Japonica Group]	95.0276	1865	362	77.6824	XLTR904622|c0_g3_i4	-0.552435	0.0374548	XLTR904622|c0_g3_i4	-0.26504	0.651665	XLTR904622|c0_g3_i4	-0.313867	0.642525	XLTR904622|c0_g3_i4	-0.0264717	1	XLTR904622|c0_g3_i4	-0.147488	0.686677	XLTR904622|c0_g3_i4	0.0457913	0.920554	XLTR904622|c0_g3_i4	-0.110874	0.894899	XLTR904622|c0_g3_i4	0.0824057	1	XLTR904622|c0_g3_i4	594	655	524	241	830	977	911	715	761	1093	1403
XLTR924058|c0_g3_i7	plant	1859	KOG0916	1,3-beta-glucan synthase/callose synthase catalytic subunit	Cell wall/membrane/envelope biogenesis	CELLULAR PROCESSES AND SIGNALING	plantrefseq1-16	NP_001048837	Os03g0128100 partial [Oryza sativa Japonica Group]	89.4841	2172	504	81.3341	XLTR924058|c0_g3_i7	0.460545	0.175217	XLTR924058|c0_g3_i7	-0.183617	0.862186	XLTR924058|c0_g3_i7	-0.100713	1	XLTR924058|c0_g3_i7	-0.744875	0.0769184	XLTR924058|c0_g3_i7	0.302224	0.44965	XLTR924058|c0_g3_i7	0.737715	0.0555106	XLTR924058|c0_g3_i7	-0.676588	0.227084	XLTR924058|c0_g3_i7	-0.241097	1	XLTR924058|c0_g3_i7	3493	4253	2787	2706	3968	4315	5938	4171	3567	6052	4072
SA-TR41254|c1_g1_i3	plant	482	KOG0916	1,3-beta-glucan synthase/callose synthase catalytic subunit	Cell wall/membrane/envelope biogenesis	CELLULAR PROCESSES AND SIGNALING	plantrefseq1-16	NP_001175008	Os06g0728766 partial [Oryza sativa Japonica Group]	89.6774	689	155	96.473	SA-TR41254|c1_g1_i3	-0.715038	0.00529235	SA-TR41254|c1_g1_i3	-0.210499	0.7539	SA-TR41254|c1_g1_i3	-0.516013	0.242477	SA-TR41254|c1_g1_i3	-0.0114742	1	SA-TR41254|c1_g1_i3	0.0967137	0.804624	SA-TR41254|c1_g1_i3	0.0690164	0.86389	SA-TR41254|c1_g1_i3	0.0130089	1	SA-TR41254|c1_g1_i3	-0.0146884	1	SA-TR41254|c1_g1_i3	300	241	206	88	268	432	455	355	339	433	601
XATR907995|c1_g3_i2	plant	230	KOG0916	1,3-beta-glucan synthase/callose synthase catalytic subunit	Cell wall/membrane/envelope biogenesis	CELLULAR PROCESSES AND SIGNALING	plantrefseq1-16	NP_001058646	Os06g0728800 [Oryza sativa Japonica Group]	95.9459	374	74	96.5217	XATR907995|c1_g3_i2	-0.900771	0.0156476	XATR907995|c1_g3_i2	-0.143399	0.921396	XATR907995|c1_g3_i2	-0.497155	0.584874	XATR907995|c1_g3_i2	0.260217	0.746373	XATR907995|c1_g3_i2	0.172769	0.731997	XATR907995|c1_g3_i2	0.32693	0.498375	XATR907995|c1_g3_i2	-0.0870175	0.948068	XATR907995|c1_g3_i2	0.0671444	1	XATR907995|c1_g3_i2	45	22	27	8	28	28	75	35	46	61	94
ATR49956|c0_g1_i1	plant	5842	KOG0916	1,3-beta-glucan synthase/callose synthase catalytic subunit	Cell wall/membrane/envelope biogenesis	CELLULAR PROCESSES AND SIGNALING	plantrefseq1-16	XP_003561218	PREDICTED: callose synthase 10-like [Brachypodium distachyon]	95.2099	9179	1858	95.4125	ATR49956|c0_g1_i1	0.3959	0.271442	ATR49956|c0_g1_i1	-0.0362365	1	ATR49956|c0_g1_i1	0.0688751	1	ATR49956|c0_g1_i1	-0.363261	0.488403	ATR49956|c0_g1_i1	-0.270914	0.514008	ATR49956|c0_g1_i1	-0.0755499	0.894433	ATR49956|c0_g1_i1	-0.301488	0.711175	ATR49956|c0_g1_i1	-0.106123	1	ATR49956|c0_g1_i1	4005	5459	5308	6119	9180	4778	6874	11762	6720	7021	7675
HTR52976|c0_g1_i1	plant	5659	KOG0916	1,3-beta-glucan synthase/callose synthase catalytic subunit	Cell wall/membrane/envelope biogenesis	CELLULAR PROCESSES AND SIGNALING	plantrefseq1-16	XP_003569838	PREDICTED: callose synthase 11-like [Brachypodium distachyon]	90.7258	8270	1736	92.0304	HTR52976|c0_g1_i1	-0.2961	0.638511	HTR52976|c0_g1_i1	0.156653	0.943013	HTR52976|c0_g1_i1	-0.303548	0.901462	HTR52976|c0_g1_i1	0.149205	0.957828	HTR52976|c0_g1_i1	-0.286867	0.631813	HTR52976|c0_g1_i1	-0.145171	0.843762	HTR52976|c0_g1_i1	-0.0674383	0.971571	HTR52976|c0_g1_i1	0.0742578	1	HTR52976|c0_g1_i1	1686	650	464	206	1466	2234	1552	752	876	1510	1860
DTR62471|c0_g2_i1	plant	5792	KOG0916	1,3-beta-glucan synthase/callose synthase catalytic subunit	Cell wall/membrane/envelope biogenesis	CELLULAR PROCESSES AND SIGNALING	plantrefseq1-16	XP_003566983	PREDICTED: callose synthase 12-like [Brachypodium distachyon]	93.451	8151	1756	90.953	DTR62471|c0_g2_i1	1.05116	0.0128485	DTR62471|c0_g2_i1	0.64691	0.371068	DTR62471|c0_g2_i1	0.908474	0.17684	DTR62471|c0_g2_i1	0.504223	0.462279	DTR62471|c0_g2_i1	-0.585729	0.243917	DTR62471|c0_g2_i1	-0.657751	0.240884	DTR62471|c0_g2_i1	-0.178519	0.898773	DTR62471|c0_g2_i1	-0.250541	1	DTR62471|c0_g2_i1	2022	1510	5158	4229	2726	1945	3124	3108	1622	1664	2724
ATR33578|c4_g3_i1	plant	6198	KOG0916	1,3-beta-glucan synthase/callose synthase catalytic subunit	Cell wall/membrane/envelope biogenesis	CELLULAR PROCESSES AND SIGNALING	plantrefseq1-16	XP_003563235	PREDICTED: callose synthase 3-like [Brachypodium distachyon]	93.0484	9436	1942	93.9981	ATR33578|c4_g3_i1	-2.31896	0.00173223	ATR33578|c4_g3_i1	-0.370881	0.894722	ATR33578|c4_g3_i1	-0.294177	1	ATR33578|c4_g3_i1	1.6539	0.113355	ATR33578|c4_g3_i1	-0.564452	0.580902	ATR33578|c4_g3_i1	-0.69865	0.516356	ATR33578|c4_g3_i1	0.210056	0.943604	ATR33578|c4_g3_i1	0.075857	1	ATR33578|c4_g3_i1	2319	324	1003	340	285	588	2260	3178	351	680	9404
GTR92244|c2_g1_i2	plant	7321	KOG0916	1,3-beta-glucan synthase/callose synthase catalytic subunit	Cell wall/membrane/envelope biogenesis	CELLULAR PROCESSES AND SIGNALING	plantrefseq1-16	XP_003562149	PREDICTED: callose synthase 3-like [Brachypodium distachyon]	91.5176	9357	1957	80.194	GTR92244|c2_g1_i2	0.482605	0.149717	GTR92244|c2_g1_i2	-0.168877	0.878364	GTR92244|c2_g1_i2	-0.112422	1	GTR92244|c2_g1_i2	-0.763903	0.0663452	GTR92244|c2_g1_i2	0.142056	0.759473	GTR92244|c2_g1_i2	0.87163	0.0195351	GTR92244|c2_g1_i2	-0.79114	0.12441	GTR92244|c2_g1_i2	-0.0615661	1	GTR92244|c2_g1_i2	10046	12387	8626	7699	11248	12861	16798	11809	11402	17411	11288
HTR59206|c0_g1_i1	plant	6198	KOG0916	1,3-beta-glucan synthase/callose synthase catalytic subunit	Cell wall/membrane/envelope biogenesis	CELLULAR PROCESSES AND SIGNALING	plantrefseq1-16	XP_003573176	PREDICTED: callose synthase 3-like [Brachypodium distachyon]	93.0448	9487	1941	93.9497	HTR59206|c0_g1_i1	-0.592351	0.0172898	HTR59206|c0_g1_i1	-0.25172	0.655444	HTR59206|c0_g1_i1	-0.411361	0.394103	HTR59206|c0_g1_i1	-0.0707299	0.989324	HTR59206|c0_g1_i1	-0.0888882	0.817443	HTR59206|c0_g1_i1	0.0772481	0.854644	HTR59206|c0_g1_i1	-0.12533	0.873365	HTR59206|c0_g1_i1	0.040806	1	HTR59206|c0_g1_i1	3518	3325	2609	1368	3963	5263	5466	4056	4476	5673	7481
XATR907995|c1_g2_i1	plant	235	KOG0916	1,3-beta-glucan synthase/callose synthase catalytic subunit	Cell wall/membrane/envelope biogenesis	CELLULAR PROCESSES AND SIGNALING	plantrefseq1-16	XP_003555637	PREDICTED: callose synthase 3-like [Glycine max]	93.5897	383	78	99.5745	XATR907995|c1_g2_i1	-0.725089	0.0417173	XATR907995|c1_g2_i1	0.0419161	1	XATR907995|c1_g2_i1	-0.723154	0.203585	XATR907995|c1_g2_i1	0.0438512	1	XATR907995|c1_g2_i1	0.103553	0.829518	XATR907995|c1_g2_i1	0.566203	0.176603	XATR907995|c1_g2_i1	-0.239525	0.794741	XATR907995|c1_g2_i1	0.223125	1	XATR907995|c1_g2_i1	24	26	34	21	18	63	52	36	47	83	87
GTR147177|c0_g1_i1	plant	6270	KOG0916	1,3-beta-glucan synthase/callose synthase catalytic subunit	Cell wall/membrane/envelope biogenesis	CELLULAR PROCESSES AND SIGNALING	plantrefseq1-16	XP_003558953	PREDICTED: callose synthase 9-like [Brachypodium distachyon]	92.6316	9243	1900	90.9091	GTR147177|c0_g1_i1	1.1679	0.00762023	GTR147177|c0_g1_i1	0.0278547	1	GTR147177|c0_g1_i1	0.714817	0.415228	GTR147177|c0_g1_i1	-0.425229	0.585378	GTR147177|c0_g1_i1	-0.0238947	0.982678	GTR147177|c0_g1_i1	0.0680904	0.936668	GTR147177|c0_g1_i1	-0.0831253	0.966067	GTR147177|c0_g1_i1	0.00885975	1	GTR147177|c0_g1_i1	5268	10796	12520	21954	26226	7784	9528	16979	15768	11072	10159
SL-TR6508|c4_g2_i2	plant	6164	KOG0916	1,3-beta-glucan synthase/callose synthase catalytic subunit	Cell wall/membrane/envelope biogenesis	CELLULAR PROCESSES AND SIGNALING	plantrefseq1-16	XP_003566746	PREDICTED: LOW QUALITY PROTEIN: callose synthase 7-like [Brachypodium distachyon]	82.3837	7948	1913	93.1051	SL-TR6508|c4_g2_i2	-1.2411	0.0131146	SL-TR6508|c4_g2_i2	-0.0895439	0.996311	SL-TR6508|c4_g2_i2	0.183251	1	SL-TR6508|c4_g2_i2	1.33481	0.0401189	SL-TR6508|c4_g2_i2	0.0172502	0.991406	SL-TR6508|c4_g2_i2	-0.291966	0.708057	SL-TR6508|c4_g2_i2	0.660664	0.566937	SL-TR6508|c4_g2_i2	0.351448	1	SL-TR6508|c4_g2_i2	1050	517	452	258	252	741	959	737	347	171	2163
ATR58941|c0_g1_i1	plant	6068	KOG0916	1,3-beta-glucan synthase/callose synthase catalytic subunit	Cell wall/membrane/envelope biogenesis	CELLULAR PROCESSES AND SIGNALING	plantrefseq1-16	XP_003566744	PREDICTED: putative callose synthase 6-like [Brachypodium distachyon]	89.4216	8704	1919	94.8748	ATR58941|c0_g1_i1	-1.50672	0.00850944	ATR58941|c0_g1_i1	0.225756	0.932813	ATR58941|c0_g1_i1	-0.157471	1	ATR58941|c0_g1_i1	1.57501	0.033944	ATR58941|c0_g1_i1	0.123275	0.899358	ATR58941|c0_g1_i1	-0.089909	0.936668	ATR58941|c0_g1_i1	0.495258	0.746587	ATR58941|c0_g1_i1	0.282073	1	ATR58941|c0_g1_i1	1083	636	743	360	291	1323	1779	1028	305	265	2882
DTR65872|c1_g1_i2	plant	6033	KOG0916	1,3-beta-glucan synthase/callose synthase catalytic subunit	Cell wall/membrane/envelope biogenesis	CELLULAR PROCESSES AND SIGNALING	plantrefseq1-16	XP_003571164	PREDICTED: putative callose synthase 8-like [Brachypodium distachyon]	91.3721	9161	1924	95.6738	DTR65872|c1_g1_i2	-0.950423	0.0137147	DTR65872|c1_g1_i2	-0.0862509	0.98818	DTR65872|c1_g1_i2	-0.303653	0.858595	DTR65872|c1_g1_i2	0.560519	0.336701	DTR65872|c1_g1_i2	-0.684928	0.113681	DTR65872|c1_g1_i2	-0.657254	0.190484	DTR65872|c1_g1_i2	-0.0687741	0.967355	DTR65872|c1_g1_i2	-0.0411004	1	DTR65872|c1_g1_i2	803	304	434	222	440	606	1135	821	319	712	1471
SL-TR82285|c0_g2_i6	plant	926	KOG0916	1,3-beta-glucan synthase/callose synthase catalytic subunit	Cell wall/membrane/envelope biogenesis	CELLULAR PROCESSES AND SIGNALING	plantrefseq1-16	NP_001146736	uncharacterized protein LOC100280338 [Zea mays]	88.961	1354	308	99.784	SL-TR82285|c0_g2_i6	-2.19447	0.00260596	SL-TR82285|c0_g2_i6	-0.205939	0.96787	SL-TR82285|c0_g2_i6	-0.490407	0.91324	SL-TR82285|c0_g2_i6	1.49812	0.15325	SL-TR82285|c0_g2_i6	-0.587859	0.552348	SL-TR82285|c0_g2_i6	-0.605603	0.577485	SL-TR82285|c0_g2_i6	0.116284	0.971944	SL-TR82285|c0_g2_i6	0.0985396	1	SL-TR82285|c0_g2_i6	232	32	88	37	18	96	279	287	39	86	951
BTR29922|c0_g1_i1	plant	514	KOG1021	Acetylglucosaminyltransferase EXT1/exostosin 1	Cell wall/membrane/envelope biogenesis	CELLULAR PROCESSES AND SIGNALING	plantrefseq1-16	XP_002468518	hypothetical protein SORBIDRAFT_01g047280 [Sorghum bicolor]	72.8682	480	129	75.2918	BTR29922|c0_g1_i1	0	1	BTR29922|c0_g1_i1	0	NA	BTR29922|c0_g1_i1	0	1	BTR29922|c0_g1_i1	0	1	BTR29922|c0_g1_i1	-0.426406	0.363475	BTR29922|c0_g1_i1	-1.38782	0.00271579	BTR29922|c0_g1_i1	0.690569	0.39647	BTR29922|c0_g1_i1	-0.270845	1	BTR29922|c0_g1_i1	0	0	0	0	0	0	0	0	0	0	0
SA-TR36270|c0_g1_i3	plant	1645	KOG1021	Acetylglucosaminyltransferase EXT1/exostosin 1	Cell wall/membrane/envelope biogenesis	CELLULAR PROCESSES AND SIGNALING	plantrefseq1-16	XP_002458782	hypothetical protein SORBIDRAFT_03g040220 [Sorghum bicolor]	80.9302	1798	430	78.4195	SA-TR36270|c0_g1_i3	-0.482476	0.104996	SA-TR36270|c0_g1_i3	0.0216066	1	SA-TR36270|c0_g1_i3	-0.22265	0.864589	SA-TR36270|c0_g1_i3	0.281433	0.556654	SA-TR36270|c0_g1_i3	0.434173	0.179287	SA-TR36270|c0_g1_i3	0.000123834	0.991158	SA-TR36270|c0_g1_i3	0.227203	0.777723	SA-TR36270|c0_g1_i3	-0.206847	1	SA-TR36270|c0_g1_i3	200	174	94	86	162	270	298	158	176	182	350
XATR265163|c0_g1_i1	plant	467	KOG1021	Acetylglucosaminyltransferase EXT1/exostosin 1	Cell wall/membrane/envelope biogenesis	CELLULAR PROCESSES AND SIGNALING	plantrefseq1-16	XP_002448367	hypothetical protein SORBIDRAFT_06g026010 [Sorghum bicolor]	80	657	155	99.5717	XATR265163|c0_g1_i1	-0.132119	NA	XATR265163|c0_g1_i1	-0.00716639	NA	XATR265163|c0_g1_i1	0.0526449	NA	XATR265163|c0_g1_i1	0.177597	NA	XATR265163|c0_g1_i1	-1.13223	0.147553	XATR265163|c0_g1_i1	-1.53312	0.0454122	XATR265163|c0_g1_i1	0.491005	NA	XATR265163|c0_g1_i1	0.0901109	1	XATR265163|c0_g1_i1	2	0	0	0	0	0	2	0	0	0	4
XLTR907446|c0_g1_i1	plant	1247	KOG1021	Acetylglucosaminyltransferase EXT1/exostosin 1	Cell wall/membrane/envelope biogenesis	CELLULAR PROCESSES AND SIGNALING	plantrefseq1-16	XP_002445871	hypothetical protein SORBIDRAFT_07g027170 [Sorghum bicolor]	72.8707	979	317	76.263	XLTR907446|c0_g1_i1	2.50428	9.50662e-05	XLTR907446|c0_g1_i1	-0.327653	NA	XLTR907446|c0_g1_i1	1.00614	0.526166	XLTR907446|c0_g1_i1	-1.82579	0.0273669	XLTR907446|c0_g1_i1	1.09855	0.101151	XLTR907446|c0_g1_i1	0.80978	0.309577	XLTR907446|c0_g1_i1	0.304301	0.885257	XLTR907446|c0_g1_i1	0.0155351	1	XLTR907446|c0_g1_i1	12	32	38	56	108	18	38	48	30	14	6
DTR48536|c0_g1_i2	plant	246	KOG1021	Acetylglucosaminyltransferase EXT1/exostosin 1	Cell wall/membrane/envelope biogenesis	CELLULAR PROCESSES AND SIGNALING	plantrefseq1-16	NP_001044591	Os01g0811400 [Oryza sativa Japonica Group]	93.4426	312	61	74.3902	DTR48536|c0_g1_i2	-0.0888935	1	DTR48536|c0_g1_i2	0.178072	NA	DTR48536|c0_g1_i2	-0.0741255	1	DTR48536|c0_g1_i2	0.19284	0.910059	DTR48536|c0_g1_i2	0.525636	0.237719	DTR48536|c0_g1_i2	-0.197774	0.787849	DTR48536|c0_g1_i2	0.305754	0.806658	DTR48536|c0_g1_i2	-0.417656	1	DTR48536|c0_g1_i2	25	10	7	12	10	22	13	12	21	21	31
CTR5243|c0_g1_i1	plant	1390	KOG1021	Acetylglucosaminyltransferase EXT1/exostosin 1	Cell wall/membrane/envelope biogenesis	CELLULAR PROCESSES AND SIGNALING	plantrefseq1-16	NP_001048943	Os03g0144300 [Oryza sativa Japonica Group]	79.7814	1597	366	78.9928	CTR5243|c0_g1_i1	-0.35986	0.103284	CTR5243|c0_g1_i1	-0.0130831	0.992138	CTR5243|c0_g1_i1	-0.133051	0.727547	CTR5243|c0_g1_i1	0.213726	0.628641	CTR5243|c0_g1_i1	-0.616685	0.108928	CTR5243|c0_g1_i1	-1.6274	7.49494e-05	CTR5243|c0_g1_i1	0.623497	0.406505	CTR5243|c0_g1_i1	-0.387216	1	CTR5243|c0_g1_i1	0	0	0	0	0	2	0	0	0	0	0
XATR935762|c2_g3_i1	plant	1465	KOG1021	Acetylglucosaminyltransferase EXT1/exostosin 1	Cell wall/membrane/envelope biogenesis	CELLULAR PROCESSES AND SIGNALING	plantrefseq1-16	NP_001048944	Os03g0144500 partial [Oryza sativa Japonica Group]	80.6045	1809	397	81.2969	XATR935762|c2_g3_i1	-0.347131	0.105554	XATR935762|c2_g3_i1	0.109981	0.924039	XATR935762|c2_g3_i1	-0.256115	0.505152	XATR935762|c2_g3_i1	0.200997	0.63949	XATR935762|c2_g3_i1	-0.293117	0.579401	XATR935762|c2_g3_i1	-0.892478	0.0694249	XATR935762|c2_g3_i1	0.260999	0.820274	XATR935762|c2_g3_i1	-0.338362	1	XATR935762|c2_g3_i1	0	0	0	0	0	0	0	4	0	0	4
XATR876035|c0_g1_i1	plant	1834	KOG1021	Acetylglucosaminyltransferase EXT1/exostosin 1	Cell wall/membrane/envelope biogenesis	CELLULAR PROCESSES AND SIGNALING	plantrefseq1-16	NP_001053616	Os04g0574100 [Oryza sativa Japonica Group]	75.9834	1876	483	79.0076	XATR876035|c0_g1_i1	-0.534992	0.589627	XATR876035|c0_g1_i1	0.885584	0.521336	XATR876035|c0_g1_i1	-0.379249	0.962969	XATR876035|c0_g1_i1	1.04133	0.329824	XATR876035|c0_g1_i1	-0.23035	0.839517	XATR876035|c0_g1_i1	-0.323861	0.795281	XATR876035|c0_g1_i1	0.22941	0.941356	XATR876035|c0_g1_i1	0.1359	1	XATR876035|c0_g1_i1	92	14	18	6	4	124	52	22	14	24	50
GTR114660|c0_g1_i1	plant	2187	KOG1021	Acetylglucosaminyltransferase EXT1/exostosin 1	Cell wall/membrane/envelope biogenesis	CELLULAR PROCESSES AND SIGNALING	plantrefseq1-16	NP_001057569	Os06g0342000 [Oryza sativa Japonica Group]	71.3235	1849	544	74.6228	GTR114660|c0_g1_i1	-0.501683	0.443301	GTR114660|c0_g1_i1	-0.329864	NA	GTR114660|c0_g1_i1	0.242242	0.947007	GTR114660|c0_g1_i1	0.414062	0.560519	GTR114660|c0_g1_i1	-1.47908	0.116031	GTR114660|c0_g1_i1	-2.76174	0.00419894	GTR114660|c0_g1_i1	1.16272	0.482384	GTR114660|c0_g1_i1	-0.119942	1	GTR114660|c0_g1_i1	8	2	0	0	0	2	4	2	0	0	14
XATR938635|c2_g2_i1	plant	1475	KOG1021	Acetylglucosaminyltransferase EXT1/exostosin 1	Cell wall/membrane/envelope biogenesis	CELLULAR PROCESSES AND SIGNALING	plantrefseq1-16	NP_001176848	Os12g0224400 [Oryza sativa Japonica Group]	71.164	1363	378	76.8814	XATR938635|c2_g2_i1	0.831578	0.0330569	XATR938635|c2_g2_i1	0.934138	0.0956741	XATR938635|c2_g2_i1	0.088827	1	XATR938635|c2_g2_i1	0.191387	0.850758	XATR938635|c2_g2_i1	0.779991	0.129963	XATR938635|c2_g2_i1	0.241549	0.736667	XATR938635|c2_g2_i1	0.314711	0.80849	XATR938635|c2_g2_i1	-0.223731	1	XATR938635|c2_g2_i1	10	18	12	8	6	24	8	6	14	12	4
GTR71989|c0_g1_i1	plant	1875	KOG1021	Acetylglucosaminyltransferase EXT1/exostosin 1	Cell wall/membrane/envelope biogenesis	CELLULAR PROCESSES AND SIGNALING	plantrefseq1-16	XP_003564451	PREDICTED: probable glucuronosyltransferase GUT1-like [Brachypodium distachyon]	89.5161	2123	496	79.36	GTR71989|c0_g1_i1	-0.157891	0.639586	GTR71989|c0_g1_i1	0.168845	0.807058	GTR71989|c0_g1_i1	-0.12567	0.961446	GTR71989|c0_g1_i1	0.201065	0.638307	GTR71989|c0_g1_i1	0.239703	0.407022	GTR71989|c0_g1_i1	-0.358872	0.252981	GTR71989|c0_g1_i1	0.208538	0.74437	GTR71989|c0_g1_i1	-0.390037	0.763871	GTR71989|c0_g1_i1	366	244	239	152	253	373	348	329	379	330	541
ATR27769|c0_g1_i1	plant	1379	KOG1021	Acetylglucosaminyltransferase EXT1/exostosin 1	Cell wall/membrane/envelope biogenesis	CELLULAR PROCESSES AND SIGNALING	plantrefseq1-16	XP_003564972	PREDICTED: probable glucuronosyltransferase Os01g0926400-like [Brachypodium distachyon]	90.7216	1854	388	84.409	ATR27769|c0_g1_i1	-0.738283	0.0863346	ATR27769|c0_g1_i1	0.181618	0.913531	ATR27769|c0_g1_i1	-0.545663	0.577926	ATR27769|c0_g1_i1	0.374238	0.615334	ATR27769|c0_g1_i1	-1.04023	0.0149722	ATR27769|c0_g1_i1	-1.97134	2.5008e-05	ATR27769|c0_g1_i1	1.15006	0.0786818	ATR27769|c0_g1_i1	0.218947	1	ATR27769|c0_g1_i1	884	542	414	366	396	1262	1422	802	580	976	1382
BTR5785|c0_g1_i1	plant	1399	KOG1021	Acetylglucosaminyltransferase EXT1/exostosin 1	Cell wall/membrane/envelope biogenesis	CELLULAR PROCESSES AND SIGNALING	plantrefseq1-16	XP_003579636	PREDICTED: probable glucuronosyltransferase Os04g0398600-like [Brachypodium distachyon]	96.4103	2040	390	83.6312	BTR5785|c0_g1_i1	0.988045	0.00601404	BTR5785|c0_g1_i1	0.173196	0.900857	BTR5785|c0_g1_i1	0.448234	0.622161	BTR5785|c0_g1_i1	-0.366615	0.557977	BTR5785|c0_g1_i1	0.230001	0.648562	BTR5785|c0_g1_i1	0.201095	0.72225	BTR5785|c0_g1_i1	0.0422721	0.980851	BTR5785|c0_g1_i1	0.0133661	1	BTR5785|c0_g1_i1	898	1459	1722	2786	1852	1232	990	1968	2125	2204	1316
DTR8474|c0_g1_i1	plant	1325	KOG1021	Acetylglucosaminyltransferase EXT1/exostosin 1	Cell wall/membrane/envelope biogenesis	CELLULAR PROCESSES AND SIGNALING	plantrefseq1-16	XP_003558010	PREDICTED: probable glycosyltransferase At3g07620-like [Brachypodium distachyon]	93.5691	1571	311	70.4151	DTR8474|c0_g1_i1	-0.439776	0.230201	DTR8474|c0_g1_i1	0.487063	0.421464	DTR8474|c0_g1_i1	-0.259024	0.867546	DTR8474|c0_g1_i1	0.667816	0.154478	DTR8474|c0_g1_i1	0.231683	0.604922	DTR8474|c0_g1_i1	-0.421543	0.366978	DTR8474|c0_g1_i1	0.639009	0.327874	DTR8474|c0_g1_i1	-0.0142161	1	DTR8474|c0_g1_i1	148	78	80	52	122	82	220	134	154	156	226
SL-TR89382|c0_g2_i2	plant	1984	KOG1021	Acetylglucosaminyltransferase EXT1/exostosin 1	Cell wall/membrane/envelope biogenesis	CELLULAR PROCESSES AND SIGNALING	plantrefseq1-16	XP_003577864	PREDICTED: probable glycosyltransferase At3g07620-like [Brachypodium distachyon]	82.3404	1895	470	71.0685	SL-TR89382|c0_g2_i2	0.444299	0.0835715	SL-TR89382|c0_g2_i2	0.696266	0.0291834	SL-TR89382|c0_g2_i2	-0.122123	0.974167	SL-TR89382|c0_g2_i2	0.129843	0.84386	SL-TR89382|c0_g2_i2	0.634959	0.0124209	SL-TR89382|c0_g2_i2	0.358923	0.271364	SL-TR89382|c0_g2_i2	0.167755	0.816346	SL-TR89382|c0_g2_i2	-0.10828	1	SL-TR89382|c0_g2_i2	1167	1064	512	640	798	1418	1190	1035	1241	990	693
SA-TR12890|c2_g3_i5	plant	1423	KOG1021	Acetylglucosaminyltransferase EXT1/exostosin 1	Cell wall/membrane/envelope biogenesis	CELLULAR PROCESSES AND SIGNALING	plantrefseq1-16	XP_003564949	PREDICTED: probable glycosyltransferase At3g42180-like [Brachypodium distachyon]	93.1034	1635	348	73.3661	SA-TR12890|c2_g3_i5	-0.0406798	1	SA-TR12890|c2_g3_i5	0.227075	0.836963	SA-TR12890|c2_g3_i5	-0.284854	0.846912	SA-TR12890|c2_g3_i5	-0.0170994	1	SA-TR12890|c2_g3_i5	-0.0891633	0.876218	SA-TR12890|c2_g3_i5	-0.33579	0.5063	SA-TR12890|c2_g3_i5	0.231158	0.823907	SA-TR12890|c2_g3_i5	-0.0154688	1	SA-TR12890|c2_g3_i5	544	468	330	234	352	1024	754	300	426	556	514
ATR56278|c0_g1_i4	plant	1813	KOG1021	Acetylglucosaminyltransferase EXT1/exostosin 1	Cell wall/membrane/envelope biogenesis	CELLULAR PROCESSES AND SIGNALING	plantrefseq1-16	XP_003564340	PREDICTED: probable glycosyltransferase At5g03795-like [Brachypodium distachyon]	81.8533	2168	518	85.7143	ATR56278|c0_g1_i4	-0.662445	0.0929417	ATR56278|c0_g1_i4	-0.49345	0.480412	ATR56278|c0_g1_i4	-0.490102	0.60162	ATR56278|c0_g1_i4	-0.321106	0.652652	ATR56278|c0_g1_i4	-0.624102	0.138492	ATR56278|c0_g1_i4	-0.816213	0.0703865	ATR56278|c0_g1_i4	-0.211572	0.871828	ATR56278|c0_g1_i4	-0.403682	1	ATR56278|c0_g1_i4	40	66	54	26	136	82	130	94	96	168	134
CTR31719|c0_g1_i1	plant	594	KOG1021	Acetylglucosaminyltransferase EXT1/exostosin 1	Cell wall/membrane/envelope biogenesis	CELLULAR PROCESSES AND SIGNALING	plantrefseq1-16	XP_003561329	PREDICTED: probable glycosyltransferase At5g03795-like [Brachypodium distachyon]	81.875	652	160	80.8081	CTR31719|c0_g1_i1	0.159003	0.841402	CTR31719|c0_g1_i1	0.816189	0.107882	CTR31719|c0_g1_i1	-0.534088	0.476983	CTR31719|c0_g1_i1	0.123098	0.942588	CTR31719|c0_g1_i1	-0.113252	0.843656	CTR31719|c0_g1_i1	-1.14712	0.0124274	CTR31719|c0_g1_i1	0.728306	0.353603	CTR31719|c0_g1_i1	-0.305564	1	CTR31719|c0_g1_i1	68	56	68	58	72	128	88	112	76	214	88
XATR912886|c0_g3_i1	plant	1558	KOG1021	Acetylglucosaminyltransferase EXT1/exostosin 1	Cell wall/membrane/envelope biogenesis	CELLULAR PROCESSES AND SIGNALING	plantrefseq1-16	XP_003570946	PREDICTED: probable glycosyltransferase At5g11130-like [Brachypodium distachyon]	90.172	1872	407	78.3697	XATR912886|c0_g3_i1	-0.750416	0.00850944	XATR912886|c0_g3_i1	-0.00220576	1	XATR912886|c0_g3_i1	-0.746273	0.0719635	XATR912886|c0_g3_i1	0.00193788	1	XATR912886|c0_g3_i1	0.0549032	0.909415	XATR912886|c0_g3_i1	0.131027	0.758947	XATR912886|c0_g3_i1	-0.018051	0.98892	XATR912886|c0_g3_i1	0.0580725	1	XATR912886|c0_g3_i1	104	86	48	20	72	146	158	86	138	184	160
XATR935067|c1_g1_i1	plant	1337	KOG1021	Acetylglucosaminyltransferase EXT1/exostosin 1	Cell wall/membrane/envelope biogenesis	CELLULAR PROCESSES AND SIGNALING	plantrefseq1-16	XP_003560346	PREDICTED: progestin and adipoq receptor-like protein 1-like [Brachypodium distachyon]	93.1464	1333	321	72.0269	XATR935067|c1_g1_i1	-0.128554	0.995469	XATR935067|c1_g1_i1	0.340893	0.84768	XATR935067|c1_g1_i1	-0.253392	0.980638	XATR935067|c1_g1_i1	0.216055	0.928011	XATR935067|c1_g1_i1	-2.52979	1.14242e-06	XATR935067|c1_g1_i1	-3.47669	4.87621e-09	XATR935067|c1_g1_i1	1.28214	0.133543	XATR935067|c1_g1_i1	0.335236	1	XATR935067|c1_g1_i1	798	930	276	694	454	1495	988	692	820	976	646
CTR53183|c0_g1_i1	plant	2653	KOG1021	Acetylglucosaminyltransferase EXT1/exostosin 1	Cell wall/membrane/envelope biogenesis	CELLULAR PROCESSES AND SIGNALING	plantrefseq1-16	XP_003558698	PREDICTED: uncharacterized protein LOC100844507 [Brachypodium distachyon]	88.3483	3770	781	88.3151	CTR53183|c0_g1_i1	-0.162764	0.707813	CTR53183|c0_g1_i1	-0.214877	0.772205	CTR53183|c0_g1_i1	0.121725	0.981462	CTR53183|c0_g1_i1	0.0696122	1	CTR53183|c0_g1_i1	-0.209705	0.557075	CTR53183|c0_g1_i1	-0.130956	0.7522	CTR53183|c0_g1_i1	-0.0413257	0.974413	CTR53183|c0_g1_i1	0.0374233	1	CTR53183|c0_g1_i1	524	454	288	216	568	552	414	264	548	588	590
DTR28113|c1_g1_i1	plant	1680	KOG1021	Acetylglucosaminyltransferase EXT1/exostosin 1	Cell wall/membrane/envelope biogenesis	CELLULAR PROCESSES AND SIGNALING	plantrefseq1-16	XP_003579459	PREDICTED: xylogalacturonan beta-13-xylosyltransferase-like [Brachypodium distachyon]	89.0736	1863	421	75.1786	DTR28113|c1_g1_i1	-0.668029	0.0491076	DTR28113|c1_g1_i1	-0.173927	0.904337	DTR28113|c1_g1_i1	-0.118892	1	DTR28113|c1_g1_i1	0.37521	0.45414	DTR28113|c1_g1_i1	-0.0626217	0.901754	DTR28113|c1_g1_i1	0.200473	0.686249	DTR28113|c1_g1_i1	-0.237562	0.788797	DTR28113|c1_g1_i1	0.0255323	1	DTR28113|c1_g1_i1	68	58	26	44	38	76	78	50	66	66	104
XATR276072|c0_g1_i1	plant	1802	KOG1021	Acetylglucosaminyltransferase EXT1/exostosin 1	Cell wall/membrane/envelope biogenesis	CELLULAR PROCESSES AND SIGNALING	plantrefseq1-16	XP_003572240	PREDICTED: xylogalacturonan beta-13-xylosyltransferase-like [Brachypodium distachyon]	79.2157	2017	510	84.9057	XATR276072|c0_g1_i1	-0.0638126	1	XATR276072|c0_g1_i1	-0.191645	NA	XATR276072|c0_g1_i1	0.354522	0.975151	XATR276072|c0_g1_i1	0.226689	0.970146	XATR276072|c0_g1_i1	1.00083	0.23887	XATR276072|c0_g1_i1	0.877044	0.363805	XATR276072|c0_g1_i1	0.187498	0.954754	XATR276072|c0_g1_i1	0.0637101	1	XATR276072|c0_g1_i1	4	20	0	14	8	4	16	8	10	6	4
DTR67937|c0_g1_i2	plant	2095	KOG1021	Acetylglucosaminyltransferase EXT1/exostosin 1	Cell wall/membrane/envelope biogenesis	CELLULAR PROCESSES AND SIGNALING	plantrefseq1-16	XP_003581550	PREDICTED: xyloglucan galactosyltransferase KATAMARI1 homolog [Brachypodium distachyon]	73.3945	1825	545	78.043	DTR67937|c0_g1_i2	-0.451385	0.495834	DTR67937|c0_g1_i2	-0.329864	NA	DTR67937|c0_g1_i2	0.242242	0.947007	DTR67937|c0_g1_i2	0.363763	0.607265	DTR67937|c0_g1_i2	-1.50068	0.108223	DTR67937|c0_g1_i2	-2.69417	0.00522337	DTR67937|c0_g1_i2	1.11029	0.510684	DTR67937|c0_g1_i2	-0.0832003	1	DTR67937|c0_g1_i2	8	2	0	0	0	2	4	2	0	0	12
GTR105321|c1_g2_i1	plant	979	KOG1021	Acetylglucosaminyltransferase EXT1/exostosin 1	Cell wall/membrane/envelope biogenesis	CELLULAR PROCESSES AND SIGNALING	plantrefseq1-16	XP_003571844	PREDICTED: xyloglucan galactosyltransferase KATAMARI1 homolog [Brachypodium distachyon]	75.502	1004	249	76.3023	GTR105321|c1_g2_i1	-0.258289	0.558335	GTR105321|c1_g2_i1	-0.00173444	NA	GTR105321|c1_g2_i1	-0.0692639	1	GTR105321|c1_g2_i1	0.18729	0.889204	GTR105321|c1_g2_i1	-2.73945	0.00347492	GTR105321|c1_g2_i1	-4.55102	2.48232e-05	GTR105321|c1_g2_i1	0.806368	0.464545	GTR105321|c1_g2_i1	-1.00521	1	GTR105321|c1_g2_i1	0	0	0	0	1	0	0	0	2	0	0
GTR105321|c2_g1_i1	plant	2477	KOG1021	Acetylglucosaminyltransferase EXT1/exostosin 1	Cell wall/membrane/envelope biogenesis	CELLULAR PROCESSES AND SIGNALING	plantrefseq1-16	XP_003558827	PREDICTED: xyloglucan galactosyltransferase KATAMARI1 homolog [Brachypodium distachyon]	85.2459	2681	610	73.8797	GTR105321|c2_g1_i1	0.174907	0.916668	GTR105321|c2_g1_i1	0.387902	0.794535	GTR105321|c2_g1_i1	-0.539284	0.726104	GTR105321|c2_g1_i1	-0.326288	0.790366	GTR105321|c2_g1_i1	0.132932	0.876273	GTR105321|c2_g1_i1	-0.648571	0.360608	GTR105321|c2_g1_i1	0.262385	0.875331	GTR105321|c2_g1_i1	-0.519117	1	GTR105321|c2_g1_i1	272	206	298	278	174	232	604	1024	218	355	378
GTR189493|c0_g1_i1	plant	388	KOG1021	Acetylglucosaminyltransferase EXT1/exostosin 1	Cell wall/membrane/envelope biogenesis	CELLULAR PROCESSES AND SIGNALING	plantrefseq1-16	XP_003571845	PREDICTED: xyloglucan galactosyltransferase KATAMARI1 homolog [Brachypodium distachyon]	79.0698	531	129	99.7423	GTR189493|c0_g1_i1	0.02768	NA	GTR189493|c0_g1_i1	0.133734	NA	GTR189493|c0_g1_i1	0.366172	NA	GTR189493|c0_g1_i1	0.472225	NA	GTR189493|c0_g1_i1	0.077683	0.965587	GTR189493|c0_g1_i1	-1.02782	0.397675	GTR189493|c0_g1_i1	0.528668	NA	GTR189493|c0_g1_i1	-0.576836	NA	GTR189493|c0_g1_i1	0	0	4	0	3	0	0	2	0	0	0
SA-TR87535|c0_g1_i1	plant	237	KOG1021	Acetylglucosaminyltransferase EXT1/exostosin 1	Cell wall/membrane/envelope biogenesis	CELLULAR PROCESSES AND SIGNALING	plantrefseq1-16	XP_003571842	PREDICTED: xyloglucan galactosyltransferase KATAMARI1 homolog [Brachypodium distachyon]	80.7692	340	78	98.7342	SA-TR87535|c0_g1_i1	0.279586	0.609142	SA-TR87535|c0_g1_i1	0.238173	NA	SA-TR87535|c0_g1_i1	0.232535	NA	SA-TR87535|c0_g1_i1	0.191122	NA	SA-TR87535|c0_g1_i1	0.36496	0.815047	SA-TR87535|c0_g1_i1	0.0521861	0.993172	SA-TR87535|c0_g1_i1	-0.774418	NA	SA-TR87535|c0_g1_i1	-1.08719	1	SA-TR87535|c0_g1_i1	0	4	0	2	0	0	2	0	0	2	0
XATR551452|c0_g1_i1	plant	735	KOG1021	Acetylglucosaminyltransferase EXT1/exostosin 1	Cell wall/membrane/envelope biogenesis	CELLULAR PROCESSES AND SIGNALING	plantrefseq1-16	XP_003575263	PREDICTED: xyloglucan galactosyltransferase KATAMARI1 homolog [Brachypodium distachyon]	70.5128	823	234	95.5102	XATR551452|c0_g1_i1	-0.683389	0.410121	XATR551452|c0_g1_i1	1.15622	NA	XATR551452|c0_g1_i1	-0.777098	0.651566	XATR551452|c0_g1_i1	1.06251	0.21682	XATR551452|c0_g1_i1	-1.81061	0.025886	XATR551452|c0_g1_i1	-2.10043	0.0250542	XATR551452|c0_g1_i1	-0.0369089	1	XATR551452|c0_g1_i1	-0.326729	1	XATR551452|c0_g1_i1	4	9	0	2	8	28	22	0	7	8	4
XATR879206|c0_g1_i4	plant	1920	KOG1021	Acetylglucosaminyltransferase EXT1/exostosin 1	Cell wall/membrane/envelope biogenesis	CELLULAR PROCESSES AND SIGNALING	plantrefseq1-16	XP_003571843	PREDICTED: xyloglucan galactosyltransferase KATAMARI1 homolog [Brachypodium distachyon]	70.6796	1774	515	80.4688	XATR879206|c0_g1_i4	-0.669787	0.164836	XATR879206|c0_g1_i4	0.412443	0.775661	XATR879206|c0_g1_i4	-1.0475	0.181296	XATR879206|c0_g1_i4	0.0347294	1	XATR879206|c0_g1_i4	0.351592	0.645967	XATR879206|c0_g1_i4	-0.573819	0.473876	XATR879206|c0_g1_i4	0.573908	0.691552	XATR879206|c0_g1_i4	-0.351503	1	XATR879206|c0_g1_i4	0	0	2	4	10	14	8	14	10	18	10
DTR41157|c0_g1_i1	plant	1081	KOG1021	Acetylglucosaminyltransferase EXT1/exostosin 1	Cell wall/membrane/envelope biogenesis	CELLULAR PROCESSES AND SIGNALING	plantrefseq1-16	XP_003580361	PREDICTED: xyloglucan galactosyltransferase KATAMARI1-like [Brachypodium distachyon]	77.1331	1094	293	81.3136	DTR41157|c0_g1_i1	-0.201499	0.979045	DTR41157|c0_g1_i1	0.766505	NA	DTR41157|c0_g1_i1	-0.445176	0.962236	DTR41157|c0_g1_i1	0.522828	0.771343	DTR41157|c0_g1_i1	-0.250777	0.852225	DTR41157|c0_g1_i1	-0.380901	0.802141	DTR41157|c0_g1_i1	0.0405604	1	DTR41157|c0_g1_i1	-0.0895637	1	DTR41157|c0_g1_i1	51	6	4	4	2	78	17	14	4	14	24
SL-TR78140|c0_g1_i1	plant	1623	KOG1021	Acetylglucosaminyltransferase EXT1/exostosin 1	Cell wall/membrane/envelope biogenesis	CELLULAR PROCESSES AND SIGNALING	plantrefseq1-16	XP_003574309	PREDICTED: xyloglucan galactosyltransferase KATAMARI1-like [Brachypodium distachyon]	82.8442	1749	443	81.8854	SL-TR78140|c0_g1_i1	0.547489	0.183888	SL-TR78140|c0_g1_i1	-0.158574	0.926101	SL-TR78140|c0_g1_i1	0.0142763	1	SL-TR78140|c0_g1_i1	-0.691786	0.207773	SL-TR78140|c0_g1_i1	0.6924	0.0967367	SL-TR78140|c0_g1_i1	0.171716	0.791044	SL-TR78140|c0_g1_i1	0.421226	0.640575	SL-TR78140|c0_g1_i1	-0.0994578	1	SL-TR78140|c0_g1_i1	174	162	78	54	268	140	170	172	220	194	184
ETR69286|c0_g1_i1	plant	236	KOG1021	Acetylglucosaminyltransferase EXT1/exostosin 1	Cell wall/membrane/envelope biogenesis	CELLULAR PROCESSES AND SIGNALING	plantrefseq1-16	NP_001169977	uncharacterized protein LOC100383878 [Zea mays]	88.4615	369	78	99.1525	ETR69286|c0_g1_i1	0.306468	NA	ETR69286|c0_g1_i1	0.150154	NA	ETR69286|c0_g1_i1	0.655517	NA	ETR69286|c0_g1_i1	0.499203	NA	ETR69286|c0_g1_i1	0.176297	0.825586	ETR69286|c0_g1_i1	-0.0238227	0.950898	ETR69286|c0_g1_i1	0.13013	NA	ETR69286|c0_g1_i1	-0.0699897	NA	ETR69286|c0_g1_i1	4	4	6	2	2	0	6	0	0	2	4
XATR943392|c0_g3_i1	plant	2106	KOG1022	Acetylglucosaminyltransferase EXT2/exostosin 2	Cell wall/membrane/envelope biogenesis	CELLULAR PROCESSES AND SIGNALING	plantrefseq1-16	XP_002466661	hypothetical protein SORBIDRAFT_01g011790 [Sorghum bicolor]	77.3529	2681	680	96.8661	XATR943392|c0_g3_i1	0.281981	0.805923	XATR943392|c0_g3_i1	0.792503	0.540539	XATR943392|c0_g3_i1	-0.481599	0.882036	XATR943392|c0_g3_i1	0.0289223	1	XATR943392|c0_g3_i1	1.15132	0.121137	XATR943392|c0_g3_i1	0.72027	0.420211	XATR943392|c0_g3_i1	0.667467	0.697052	XATR943392|c0_g3_i1	0.23642	1	XATR943392|c0_g3_i1	42	23	16	29	34	42	137	46	28	32	36
Lisotig15348	plant	1045	KOG1022	Acetylglucosaminyltransferase EXT2/exostosin 2	Cell wall/membrane/envelope biogenesis	CELLULAR PROCESSES AND SIGNALING	plantrefseq1-16	NP_001056178	Os05g0540000 [Oryza sativa Japonica Group]	88.5057	1531	348	99.9043	Lisotig15348	0.700811	0.302509	Lisotig15348	0.510927	0.73436	Lisotig15348	0.533194	0.799309	Lisotig15348	0.343309	0.817924	Lisotig15348	0.316935	0.706949	Lisotig15348	0.547256	0.51076	Lisotig15348	-0.333156	0.852172	Lisotig15348	-0.102836	1	Lisotig15348	554	340	1435	635	383	1313	912	392	325	221	659
SL-TR41884|c0_g1_i1	plant	1561	KOG1022	Acetylglucosaminyltransferase EXT2/exostosin 2	Cell wall/membrane/envelope biogenesis	CELLULAR PROCESSES AND SIGNALING	plantrefseq1-16	XP_003559568	PREDICTED: uncharacterized protein LOC100824741 [Brachypodium distachyon]	85.2697	2107	482	92.6329	SL-TR41884|c0_g1_i1	0.385519	0.638079	SL-TR41884|c0_g1_i1	0.761032	0.53322	SL-TR41884|c0_g1_i1	-0.616942	0.758433	SL-TR41884|c0_g1_i1	-0.241428	0.904982	SL-TR41884|c0_g1_i1	0.896903	0.232529	SL-TR41884|c0_g1_i1	0.460512	0.603416	SL-TR41884|c0_g1_i1	0.708973	0.664513	SL-TR41884|c0_g1_i1	0.272581	1	SL-TR41884|c0_g1_i1	24	16	12	16	27	26	113	32	16	24	20
XATR943392|c0_g2_i1	plant	3004	KOG1022	Acetylglucosaminyltransferase EXT2/exostosin 2	Cell wall/membrane/envelope biogenesis	CELLULAR PROCESSES AND SIGNALING	plantrefseq1-16	XP_003565982	PREDICTED: uncharacterized protein LOC100832944 [Brachypodium distachyon]	88.3024	3241	701	70.0067	XATR943392|c0_g2_i1	0.657696	0.312028	XATR943392|c0_g2_i1	0.512578	0.71019	XATR943392|c0_g2_i1	0.428048	0.87114	XATR943392|c0_g2_i1	0.282929	0.865263	XATR943392|c0_g2_i1	0.446688	0.548868	XATR943392|c0_g2_i1	0.505461	0.528117	XATR943392|c0_g2_i1	-0.245266	0.894121	XATR943392|c0_g2_i1	-0.186493	1	XATR943392|c0_g2_i1	1505	762	3277	1641	997	3463	2447	1052	721	678	1736
XATR927887|c1_g1_i1	plant	418	KOG4824	Apolipoprotein D/Lipocalin	Cell wall/membrane/envelope biogenesis	CELLULAR PROCESSES AND SIGNALING	plantrefseq1-16	XP_003574543	PREDICTED: putative lipocalin R877-like [Brachypodium distachyon]	91.3462	425	104	74.6411	XATR927887|c1_g1_i1	1.12417	0.321236	XATR927887|c1_g1_i1	0.683934	0.816714	XATR927887|c1_g1_i1	0.182754	1	XATR927887|c1_g1_i1	-0.257479	1	XATR927887|c1_g1_i1	-0.828835	0.476255	XATR927887|c1_g1_i1	0.481456	0.686344	XATR927887|c1_g1_i1	0.241184	0.954451	XATR927887|c1_g1_i1	1.55148	0.717735	XATR927887|c1_g1_i1	272	430	286	316	458	382	394	470	354	404	292
SL-TR21900|c0_g1_i11	plant	1354	KOG4824	Apolipoprotein D/Lipocalin	Cell wall/membrane/envelope biogenesis	CELLULAR PROCESSES AND SIGNALING	plantrefseq1-16	XP_003580593	PREDICTED: uncharacterized protein LOC100828257 [Brachypodium distachyon]	90.8228	1440	316	70.0148	SL-TR21900|c0_g1_i11	-0.436324	0.653169	SL-TR21900|c0_g1_i11	-0.0728201	1	SL-TR21900|c0_g1_i11	-0.175804	1	SL-TR21900|c0_g1_i11	0.187699	0.989762	SL-TR21900|c0_g1_i11	0.442665	0.615138	SL-TR21900|c0_g1_i11	-0.34904	0.752946	SL-TR21900|c0_g1_i11	1.31998	0.278794	SL-TR21900|c0_g1_i11	0.528272	1	SL-TR21900|c0_g1_i11	1830	4166	1594	2830	1392	5444	5329	1228	3400	2546	3419
SL-TR5889|c0_g2_i7	plant	2107	KOG2547	Ceramide glucosyltransferase	Cell wall/membrane/envelope biogenesis	CELLULAR PROCESSES AND SIGNALING	plantrefseq1-16	XP_003564870	PREDICTED: uncharacterized protein LOC100825278 [Brachypodium distachyon]	90.2584	2316	503	71.6184	SL-TR5889|c0_g2_i7	-0.163307	0.8511	SL-TR5889|c0_g2_i7	0.491467	0.524839	SL-TR5889|c0_g2_i7	-0.0730826	1	SL-TR5889|c0_g2_i7	0.581692	0.328494	SL-TR5889|c0_g2_i7	-0.808901	0.0600115	SL-TR5889|c0_g2_i7	-0.610276	0.243209	SL-TR5889|c0_g2_i7	-0.249238	0.827065	SL-TR5889|c0_g2_i7	-0.0506136	1	SL-TR5889|c0_g2_i7	2755	1464	1406	1104	1064	3276	3676	1008	1808	1174	1844
XATR877758|c1_g3_i1	plant	625	KOG4701	Chitinase	Cell wall/membrane/envelope biogenesis	CELLULAR PROCESSES AND SIGNALING	plantrefseq1-16	XP_002459438	hypothetical protein SORBIDRAFT_02g004660 [Sorghum bicolor]	70	746	200	96	XATR877758|c1_g3_i1	2.15361	0.0259734	XATR877758|c1_g3_i1	-0.181089	0.997221	XATR877758|c1_g3_i1	0.0137701	1	XATR877758|c1_g3_i1	-2.32093	0.0713616	XATR877758|c1_g3_i1	-2.38321	0.0543116	XATR877758|c1_g3_i1	-1.36962	0.384004	XATR877758|c1_g3_i1	-1.38239	0.609863	XATR877758|c1_g3_i1	-0.368799	1	XATR877758|c1_g3_i1	6	6	85	20	59	12	8	34	111	48	2
CTR23327|c0_g2_i1	plant	648	KOG4701	Chitinase	Cell wall/membrane/envelope biogenesis	CELLULAR PROCESSES AND SIGNALING	plantrefseq1-16	XP_002456672	hypothetical protein SORBIDRAFT_03g040600 [Sorghum bicolor]	78.5714	747	182	84.2593	CTR23327|c0_g2_i1	1.94658	0.00047739	CTR23327|c0_g2_i1	1.91588	0.00635753	CTR23327|c0_g2_i1	1.60958	0.0419481	CTR23327|c0_g2_i1	1.57889	0.033207	CTR23327|c0_g2_i1	1.58503	0.00720309	CTR23327|c0_g2_i1	0.918119	0.227449	CTR23327|c0_g2_i1	1.01329	0.376574	CTR23327|c0_g2_i1	0.346373	1	CTR23327|c0_g2_i1	441	312	1437	769	422	195	373	113	638	147	189
SL-TR47446|c0_g1_i1	plant	735	KOG4701	Chitinase	Cell wall/membrane/envelope biogenesis	CELLULAR PROCESSES AND SIGNALING	plantrefseq1-16	NP_001043772	Os01g0660200 [Oryza sativa Japonica Group]	77.193	775	228	93.0612	SL-TR47446|c0_g1_i1	1.71056	0.0659375	SL-TR47446|c0_g1_i1	0.759611	0.795969	SL-TR47446|c0_g1_i1	-1.72647	0.367812	SL-TR47446|c0_g1_i1	-2.67743	0.0229769	SL-TR47446|c0_g1_i1	-1.09909	0.384592	SL-TR47446|c0_g1_i1	-0.562114	0.719929	SL-TR47446|c0_g1_i1	-0.363464	0.919144	SL-TR47446|c0_g1_i1	0.173514	1	SL-TR47446|c0_g1_i1	3	29	89	11	39	5	21	697	24	13	5
SA-TR44690|c0_g1_i2	plant	1148	KOG4701	Chitinase	Cell wall/membrane/envelope biogenesis	CELLULAR PROCESSES AND SIGNALING	plantrefseq1-16	NP_001044872	Os01g0860500 [Oryza sativa Japonica Group]	82.4176	1201	273	71.3415	SA-TR44690|c0_g1_i2	1.66019	0.00428587	SA-TR44690|c0_g1_i2	2.14762	0.00185289	SA-TR44690|c0_g1_i2	1.10518	0.289796	SA-TR44690|c0_g1_i2	1.59261	0.0353447	SA-TR44690|c0_g1_i2	2.03308	0.000458877	SA-TR44690|c0_g1_i2	1.59321	0.0250457	SA-TR44690|c0_g1_i2	0.924201	0.457169	SA-TR44690|c0_g1_i2	0.484333	1	SA-TR44690|c0_g1_i2	451	273	1186	657	839	175	286	117	1055	371	320
GTR349025|c0_g1_i1	plant	593	KOG4701	Chitinase	Cell wall/membrane/envelope biogenesis	CELLULAR PROCESSES AND SIGNALING	plantrefseq1-16	NP_001173883	Os04g0347200 [Oryza sativa Japonica Group]	74.0741	494	162	81.9562	GTR349025|c0_g1_i1	0.931602	0.0507989	GTR349025|c0_g1_i1	0	NA	GTR349025|c0_g1_i1	1.04005	0.124993	GTR349025|c0_g1_i1	0.10845	0.612808	GTR349025|c0_g1_i1	1.27481	0.412707	GTR349025|c0_g1_i1	1.10568	0.516323	GTR349025|c0_g1_i1	0.616327	0.879869	GTR349025|c0_g1_i1	0.447198	1	GTR349025|c0_g1_i1	0	14	4	0	0	0	0	0	0	0	2
XATR906290|c0_g3_i6	plant	288	KOG4701	Chitinase	Cell wall/membrane/envelope biogenesis	CELLULAR PROCESSES AND SIGNALING	plantrefseq1-16	NP_001057599	Os06g0356800 [Oryza sativa Japonica Group]	79.7619	350	84	87.5	XATR906290|c0_g3_i6	2.56995	0.00433195	XATR906290|c0_g3_i6	1.08689	0.564284	XATR906290|c0_g3_i6	0.567316	0.935342	XATR906290|c0_g3_i6	-0.915744	0.551914	XATR906290|c0_g3_i6	1.75482	0.0867724	XATR906290|c0_g3_i6	1.00744	0.426364	XATR906290|c0_g3_i6	1.02925	0.650249	XATR906290|c0_g3_i6	0.281877	1	XATR906290|c0_g3_i6	30	185	826	83	109	117	90	396	338	111	48
ATR6628|c0_g1_i1	plant	384	KOG4701	Chitinase	Cell wall/membrane/envelope biogenesis	CELLULAR PROCESSES AND SIGNALING	plantrefseq1-16	XP_003564668	PREDICTED: acidic endochitinase-like [Brachypodium distachyon]	83.9623	473	106	82.8125	ATR6628|c0_g1_i1	1.6009	0.00579513	ATR6628|c0_g1_i1	2.20849	0.00126987	ATR6628|c0_g1_i1	1.05471	0.325016	ATR6628|c0_g1_i1	1.6623	0.0243742	ATR6628|c0_g1_i1	2.09784	0.000267867	ATR6628|c0_g1_i1	1.27058	0.083377	ATR6628|c0_g1_i1	1.07801	0.348359	ATR6628|c0_g1_i1	0.250749	1	ATR6628|c0_g1_i1	164	105	570	291	264	78	166	51	407	163	112
DTR70242|c0_g1_i2	plant	1108	KOG4701	Chitinase	Cell wall/membrane/envelope biogenesis	CELLULAR PROCESSES AND SIGNALING	plantrefseq1-16	XP_003567286	PREDICTED: acidic endochitinase-like [Brachypodium distachyon]	89.2256	1377	297	80.4152	DTR70242|c0_g1_i2	0.319462	0.677728	DTR70242|c0_g1_i2	0.699003	0.208735	DTR70242|c0_g1_i2	-0.0787955	1	DTR70242|c0_g1_i2	0.300746	0.315095	DTR70242|c0_g1_i2	-1.78255	0.263635	DTR70242|c0_g1_i2	-4.31619	0.00402798	DTR70242|c0_g1_i2	2.26994	0.342048	DTR70242|c0_g1_i2	-0.263702	1	DTR70242|c0_g1_i2	0	0	6	2	0	6	8	0	0	0	0
Lisotig15559	plant	1030	KOG4701	Chitinase	Cell wall/membrane/envelope biogenesis	CELLULAR PROCESSES AND SIGNALING	plantrefseq1-16	XP_003569490	PREDICTED: acidic endochitinase-like [Brachypodium distachyon]	78.1879	1083	298	86.7961	Lisotig15559	1.74888	0.0924666	Lisotig15559	0.914249	0.741375	Lisotig15559	-1.76938	0.397287	Lisotig15559	-2.60401	0.0496765	Lisotig15559	-0.813042	0.572093	Lisotig15559	-0.515332	0.762194	Lisotig15559	-0.255135	0.956302	Lisotig15559	0.0425746	1	Lisotig15559	3	39	152	12	73	7	25	1152	36	17	13
XLTR567626|c0_g1_i1	plant	593	KOG4701	Chitinase	Cell wall/membrane/envelope biogenesis	CELLULAR PROCESSES AND SIGNALING	plantrefseq1-16	XP_003564666	PREDICTED: acidic endochitinase-like [Brachypodium distachyon]	89.3401	946	197	99.6627	XLTR567626|c0_g1_i1	0	NA	XLTR567626|c0_g1_i1	-0.0695351	NA	XLTR567626|c0_g1_i1	-0.11555	NA	XLTR567626|c0_g1_i1	-0.185085	NA	XLTR567626|c0_g1_i1	-0.861626	0.439177	XLTR567626|c0_g1_i1	-1.14053	0.177363	XLTR567626|c0_g1_i1	0.158805	NA	XLTR567626|c0_g1_i1	-0.120097	NA	XLTR567626|c0_g1_i1	0	0	0	0	0	0	2	0	0	0	0
XLTR945312|c0_g1_i1	plant	1022	KOG4701	Chitinase	Cell wall/membrane/envelope biogenesis	CELLULAR PROCESSES AND SIGNALING	plantrefseq1-16	XP_003557305	PREDICTED: acidic endochitinase-like [Brachypodium distachyon]	89.5623	1346	297	87.182	XLTR945312|c0_g1_i1	0	NA	XLTR945312|c0_g1_i1	0	NA	XLTR945312|c0_g1_i1	0	NA	XLTR945312|c0_g1_i1	0	NA	XLTR945312|c0_g1_i1	-1.6403	0.378632	XLTR945312|c0_g1_i1	-1.03309	0.506987	XLTR945312|c0_g1_i1	0	NA	XLTR945312|c0_g1_i1	0.607212	NA	XLTR945312|c0_g1_i1	0	0	0	0	0	0	0	0	0	0	0
SA-TR21979|c0_g1_i1	plant	3105	KOG4701	Chitinase	Cell wall/membrane/envelope biogenesis	CELLULAR PROCESSES AND SIGNALING	plantrefseq1-16	XP_003578643	PREDICTED: microtubule-associated protein TORTIFOLIA1-like [Brachypodium distachyon]	83.9329	3504	834	80.5797	SA-TR21979|c0_g1_i1	-3.02712	0.0531594	SA-TR21979|c0_g1_i1	-0.929841	0.850195	SA-TR21979|c0_g1_i1	-0.725586	0.974943	SA-TR21979|c0_g1_i1	1.37169	0.62352	SA-TR21979|c0_g1_i1	-1.47967	0.449696	SA-TR21979|c0_g1_i1	-2.23594	0.274131	SA-TR21979|c0_g1_i1	0.90781	0.839079	SA-TR21979|c0_g1_i1	0.151545	1	SA-TR21979|c0_g1_i1	230	14	40	25	0	12	200	488	4	2	1062
ATR35985|c1_g1_i3	plant	2882	KOG4701	Chitinase	Cell wall/membrane/envelope biogenesis	CELLULAR PROCESSES AND SIGNALING	plantrefseq1-16	XP_003572895	PREDICTED: uncharacterized protein LOC100825321 [Brachypodium distachyon]	80.9524	2615	714	74.3234	ATR35985|c1_g1_i3	-1.25305	0.0132284	ATR35985|c1_g1_i3	0.00272159	1	ATR35985|c1_g1_i3	-0.597553	0.653517	ATR35985|c1_g1_i3	0.658222	0.406706	ATR35985|c1_g1_i3	-0.893217	0.116162	ATR35985|c1_g1_i3	-1.09669	0.082806	ATR35985|c1_g1_i3	0.0786447	0.972115	ATR35985|c1_g1_i3	-0.12483	1	ATR35985|c1_g1_i3	839	452	371	238	254	1628	1387	555	295	491	2167
SA-TR64120|c0_g1_i9	plant	1119	KOG4701	Chitinase	Cell wall/membrane/envelope biogenesis	CELLULAR PROCESSES AND SIGNALING	plantrefseq1-16	XP_003574767	PREDICTED: uncharacterized protein LOC100827189 [Brachypodium distachyon]	86.2928	1204	321	86.059	SA-TR64120|c0_g1_i9	0.326264	0.760574	SA-TR64120|c0_g1_i9	0.824889	0.475699	SA-TR64120|c0_g1_i9	0.0770059	1	SA-TR64120|c0_g1_i9	0.575631	0.604581	SA-TR64120|c0_g1_i9	-1.28391	0.0575235	SA-TR64120|c0_g1_i9	-2.79616	7.53587e-05	SA-TR64120|c0_g1_i9	1.33905	0.223025	SA-TR64120|c0_g1_i9	-0.173198	1	SA-TR64120|c0_g1_i9	844	466	382	182	256	852	728	254	394	408	474
HTR37195|c0_g1_i1	plant	2205	KOG4701	Chitinase	Cell wall/membrane/envelope biogenesis	CELLULAR PROCESSES AND SIGNALING	plantrefseq1-16	XP_003578346	PREDICTED: uncharacterized protein LOC100829647 [Brachypodium distachyon]	85.9551	2340	534	72.6531	HTR37195|c0_g1_i1	-0.455044	0.75338	HTR37195|c0_g1_i1	1.31288	0.360653	HTR37195|c0_g1_i1	0.32277	1	HTR37195|c0_g1_i1	2.0907	0.0635911	HTR37195|c0_g1_i1	-0.111788	0.944291	HTR37195|c0_g1_i1	-2.84721	0.00403977	HTR37195|c0_g1_i1	2.11158	0.130897	HTR37195|c0_g1_i1	-0.623847	1	HTR37195|c0_g1_i1	264	178	394	510	133	334	492	378	342	116	381
ETR29111|c0_g1_i1	plant	4271	KOG4701	Chitinase	Cell wall/membrane/envelope biogenesis	CELLULAR PROCESSES AND SIGNALING	plantrefseq1-16	XP_003558277	PREDICTED: uncharacterized protein LOC100843701 [Brachypodium distachyon]	93.8345	5120	1184	83.1655	ETR29111|c0_g1_i1	-0.465124	0.0470637	ETR29111|c0_g1_i1	0.233639	0.651665	ETR29111|c0_g1_i1	-0.395282	0.359208	ETR29111|c0_g1_i1	0.303481	0.392385	ETR29111|c0_g1_i1	-0.458863	0.0653521	ETR29111|c0_g1_i1	-0.0299547	0.948053	ETR29111|c0_g1_i1	-0.346669	0.472747	ETR29111|c0_g1_i1	0.0822396	1	ETR29111|c0_g1_i1	2446	1752	1838	1008	2400	3182	3736	3580	2594	2856	4026
BTR9182|c0_g1_i1	plant	2367	KOG4701	Chitinase	Cell wall/membrane/envelope biogenesis	CELLULAR PROCESSES AND SIGNALING	plantrefseq1-16	XP_003578138	PREDICTED: uncharacterized protein LOC100844119 [Brachypodium distachyon]	80.1394	2098	574	72.7503	BTR9182|c0_g1_i1	0.254552	0.708238	BTR9182|c0_g1_i1	0.206187	0.898409	BTR9182|c0_g1_i1	0.389574	0.79884	BTR9182|c0_g1_i1	0.341209	0.679777	BTR9182|c0_g1_i1	0.611234	0.226351	BTR9182|c0_g1_i1	0.50732	0.390001	BTR9182|c0_g1_i1	0.0668973	0.970541	BTR9182|c0_g1_i1	-0.0370163	1	BTR9182|c0_g1_i1	398	624	544	374	440	260	830	544	300	481	710
HTR65143|c0_g1_i3	plant	1140	KOG4701	Chitinase	Cell wall/membrane/envelope biogenesis	CELLULAR PROCESSES AND SIGNALING	plantrefseq1-16	XP_003577214	PREDICTED: xylanase inhibitor protein 1-like [Brachypodium distachyon]	79.2727	1207	275	72.3684	HTR65143|c0_g1_i3	2.64103	0.00569836	HTR65143|c0_g1_i3	0.891007	0.70507	HTR65143|c0_g1_i3	0.554332	0.949326	HTR65143|c0_g1_i3	-1.19569	0.436378	HTR65143|c0_g1_i3	1.64438	0.134337	HTR65143|c0_g1_i3	0.672547	0.642527	HTR65143|c0_g1_i3	0.902455	0.718686	HTR65143|c0_g1_i3	-0.0693809	1	HTR65143|c0_g1_i3	217	1172	4843	513	747	798	421	2252	2092	889	140
XLTR955907|c2_g9_i1	plant	396	KOG4701	Chitinase	Cell wall/membrane/envelope biogenesis	CELLULAR PROCESSES AND SIGNALING	plantrefseq1-16	XP_003577211	PREDICTED: xylanase inhibitor protein 1-like [Brachypodium distachyon]	77.1654	519	127	96.2121	XLTR955907|c2_g9_i1	1.10885	0.29622	XLTR955907|c2_g9_i1	-0.29135	0.969363	XLTR955907|c2_g9_i1	0.0270156	1	XLTR955907|c2_g9_i1	-1.37318	0.335404	XLTR955907|c2_g9_i1	-3.06179	0.0199688	XLTR955907|c2_g9_i1	-3.00531	0.0543363	XLTR955907|c2_g9_i1	-1.49921	0.614261	XLTR955907|c2_g9_i1	-1.44273	1	XLTR955907|c2_g9_i1	0	8	26	12	18	4	1	21	25	28	2
SA-TR52857|c0_g2_i1	plant	397	KOG4701	Chitinase	Cell wall/membrane/envelope biogenesis	CELLULAR PROCESSES AND SIGNALING	plantrefseq1-16	NP_001145477	uncharacterized protein LOC100278869 [Zea mays]	80.198	372	101	76.3224	SA-TR52857|c0_g2_i1	0.271345	0.744769	SA-TR52857|c0_g2_i1	0.936318	0.220711	SA-TR52857|c0_g2_i1	-0.0646905	1	SA-TR52857|c0_g2_i1	0.600282	0.434301	SA-TR52857|c0_g2_i1	0.710051	0.187433	SA-TR52857|c0_g2_i1	0.703391	0.271646	SA-TR52857|c0_g2_i1	-0.136872	0.952467	SA-TR52857|c0_g2_i1	-0.143533	1	SA-TR52857|c0_g2_i1	148	107	54	57	80	100	136	81	104	184	111
SL-TR13637|c3_g1_i6	plant	303	KOG2686	Choline kinase	Cell wall/membrane/envelope biogenesis	CELLULAR PROCESSES AND SIGNALING	plantrefseq1-16	NP_001152424	LOC100286064 [Zea mays]	75.641	293	78	77.2277	SL-TR13637|c3_g1_i6	1.6486	0.00104053	SL-TR13637|c3_g1_i6	1.1224	0.141428	SL-TR13637|c3_g1_i6	0.0172347	1	SL-TR13637|c3_g1_i6	-0.508971	0.567238	SL-TR13637|c3_g1_i6	-0.12807	0.87181	SL-TR13637|c3_g1_i6	0.561837	0.419796	SL-TR13637|c3_g1_i6	-0.497975	0.699448	SL-TR13637|c3_g1_i6	0.191932	1	SL-TR13637|c3_g1_i6	34	23	133	56	76	123	66	55	123	46	32
DTR67035|c0_g1_i1	plant	1132	KOG2686	Choline kinase	Cell wall/membrane/envelope biogenesis	CELLULAR PROCESSES AND SIGNALING	plantrefseq1-16	NP_001042223	Os01g0183000 [Oryza sativa Japonica Group]	85.5019	1275	269	71.2898	DTR67035|c0_g1_i1	-0.499044	0.178115	DTR67035|c0_g1_i1	0.373321	0.613564	DTR67035|c0_g1_i1	-0.347698	0.738245	DTR67035|c0_g1_i1	0.524667	0.300333	DTR67035|c0_g1_i1	-0.127585	0.807141	DTR67035|c0_g1_i1	-0.327904	0.440464	DTR67035|c0_g1_i1	0.729705	0.206689	DTR67035|c0_g1_i1	0.529386	0.866505	DTR67035|c0_g1_i1	356	304	291	218	330	520	818	519	207	474	869
ETR63445|c2_g1_i2	plant	304	KOG2686	Choline kinase	Cell wall/membrane/envelope biogenesis	CELLULAR PROCESSES AND SIGNALING	plantrefseq1-16	NP_001174502	Os05g0535400 [Oryza sativa Japonica Group]	88.1188	483	101	99.6711	ETR63445|c2_g1_i2	0.591873	0.391539	ETR63445|c2_g1_i2	0.838605	0.385014	ETR63445|c2_g1_i2	0.0844655	1	ETR63445|c2_g1_i2	0.331198	0.800608	ETR63445|c2_g1_i2	-0.358557	0.653744	ETR63445|c2_g1_i2	0.0564495	0.96697	ETR63445|c2_g1_i2	-0.351805	0.838189	ETR63445|c2_g1_i2	0.063202	1	ETR63445|c2_g1_i2	57	33	31	54	45	26	178	43	19	29	81
GTR112250|c1_g1_i1	plant	1302	KOG2686	Choline kinase	Cell wall/membrane/envelope biogenesis	CELLULAR PROCESSES AND SIGNALING	plantrefseq1-16	XP_003564397	PREDICTED: choline/ethanolamine kinase-like [Brachypodium distachyon]	87.8419	1567	329	75.8065	GTR112250|c1_g1_i1	-0.369417	0.322731	GTR112250|c1_g1_i1	0.402174	0.522442	GTR112250|c1_g1_i1	-0.304738	0.776843	GTR112250|c1_g1_i1	0.466854	0.33762	GTR112250|c1_g1_i1	-0.162117	0.724685	GTR112250|c1_g1_i1	-0.225454	0.577299	GTR112250|c1_g1_i1	0.560843	0.346097	GTR112250|c1_g1_i1	0.497506	0.868559	GTR112250|c1_g1_i1	406	328	399	254	391	622	859	607	295	525	942
SA-TR22910|c1_g1_i6	plant	880	KOG2686	Choline kinase	Cell wall/membrane/envelope biogenesis	CELLULAR PROCESSES AND SIGNALING	plantrefseq1-16	XP_003568021	PREDICTED: choline/ethanolamine kinase-like [Brachypodium distachyon]	86.1345	1095	238	81.1364	SA-TR22910|c1_g1_i6	0.607887	0.394616	SA-TR22910|c1_g1_i6	0.983401	0.311386	SA-TR22910|c1_g1_i6	0.084196	1	SA-TR22910|c1_g1_i6	0.45971	0.69339	SA-TR22910|c1_g1_i6	-0.426246	0.595829	SA-TR22910|c1_g1_i6	0.135679	0.899836	SA-TR22910|c1_g1_i6	-0.471136	0.770644	SA-TR22910|c1_g1_i6	0.0907897	1	SA-TR22910|c1_g1_i6	285	181	145	274	218	88	969	235	72	133	395
SL-TR13637|c3_g1_i15	plant	1431	KOG2686	Choline kinase	Cell wall/membrane/envelope biogenesis	CELLULAR PROCESSES AND SIGNALING	plantrefseq1-16	XP_003569688	PREDICTED: choline/ethanolamine kinase-like [Brachypodium distachyon]	80.4348	1558	368	77.1488	SL-TR13637|c3_g1_i15	1.5567	0.000741163	SL-TR13637|c3_g1_i15	1.02086	0.145821	SL-TR13637|c3_g1_i15	0.0104337	1	SL-TR13637|c3_g1_i15	-0.525398	0.508458	SL-TR13637|c3_g1_i15	-0.446425	0.464449	SL-TR13637|c3_g1_i15	0.20798	0.788483	SL-TR13637|c3_g1_i15	-0.513516	0.662162	SL-TR13637|c3_g1_i15	0.14089	1	SL-TR13637|c3_g1_i15	436	456	1326	814	1039	1318	1424	747	1381	470	624
HTR7846|c0_g1_i1	plant	417	KOG1429	dTDP-glucose 4-6-dehydratase/UDP-glucuronic acid decarboxylase	Cell wall/membrane/envelope biogenesis	CELLULAR PROCESSES AND SIGNALING	plantrefseq1-16	NP_001042876	Os01g0315800 [Oryza sativa Japonica Group]	100	753	138	99.2806	HTR7846|c0_g1_i1	1.26657	0.000666291	HTR7846|c0_g1_i1	0.0430566	1	HTR7846|c0_g1_i1	0.761697	0.241609	HTR7846|c0_g1_i1	-0.461818	0.45696	HTR7846|c0_g1_i1	0.0101564	0.99579	HTR7846|c0_g1_i1	-0.244609	0.674697	HTR7846|c0_g1_i1	0.175347	0.888284	HTR7846|c0_g1_i1	-0.0794182	1	HTR7846|c0_g1_i1	595	676	2194	1982	1451	742	1034	1541	1058	1123	1060
Lisotig10739	plant	1686	KOG1429	dTDP-glucose 4-6-dehydratase/UDP-glucuronic acid decarboxylase	Cell wall/membrane/envelope biogenesis	CELLULAR PROCESSES AND SIGNALING	plantrefseq1-16	NP_001055318	Os05g0363200 [Oryza sativa Japonica Group]	84	1764	450	80.0712	Lisotig10739	1.4585	0.00216936	Lisotig10739	0.274997	0.867616	Lisotig10739	1.2262	0.0824542	Lisotig10739	0.0426935	1	Lisotig10739	-0.08584	0.919517	Lisotig10739	-0.818179	0.196201	Lisotig10739	0.655948	0.550047	Lisotig10739	-0.0763915	1	Lisotig10739	4117	3491	17486	16005	8366	4167	5781	9401	4874	4972	7918
Lisotig03075	plant	1778	KOG1429	dTDP-glucose 4-6-dehydratase/UDP-glucuronic acid decarboxylase	Cell wall/membrane/envelope biogenesis	CELLULAR PROCESSES AND SIGNALING	plantrefseq1-16	NP_001060612	Os07g0674100 [Oryza sativa Japonica Group]	81.1364	1787	440	74.2407	Lisotig03075	0.891295	0.0264706	Lisotig03075	0.649819	0.325334	Lisotig03075	0.3554	0.803925	Lisotig03075	0.113924	0.98876	Lisotig03075	-0.609609	0.186486	Lisotig03075	-1.12376	0.0178087	Lisotig03075	0.303289	0.781328	Lisotig03075	-0.210863	1	Lisotig03075	1802	2009	4277	6007	2475	5107	3120	2731	3606	3341	2450
XLTR891597|c0_g5_i6	plant	389	KOG1429	dTDP-glucose 4-6-dehydratase/UDP-glucuronic acid decarboxylase	Cell wall/membrane/envelope biogenesis	CELLULAR PROCESSES AND SIGNALING	plantrefseq1-16	NP_001068183	Os11g0591100 [Oryza sativa Japonica Group]	93.5484	462	93	71.7224	XLTR891597|c0_g5_i6	0.0316426	1	XLTR891597|c0_g5_i6	0.264125	0.518039	XLTR891597|c0_g5_i6	-0.150061	0.89672	XLTR891597|c0_g5_i6	0.0824211	0.928893	XLTR891597|c0_g5_i6	-0.758593	0.000225299	XLTR891597|c0_g5_i6	-0.876322	0.000290448	XLTR891597|c0_g5_i6	0.0956275	0.888541	XLTR891597|c0_g5_i6	-0.0221017	1	XLTR891597|c0_g5_i6	771	645	606	572	728	1207	1070	856	805	888	950
XLTR908391|c0_g2_i1	plant	1581	KOG1429	dTDP-glucose 4-6-dehydratase/UDP-glucuronic acid decarboxylase	Cell wall/membrane/envelope biogenesis	CELLULAR PROCESSES AND SIGNALING	plantrefseq1-16	XP_001783855	predicted protein [Physcomitrella patens subsp. patens]	80.5263	1700	380	72.1063	XLTR908391|c0_g2_i1	0	NA	XLTR908391|c0_g2_i1	0	NA	XLTR908391|c0_g2_i1	0	NA	XLTR908391|c0_g2_i1	0	NA	XLTR908391|c0_g2_i1	-3.56497	NA	XLTR908391|c0_g2_i1	-0.684494	NA	XLTR908391|c0_g2_i1	0	NA	XLTR908391|c0_g2_i1	2.88048	NA	XLTR908391|c0_g2_i1	0	0	0	0	0	0	0	0	0	0	0
Lisotig11758	plant	1490	KOG1429	dTDP-glucose 4-6-dehydratase/UDP-glucuronic acid decarboxylase	Cell wall/membrane/envelope biogenesis	CELLULAR PROCESSES AND SIGNALING	plantrefseq1-16	XP_003577409	PREDICTED: GDP-mannose 35-epimerase 2-like [Brachypodium distachyon]	94.3396	1910	371	74.698	Lisotig11758	0.0875108	0.859563	Lisotig11758	0.124808	0.864381	Lisotig11758	-0.155894	0.896005	Lisotig11758	-0.118597	0.838344	Lisotig11758	-0.743377	0.000494664	Lisotig11758	-0.856181	0.000610759	Lisotig11758	0.103313	0.883276	Lisotig11758	-0.00949214	1	Lisotig11758	6229	5218	4833	4907	5946	9448	9176	7252	6506	7331	7475
SA-TR26816|c1_g2_i1	plant	1141	KOG1429	dTDP-glucose 4-6-dehydratase/UDP-glucuronic acid decarboxylase	Cell wall/membrane/envelope biogenesis	CELLULAR PROCESSES AND SIGNALING	plantrefseq1-16	XP_003564565	PREDICTED: UDP-glucuronic acid decarboxylase 1-like [Brachypodium distachyon]	99.631	1460	271	71.2533	SA-TR26816|c1_g2_i1	-0.0272612	1	SA-TR26816|c1_g2_i1	0.495331	0.315287	SA-TR26816|c1_g2_i1	0.069712	1	SA-TR26816|c1_g2_i1	0.592304	0.157471	SA-TR26816|c1_g2_i1	-0.362004	0.319407	SA-TR26816|c1_g2_i1	-0.119935	0.802382	SA-TR26816|c1_g2_i1	0.228655	0.777723	SA-TR26816|c1_g2_i1	0.470725	0.851687	SA-TR26816|c1_g2_i1	1612	1195	1403	1272	1623	2054	1173	1324	1966	2218	2254
XLTR920877|c0_g2_i3	plant	569	KOG1429	dTDP-glucose 4-6-dehydratase/UDP-glucuronic acid decarboxylase	Cell wall/membrane/envelope biogenesis	CELLULAR PROCESSES AND SIGNALING	plantrefseq1-16	XP_003568619	PREDICTED: UDP-glucuronic acid decarboxylase 1-like [Brachypodium distachyon]	98.9418	1014	189	99.6485	XLTR920877|c0_g2_i3	1.44177	0.00205872	XLTR920877|c0_g2_i3	0.275245	0.8645	XLTR920877|c0_g2_i3	1.15361	0.10668	XLTR920877|c0_g2_i3	-0.0129105	1	XLTR920877|c0_g2_i3	-0.149799	0.84339	XLTR920877|c0_g2_i3	-0.718005	0.258826	XLTR920877|c0_g2_i3	0.539538	0.643466	XLTR920877|c0_g2_i3	-0.0286684	1	XLTR920877|c0_g2_i3	1442	1266	6274	6116	2937	1711	2392	3294	1906	1957	2829
XLTR949071|c0_g2_i5	plant	1235	KOG1429	dTDP-glucose 4-6-dehydratase/UDP-glucuronic acid decarboxylase	Cell wall/membrane/envelope biogenesis	CELLULAR PROCESSES AND SIGNALING	plantrefseq1-16	XP_003558221	PREDICTED: UDP-glucuronic acid decarboxylase 1-like [Brachypodium distachyon]	87.5723	1527	346	84.0486	XLTR949071|c0_g2_i5	-0.916993	0.00219865	XLTR949071|c0_g2_i5	0.320422	0.636848	XLTR949071|c0_g2_i5	-0.349358	0.67602	XLTR949071|c0_g2_i5	0.888057	0.0212643	XLTR949071|c0_g2_i5	-1.38139	2.26109e-06	XLTR949071|c0_g2_i5	-1.55529	6.20764e-06	XLTR949071|c0_g2_i5	0.491843	0.438002	XLTR949071|c0_g2_i5	0.31794	1	XLTR949071|c0_g2_i5	6466	3960	4356	3074	4692	9296	9073	7539	6116	5440	12285
XATR480334|c0_g1_i1	plant	831	KOG1429	dTDP-glucose 4-6-dehydratase/UDP-glucuronic acid decarboxylase	Cell wall/membrane/envelope biogenesis	CELLULAR PROCESSES AND SIGNALING	plantrefseq1-16	XP_001689497	sugar nucleotide epimerase [Chlamydomonas reinhardtii]	84.375	1246	256	92.4188	XATR480334|c0_g1_i1	0	NA	XATR480334|c0_g1_i1	0	NA	XATR480334|c0_g1_i1	0	NA	XATR480334|c0_g1_i1	0	NA	XATR480334|c0_g1_i1	0.780699	NA	XATR480334|c0_g1_i1	0.423216	NA	XATR480334|c0_g1_i1	0.636278	NA	XATR480334|c0_g1_i1	0.278795	NA	XATR480334|c0_g1_i1	0	0	0	0	0	0	0	0	0	0	0
SA-TR54901|c2_g3_i4	plant	398	KOG1429	dTDP-glucose 4-6-dehydratase/UDP-glucuronic acid decarboxylase	Cell wall/membrane/envelope biogenesis	CELLULAR PROCESSES AND SIGNALING	plantrefseq1-16	NP_001145832	uncharacterized protein LOC100279339 [Zea mays]	99.2424	711	132	99.4975	SA-TR54901|c2_g3_i4	1.43757	0.00140918	SA-TR54901|c2_g3_i4	0.228977	0.893652	SA-TR54901|c2_g3_i4	1.12481	0.10097	SA-TR54901|c2_g3_i4	-0.0837773	1	SA-TR54901|c2_g3_i4	-0.0575631	0.947144	SA-TR54901|c2_g3_i4	-0.568593	0.367049	SA-TR54901|c2_g3_i4	0.487029	0.669878	SA-TR54901|c2_g3_i4	-0.0240003	1	SA-TR54901|c2_g3_i4	1036	853	4113	3985	1968	1080	1533	2273	1340	1355	1850
Lisotig00484	plant	1854	KOG1437	Fasciclin and related adhesion glycoproteins	Cell wall/membrane/envelope biogenesis	CELLULAR PROCESSES AND SIGNALING	plantrefseq1-16	NP_001058941	Os07g0160600 [Oryza sativa Japonica Group]	86.6972	1608	436	70.5502	Lisotig00484	0.144093	1	Lisotig00484	0.90522	0.492752	Lisotig00484	0.221865	1	Lisotig00484	0.982992	0.353271	Lisotig00484	-1.55431	0.036137	Lisotig00484	-2.72848	0.000643048	Lisotig00484	1.28709	0.338343	Lisotig00484	0.112917	1	Lisotig00484	6186	2962	5711	4282	2028	11080	5277	2331	2497	3421	4932
XATR886084|c2_g1_i2	plant	1514	KOG1437	Fasciclin and related adhesion glycoproteins	Cell wall/membrane/envelope biogenesis	CELLULAR PROCESSES AND SIGNALING	plantrefseq1-16	XP_003559349	PREDICTED: fasciclin-like arabinogalactan protein 16-like [Brachypodium distachyon]	91.358	1542	405	80.251	XATR886084|c2_g1_i2	-0.00944135	1	XATR886084|c2_g1_i2	0.657925	0.677878	XATR886084|c2_g1_i2	0.180148	1	XATR886084|c2_g1_i2	0.847514	0.430405	XATR886084|c2_g1_i2	-1.69316	0.0158419	XATR886084|c2_g1_i2	-3.28813	1.63399e-05	XATR886084|c2_g1_i2	1.70933	0.12441	XATR886084|c2_g1_i2	0.114365	1	XATR886084|c2_g1_i2	2293	1253	1884	1888	709	3737	2298	1089	1135	1431	2156
HTR55298|c3_g1_i2	plant	1877	KOG1437	Fasciclin and related adhesion glycoproteins	Cell wall/membrane/envelope biogenesis	CELLULAR PROCESSES AND SIGNALING	plantrefseq1-16	NP_001159324	uncharacterized protein LOC100304417 precursor [Zea mays]	81.1715	1650	478	76.3985	HTR55298|c3_g1_i2	0.0871277	1	HTR55298|c3_g1_i2	0.883291	0.507696	HTR55298|c3_g1_i2	0.17512	1	HTR55298|c3_g1_i2	0.971284	0.358644	HTR55298|c3_g1_i2	-1.60552	0.0284472	HTR55298|c3_g1_i2	-2.93384	0.000210581	HTR55298|c3_g1_i2	1.43077	0.25505	HTR55298|c3_g1_i2	0.102458	1	HTR55298|c3_g1_i2	4579	2300	4265	3471	1564	8373	4572	1889	2036	2656	3847
SA-TR6616|c0_g2_i2	plant	719	KOG1460	GDP-mannose pyrophosphorylase	Cell wall/membrane/envelope biogenesis	CELLULAR PROCESSES AND SIGNALING	plantrefseq1-16	XP_002465666	hypothetical protein SORBIDRAFT_01g043370 [Sorghum bicolor]	97.1154	1095	208	86.7872	SA-TR6616|c0_g2_i2	-0.198185	0.63077	SA-TR6616|c0_g2_i2	-0.168329	0.860395	SA-TR6616|c0_g2_i2	-0.0509366	1	SA-TR6616|c0_g2_i2	-0.0210799	1	SA-TR6616|c0_g2_i2	-0.560984	0.0677707	SA-TR6616|c0_g2_i2	-0.585458	0.0914393	SA-TR6616|c0_g2_i2	-0.164533	0.858682	SA-TR6616|c0_g2_i2	-0.189007	1	SA-TR6616|c0_g2_i2	320	452	318	271	328	585	513	427	337	422	541
XATR900080|c0_g1_i2	plant	1725	KOG1460	GDP-mannose pyrophosphorylase	Cell wall/membrane/envelope biogenesis	CELLULAR PROCESSES AND SIGNALING	plantrefseq1-16	NP_001049332	Os03g0208900 [Oryza sativa Japonica Group]	96.1446	2100	415	72.1739	XATR900080|c0_g1_i2	-0.255315	0.449181	XATR900080|c0_g1_i2	-0.183148	0.828361	XATR900080|c0_g1_i2	0.0067048	1	XATR900080|c0_g1_i2	0.0788723	0.985369	XATR900080|c0_g1_i2	-0.744515	0.00641252	XATR900080|c0_g1_i2	-0.790349	0.0129657	XATR900080|c0_g1_i2	-0.0770923	0.944605	XATR900080|c0_g1_i2	-0.122926	1	XATR900080|c0_g1_i2	935	1353	1050	833	1067	1810	1812	1183	869	1176	1708
CTR16433|c0_g1_i1	plant	531	KOG1322	GDP-mannose pyrophosphorylase/mannose-1-phosphate guanylyltransferase	Cell wall/membrane/envelope biogenesis	CELLULAR PROCESSES AND SIGNALING	plantrefseq1-16	NP_001105178	ADP-glucose pyrophosphorylase small subunit [Zea mays]	98.2955	946	176	99.435	CTR16433|c0_g1_i1	-0.597144	0.50324	CTR16433|c0_g1_i1	0.482841	0.816714	CTR16433|c0_g1_i1	0.0123154	1	CTR16433|c0_g1_i1	1.0923	0.283601	CTR16433|c0_g1_i1	-0.603142	0.462862	CTR16433|c0_g1_i1	-1.16293	0.175159	CTR16433|c0_g1_i1	0.510658	0.785307	CTR16433|c0_g1_i1	-0.0491293	1	CTR16433|c0_g1_i1	507	341	482	330	64	1136	698	241	105	178	890
XATR864782|c1_g1_i4	plant	1773	KOG1322	GDP-mannose pyrophosphorylase/mannose-1-phosphate guanylyltransferase	Cell wall/membrane/envelope biogenesis	CELLULAR PROCESSES AND SIGNALING	plantrefseq1-16	NP_001062808	Os09g0298200 [Oryza sativa Japonica Group]	95.4048	2282	457	77.3266	XATR864782|c1_g1_i4	-0.64083	0.348373	XATR864782|c1_g1_i4	0.356781	0.849056	XATR864782|c1_g1_i4	0.051934	1	XATR864782|c1_g1_i4	1.04954	0.208151	XATR864782|c1_g1_i4	-0.441458	0.563907	XATR864782|c1_g1_i4	-1.05894	0.154841	XATR864782|c1_g1_i4	0.53222	0.725746	XATR864782|c1_g1_i4	-0.0852609	1	XATR864782|c1_g1_i4	2561	1717	2316	1890	482	5071	3681	1394	760	1056	4334
XATR933459|c0_g1_i4	plant	2054	KOG1322	GDP-mannose pyrophosphorylase/mannose-1-phosphate guanylyltransferase	Cell wall/membrane/envelope biogenesis	CELLULAR PROCESSES AND SIGNALING	plantrefseq1-16	XP_003567817	PREDICTED: glucose-1-phosphate adenylyltransferase large subunit chloroplastic/amyloplastic-like [Brachypodium distachyon]	93.2563	2627	519	75.8033	XATR933459|c0_g1_i4	-1.71403	0.0242759	XATR933459|c0_g1_i4	0.704958	0.697134	XATR933459|c0_g1_i4	-0.586983	0.860924	XATR933459|c0_g1_i4	1.83201	0.0695115	XATR933459|c0_g1_i4	-0.940125	0.301819	XATR933459|c0_g1_i4	-0.718101	0.498142	XATR933459|c0_g1_i4	-0.0330404	0.998863	XATR933459|c0_g1_i4	0.188984	1	XATR933459|c0_g1_i4	632	144	178	146	140	172	831	1146	155	212	1616
ETR14085|c0_g1_i1	plant	1131	KOG1322	GDP-mannose pyrophosphorylase/mannose-1-phosphate guanylyltransferase	Cell wall/membrane/envelope biogenesis	CELLULAR PROCESSES AND SIGNALING	plantrefseq1-16	XP_003577955	PREDICTED: glucose-1-phosphate adenylyltransferase small subunit chloroplastic/amyloplastic-like [Brachypodium distachyon]	97.0149	1688	335	88.8594	ETR14085|c0_g1_i1	-0.578564	0.448743	ETR14085|c0_g1_i1	0.38063	0.84754	ETR14085|c0_g1_i1	0.0734535	1	ETR14085|c0_g1_i1	1.03265	0.245887	ETR14085|c0_g1_i1	-0.521886	0.501176	ETR14085|c0_g1_i1	-1.14353	0.139738	ETR14085|c0_g1_i1	0.636751	0.67406	ETR14085|c0_g1_i1	0.0151041	1	ETR14085|c0_g1_i1	1420	946	1244	958	227	2745	1918	712	354	560	2334
ATR13023|c0_g2_i1	plant	1759	KOG1322	GDP-mannose pyrophosphorylase/mannose-1-phosphate guanylyltransferase	Cell wall/membrane/envelope biogenesis	CELLULAR PROCESSES AND SIGNALING	plantrefseq1-16	XP_003573789	PREDICTED: glucose-1-phosphate adenylyltransferase small subunit chloroplastic/amyloplastic-like isoform 1 [Brachypodium distachyon]	98.2721	2438	463	78.9653	ATR13023|c0_g2_i1	-0.0351629	1	ATR13023|c0_g2_i1	-0.195818	0.839155	ATR13023|c0_g2_i1	0.269797	0.805598	ATR13023|c0_g2_i1	0.109141	0.947182	ATR13023|c0_g2_i1	0.139275	0.755702	ATR13023|c0_g2_i1	0.232147	0.59871	ATR13023|c0_g2_i1	0.0120229	1	ATR13023|c0_g2_i1	0.104894	1	ATR13023|c0_g2_i1	5126	7868	6638	7296	5702	8691	9716	4333	6347	7137	8544
SL-TR53245|c0_g1_i2	plant	1336	KOG1322	GDP-mannose pyrophosphorylase/mannose-1-phosphate guanylyltransferase	Cell wall/membrane/envelope biogenesis	CELLULAR PROCESSES AND SIGNALING	plantrefseq1-16	XP_003558261	PREDICTED: probable mannose-1-phosphate guanylyltransferase 1-like [Brachypodium distachyon]	94.2857	1769	350	78.5928	SL-TR53245|c0_g1_i2	-0.690516	0.129007	SL-TR53245|c0_g1_i2	0.205731	0.900662	SL-TR53245|c0_g1_i2	0.140859	1	SL-TR53245|c0_g1_i2	1.03711	0.0704216	SL-TR53245|c0_g1_i2	-0.807748	0.0883627	SL-TR53245|c0_g1_i2	-0.382136	0.533032	SL-TR53245|c0_g1_i2	-0.165367	0.90988	SL-TR53245|c0_g1_i2	0.260245	1	SL-TR53245|c0_g1_i2	1264	464	584	291	718	848	726	978	354	970	1818
SA-TR44796|c2_g1_i1	plant	367	KOG1322	GDP-mannose pyrophosphorylase/mannose-1-phosphate guanylyltransferase	Cell wall/membrane/envelope biogenesis	CELLULAR PROCESSES AND SIGNALING	plantrefseq1-16	XP_003564604	PREDICTED: probable mannose-1-phosphate guanylyltransferase 3-like [Brachypodium distachyon]	99	521	100	81.7439	SA-TR44796|c2_g1_i1	0.367179	0.293786	SA-TR44796|c2_g1_i1	0.258281	0.746917	SA-TR44796|c2_g1_i1	-0.00793858	1	SA-TR44796|c2_g1_i1	-0.116837	0.931674	SA-TR44796|c2_g1_i1	-0.516726	0.142828	SA-TR44796|c2_g1_i1	-0.458873	0.255568	SA-TR44796|c2_g1_i1	-0.261251	0.76694	SA-TR44796|c2_g1_i1	-0.203398	1	SA-TR44796|c2_g1_i1	374	522	344	322	644	598	598	626	500	514	400
XLTR943346|c5_g1_i5	plant	2626	KOG1268	Glucosamine 6-phosphate synthetases, contain amidotransferase and phosphosugar isomerase domains	Cell wall/membrane/envelope biogenesis	CELLULAR PROCESSES AND SIGNALING	plantrefseq1-16	XP_002441734	hypothetical protein SORBIDRAFT_08g001480 [Sorghum bicolor]	92.1713	3318	677	77.342	XLTR943346|c5_g1_i5	0.737005	0.168288	XLTR943346|c5_g1_i5	0.36994	0.793628	XLTR943346|c5_g1_i5	1.02499	0.203266	XLTR943346|c5_g1_i5	0.657929	0.393147	XLTR943346|c5_g1_i5	-0.577102	0.342609	XLTR943346|c5_g1_i5	-0.687451	0.301558	XLTR943346|c5_g1_i5	-0.0108818	1	XLTR943346|c5_g1_i5	-0.12123	1	XLTR943346|c5_g1_i5	1268	765	4273	1278	835	981	1739	1371	881	645	2526
Lisotig17053	plant	893	KOG1268	Glucosamine 6-phosphate synthetases, contain amidotransferase and phosphosugar isomerase domains	Cell wall/membrane/envelope biogenesis	CELLULAR PROCESSES AND SIGNALING	plantrefseq1-16	NP_001066074	Os12g0131100 partial [Oryza sativa Japonica Group]	84.7518	1097	282	94.7368	Lisotig17053	0.761826	0.151532	Lisotig17053	0.352889	0.811074	Lisotig17053	1.02458	0.203266	Lisotig17053	0.615642	0.434555	Lisotig17053	-0.490588	0.4305	Lisotig17053	-0.774132	0.235128	Lisotig17053	0.132632	0.946767	Lisotig17053	-0.150912	1	Lisotig17053	518	293	1611	518	337	380	684	529	346	244	986
XLTR943346|c5_g1_i11	plant	2626	KOG1268	Glucosamine 6-phosphate synthetases, contain amidotransferase and phosphosugar isomerase domains	Cell wall/membrane/envelope biogenesis	CELLULAR PROCESSES AND SIGNALING	plantrefseq1-16	XP_003578978	PREDICTED: glucosamine--fructose-6-phosphate aminotransferase [isomerizing] 2 [Brachypodium distachyon]	92.1131	3283	672	76.7708	XLTR943346|c5_g1_i11	0.715064	0.152935	XLTR943346|c5_g1_i11	0.30428	0.837758	XLTR943346|c5_g1_i11	1.00558	0.172603	XLTR943346|c5_g1_i11	0.594799	0.418697	XLTR943346|c5_g1_i11	-0.565291	0.320228	XLTR943346|c5_g1_i11	-0.670991	0.281785	XLTR943346|c5_g1_i11	0.0405815	0.98847	XLTR943346|c5_g1_i11	-0.0651176	1	XLTR943346|c5_g1_i11	1057	683	3505	1048	743	797	1413	1205	764	557	2066
SA-TR49657|c0_g2_i1	plant	393	KOG3396	Glucosamine-phosphate N-acetyltransferase	Cell wall/membrane/envelope biogenesis	CELLULAR PROCESSES AND SIGNALING	plantrefseq1-16	XP_003576677	PREDICTED: glucosamine 6-phosphate N-acetyltransferase 1-like [Brachypodium distachyon]	77.3585	332	106	80.916	SA-TR49657|c0_g2_i1	-0.447643	0.626011	SA-TR49657|c0_g2_i1	-0.217032	NA	SA-TR49657|c0_g2_i1	-0.716898	NA	SA-TR49657|c0_g2_i1	-0.486286	0.752408	SA-TR49657|c0_g2_i1	0.136864	0.913309	SA-TR49657|c0_g2_i1	0.271752	0.749505	SA-TR49657|c0_g2_i1	0.0712581	1	SA-TR49657|c0_g2_i1	0.206146	1	SA-TR49657|c0_g2_i1	8	4	6	2	2	2	2	14	24	16	14
ATR20824|c0_g2_i1	plant	350	KOG1066	Glucosidase II catalytic (alpha) subunit and related enzymes, glycosyl hydrolase family 31	Cell wall/membrane/envelope biogenesis	CELLULAR PROCESSES AND SIGNALING	plantrefseq1-16	XP_002459763	hypothetical protein SORBIDRAFT_02g010060 [Sorghum bicolor]	80.1724	512	116	99.4286	ATR20824|c0_g2_i1	-0.113251	1	ATR20824|c0_g2_i1	-0.187499	0.933811	ATR20824|c0_g2_i1	-0.0962725	1	ATR20824|c0_g2_i1	-0.17052	0.934157	ATR20824|c0_g2_i1	0.101742	0.895502	ATR20824|c0_g2_i1	0.643967	0.302	ATR20824|c0_g2_i1	-0.180887	0.909127	ATR20824|c0_g2_i1	0.361338	1	ATR20824|c0_g2_i1	57	47	42	21	23	71	96	44	19	43	67
XLTR910340|c2_g1_i2	plant	309	KOG1066	Glucosidase II catalytic (alpha) subunit and related enzymes, glycosyl hydrolase family 31	Cell wall/membrane/envelope biogenesis	CELLULAR PROCESSES AND SIGNALING	plantrefseq1-16	NP_001059483	Os07g0421300 [Oryza sativa Japonica Group]	79.5918	457	98	95.1456	XLTR910340|c2_g1_i2	0.340712	0.379881	XLTR910340|c2_g1_i2	0.116548	0.987925	XLTR910340|c2_g1_i2	0.270791	0.825079	XLTR910340|c2_g1_i2	0.0466267	1	XLTR910340|c2_g1_i2	0.0217037	0.988207	XLTR910340|c2_g1_i2	1.02769	0.146143	XLTR910340|c2_g1_i2	0.0507642	0.985943	XLTR910340|c2_g1_i2	1.05675	0.643868	XLTR910340|c2_g1_i2	3	2	0	2	2	1	1	0	3	1	1
ETR13236|c0_g1_i1	plant	3398	KOG1066	Glucosidase II catalytic (alpha) subunit and related enzymes, glycosyl hydrolase family 31	Cell wall/membrane/envelope biogenesis	CELLULAR PROCESSES AND SIGNALING	plantrefseq1-16	XP_003557294	PREDICTED: alpha-glucosidase 2-like [Brachypodium distachyon]	89.5385	4452	975	86.08	ETR13236|c0_g1_i1	-0.21061	0.693284	ETR13236|c0_g1_i1	-0.421755	0.538997	ETR13236|c0_g1_i1	0.0336421	1	ETR13236|c0_g1_i1	-0.177502	0.857458	ETR13236|c0_g1_i1	-0.325242	0.46217	ETR13236|c0_g1_i1	-0.0345137	0.962466	ETR13236|c0_g1_i1	-0.20992	0.834656	ETR13236|c0_g1_i1	0.0808086	1	ETR13236|c0_g1_i1	2528	2122	1951	1482	1044	3524	4232	1892	1048	1384	3687
XATR907971|c0_g1_i3	plant	3239	KOG1066	Glucosidase II catalytic (alpha) subunit and related enzymes, glycosyl hydrolase family 31	Cell wall/membrane/envelope biogenesis	CELLULAR PROCESSES AND SIGNALING	plantrefseq1-16	XP_003558486	PREDICTED: neutral alpha-glucosidase AB-like [Brachypodium distachyon]	94.1573	4386	890	82.4328	XATR907971|c0_g1_i3	-0.483153	0.0319562	XATR907971|c0_g1_i3	0.0616991	0.969489	XATR907971|c0_g1_i3	-0.390556	0.346779	XATR907971|c0_g1_i3	0.154296	0.74438	XATR907971|c0_g1_i3	-0.161922	0.588697	XATR907971|c0_g1_i3	-0.178854	0.574951	XATR907971|c0_g1_i3	-0.0261517	0.98264	XATR907971|c0_g1_i3	-0.0430835	1	XATR907971|c0_g1_i3	1404	1134	926	630	1700	1586	2240	2226	1675	1952	2548
XATR944928|c0_g1_i2	plant	1060	KOG1387	Glycosyltransferase	Cell wall/membrane/envelope biogenesis	CELLULAR PROCESSES AND SIGNALING	plantrefseq1-16	XP_002443441	hypothetical protein SORBIDRAFT_08g019540 [Sorghum bicolor]	87.4525	1180	263	74.434	XATR944928|c0_g1_i2	-0.680992	0.00254835	XATR944928|c0_g1_i2	0.360529	0.336909	XATR944928|c0_g1_i2	-0.34213	0.496542	XATR944928|c0_g1_i2	0.699391	0.0112914	XATR944928|c0_g1_i2	0.210951	0.440896	XATR944928|c0_g1_i2	-0.130413	0.647571	XATR944928|c0_g1_i2	0.377894	0.359473	XATR944928|c0_g1_i2	0.03653	1	XATR944928|c0_g1_i2	133	82	72	44	128	141	213	154	106	140	271
SA-TR3903|c1_g1_i6	plant	1625	KOG0853	Glycosyltransferase	Cell wall/membrane/envelope biogenesis	CELLULAR PROCESSES AND SIGNALING	plantrefseq1-16	NP_001050319	Os03g0401300 [Oryza sativa Japonica Group]	95.8738	2182	412	76.0615	SA-TR3903|c1_g1_i6	-0.316742	0.912144	SA-TR3903|c1_g1_i6	0.136301	1	SA-TR3903|c1_g1_i6	-0.0970253	1	SA-TR3903|c1_g1_i6	0.356018	0.937329	SA-TR3903|c1_g1_i6	-2.08975	0.0379411	SA-TR3903|c1_g1_i6	0.824178	0.541726	SA-TR3903|c1_g1_i6	-2.14547	0.189917	SA-TR3903|c1_g1_i6	0.768462	1	SA-TR3903|c1_g1_i6	187	163	276	58	725	529	250	843	89	122	387
SA-TR20436|c0_g1_i3	plant	1599	KOG0853	Glycosyltransferase	Cell wall/membrane/envelope biogenesis	CELLULAR PROCESSES AND SIGNALING	plantrefseq1-16	XP_003580462	PREDICTED: alpha-13/16-mannosyltransferase ALG2-like [Brachypodium distachyon]	88.4706	1936	425	79.7373	SA-TR20436|c0_g1_i3	0.17871	0.60152	SA-TR20436|c0_g1_i3	0.253701	0.655268	SA-TR20436|c0_g1_i3	-0.133125	0.962303	SA-TR20436|c0_g1_i3	-0.0581341	1	SA-TR20436|c0_g1_i3	0.0999412	0.790062	SA-TR20436|c0_g1_i3	0.170666	0.640191	SA-TR20436|c0_g1_i3	-0.140567	0.848432	SA-TR20436|c0_g1_i3	-0.0698418	1	SA-TR20436|c0_g1_i3	345	264	206	212	427	332	294	388	503	500	486
XATR944928|c0_g1_i1	plant	1711	KOG1387	Glycosyltransferase	Cell wall/membrane/envelope biogenesis	CELLULAR PROCESSES AND SIGNALING	plantrefseq1-16	XP_003578387	PREDICTED: GDP-Man:Man(3)GlcNAc(2)-PP-Dol alpha-12-mannosyltransferase-like [Brachypodium distachyon]	90.372	2047	457	80.1286	XATR944928|c0_g1_i1	-0.54958	0.0145921	XATR944928|c0_g1_i1	0.228039	0.633107	XATR944928|c0_g1_i1	-0.313026	0.551522	XATR944928|c0_g1_i1	0.464593	0.12498	XATR944928|c0_g1_i1	0.192485	0.48586	XATR944928|c0_g1_i1	-0.0186406	0.951835	XATR944928|c0_g1_i1	0.219754	0.67406	XATR944928|c0_g1_i1	0.00862789	1	XATR944928|c0_g1_i1	202	142	100	62	183	198	281	229	172	218	348
ETR19516|c2_g1_i1	plant	3220	KOG0853	Glycosyltransferase	Cell wall/membrane/envelope biogenesis	CELLULAR PROCESSES AND SIGNALING	plantrefseq1-16	XP_003563303	PREDICTED: probable sucrose-phosphate synthase 1-like [Brachypodium distachyon]	93.3265	4690	974	90.7453	ETR19516|c2_g1_i1	0.505039	0.300416	ETR19516|c2_g1_i1	-0.0622578	1	ETR19516|c2_g1_i1	0.0174725	1	ETR19516|c2_g1_i1	-0.549824	0.407735	ETR19516|c2_g1_i1	-0.164164	0.801667	ETR19516|c2_g1_i1	0.287424	0.652018	ETR19516|c2_g1_i1	-0.319759	0.784759	ETR19516|c2_g1_i1	0.13183	1	ETR19516|c2_g1_i1	2873	4433	2433	3257	5700	7743	4629	2747	3939	4663	2133
Lisotig08219	plant	3607	KOG0853	Glycosyltransferase	Cell wall/membrane/envelope biogenesis	CELLULAR PROCESSES AND SIGNALING	plantrefseq1-16	XP_003573681	PREDICTED: probable sucrose-phosphate synthase 1-like [Brachypodium distachyon]	92.2078	5057	1078	89.659	Lisotig08219	-0.222442	0.243201	Lisotig08219	0.284538	0.312709	Lisotig08219	-0.128406	0.873843	Lisotig08219	0.378574	0.105462	Lisotig08219	-0.381838	0.0363552	Lisotig08219	-0.153136	0.52811	Lisotig08219	-0.146886	0.748828	Lisotig08219	0.081816	1	Lisotig08219	1902	1905	1663	2018	2053	2539	3268	2956	2324	2728	3368
Lisotig03522	plant	3469	KOG0853	Glycosyltransferase	Cell wall/membrane/envelope biogenesis	CELLULAR PROCESSES AND SIGNALING	plantrefseq1-16	XP_003577676	PREDICTED: probable sucrose-phosphate synthase 2-like [Brachypodium distachyon]	78.578	4128	1083	93.6581	Lisotig03522	-0.419104	0.703983	Lisotig03522	0.0678171	1	Lisotig03522	-0.390259	0.954512	Lisotig03522	0.0966619	1	Lisotig03522	0.526429	0.576646	Lisotig03522	0.306997	0.784761	Lisotig03522	1.43062	0.264656	Lisotig03522	1.21118	0.753891	Lisotig03522	3336	4542	2500	2069	4716	9580	6120	3848	3892	5258	2174
CTR5713|c0_g1_i1	plant	2855	KOG0853	Glycosyltransferase	Cell wall/membrane/envelope biogenesis	CELLULAR PROCESSES AND SIGNALING	plantrefseq1-16	XP_003564156	PREDICTED: sucrose synthase 1-like [Brachypodium distachyon]	96.5347	4144	808	84.9037	CTR5713|c0_g1_i1	0.461539	0.525271	CTR5713|c0_g1_i1	-0.088601	1	CTR5713|c0_g1_i1	-0.136524	1	CTR5713|c0_g1_i1	-0.686664	0.437476	CTR5713|c0_g1_i1	-0.660746	0.332269	CTR5713|c0_g1_i1	0.0757443	0.945213	CTR5713|c0_g1_i1	-0.332181	0.838189	CTR5713|c0_g1_i1	0.404309	1	CTR5713|c0_g1_i1	3891	5442	6049	3428	9445	1767	3476	11655	11349	10103	7767
XATR865825|c3_g1_i1	plant	3314	KOG0853	Glycosyltransferase	Cell wall/membrane/envelope biogenesis	CELLULAR PROCESSES AND SIGNALING	plantrefseq1-16	XP_003557752	PREDICTED: sucrose synthase 1-like [Brachypodium distachyon]	97.6687	4227	815	73.7779	XATR865825|c3_g1_i1	-0.545717	0.721154	XATR865825|c3_g1_i1	0.809096	0.737481	XATR865825|c3_g1_i1	0.259988	1	XATR865825|c3_g1_i1	1.6148	0.24054	XATR865825|c3_g1_i1	-2.34557	0.0177033	XATR865825|c3_g1_i1	1.14117	0.380162	XATR865825|c3_g1_i1	-2.33676	0.139566	XATR865825|c3_g1_i1	1.14998	1	XATR865825|c3_g1_i1	303	291	685	73	1811	1376	642	839	155	191	1041
ATR63395|c1_g3_i1	plant	2122	KOG0853	Glycosyltransferase	Cell wall/membrane/envelope biogenesis	CELLULAR PROCESSES AND SIGNALING	plantrefseq1-16	XP_003573170	PREDICTED: sucrose synthase 2-like [Brachypodium distachyon]	92.0228	3518	702	99.246	ATR63395|c1_g3_i1	-0.70379	0.193683	ATR63395|c1_g3_i1	-0.399264	0.766694	ATR63395|c1_g3_i1	0.553345	0.687963	ATR63395|c1_g3_i1	0.857871	0.231625	ATR63395|c1_g3_i1	-1.47799	0.00303639	ATR63395|c1_g3_i1	-2.46224	1.04313e-05	ATR63395|c1_g3_i1	1.35774	0.0802873	ATR63395|c1_g3_i1	0.373498	1	ATR63395|c1_g3_i1	136	90	147	68	43	98	146	58	55	82	197
SL-TR40986|c0_g1_i4	plant	3035	KOG0853	Glycosyltransferase	Cell wall/membrane/envelope biogenesis	CELLULAR PROCESSES AND SIGNALING	plantrefseq1-16	XP_003563233	PREDICTED: sucrose synthase 2-like [Brachypodium distachyon]	95.9538	4432	865	85.5025	SL-TR40986|c0_g1_i4	-0.465003	0.621885	SL-TR40986|c0_g1_i4	0.604082	0.708998	SL-TR40986|c0_g1_i4	0.120654	1	SL-TR40986|c0_g1_i4	1.18974	0.213472	SL-TR40986|c0_g1_i4	-1.2517	0.0886342	SL-TR40986|c0_g1_i4	-3.31962	8.77433e-06	SL-TR40986|c0_g1_i4	2.16576	0.0248523	SL-TR40986|c0_g1_i4	0.0978351	1	SL-TR40986|c0_g1_i4	1146	850	1014	834	526	1408	1595	690	1048	661	1612
XATR917498|c0_g1_i2	plant	2812	KOG0853	Glycosyltransferase	Cell wall/membrane/envelope biogenesis	CELLULAR PROCESSES AND SIGNALING	plantrefseq1-16	XP_003557951	PREDICTED: sucrose synthase 2-like [Brachypodium distachyon]	92.707	3983	809	86.3087	XATR917498|c0_g1_i2	2.62815	0.0577605	XATR917498|c0_g1_i2	1.37436	0.650349	XATR917498|c0_g1_i2	0.836722	0.931116	XATR917498|c0_g1_i2	-0.417071	0.975363	XATR917498|c0_g1_i2	3.23326	0.0190189	XATR917498|c0_g1_i2	1.99612	0.248639	XATR917498|c0_g1_i2	1.50483	0.642891	XATR917498|c0_g1_i2	0.267703	1	XATR917498|c0_g1_i2	278	2154	5618	27337	8922	444	2106	23240	4548	5520	2104
SL-TR62874|c2_g2_i7	plant	3527	KOG0853	Glycosyltransferase	Cell wall/membrane/envelope biogenesis	CELLULAR PROCESSES AND SIGNALING	plantrefseq1-16	XP_003570834	PREDICTED: sucrose-phosphate synthase-like [Brachypodium distachyon]	96.7842	4792	964	81.996	SL-TR62874|c2_g2_i7	0.0280228	1	SL-TR62874|c2_g2_i7	-0.0625724	0.911703	SL-TR62874|c2_g2_i7	0.069624	0.972478	SL-TR62874|c2_g2_i7	-0.0209712	1	SL-TR62874|c2_g2_i7	0.124564	0.485475	SL-TR62874|c2_g2_i7	0.577448	0.000254771	SL-TR62874|c2_g2_i7	-0.491314	0.0119375	SL-TR62874|c2_g2_i7	-0.0384298	1	SL-TR62874|c2_g2_i7	2566	2998	3251	2136	2509	3198	3967	4209	2796	2643	3790
XLTR305820|c0_g1_i1	plant	3325	KOG0853	Glycosyltransferase	Cell wall/membrane/envelope biogenesis	CELLULAR PROCESSES AND SIGNALING	plantrefseq1-16	XP_003564935	PREDICTED: sucrose-phosphate synthase-like [Brachypodium distachyon]	89.9807	4671	1038	93.6541	XLTR305820|c0_g1_i1	1.44411	0.142836	XLTR305820|c0_g1_i1	1.24881	0.452442	XLTR305820|c0_g1_i1	0.60405	0.919948	XLTR305820|c0_g1_i1	0.408749	0.890508	XLTR305820|c0_g1_i1	-0.499596	0.599395	XLTR305820|c0_g1_i1	-1.47829	0.0904983	XLTR305820|c0_g1_i1	0.723571	0.642507	XLTR305820|c0_g1_i1	-0.255124	1	XLTR305820|c0_g1_i1	240	214	66	24	42	222	96	14	96	52	54
DTR67006|c0_g2_i1	plant	1771	KOG0853	Glycosyltransferase	Cell wall/membrane/envelope biogenesis	CELLULAR PROCESSES AND SIGNALING	plantrefseq1-16	XP_003566684	PREDICTED: uncharacterized protein LOC100834487 [Brachypodium distachyon]	87.905	1891	463	78.4303	DTR67006|c0_g2_i1	-0.457964	0.0527928	DTR67006|c0_g2_i1	0.0439446	0.987525	DTR67006|c0_g2_i1	-0.530106	0.131472	DTR67006|c0_g2_i1	-0.0281967	1	DTR67006|c0_g2_i1	0.0683332	0.849847	DTR67006|c0_g2_i1	0.0427158	0.914239	DTR67006|c0_g2_i1	-0.182691	0.760927	DTR67006|c0_g2_i1	-0.208308	1	DTR67006|c0_g2_i1	332	296	208	132	236	434	550	444	396	426	580
ETR52255|c0_g2_i1	plant	605	KOG0853	Glycosyltransferase	Cell wall/membrane/envelope biogenesis	CELLULAR PROCESSES AND SIGNALING	plantrefseq1-16	NP_001145790	uncharacterized protein LOC100279297 [Zea mays]	78.5714	593	168	83.3058	ETR52255|c0_g2_i1	0.207245	0.590565	ETR52255|c0_g2_i1	0.20303	0.816775	ETR52255|c0_g2_i1	-0.140843	0.980603	ETR52255|c0_g2_i1	-0.145058	0.856244	ETR52255|c0_g2_i1	0.153642	0.691328	ETR52255|c0_g2_i1	0.144478	0.673921	ETR52255|c0_g2_i1	-0.025372	0.962733	ETR52255|c0_g2_i1	-0.0345357	1	ETR52255|c0_g2_i1	80	48	40	34	73	76	50	62	106	89	82
XATR887523|c0_g1_i1	plant	529	KOG2407	GPI transamidase complex, GPI16/PIG-T component, involved in glycosylphosphatidylinositol anchor biosynthesis	Cell wall/membrane/envelope biogenesis	CELLULAR PROCESSES AND SIGNALING	plantrefseq1-16	XP_003577571	PREDICTED: GPI transamidase component PIG-T-like [Brachypodium distachyon]	82.2857	775	175	99.2439	XATR887523|c0_g1_i1	-0.162204	0.587239	XATR887523|c0_g1_i1	0.0862892	0.960898	XATR887523|c0_g1_i1	-0.125096	0.967012	XATR887523|c0_g1_i1	0.123397	0.839867	XATR887523|c0_g1_i1	-0.00593863	0.990235	XATR887523|c0_g1_i1	-0.0348285	0.928227	XATR887523|c0_g1_i1	0.0402978	0.969469	XATR887523|c0_g1_i1	0.0114079	1	XATR887523|c0_g1_i1	100	84	52	58	98	84	120	130	108	110	136
ETR11005|c0_g1_i1	plant	2194	KOG2459	GPI transamidase complex, GPI17/PIG-S component, involved in glycosylphosphatidylinositol anchor biosynthesis	Cell wall/membrane/envelope biogenesis	CELLULAR PROCESSES AND SIGNALING	plantrefseq1-16	XP_003564879	PREDICTED: GPI transamidase component PIG-S-like [Brachypodium distachyon]	88.7417	2515	604	82.5889	ETR11005|c0_g1_i1	-0.321232	0.0227684	ETR11005|c0_g1_i1	-0.110604	0.785134	ETR11005|c0_g1_i1	-0.332435	0.122961	ETR11005|c0_g1_i1	-0.121807	0.663886	ETR11005|c0_g1_i1	-0.184728	0.257751	ETR11005|c0_g1_i1	-0.223517	0.219746	ETR11005|c0_g1_i1	0.104752	0.787265	ETR11005|c0_g1_i1	0.0659635	1	ETR11005|c0_g1_i1	518	608	430	286	584	764	848	799	710	788	996
BTR25520|c0_g2_i1	plant	605	KOG1771	GPI-alpha-mannosyltransferase III (GPI10/PIG-B) involved in glycosylphosphatidylinositol anchor biosynthesis	Cell wall/membrane/envelope biogenesis	CELLULAR PROCESSES AND SIGNALING	plantrefseq1-16	NP_001043404	Os01g0580100 [Oryza sativa Japonica Group]	86.2069	582	145	71.9008	BTR25520|c0_g2_i1	-0.900956	0.0212745	BTR25520|c0_g2_i1	-0.238432	0.840692	BTR25520|c0_g2_i1	-0.493731	0.611362	BTR25520|c0_g2_i1	0.168793	0.907779	BTR25520|c0_g2_i1	-0.764926	0.0619851	BTR25520|c0_g2_i1	-0.303845	0.594858	BTR25520|c0_g2_i1	-0.643244	0.392455	BTR25520|c0_g2_i1	-0.182163	1	BTR25520|c0_g2_i1	69	27	29	12	39	84	73	36	65	66	88
CTR50607|c0_g1_i3	plant	1824	KOG1771	GPI-alpha-mannosyltransferase III (GPI10/PIG-B) involved in glycosylphosphatidylinositol anchor biosynthesis	Cell wall/membrane/envelope biogenesis	CELLULAR PROCESSES AND SIGNALING	plantrefseq1-16	XP_003571962	PREDICTED: GPI mannosyltransferase 3-like [Brachypodium distachyon]	92.8287	2425	502	82.5658	CTR50607|c0_g1_i3	-0.885386	0.0129656	CTR50607|c0_g1_i3	-0.0875957	0.978515	CTR50607|c0_g1_i3	-0.540601	0.474267	CTR50607|c0_g1_i3	0.257189	0.726312	CTR50607|c0_g1_i3	-0.762055	0.0442956	CTR50607|c0_g1_i3	-0.228138	0.674688	CTR50607|c0_g1_i3	-0.746468	0.23963	CTR50607|c0_g1_i3	-0.212551	1	CTR50607|c0_g1_i3	238	132	140	34	130	352	246	183	193	280	298
SA-TR36226|c0_g1_i6	plant	495	KOG4551	GPI-GlcNAc transferase complex, PIG-H component, involved in glycosylphosphatidylinositol anchor biosynthesis	Cell wall/membrane/envelope biogenesis	CELLULAR PROCESSES AND SIGNALING	plantrefseq1-16	XP_003568851	PREDICTED: uncharacterized protein LOC100827065 [Brachypodium distachyon]	83.125	691	160	96.9697	SA-TR36226|c0_g1_i6	-0.239677	0.708984	SA-TR36226|c0_g1_i6	0.0192357	1	SA-TR36226|c0_g1_i6	-0.305235	0.873799	SA-TR36226|c0_g1_i6	-0.0463225	1	SA-TR36226|c0_g1_i6	0.311005	0.475775	SA-TR36226|c0_g1_i6	0.361488	0.472043	SA-TR36226|c0_g1_i6	-0.140793	0.917237	SA-TR36226|c0_g1_i6	-0.0903094	1	SA-TR36226|c0_g1_i6	22	24	12	4	38	54	16	26	28	30	28
XATR881627|c1_g1_i7	plant	2053	KOG3955	Heparan sulfate 6-O-sulfotransferase	Cell wall/membrane/envelope biogenesis	CELLULAR PROCESSES AND SIGNALING	plantrefseq1-16	XP_003561070	PREDICTED: protein-tyrosine sulfotransferase-like [Brachypodium distachyon]	81.7647	2138	510	74.5251	XATR881627|c1_g1_i7	-0.276094	0.461125	XATR881627|c1_g1_i7	-0.421366	0.427388	XATR881627|c1_g1_i7	0.20365	0.906187	XATR881627|c1_g1_i7	0.0583784	1	XATR881627|c1_g1_i7	0.498513	0.13751	XATR881627|c1_g1_i7	0.866305	0.0136746	XATR881627|c1_g1_i7	-0.0595009	0.962068	XATR881627|c1_g1_i7	0.308292	1	XATR881627|c1_g1_i7	1186	1066	926	814	1185	1056	980	924	1479	1318	1981
SA-TR7340|c0_g5_i17	plant	243	KOG3955	Heparan sulfate 6-O-sulfotransferase	Cell wall/membrane/envelope biogenesis	CELLULAR PROCESSES AND SIGNALING	plantrefseq1-16	NP_001145738	uncharacterized protein LOC100279245 precursor [Zea mays]	94.0299	338	67	82.716	SA-TR7340|c0_g5_i17	-0.288335	0.56147	SA-TR7340|c0_g5_i17	-0.274426	0.756869	SA-TR7340|c0_g5_i17	0.265365	0.860924	SA-TR7340|c0_g5_i17	0.279274	0.705467	SA-TR7340|c0_g5_i17	0.527123	0.164636	SA-TR7340|c0_g5_i17	0.868376	0.0284118	SA-TR7340|c0_g5_i17	0.0917927	0.954935	SA-TR7340|c0_g5_i17	0.433046	0.988433	SA-TR7340|c0_g5_i17	34	40	24	26	34	27	23	29	55	29	65
CTR2265|c0_g1_i1	plant	2049	KOG2515	Mannosyltransferase	Cell wall/membrane/envelope biogenesis	CELLULAR PROCESSES AND SIGNALING	plantrefseq1-16	XP_003565336	PREDICTED: dol-P-Man:Man(6)GlcNAc(2)-PP-Dol alpha-12-mannosyltransferase-like [Brachypodium distachyon]	90.6897	2552	580	84.9195	CTR2265|c0_g1_i1	-0.558174	0.00349425	CTR2265|c0_g1_i1	-0.158927	0.755411	CTR2265|c0_g1_i1	-0.236025	0.639395	CTR2265|c0_g1_i1	0.163222	0.652674	CTR2265|c0_g1_i1	-0.112948	0.673857	CTR2265|c0_g1_i1	-0.0447299	0.897824	CTR2265|c0_g1_i1	-0.224947	0.628251	CTR2265|c0_g1_i1	-0.156729	1	CTR2265|c0_g1_i1	956	725	572	354	906	1130	1280	870	864	1154	1718
XLTR910315|c3_g1_i3	plant	797	KOG3332	N-acetylglucosaminyl phosphatidylinositol de-N-acetylase	Cell wall/membrane/envelope biogenesis	CELLULAR PROCESSES AND SIGNALING	plantrefseq1-16	XP_003580829	PREDICTED: probable N-acetylglucosaminyl-phosphatidylinositol de-N-acetylase-like [Brachypodium distachyon]	85.3659	953	205	77.1644	XLTR910315|c3_g1_i3	-0.241888	0.678602	XLTR910315|c3_g1_i3	0.196888	0.877801	XLTR910315|c3_g1_i3	-0.236856	0.935053	XLTR910315|c3_g1_i3	0.20192	0.832311	XLTR910315|c3_g1_i3	0.323654	0.505711	XLTR910315|c3_g1_i3	0.286487	0.597093	XLTR910315|c3_g1_i3	0.223737	0.846402	XLTR910315|c3_g1_i3	0.186571	1	XLTR910315|c3_g1_i3	110	122	80	36	94	168	170	106	76	152	228
GTR27041|c0_g1_i1	plant	969	KOG1111	N-acetylglucosaminyltransferase complex, subunit PIG-A/SPT14, required for phosphatidylinositol biosynthesis/Sulfolipid synthase	Cell wall/membrane/envelope biogenesis	CELLULAR PROCESSES AND SIGNALING	plantrefseq1-16	XP_003569472	PREDICTED: GDP-mannose-dependent alpha-(1-2)-phosphatidylinositol mannosyltransferase-like [Brachypodium distachyon]	94.4099	1561	322	99.6904	GTR27041|c0_g1_i1	-0.626335	0.0473738	GTR27041|c0_g1_i1	0	NA	GTR27041|c0_g1_i1	0	NA	GTR27041|c0_g1_i1	0.626335	NA	GTR27041|c0_g1_i1	-1.10397	0.0936231	GTR27041|c0_g1_i1	-1.85215	0.00825759	GTR27041|c0_g1_i1	0.885752	NA	GTR27041|c0_g1_i1	0.137576	1	GTR27041|c0_g1_i1	0	0	0	0	0	0	0	0	0	0	2
DTR85413|c0_g1_i2	plant	1786	KOG1111	N-acetylglucosaminyltransferase complex, subunit PIG-A/SPT14, required for phosphatidylinositol biosynthesis/Sulfolipid synthase	Cell wall/membrane/envelope biogenesis	CELLULAR PROCESSES AND SIGNALING	plantrefseq1-16	XP_003558286	PREDICTED: GDP-mannose-dependent alpha-mannosyltransferase-like [Brachypodium distachyon]	92.8401	2099	419	70.3807	DTR85413|c0_g1_i2	0.165862	0.756166	DTR85413|c0_g1_i2	-0.503031	0.33437	DTR85413|c0_g1_i2	0.411605	0.581372	DTR85413|c0_g1_i2	-0.257288	0.663784	DTR85413|c0_g1_i2	-0.928171	0.00304572	DTR85413|c0_g1_i2	-0.995363	0.00688761	DTR85413|c0_g1_i2	-0.0999514	0.93018	DTR85413|c0_g1_i2	-0.167143	1	DTR85413|c0_g1_i2	806	1370	1776	2130	1908	1297	1093	1862	1592	2091	2088
SL-TR86599|c0_g1_i8	plant	1716	KOG1111	N-acetylglucosaminyltransferase complex, subunit PIG-A/SPT14, required for phosphatidylinositol biosynthesis/Sulfolipid synthase	Cell wall/membrane/envelope biogenesis	CELLULAR PROCESSES AND SIGNALING	plantrefseq1-16	XP_003568443	PREDICTED: GDP-mannose-dependent alpha-mannosyltransferase-like [Brachypodium distachyon]	90.8046	2108	435	76.049	SL-TR86599|c0_g1_i8	-3.66543	0.00165204	SL-TR86599|c0_g1_i8	-2.25196	0.232249	SL-TR86599|c0_g1_i8	-1.10578	0.78183	SL-TR86599|c0_g1_i8	0.307696	1	SL-TR86599|c0_g1_i8	-4.41677	7.87796e-05	SL-TR86599|c0_g1_i8	-4.03832	0.00314343	SL-TR86599|c0_g1_i8	-1.00561	0.724391	SL-TR86599|c0_g1_i8	-0.627162	1	SL-TR86599|c0_g1_i8	114	172	60	36	122	546	549	74	31	236	98
GTR186711|c0_g1_i5	plant	1874	KOG1111	N-acetylglucosaminyltransferase complex, subunit PIG-A/SPT14, required for phosphatidylinositol biosynthesis/Sulfolipid synthase	Cell wall/membrane/envelope biogenesis	CELLULAR PROCESSES AND SIGNALING	plantrefseq1-16	XP_003563409	PREDICTED: phosphatidylinositol N-acetylglucosaminyltransferase gpi3 subunit-like [Brachypodium distachyon]	92.8889	2216	450	72.0384	GTR186711|c0_g1_i5	0.207339	0.593811	GTR186711|c0_g1_i5	-0.00456797	1	GTR186711|c0_g1_i5	0.302982	0.712174	GTR186711|c0_g1_i5	0.0910748	0.971003	GTR186711|c0_g1_i5	0.0615655	0.898062	GTR186711|c0_g1_i5	0.230344	0.570865	GTR186711|c0_g1_i5	-0.122079	0.893222	GTR186711|c0_g1_i5	0.0466998	1	GTR186711|c0_g1_i5	788	1399	949	295	1242	1033	1417	551	794	1001	1017
ATR70855|c0_g1_i1	plant	271	KOG1111	N-acetylglucosaminyltransferase complex, subunit PIG-A/SPT14, required for phosphatidylinositol biosynthesis/Sulfolipid synthase	Cell wall/membrane/envelope biogenesis	CELLULAR PROCESSES AND SIGNALING	plantrefseq1-16	NP_001144658	uncharacterized protein LOC100277683 [Zea mays]	95.5056	460	89	98.524	ATR70855|c0_g1_i1	-2.96959	0.0168536	ATR70855|c0_g1_i1	-1.96461	0.352491	ATR70855|c0_g1_i1	-0.575077	0.969382	ATR70855|c0_g1_i1	0.4299	0.965338	ATR70855|c0_g1_i1	-3.27431	0.000254172	ATR70855|c0_g1_i1	-3.27168	0.0122315	ATR70855|c0_g1_i1	-0.835178	0.476377	ATR70855|c0_g1_i1	-0.832547	1	ATR70855|c0_g1_i1	14	16	6	4	20	43	56	10	2	16	10
ATR7375|c1_g1_i5	plant	390	KOG1111	N-acetylglucosaminyltransferase complex, subunit PIG-A/SPT14, required for phosphatidylinositol biosynthesis/Sulfolipid synthase	Cell wall/membrane/envelope biogenesis	CELLULAR PROCESSES AND SIGNALING	plantrefseq1-16	NP_001169463	uncharacterized protein LOC100383334 [Zea mays]	98.9011	462	91	70	ATR7375|c1_g1_i5	0.0364695	1	ATR7375|c1_g1_i5	-0.0996875	0.944538	ATR7375|c1_g1_i5	0.0980872	0.99261	ATR7375|c1_g1_i5	-0.0380699	1	ATR7375|c1_g1_i5	0.0835194	0.829701	ATR7375|c1_g1_i5	0.2849	0.345078	ATR7375|c1_g1_i5	-0.169441	0.76396	ATR7375|c1_g1_i5	0.0319397	1	ATR7375|c1_g1_i5	82	133	116	47	144	143	162	77	121	115	133
SA-TR25324|c0_g2_i10	plant	2658	KOG1183	N-acetylglucosaminyltransferase complex, subunit PIG-Q/GPI1, required for phosphatidylinositol biosynthesis	Cell wall/membrane/envelope biogenesis	CELLULAR PROCESSES AND SIGNALING	plantrefseq1-16	XP_003558536	PREDICTED: uncharacterized protein LOC100846144 [Brachypodium distachyon]	82.1526	3015	734	82.8442	SA-TR25324|c0_g2_i10	0.146854	0.746389	SA-TR25324|c0_g2_i10	-0.273752	0.666982	SA-TR25324|c0_g2_i10	-0.0038746	1	SA-TR25324|c0_g2_i10	-0.42448	0.292035	SA-TR25324|c0_g2_i10	0.0518171	0.916536	SA-TR25324|c0_g2_i10	0.00544596	0.996233	SA-TR25324|c0_g2_i10	-0.16029	0.8346	SA-TR25324|c0_g2_i10	-0.206661	1	SA-TR25324|c0_g2_i10	462	372	246	308	446	494	605	368	436	496	576
BTR15739|c0_g1_i2	plant	228	KOG4287	Pectin acetylesterase and similar proteins	Cell wall/membrane/envelope biogenesis	CELLULAR PROCESSES AND SIGNALING	plantrefseq1-16	XP_002454426	hypothetical protein SORBIDRAFT_04g030720 [Sorghum bicolor]	84.2105	249	57	75	BTR15739|c0_g1_i2	1.53095	0.141537	BTR15739|c0_g1_i2	-0.7131	NA	BTR15739|c0_g1_i2	1.07929	0.699493	BTR15739|c0_g1_i2	-1.16477	0.453072	BTR15739|c0_g1_i2	-0.333235	0.685941	BTR15739|c0_g1_i2	-1.10332	0.238127	BTR15739|c0_g1_i2	-0.0117493	1	BTR15739|c0_g1_i2	-0.781832	1	BTR15739|c0_g1_i2	29	79	109	6	38	12	50	77	8	2	27
ATR28039|c0_g1_i5	plant	1379	KOG4287	Pectin acetylesterase and similar proteins	Cell wall/membrane/envelope biogenesis	CELLULAR PROCESSES AND SIGNALING	plantrefseq1-16	XP_003565180	PREDICTED: protein notum homolog [Brachypodium distachyon]	73.6211	1639	417	90.7179	ATR28039|c0_g1_i5	-0.950148	0.15439	ATR28039|c0_g1_i5	0.124314	0.992	ATR28039|c0_g1_i5	-0.192433	1	ATR28039|c0_g1_i5	0.882029	0.349912	ATR28039|c0_g1_i5	-1.98382	0.00122156	ATR28039|c0_g1_i5	-2.9315	2.89884e-05	ATR28039|c0_g1_i5	0.9766	0.446481	ATR28039|c0_g1_i5	0.0289255	1	ATR28039|c0_g1_i5	1378	2294	951	1261	1366	2366	712	2009	2797	2583	2409
ATR28039|c0_g1_i9	plant	1361	KOG4287	Pectin acetylesterase and similar proteins	Cell wall/membrane/envelope biogenesis	CELLULAR PROCESSES AND SIGNALING	plantrefseq1-16	XP_003567541	PREDICTED: protein notum homolog [Brachypodium distachyon]	79.7844	1603	371	81.7781	ATR28039|c0_g1_i9	-0.949262	0.193679	ATR28039|c0_g1_i9	0.170117	0.9768	ATR28039|c0_g1_i9	-0.12532	1	ATR28039|c0_g1_i9	0.994059	0.322116	ATR28039|c0_g1_i9	-2.02187	0.0024434	ATR28039|c0_g1_i9	-3.01973	6.79754e-05	ATR28039|c0_g1_i9	1.10974	0.407524	ATR28039|c0_g1_i9	0.111878	1	ATR28039|c0_g1_i9	1281	2144	905	1185	1252	2231	662	1407	2635	2391	2216
ATR56265|c1_g2_i3	plant	1347	KOG4287	Pectin acetylesterase and similar proteins	Cell wall/membrane/envelope biogenesis	CELLULAR PROCESSES AND SIGNALING	plantrefseq1-16	XP_003565179	PREDICTED: protein notum homolog [Brachypodium distachyon]	89.4459	1878	379	84.4098	ATR56265|c1_g2_i3	-1.24256	0.00117489	ATR56265|c1_g2_i3	-0.0693858	0.993531	ATR56265|c1_g2_i3	-0.292913	0.882036	ATR56265|c1_g2_i3	0.880258	0.103508	ATR56265|c1_g2_i3	-0.981027	0.0155448	ATR56265|c1_g2_i3	-1.3415	0.00316524	ATR56265|c1_g2_i3	0.165403	0.892813	ATR56265|c1_g2_i3	-0.195065	1	ATR56265|c1_g2_i3	132	108	126	36	94	152	254	184	96	110	404
DTR47328|c0_g2_i10	plant	1326	KOG4287	Pectin acetylesterase and similar proteins	Cell wall/membrane/envelope biogenesis	CELLULAR PROCESSES AND SIGNALING	plantrefseq1-16	XP_003561153	PREDICTED: protein notum homolog [Brachypodium distachyon]	80.9783	1636	368	83.2579	DTR47328|c0_g2_i10	0.929726	0.418571	DTR47328|c0_g2_i10	-0.502325	0.892264	DTR47328|c0_g2_i10	-0.462273	0.980223	DTR47328|c0_g2_i10	-1.89432	0.163644	DTR47328|c0_g2_i10	-0.770845	0.578261	DTR47328|c0_g2_i10	-0.452404	0.787152	DTR47328|c0_g2_i10	-1.61739	0.455299	DTR47328|c0_g2_i10	-1.29895	1	DTR47328|c0_g2_i10	18	144	16	8	30	106	74	20	110	58	20
GTR51864|c0_g1_i4	plant	1309	KOG4287	Pectin acetylesterase and similar proteins	Cell wall/membrane/envelope biogenesis	CELLULAR PROCESSES AND SIGNALING	plantrefseq1-16	XP_003566691	PREDICTED: protein notum homolog [Brachypodium distachyon]	91.689	1865	373	85.4851	GTR51864|c0_g1_i4	-0.451641	0.0603746	GTR51864|c0_g1_i4	0.0806086	0.94431	GTR51864|c0_g1_i4	-0.468958	0.231218	GTR51864|c0_g1_i4	0.0632912	0.988159	GTR51864|c0_g1_i4	-0.127376	0.681043	GTR51864|c0_g1_i4	0.00420001	0.99418	GTR51864|c0_g1_i4	-0.140062	0.822918	GTR51864|c0_g1_i4	-0.00848589	1	GTR51864|c0_g1_i4	156	112	110	62	142	256	200	122	188	270	206
SA-TR73327|c0_g1_i7	plant	1478	KOG4287	Pectin acetylesterase and similar proteins	Cell wall/membrane/envelope biogenesis	CELLULAR PROCESSES AND SIGNALING	plantrefseq1-16	XP_003572052	PREDICTED: protein notum homolog [Brachypodium distachyon]	85.7534	1701	365	74.0866	SA-TR73327|c0_g1_i7	-1.01727	0.32634	SA-TR73327|c0_g1_i7	-0.00804531	1	SA-TR73327|c0_g1_i7	-0.348374	1	SA-TR73327|c0_g1_i7	0.660851	0.716271	SA-TR73327|c0_g1_i7	-1.63403	0.0124707	SA-TR73327|c0_g1_i7	-2.00195	0.0152714	SA-TR73327|c0_g1_i7	0.67331	0.252063	SA-TR73327|c0_g1_i7	0.305392	1	SA-TR73327|c0_g1_i7	66	76	58	30	2	108	146	80	38	34	172
SL-TR37299|c0_g1_i3	plant	1692	KOG4287	Pectin acetylesterase and similar proteins	Cell wall/membrane/envelope biogenesis	CELLULAR PROCESSES AND SIGNALING	plantrefseq1-16	XP_003570177	PREDICTED: protein notum homolog [Brachypodium distachyon]	81.519	1751	395	70.0355	SL-TR37299|c0_g1_i3	0.693461	0.437519	SL-TR37299|c0_g1_i3	-0.616611	0.736493	SL-TR37299|c0_g1_i3	0.942184	0.584737	SL-TR37299|c0_g1_i3	-0.367888	0.859127	SL-TR37299|c0_g1_i3	-1.16087	0.139143	SL-TR37299|c0_g1_i3	-2.19445	0.00801417	SL-TR37299|c0_g1_i3	0.44435	0.825456	SL-TR37299|c0_g1_i3	-0.589228	1	SL-TR37299|c0_g1_i3	343	645	1141	268	326	172	583	870	146	102	616
Lisotig11261	plant	1582	KOG4287	Pectin acetylesterase and similar proteins	Cell wall/membrane/envelope biogenesis	CELLULAR PROCESSES AND SIGNALING	plantrefseq1-16	XP_003562611	PREDICTED: protein notum homolog isoform 1 [Brachypodium distachyon]	91.1839	1913	397	75.2845	Lisotig11261	-0.503173	0.708591	Lisotig11261	0.238706	0.968849	Lisotig11261	-0.0608323	1	Lisotig11261	0.681047	0.67935	Lisotig11261	0.925981	0.382315	Lisotig11261	-2.41969	0.0159844	Lisotig11261	3.57527	0.00162638	Lisotig11261	0.229596	1	Lisotig11261	1642	897	1796	1958	865	3161	2767	837	1631	1912	3364
SA-TR56869|c0_g1_i5	plant	615	KOG4287	Pectin acetylesterase and similar proteins	Cell wall/membrane/envelope biogenesis	CELLULAR PROCESSES AND SIGNALING	plantrefseq1-16	XP_003562612	PREDICTED: protein notum homolog isoform 2 [Brachypodium distachyon]	92.6471	1017	204	99.5122	SA-TR56869|c0_g1_i5	-0.548463	0.675468	SA-TR56869|c0_g1_i5	0.305581	0.945249	SA-TR56869|c0_g1_i5	-0.0998802	1	SA-TR56869|c0_g1_i5	0.754164	0.63663	SA-TR56869|c0_g1_i5	0.955426	0.372189	SA-TR56869|c0_g1_i5	-2.56104	0.00990953	SA-TR56869|c0_g1_i5	3.72386	0.000973163	SA-TR56869|c0_g1_i5	0.207393	1	SA-TR56869|c0_g1_i5	570	335	649	776	339	1200	1094	298	655	718	1305
SL-TR27060|c0_g1_i1	plant	1411	KOG4287	Pectin acetylesterase and similar proteins	Cell wall/membrane/envelope biogenesis	CELLULAR PROCESSES AND SIGNALING	plantrefseq1-16	XP_003580427	PREDICTED: uncharacterized protein LOC100827238 [Brachypodium distachyon]	87.5	1761	368	78.2424	SL-TR27060|c0_g1_i1	-1.93208	0.137487	SL-TR27060|c0_g1_i1	-0.00735538	1	SL-TR27060|c0_g1_i1	-0.478335	1	SL-TR27060|c0_g1_i1	1.44639	0.466551	SL-TR27060|c0_g1_i1	-1.66326	0.0665651	SL-TR27060|c0_g1_i1	-1.12619	0.190819	SL-TR27060|c0_g1_i1	0.397159	0.794081	SL-TR27060|c0_g1_i1	0.934234	1	SL-TR27060|c0_g1_i1	134	34	92	44	26	222	252	114	12	44	452
ETR64986|c0_g1_i4	plant	1627	KOG4287	Pectin acetylesterase and similar proteins	Cell wall/membrane/envelope biogenesis	CELLULAR PROCESSES AND SIGNALING	plantrefseq1-16	XP_003567618	PREDICTED: uncharacterized protein LOC100841630 [Brachypodium distachyon]	83.8095	1810	420	77.4431	ETR64986|c0_g1_i4	-0.62805	0.723769	ETR64986|c0_g1_i4	-0.154057	1	ETR64986|c0_g1_i4	-0.586476	0.960803	ETR64986|c0_g1_i4	-0.112483	1	ETR64986|c0_g1_i4	1.70995	0.167923	ETR64986|c0_g1_i4	-0.374121	0.819082	ETR64986|c0_g1_i4	3.61585	0.0166212	ETR64986|c0_g1_i4	1.53178	0.892896	ETR64986|c0_g1_i4	348	680	354	152	6	1154	1158	156	228	412	650
DTR33921|c3_g1_i3	plant	1860	KOG2629	Peroxisomal membrane anchor protein (peroxin)	Cell wall/membrane/envelope biogenesis	CELLULAR PROCESSES AND SIGNALING	plantrefseq1-16	XP_003566738	PREDICTED: peroxisomal membrane protein PEX14-like [Brachypodium distachyon]	76.6667	1522	450	72.5806	DTR33921|c3_g1_i3	0.716302	0.00208679	DTR33921|c3_g1_i3	-0.155924	0.838525	DTR33921|c3_g1_i3	0.242785	0.738232	DTR33921|c3_g1_i3	-0.629442	0.0415507	DTR33921|c3_g1_i3	0.617629	0.0118661	DTR33921|c3_g1_i3	0.509719	0.0867596	DTR33921|c3_g1_i3	0.0675089	0.941913	DTR33921|c3_g1_i3	-0.0404013	1	DTR33921|c3_g1_i3	1565	2209	1896	1214	2802	2482	2521	1844	1916	1701	1621
ETR54700|c0_g1_i1	plant	1793	KOG2629	Peroxisomal membrane anchor protein (peroxin)	Cell wall/membrane/envelope biogenesis	CELLULAR PROCESSES AND SIGNALING	plantrefseq1-16	XP_003569865	PREDICTED: peroxisomal membrane protein PEX14-like [Brachypodium distachyon]	81.0384	1659	443	74.1216	ETR54700|c0_g1_i1	0.829718	0.00198799	ETR54700|c0_g1_i1	0.282382	0.647219	ETR54700|c0_g1_i1	0.121343	0.988524	ETR54700|c0_g1_i1	-0.425993	0.295044	ETR54700|c0_g1_i1	0.0880734	0.83937	ETR54700|c0_g1_i1	0.198993	0.624443	ETR54700|c0_g1_i1	-0.0110552	1	ETR54700|c0_g1_i1	0.0998642	1	ETR54700|c0_g1_i1	2408	3707	2771	3934	6570	4695	4444	3696	5186	4892	2891
SL-TR8184|c0_g1_i2	plant	540	KOG0621	Phospholipid scramblase	Cell wall/membrane/envelope biogenesis	CELLULAR PROCESSES AND SIGNALING	plantrefseq1-16	NP_001046399	Os02g0238500 [Oryza sativa Japonica Group]	90.5028	789	179	99.4444	SL-TR8184|c0_g1_i2	-0.268446	0.453786	SL-TR8184|c0_g1_i2	-0.390846	0.451353	SL-TR8184|c0_g1_i2	0.274347	0.759793	SL-TR8184|c0_g1_i2	0.151947	0.837476	SL-TR8184|c0_g1_i2	-0.105477	0.805074	SL-TR8184|c0_g1_i2	0.151954	0.711715	SL-TR8184|c0_g1_i2	-0.0326221	0.974691	SL-TR8184|c0_g1_i2	0.224808	1	SL-TR8184|c0_g1_i2	311	284	231	80	167	265	312	159	189	216	393
XATR940572|c1_g1_i9	plant	585	KOG0621	Phospholipid scramblase	Cell wall/membrane/envelope biogenesis	CELLULAR PROCESSES AND SIGNALING	plantrefseq1-16	XP_003580429	PREDICTED: altered inheritance rate of mitochondria protein 25-like [Brachypodium distachyon]	80.6061	677	165	84.6154	XATR940572|c1_g1_i9	-0.322007	0.412231	XATR940572|c1_g1_i9	-0.134332	0.929732	XATR940572|c1_g1_i9	0.562926	0.327919	XATR940572|c1_g1_i9	0.750601	0.0744945	XATR940572|c1_g1_i9	0.0519732	0.92374	XATR940572|c1_g1_i9	0.347169	0.406695	XATR940572|c1_g1_i9	0.387387	0.618164	XATR940572|c1_g1_i9	0.682582	0.513461	XATR940572|c1_g1_i9	257	230	198	72	178	226	213	106	116	147	409
ETR49153|c0_g1_i1	plant	280	KOG4629	Predicted mechanosensitive ion channel	Cell wall/membrane/envelope biogenesis	CELLULAR PROCESSES AND SIGNALING	plantrefseq1-16	XP_002454503	hypothetical protein SORBIDRAFT_04g032300 [Sorghum bicolor]	79.7297	305	74	79.2857	ETR49153|c0_g1_i1	0.340068	NA	ETR49153|c0_g1_i1	0.973902	NA	ETR49153|c0_g1_i1	-1.47738	NA	ETR49153|c0_g1_i1	-0.843551	NA	ETR49153|c0_g1_i1	-0.0035964	0.950488	ETR49153|c0_g1_i1	0	1	ETR49153|c0_g1_i1	0.113541	NA	ETR49153|c0_g1_i1	0.117137	NA	ETR49153|c0_g1_i1	0	2	0	0	4	30	6	4	8	8	0
SA-TR76616|c1_g1_i7	plant	2964	KOG4629	Predicted mechanosensitive ion channel	Cell wall/membrane/envelope biogenesis	CELLULAR PROCESSES AND SIGNALING	plantrefseq1-16	NP_001053550	Os04g0561000 [Oryza sativa Japonica Group]	75.7437	3077	874	88.4615	SA-TR76616|c1_g1_i7	2.29679	0.186912	SA-TR76616|c1_g1_i7	2.06933	0.576682	SA-TR76616|c1_g1_i7	-2.16868	0.638343	SA-TR76616|c1_g1_i7	-2.39614	0.318794	SA-TR76616|c1_g1_i7	-0.135073	0.841423	SA-TR76616|c1_g1_i7	-0.240852	0.699902	SA-TR76616|c1_g1_i7	0.0661449	0.962397	SA-TR76616|c1_g1_i7	-0.0396342	1	SA-TR76616|c1_g1_i7	2	132	0	0	162	886	82	46	308	257	0
SA-TR76616|c1_g1_i3	plant	3349	KOG4629	Predicted mechanosensitive ion channel	Cell wall/membrane/envelope biogenesis	CELLULAR PROCESSES AND SIGNALING	plantrefseq1-16	XP_003570063	PREDICTED: uncharacterized mscS family protein At1g78610-like [Brachypodium distachyon]	81.7904	3529	983	88.0561	SA-TR76616|c1_g1_i3	0.773775	0.134714	SA-TR76616|c1_g1_i3	0.97362	0.184883	SA-TR76616|c1_g1_i3	-0.352406	0.890536	SA-TR76616|c1_g1_i3	-0.152561	0.973596	SA-TR76616|c1_g1_i3	1.24834	0.0117671	SA-TR76616|c1_g1_i3	0.921695	0.130902	SA-TR76616|c1_g1_i3	-0.0243602	0.995447	SA-TR76616|c1_g1_i3	-0.351002	1	SA-TR76616|c1_g1_i3	1276	1872	810	3122	1356	3474	4684	2528	1768	2686	2014
XLTR1044064|c0_g1_i1	plant	537	KOG4629	Predicted mechanosensitive ion channel	Cell wall/membrane/envelope biogenesis	CELLULAR PROCESSES AND SIGNALING	plantrefseq1-16	XP_003581523	PREDICTED: uncharacterized mscS family protein At1g78610-like [Brachypodium distachyon]	89.0805	620	174	97.2067	XLTR1044064|c0_g1_i1	0.592332	NA	XLTR1044064|c0_g1_i1	1.76963	NA	XLTR1044064|c0_g1_i1	-1.8615	NA	XLTR1044064|c0_g1_i1	-0.684205	NA	XLTR1044064|c0_g1_i1	-0.0841467	0.838747	XLTR1044064|c0_g1_i1	-0.230452	0.343668	XLTR1044064|c0_g1_i1	0.132854	NA	XLTR1044064|c0_g1_i1	-0.0134511	1	XLTR1044064|c0_g1_i1	0	4	0	0	8	55	0	10	22	15	0
SA-TR65469|c0_g2_i3	plant	1970	KOG4629	Predicted mechanosensitive ion channel	Cell wall/membrane/envelope biogenesis	CELLULAR PROCESSES AND SIGNALING	plantrefseq1-16	XP_003580373	PREDICTED: uncharacterized MscS family protein HP_0415-like [Brachypodium distachyon]	78.6389	2043	529	80.5584	SA-TR65469|c0_g2_i3	0.126002	0.870045	SA-TR65469|c0_g2_i3	0.471119	0.39109	SA-TR65469|c0_g2_i3	-0.942155	0.0243538	SA-TR65469|c0_g2_i3	-0.597038	0.186605	SA-TR65469|c0_g2_i3	0.404715	0.290439	SA-TR65469|c0_g2_i3	0.580253	0.152922	SA-TR65469|c0_g2_i3	-0.570237	0.357535	SA-TR65469|c0_g2_i3	-0.394698	1	SA-TR65469|c0_g2_i3	522	478	286	452	852	828	1080	1348	1638	1440	892
HTR39218|c0_g1_i1	plant	2192	KOG4629	Predicted mechanosensitive ion channel	Cell wall/membrane/envelope biogenesis	CELLULAR PROCESSES AND SIGNALING	plantrefseq1-16	XP_003560953	PREDICTED: uncharacterized protein At5g12080-like [Brachypodium distachyon]	88.7122	2614	629	86.0858	HTR39218|c0_g1_i1	0.404528	0.568007	HTR39218|c0_g1_i1	-0.51616	0.672034	HTR39218|c0_g1_i1	0.32739	0.930443	HTR39218|c0_g1_i1	-0.593299	0.49293	HTR39218|c0_g1_i1	0.342919	0.635662	HTR39218|c0_g1_i1	-0.0786245	0.938566	HTR39218|c0_g1_i1	0.783472	0.484452	HTR39218|c0_g1_i1	0.361929	1	HTR39218|c0_g1_i1	560	858	632	560	2045	1101	672	945	615	1272	932
XLTR930250|c0_g1_i10	plant	1767	KOG2516	Protein involved in dolichol pathway for N-glycosylation (mannosyltransferase family)	Cell wall/membrane/envelope biogenesis	CELLULAR PROCESSES AND SIGNALING	plantrefseq1-16	XP_002448266	hypothetical protein SORBIDRAFT_06g024210 [Sorghum bicolor]	71.0021	1699	469	79.6265	XLTR930250|c0_g1_i10	-0.0955201	0.851621	XLTR930250|c0_g1_i10	-0.253538	0.591257	XLTR930250|c0_g1_i10	-0.227116	0.743226	XLTR930250|c0_g1_i10	-0.385134	0.232133	XLTR930250|c0_g1_i10	-0.165212	0.574993	XLTR930250|c0_g1_i10	-0.135412	0.671601	XLTR930250|c0_g1_i10	-0.250967	0.652201	XLTR930250|c0_g1_i10	-0.221167	1	XLTR930250|c0_g1_i10	362	355	236	168	283	449	423	346	322	577	587
CTR51447|c0_g2_i1	plant	1846	KOG2516	Protein involved in dolichol pathway for N-glycosylation (mannosyltransferase family)	Cell wall/membrane/envelope biogenesis	CELLULAR PROCESSES AND SIGNALING	plantrefseq1-16	XP_003580264	PREDICTED: dol-P-Man:Man(7)GlcNAc(2)-PP-Dol alpha-16-mannosyltransferase-like [Brachypodium distachyon]	92.4025	2326	487	79.1441	CTR51447|c0_g2_i1	-0.0482587	1	CTR51447|c0_g2_i1	-0.315506	0.4285	CTR51447|c0_g2_i1	-0.157601	0.898263	CTR51447|c0_g2_i1	-0.424848	0.173124	CTR51447|c0_g2_i1	-0.175729	0.544095	CTR51447|c0_g2_i1	-0.0772091	0.814993	CTR51447|c0_g2_i1	-0.283653	0.594402	CTR51447|c0_g2_i1	-0.185133	1	CTR51447|c0_g2_i1	461	482	297	241	386	574	571	420	393	732	733
XATR914276|c2_g1_i3	plant	1543	KOG4748	Subunit of Golgi mannosyltransferase complex	Cell wall/membrane/envelope biogenesis	CELLULAR PROCESSES AND SIGNALING	plantrefseq1-16	NP_001105164	alpha-6-galactosyltransferase [Zea mays]	79.6748	1464	369	71.7434	XATR914276|c2_g1_i3	-2.46451	0.0262615	XATR914276|c2_g1_i3	-0.47996	0.91529	XATR914276|c2_g1_i3	-0.997039	0.780854	XATR914276|c2_g1_i3	0.987514	0.630734	XATR914276|c2_g1_i3	0.842556	0.559926	XATR914276|c2_g1_i3	0.400468	0.830344	XATR914276|c2_g1_i3	-0.154934	0.976239	XATR914276|c2_g1_i3	-0.597023	1	XATR914276|c2_g1_i3	66	10	18	0	4	112	58	43	52	7	137
ATR39029|c0_g1_i1	plant	434	KOG4748	Subunit of Golgi mannosyltransferase complex	Cell wall/membrane/envelope biogenesis	CELLULAR PROCESSES AND SIGNALING	plantrefseq1-16	XP_002465378	hypothetical protein SORBIDRAFT_01g037530 [Sorghum bicolor]	78.4722	650	144	99.5392	ATR39029|c0_g1_i1	-0.11921	1	ATR39029|c0_g1_i1	0.206544	NA	ATR39029|c0_g1_i1	0.239019	NA	ATR39029|c0_g1_i1	0.564774	0.679927	ATR39029|c0_g1_i1	-1.24648	0.318271	ATR39029|c0_g1_i1	-2.63301	0.0130921	ATR39029|c0_g1_i1	1.18598	0.398945	ATR39029|c0_g1_i1	-0.200544	1	ATR39029|c0_g1_i1	0	4	6	8	4	16	6	0	1	0	8
DTR4983|c0_g1_i3	plant	365	KOG4748	Subunit of Golgi mannosyltransferase complex	Cell wall/membrane/envelope biogenesis	CELLULAR PROCESSES AND SIGNALING	plantrefseq1-16	NP_001047970	Os02g0723200 [Oryza sativa Japonica Group]	78.5124	536	121	99.4521	DTR4983|c0_g1_i3	-0.98553	0.191397	DTR4983|c0_g1_i3	1.06591	NA	DTR4983|c0_g1_i3	-1.39241	0.2472	DTR4983|c0_g1_i3	0.659025	0.607613	DTR4983|c0_g1_i3	-0.0465937	0.977531	DTR4983|c0_g1_i3	-0.619726	0.510712	DTR4983|c0_g1_i3	0.490984	0.78674	DTR4983|c0_g1_i3	-0.0821488	1	DTR4983|c0_g1_i3	23	6	7	12	3	26	131	40	4	30	62
XATR603312|c0_g1_i1	plant	1783	KOG4748	Subunit of Golgi mannosyltransferase complex	Cell wall/membrane/envelope biogenesis	CELLULAR PROCESSES AND SIGNALING	plantrefseq1-16	NP_001066160	Os12g0149300 [Oryza sativa Japonica Group]	75.2809	1736	445	74.8738	XATR603312|c0_g1_i1	1.12686	0.105421	XATR603312|c0_g1_i1	1.05548	0.243536	XATR603312|c0_g1_i1	0.155296	1	XATR603312|c0_g1_i1	0.0839148	0.935999	XATR603312|c0_g1_i1	-1.48119	0.171587	XATR603312|c0_g1_i1	-2.54364	0.0236308	XATR603312|c0_g1_i1	0.726818	0.767784	XATR603312|c0_g1_i1	-0.335626	1	XATR603312|c0_g1_i1	4	2	5	26	0	2	34	2	11	3	0
ETR27690|c1_g2_i1	plant	410	KOG4748	Subunit of Golgi mannosyltransferase complex	Cell wall/membrane/envelope biogenesis	CELLULAR PROCESSES AND SIGNALING	plantrefseq1-16	XP_003570475	PREDICTED: galactomannan galactosyltransferase 1-like [Brachypodium distachyon]	83.0882	591	136	99.5122	ETR27690|c1_g2_i1	-2.04635	0.0147012	ETR27690|c1_g2_i1	-0.38368	NA	ETR27690|c1_g2_i1	-0.818867	0.680536	ETR27690|c1_g2_i1	0.843807	0.617745	ETR27690|c1_g2_i1	0.774971	0.446809	ETR27690|c1_g2_i1	0.72576	0.603884	ETR27690|c1_g2_i1	-0.646531	0.815705	ETR27690|c1_g2_i1	-0.695742	1	ETR27690|c1_g2_i1	12	2	0	0	0	20	12	6	8	2	28
SL-TR36374|c0_g1_i3	plant	1386	KOG4748	Subunit of Golgi mannosyltransferase complex	Cell wall/membrane/envelope biogenesis	CELLULAR PROCESSES AND SIGNALING	plantrefseq1-16	XP_003575986	PREDICTED: galactomannan galactosyltransferase 1-like [Brachypodium distachyon]	75.8621	1495	377	81.6017	SL-TR36374|c0_g1_i3	-0.614735	0.617934	SL-TR36374|c0_g1_i3	1.16053	0.485099	SL-TR36374|c0_g1_i3	-1.5483	0.341907	SL-TR36374|c0_g1_i3	0.226966	1	SL-TR36374|c0_g1_i3	-0.685524	0.554627	SL-TR36374|c0_g1_i3	-1.2514	0.280986	SL-TR36374|c0_g1_i3	0.392329	0.88626	SL-TR36374|c0_g1_i3	-0.173546	1	SL-TR36374|c0_g1_i3	100	42	108	38	58	164	690	340	4	238	401
CTR63908|c0_g1_i1	plant	1649	KOG4748	Subunit of Golgi mannosyltransferase complex	Cell wall/membrane/envelope biogenesis	CELLULAR PROCESSES AND SIGNALING	plantrefseq1-16	XP_003575062	PREDICTED: putative glycosyltransferase 3-like isoform 2 [Brachypodium distachyon]	90.8096	2109	457	83.1413	CTR63908|c0_g1_i1	-0.0506115	0.966229	CTR63908|c0_g1_i1	0.111515	0.875358	CTR63908|c0_g1_i1	-0.0666645	1	CTR63908|c0_g1_i1	0.095462	0.873113	CTR63908|c0_g1_i1	0.387117	0.0736855	CTR63908|c0_g1_i1	0.0325384	0.930439	CTR63908|c0_g1_i1	0.251981	0.58737	CTR63908|c0_g1_i1	-0.102597	1	CTR63908|c0_g1_i1	566	492	412	322	630	548	770	690	574	686	866
XATR917598|c0_g1_i2	plant	2409	KOG4748	Subunit of Golgi mannosyltransferase complex	Cell wall/membrane/envelope biogenesis	CELLULAR PROCESSES AND SIGNALING	plantrefseq1-16	XP_003562624	PREDICTED: uncharacterized protein LOC100831408 [Brachypodium distachyon]	85.6105	3114	688	85.6787	XATR917598|c0_g1_i2	-0.399977	0.0671555	XATR917598|c0_g1_i2	-0.153116	0.804011	XATR917598|c0_g1_i2	-0.204599	0.76771	XATR917598|c0_g1_i2	0.0422621	1	XATR917598|c0_g1_i2	-0.194107	0.464503	XATR917598|c0_g1_i2	0.0655033	0.855689	XATR917598|c0_g1_i2	-0.179238	0.745918	XATR917598|c0_g1_i2	0.0803722	1	XATR917598|c0_g1_i2	604	656	510	200	508	658	852	580	692	858	1043
DTR153372|c0_g1_i1	plant	794	KOG4748	Subunit of Golgi mannosyltransferase complex	Cell wall/membrane/envelope biogenesis	CELLULAR PROCESSES AND SIGNALING	plantrefseq1-16	XP_003558085	PREDICTED: xyloglucan 6-xylosyltransferase-like [Brachypodium distachyon]	85.3403	880	191	72.1662	DTR153372|c0_g1_i1	-0.104705	0.491015	DTR153372|c0_g1_i1	0	NA	DTR153372|c0_g1_i1	0	NA	DTR153372|c0_g1_i1	0.104705	0.594358	DTR153372|c0_g1_i1	-0.916903	0.255047	DTR153372|c0_g1_i1	-1.98534	0.0181816	DTR153372|c0_g1_i1	0.656068	0.696896	DTR153372|c0_g1_i1	-0.412372	1	DTR153372|c0_g1_i1	0	0	0	0	0	0	0	0	0	0	0
SA-TR62478|c2_g1_i1	plant	1545	KOG4748	Subunit of Golgi mannosyltransferase complex	Cell wall/membrane/envelope biogenesis	CELLULAR PROCESSES AND SIGNALING	plantrefseq1-16	XP_003558113	PREDICTED: xyloglucan 6-xylosyltransferase-like [Brachypodium distachyon]	89.5522	1804	402	78.0583	SA-TR62478|c2_g1_i1	-0.587101	0.382658	SA-TR62478|c2_g1_i1	0.551997	0.671571	SA-TR62478|c2_g1_i1	-0.13515	1	SA-TR62478|c2_g1_i1	1.00395	0.214511	SA-TR62478|c2_g1_i1	-0.356371	0.646499	SA-TR62478|c2_g1_i1	-0.379925	0.654634	SA-TR62478|c2_g1_i1	-0.245597	0.892637	SA-TR62478|c2_g1_i1	-0.26915	1	SA-TR62478|c2_g1_i1	1102	368	696	400	436	1102	1782	926	340	336	1364
SA-TR63262|c0_g1_i1	plant	1561	KOG4748	Subunit of Golgi mannosyltransferase complex	Cell wall/membrane/envelope biogenesis	CELLULAR PROCESSES AND SIGNALING	plantrefseq1-16	XP_003561702	PREDICTED: xyloglucan 6-xylosyltransferase-like [Brachypodium distachyon]	73.8255	1690	447	85.9065	SA-TR63262|c0_g1_i1	0.121623	1	SA-TR63262|c0_g1_i1	1.32344	0.326037	SA-TR63262|c0_g1_i1	0.677368	0.877	SA-TR63262|c0_g1_i1	1.87918	0.100459	SA-TR63262|c0_g1_i1	-1.96675	0.0516195	SA-TR63262|c0_g1_i1	-3.9614	9.47614e-05	SA-TR63262|c0_g1_i1	2.16041	0.113952	SA-TR63262|c0_g1_i1	0.165761	1	SA-TR63262|c0_g1_i1	12	46	28	90	34	70	36	28	28	14	54
ATR76922|c0_g2_i1	plant	373	KOG4748	Subunit of Golgi mannosyltransferase complex	Cell wall/membrane/envelope biogenesis	CELLULAR PROCESSES AND SIGNALING	plantrefseq1-16	XP_002514720	Xyloglucan 6-xylosyltransferase putative [Ricinus communis]	84.5528	617	123	98.9276	ATR76922|c0_g2_i1	0.630128	0.0421142	ATR76922|c0_g2_i1	0.430064	NA	ATR76922|c0_g2_i1	0.200064	NA	ATR76922|c0_g2_i1	0	1	ATR76922|c0_g2_i1	-1.38806	0.240543	ATR76922|c0_g2_i1	-2.26773	0.054465	ATR76922|c0_g2_i1	0.718372	0.739955	ATR76922|c0_g2_i1	-0.161304	1	ATR76922|c0_g2_i1	0	0	0	7	0	0	6	2	0	0	0
SA-TR81394|c0_g3_i4	plant	310	KOG1371	UDP-glucose 4-epimerase/UDP-sulfoquinovose synthase	Cell wall/membrane/envelope biogenesis	CELLULAR PROCESSES AND SIGNALING	plantrefseq1-16	XP_002467861	hypothetical protein SORBIDRAFT_01g035380 [Sorghum bicolor]	70.3704	316	81	78.3871	SA-TR81394|c0_g3_i4	1.16881	0.127372	SA-TR81394|c0_g3_i4	0.235464	0.955969	SA-TR81394|c0_g3_i4	0.0605548	1	SA-TR81394|c0_g3_i4	-0.872791	0.449631	SA-TR81394|c0_g3_i4	0.893682	0.309517	SA-TR81394|c0_g3_i4	0.763376	0.447355	SA-TR81394|c0_g3_i4	0.647229	0.729159	SA-TR81394|c0_g3_i4	0.516923	1	SA-TR81394|c0_g3_i4	90	139	218	286	79	68	144	579	89	200	122
XLTR913900|c1_g4_i1	plant	294	KOG1371	UDP-glucose 4-epimerase/UDP-sulfoquinovose synthase	Cell wall/membrane/envelope biogenesis	CELLULAR PROCESSES AND SIGNALING	plantrefseq1-16	XP_002452964	hypothetical protein SORBIDRAFT_04g035630 [Sorghum bicolor]	96.9072	497	97	98.9796	XLTR913900|c1_g4_i1	0.359325	0.580367	XLTR913900|c1_g4_i1	0.694556	0.398137	XLTR913900|c1_g4_i1	-0.0825035	1	XLTR913900|c1_g4_i1	0.252727	0.84257	XLTR913900|c1_g4_i1	0.721254	0.184428	XLTR913900|c1_g4_i1	0.997151	0.0836642	XLTR913900|c1_g4_i1	-0.303273	0.812791	XLTR913900|c1_g4_i1	-0.0273761	1	XLTR913900|c1_g4_i1	261	138	233	94	137	462	358	156	121	115	183
ETR9253|c0_g2_i2	plant	528	KOG1371	UDP-glucose 4-epimerase/UDP-sulfoquinovose synthase	Cell wall/membrane/envelope biogenesis	CELLULAR PROCESSES AND SIGNALING	plantrefseq1-16	XP_002444715	hypothetical protein SORBIDRAFT_07g026520 [Sorghum bicolor]	91.5152	790	165	93.75	ETR9253|c0_g2_i2	-0.398462	0.643506	ETR9253|c0_g2_i2	0.665006	0.591402	ETR9253|c0_g2_i2	0.140747	1	ETR9253|c0_g2_i2	1.20421	0.144369	ETR9253|c0_g2_i2	-0.0192577	0.993116	ETR9253|c0_g2_i2	0.0270006	0.977073	ETR9253|c0_g2_i2	0.112388	0.967939	ETR9253|c0_g2_i2	0.158647	1	ETR9253|c0_g2_i2	141	106	96	73	91	230	122	56	97	92	125
CTR48181|c0_g1_i1	plant	247	KOG1371	UDP-glucose 4-epimerase/UDP-sulfoquinovose synthase	Cell wall/membrane/envelope biogenesis	CELLULAR PROCESSES AND SIGNALING	plantrefseq1-16	NP_001150944	NAD-dependent epimerase/dehydratase family protein [Zea mays]	92.6829	415	82	99.5951	CTR48181|c0_g1_i1	-0.848394	0.360606	CTR48181|c0_g1_i1	1.30538	NA	CTR48181|c0_g1_i1	-0.287932	1	CTR48181|c0_g1_i1	1.86584	0.0648865	CTR48181|c0_g1_i1	-0.424675	0.62601	CTR48181|c0_g1_i1	-0.0487098	0.975812	CTR48181|c0_g1_i1	-0.553855	0.749471	CTR48181|c0_g1_i1	-0.177891	1	CTR48181|c0_g1_i1	30	9	35	19	17	99	53	11	5	20	22
XLTR920012|c1_g4_i2	plant	329	KOG1371	UDP-glucose 4-epimerase/UDP-sulfoquinovose synthase	Cell wall/membrane/envelope biogenesis	CELLULAR PROCESSES AND SIGNALING	plantrefseq1-16	NP_001056512	Os05g0595100 [Oryza sativa Japonica Group]	86.5385	458	104	94.8328	XLTR920012|c1_g4_i2	1.04259	0.255408	XLTR920012|c1_g4_i2	-0.103727	1	XLTR920012|c1_g4_i2	-0.0600925	1	XLTR920012|c1_g4_i2	-1.20641	0.323895	XLTR920012|c1_g4_i2	0.571131	0.607477	XLTR920012|c1_g4_i2	0.171952	0.908413	XLTR920012|c1_g4_i2	0.894106	0.652601	XLTR920012|c1_g4_i2	0.494926	1	XLTR920012|c1_g4_i2	281	601	938	1291	459	375	498	2796	369	1101	511
GTR88347|c0_g2_i1	plant	396	KOG1371	UDP-glucose 4-epimerase/UDP-sulfoquinovose synthase	Cell wall/membrane/envelope biogenesis	CELLULAR PROCESSES AND SIGNALING	plantrefseq1-16	NP_001062295	Os08g0526100 [Oryza sativa Japonica Group]	94.2857	503	105	79.5455	GTR88347|c0_g2_i1	-0.0869868	1	GTR88347|c0_g2_i1	0.385719	NA	GTR88347|c0_g2_i1	0.360666	0.952233	GTR88347|c0_g2_i1	0.833372	0.385224	GTR88347|c0_g2_i1	0.521463	0.51835	GTR88347|c0_g2_i1	0.15327	0.853235	GTR88347|c0_g2_i1	0.524883	0.776503	GTR88347|c0_g2_i1	0.15669	1	GTR88347|c0_g2_i1	55	23	30	9	49	43	37	33	20	26	32
XLTR939312|c0_g5_i1	plant	1431	KOG1371	UDP-glucose 4-epimerase/UDP-sulfoquinovose synthase	Cell wall/membrane/envelope biogenesis	CELLULAR PROCESSES AND SIGNALING	plantrefseq1-16	XP_003557616	PREDICTED: probable UDP-arabinose 4-epimerase 1-like [Brachypodium distachyon]	96	2076	400	83.8574	XLTR939312|c0_g5_i1	-0.0023559	1	XLTR939312|c0_g5_i1	0.248165	0.848825	XLTR939312|c0_g5_i1	-0.215159	0.960803	XLTR939312|c0_g5_i1	0.0353617	1	XLTR939312|c0_g5_i1	-0.620095	0.183835	XLTR939312|c0_g5_i1	-1.14405	0.0173721	XLTR939312|c0_g5_i1	0.472007	0.628196	XLTR939312|c0_g5_i1	-0.0519517	1	XLTR939312|c0_g5_i1	1346	1198	1274	2554	1504	2472	2820	2692	1722	2856	1954
SA-TR78743|c0_g3_i4	plant	1067	KOG1371	UDP-glucose 4-epimerase/UDP-sulfoquinovose synthase	Cell wall/membrane/envelope biogenesis	CELLULAR PROCESSES AND SIGNALING	plantrefseq1-16	XP_003581674	PREDICTED: probable UDP-arabinose 4-epimerase 2-like [Brachypodium distachyon]	93.0909	1373	275	77.3196	SA-TR78743|c0_g3_i4	1.40407	3.37034e-05	SA-TR78743|c0_g3_i4	0.179177	0.892374	SA-TR78743|c0_g3_i4	0.923492	0.0716729	SA-TR78743|c0_g3_i4	-0.301402	0.653758	SA-TR78743|c0_g3_i4	0.0833714	0.888902	SA-TR78743|c0_g3_i4	-0.247827	0.642799	SA-TR78743|c0_g3_i4	0.19773	0.854963	SA-TR78743|c0_g3_i4	-0.133468	1	SA-TR78743|c0_g3_i4	1541	1818	3944	3744	2597	1615	2266	2901	1561	1430	1986
ATR67868|c0_g1_i1	plant	1501	KOG1371	UDP-glucose 4-epimerase/UDP-sulfoquinovose synthase	Cell wall/membrane/envelope biogenesis	CELLULAR PROCESSES AND SIGNALING	plantrefseq1-16	XP_003577988	PREDICTED: UDP-glucose 4-epimerase GEPI48-like [Brachypodium distachyon]	89.6739	1778	368	73.551	ATR67868|c0_g1_i1	-0.076814	0.977852	ATR67868|c0_g1_i1	-0.0313956	1	ATR67868|c0_g1_i1	0.251234	0.835683	ATR67868|c0_g1_i1	0.296652	0.570407	ATR67868|c0_g1_i1	-1.23476	2.13723e-05	ATR67868|c0_g1_i1	-1.35553	8.12694e-05	ATR67868|c0_g1_i1	0.286575	0.706428	ATR67868|c0_g1_i1	0.165801	1	ATR67868|c0_g1_i1	794	746	884	652	892	1230	1426	883	490	406	1462
SA-TR81394|c0_g3_i6	plant	885	KOG1371	UDP-glucose 4-epimerase/UDP-sulfoquinovose synthase	Cell wall/membrane/envelope biogenesis	CELLULAR PROCESSES AND SIGNALING	plantrefseq1-16	XP_003567776	PREDICTED: UDP-glucose 4-epimerase GEPI48-like [Brachypodium distachyon]	92.2034	1463	295	100	SA-TR81394|c0_g3_i6	1.00546	0.261005	SA-TR81394|c0_g3_i6	-0.09854	1	SA-TR81394|c0_g3_i6	-0.0947395	1	SA-TR81394|c0_g3_i6	-1.19874	0.31153	SA-TR81394|c0_g3_i6	0.780118	0.438211	SA-TR81394|c0_g3_i6	0.313121	0.809239	SA-TR81394|c0_g3_i6	0.922982	0.631154	SA-TR81394|c0_g3_i6	0.455985	1	SA-TR81394|c0_g3_i6	1424	2784	4507	6343	2750	1635	2731	14414	1955	5432	2564
HTR70906|c0_g1_i1	plant	1227	KOG1371	UDP-glucose 4-epimerase/UDP-sulfoquinovose synthase	Cell wall/membrane/envelope biogenesis	CELLULAR PROCESSES AND SIGNALING	plantrefseq1-16	XP_003578479	PREDICTED: UDP-glucose 4-epimerase-like [Brachypodium distachyon]	89.049	1688	347	84.8411	HTR70906|c0_g1_i1	-1.26236	0.484428	HTR70906|c0_g1_i1	1.33837	NA	HTR70906|c0_g1_i1	-2.40066	0.415228	HTR70906|c0_g1_i1	0.20007	1	HTR70906|c0_g1_i1	1.74505	0.259436	HTR70906|c0_g1_i1	0.515057	0.793432	HTR70906|c0_g1_i1	1.1481	0.752379	HTR70906|c0_g1_i1	-0.0818948	1	HTR70906|c0_g1_i1	10	16	12	4	10	2	42	12	0	384	34
DTR276940|c0_g1_i1	plant	363	KOG1371	UDP-glucose 4-epimerase/UDP-sulfoquinovose synthase	Cell wall/membrane/envelope biogenesis	CELLULAR PROCESSES AND SIGNALING	plantrefseq1-16	XP_003564175	PREDICTED: UDP-glucuronate 4-epimerase 1-like [Brachypodium distachyon]	98.3333	616	120	99.1736	DTR276940|c0_g1_i1	0.37645	0.520547	DTR276940|c0_g1_i1	0.738	0.321878	DTR276940|c0_g1_i1	-0.0203493	1	DTR276940|c0_g1_i1	0.341201	0.696059	DTR276940|c0_g1_i1	0.511539	0.32438	DTR276940|c0_g1_i1	0.984873	0.0473377	DTR276940|c0_g1_i1	-0.351967	0.721663	DTR276940|c0_g1_i1	0.121368	1	DTR276940|c0_g1_i1	57	48	43	18	28	96	60	38	28	34	45
XLTR913900|c1_g2_i1	plant	741	KOG1371	UDP-glucose 4-epimerase/UDP-sulfoquinovose synthase	Cell wall/membrane/envelope biogenesis	CELLULAR PROCESSES AND SIGNALING	plantrefseq1-16	XP_003570280	PREDICTED: UDP-glucuronate 4-epimerase 1-like [Brachypodium distachyon]	96.748	1207	246	99.5951	XLTR913900|c1_g2_i1	0.214501	0.794186	XLTR913900|c1_g2_i1	0.795015	0.260203	XLTR913900|c1_g2_i1	-0.0681758	1	XLTR913900|c1_g2_i1	0.512338	0.480358	XLTR913900|c1_g2_i1	0.734396	0.143673	XLTR913900|c1_g2_i1	0.969181	0.076024	XLTR913900|c1_g2_i1	-0.121038	0.94253	XLTR913900|c1_g2_i1	0.113748	1	XLTR913900|c1_g2_i1	1273	768	1398	554	953	2517	2035	826	755	713	1101
XATR887801|c0_g1_i1	plant	1475	KOG1371	UDP-glucose 4-epimerase/UDP-sulfoquinovose synthase	Cell wall/membrane/envelope biogenesis	CELLULAR PROCESSES AND SIGNALING	plantrefseq1-16	XP_003558346	PREDICTED: UDP-glucuronate 4-epimerase 2-like [Brachypodium distachyon]	96.8927	1665	354	72	XATR887801|c0_g1_i1	0.000858051	1	XATR887801|c0_g1_i1	0.666011	0.192227	XATR887801|c0_g1_i1	-0.0364342	1	XATR887801|c0_g1_i1	0.628719	0.186821	XATR887801|c0_g1_i1	-0.0342576	0.958997	XATR887801|c0_g1_i1	-0.644079	0.12863	XATR887801|c0_g1_i1	0.629359	0.324137	XATR887801|c0_g1_i1	0.0195378	1	XATR887801|c0_g1_i1	656	790	452	744	614	1018	910	542	1058	868	820
XATR875923|c0_g1_i2	plant	2032	KOG1371	UDP-glucose 4-epimerase/UDP-sulfoquinovose synthase	Cell wall/membrane/envelope biogenesis	CELLULAR PROCESSES AND SIGNALING	plantrefseq1-16	XP_003574390	PREDICTED: UDP-sulfoquinovose synthase chloroplastic-like [Brachypodium distachyon]	92.9752	2337	484	71.4567	XATR875923|c0_g1_i2	-0.723765	0.13845	XATR875923|c0_g1_i2	-0.875662	0.220567	XATR875923|c0_g1_i2	0.0927347	1	XATR875923|c0_g1_i2	-0.0591615	1	XATR875923|c0_g1_i2	-1.55202	0.000542612	XATR875923|c0_g1_i2	-2.03567	8.81828e-05	XATR875923|c0_g1_i2	0.841017	0.338249	XATR875923|c0_g1_i2	0.357375	1	XATR875923|c0_g1_i2	4195	6323	4683	5064	8641	8937	9614	4948	5424	6410	8594
Lisotig09891	plant	1911	KOG1371	UDP-glucose 4-epimerase/UDP-sulfoquinovose synthase	Cell wall/membrane/envelope biogenesis	CELLULAR PROCESSES AND SIGNALING	plantrefseq1-16	NP_001147328	protein capI [Zea mays]	84.2222	1847	450	70.6436	Lisotig09891	-0.446528	0.56576	Lisotig09891	0.255425	0.911847	Lisotig09891	-0.0385725	1	Lisotig09891	0.66338	0.483677	Lisotig09891	-0.135342	0.887323	Lisotig09891	-0.185253	0.852705	Lisotig09891	0.124303	0.959968	Lisotig09891	0.0743925	1	Lisotig09891	684	576	345	463	450	1087	632	304	841	497	702
SA-TR78743|c0_g2_i4	plant	737	KOG1371	UDP-glucose 4-epimerase/UDP-sulfoquinovose synthase	Cell wall/membrane/envelope biogenesis	CELLULAR PROCESSES AND SIGNALING	plantrefseq1-16	NP_001169245	uncharacterized protein LOC100383103 [Zea mays]	90.2857	848	175	71.2347	SA-TR78743|c0_g2_i4	1.40076	0.00053848	SA-TR78743|c0_g2_i4	0.0834748	0.992233	SA-TR78743|c0_g2_i4	0.972729	0.127906	SA-TR78743|c0_g2_i4	-0.344552	0.66445	SA-TR78743|c0_g2_i4	-0.118808	0.860596	SA-TR78743|c0_g2_i4	-0.155726	0.821077	SA-TR78743|c0_g2_i4	0.0290147	0.992665	SA-TR78743|c0_g2_i4	-0.00790279	1	SA-TR78743|c0_g2_i4	746	872	1966	2066	1217	701	1133	1398	867	685	1029
XLTR959042|c0_g2_i11	plant	2508	KOG2388	UDP-N-acetylglucosamine pyrophosphorylase	Cell wall/membrane/envelope biogenesis	CELLULAR PROCESSES AND SIGNALING	plantrefseq1-16	XP_003563510	PREDICTED: LOW QUALITY PROTEIN: UDP-sugar pyrophosphorylase-like [Brachypodium distachyon]	90.671	3020	611	73.0861	XLTR959042|c0_g2_i11	-0.352021	0.280244	XLTR959042|c0_g2_i11	-0.303255	0.628701	XLTR959042|c0_g2_i11	-0.0634207	1	XLTR959042|c0_g2_i11	-0.0146547	1	XLTR959042|c0_g2_i11	-0.585558	0.0582717	XLTR959042|c0_g2_i11	-0.811513	0.0165703	XLTR959042|c0_g2_i11	0.180431	0.822918	XLTR959042|c0_g2_i11	-0.0455244	1	XLTR959042|c0_g2_i11	870	1103	1014	484	1127	828	1072	1458	1289	1430	1276
SA-TR54838|c0_g1_i7	plant	1494	KOG2388	UDP-N-acetylglucosamine pyrophosphorylase	Cell wall/membrane/envelope biogenesis	CELLULAR PROCESSES AND SIGNALING	plantrefseq1-16	XP_003580539	PREDICTED: probable UDP-N-acetylglucosamine pyrophosphorylase-like [Brachypodium distachyon]	94.8187	1996	386	77.51	SA-TR54838|c0_g1_i7	-0.744805	0.242964	SA-TR54838|c0_g1_i7	0.2875	0.891612	SA-TR54838|c0_g1_i7	-0.391091	0.906307	SA-TR54838|c0_g1_i7	0.641214	0.496396	SA-TR54838|c0_g1_i7	-1.79363	0.00154181	SA-TR54838|c0_g1_i7	-3.12054	8.90706e-07	SA-TR54838|c0_g1_i7	1.90691	0.0204183	SA-TR54838|c0_g1_i7	0.580006	1	SA-TR54838|c0_g1_i7	1947	1479	1140	1280	694	3775	2446	1266	1813	2142	2984
XATR940519|c0_g1_i2	plant	1991	KOG2388	UDP-N-acetylglucosamine pyrophosphorylase	Cell wall/membrane/envelope biogenesis	CELLULAR PROCESSES AND SIGNALING	plantrefseq1-16	XP_003573543	PREDICTED: probable UDP-N-acetylglucosamine pyrophosphorylase-like [Brachypodium distachyon]	93.8776	2303	490	73.8322	XATR940519|c0_g1_i2	-0.797929	0.00124959	XATR940519|c0_g1_i2	-0.181243	0.809938	XATR940519|c0_g1_i2	-0.247628	0.767242	XATR940519|c0_g1_i2	0.369058	0.333987	XATR940519|c0_g1_i2	-0.705614	0.00602002	XATR940519|c0_g1_i2	-0.347002	0.30701	XATR940519|c0_g1_i2	-0.188584	0.790898	XATR940519|c0_g1_i2	0.170027	1	XATR940519|c0_g1_i2	815	502	463	200	475	809	861	702	595	778	1368
SA-TR13489|c0_g1_i4	plant	2105	KOG2388	UDP-N-acetylglucosamine pyrophosphorylase	Cell wall/membrane/envelope biogenesis	CELLULAR PROCESSES AND SIGNALING	plantrefseq1-16	XP_003567886	PREDICTED: uncharacterized protein LOC100844980 [Brachypodium distachyon]	83.1579	2447	570	81.2352	SA-TR13489|c0_g1_i4	-0.403099	0.21673	SA-TR13489|c0_g1_i4	-0.48596	0.318166	SA-TR13489|c0_g1_i4	-0.0632326	1	SA-TR13489|c0_g1_i4	-0.146093	0.866366	SA-TR13489|c0_g1_i4	0.985354	0.000685584	SA-TR13489|c0_g1_i4	1.16333	0.000566649	SA-TR13489|c0_g1_i4	-0.444876	0.471959	SA-TR13489|c0_g1_i4	-0.266898	1	SA-TR13489|c0_g1_i4	584	652	642	868	1368	1036	1413	978	1290	882	1865
XLTR873136|c8_g1_i2	plant	398	KOG0676	Actin and related proteins	Cytoskeleton	CELLULAR PROCESSES AND SIGNALING	plantrefseq1-16	XP_001699068	actin [Chlamydomonas reinhardtii]	94.697	671	132	99.4975	XLTR873136|c8_g1_i2	0.0868714	0.863047	XLTR873136|c8_g1_i2	-0.269424	0.359252	XLTR873136|c8_g1_i2	0.156593	0.638343	XLTR873136|c8_g1_i2	-0.199702	0.682314	XLTR873136|c8_g1_i2	-1.4431	0.25336	XLTR873136|c8_g1_i2	-2.37964	0.0744083	XLTR873136|c8_g1_i2	-0.423651	0.905579	XLTR873136|c8_g1_i2	-1.36019	1	XLTR873136|c8_g1_i2	0	2	0	0	0	0	0	0	0	0	0
DTR32063|c7_g5_i2	plant	303	KOG0676	Actin and related proteins	Cytoskeleton	CELLULAR PROCESSES AND SIGNALING	plantrefseq1-16	XP_003622020	Actin [Medicago truncatula]	94.7368	478	95	94.0594	DTR32063|c7_g5_i2	0	1	DTR32063|c7_g5_i2	0	1	DTR32063|c7_g5_i2	0	1	DTR32063|c7_g5_i2	0	1	DTR32063|c7_g5_i2	-1.9084	0.174382	DTR32063|c7_g5_i2	-2.11584	0.194053	DTR32063|c7_g5_i2	-1.44719	0.619848	DTR32063|c7_g5_i2	-1.65463	0.988433	DTR32063|c7_g5_i2	0	0	0	0	0	0	0	0	0	0	0
GTR59239|c0_g1_i2	plant	233	KOG0676	Actin and related proteins	Cytoskeleton	CELLULAR PROCESSES AND SIGNALING	plantrefseq1-16	XP_003602545	Actin [Medicago truncatula]	85.5263	349	76	97.8541	GTR59239|c0_g1_i2	0	1	GTR59239|c0_g1_i2	0	NA	GTR59239|c0_g1_i2	0	1	GTR59239|c0_g1_i2	0	1	GTR59239|c0_g1_i2	-2.22638	0.0120047	GTR59239|c0_g1_i2	-1.47439	0.202259	GTR59239|c0_g1_i2	-0.956427	0.635287	GTR59239|c0_g1_i2	-0.204438	1	GTR59239|c0_g1_i2	0	0	0	0	0	0	0	0	0	0	0
XATR932719|c0_g1_i1	plant	322	KOG0676	Actin and related proteins	Cytoskeleton	CELLULAR PROCESSES AND SIGNALING	plantrefseq1-16	XP_003602546	Actin [Medicago truncatula]	80.1887	472	106	98.7578	XATR932719|c0_g1_i1	0	1	XATR932719|c0_g1_i1	0	NA	XATR932719|c0_g1_i1	0	NA	XATR932719|c0_g1_i1	0	NA	XATR932719|c0_g1_i1	1.37735	0.472765	XATR932719|c0_g1_i1	1.68664	0.288259	XATR932719|c0_g1_i1	0.411831	NA	XATR932719|c0_g1_i1	0.721118	1	XATR932719|c0_g1_i1	0	0	0	0	0	0	0	0	0	0	0
XATR953071|c0_g1_i1	plant	667	KOG0676	Actin and related proteins	Cytoskeleton	CELLULAR PROCESSES AND SIGNALING	plantrefseq1-16	XP_003593122	Actin [Medicago truncatula]	73.3032	884	221	99.4003	XATR953071|c0_g1_i1	0	1	XATR953071|c0_g1_i1	0	NA	XATR953071|c0_g1_i1	0	1	XATR953071|c0_g1_i1	0	1	XATR953071|c0_g1_i1	0.643932	0.696209	XATR953071|c0_g1_i1	4.34221	0.0975404	XATR953071|c0_g1_i1	-4.66672	0.188297	XATR953071|c0_g1_i1	-0.968438	1	XATR953071|c0_g1_i1	0	0	0	0	0	0	0	0	0	0	0
XATR857163|c6_g3_i1	plant	316	KOG0676	Actin and related proteins	Cytoskeleton	CELLULAR PROCESSES AND SIGNALING	plantrefseq1-16	NP_188508	actin 2 [Arabidopsis thaliana]	86.4078	493	103	97.7848	XATR857163|c6_g3_i1	-0.0471033	0.780047	XATR857163|c6_g3_i1	0	1	XATR857163|c6_g3_i1	0	1	XATR857163|c6_g3_i1	0.0471033	0.817729	XATR857163|c6_g3_i1	0.932937	0.275197	XATR857163|c6_g3_i1	2.09238	0.015286	XATR857163|c6_g3_i1	-1.8224	0.129608	XATR857163|c6_g3_i1	-0.662961	1	XATR857163|c6_g3_i1	0	0	0	0	0	0	0	0	0	0	0
XATR857163|c6_g9_i2	plant	253	KOG0676	Actin and related proteins	Cytoskeleton	CELLULAR PROCESSES AND SIGNALING	plantrefseq1-16	NP_850611	actin 2 [Arabidopsis thaliana]	90.3614	410	83	98.419	XATR857163|c6_g9_i2	0.209748	0.215408	XATR857163|c6_g9_i2	0.0589316	0.829237	XATR857163|c6_g9_i2	0.150817	0.940168	XATR857163|c6_g9_i2	0	1	XATR857163|c6_g9_i2	1.65788	0.14266	XATR857163|c6_g9_i2	1.70318	0.193323	XATR857163|c6_g9_i2	-1.04049	0.676832	XATR857163|c6_g9_i2	-0.995188	1	XATR857163|c6_g9_i2	0	0	0	2	0	0	1	0	0	0	0
XATR530193|c0_g1_i2	plant	272	KOG0676	Actin and related proteins	Cytoskeleton	CELLULAR PROCESSES AND SIGNALING	plantrefseq1-16	NP_200745	actin 4 [Arabidopsis thaliana]	88.8889	423	90	99.2647	XATR530193|c0_g1_i2	0.108683	0.450029	XATR530193|c0_g1_i2	-0.0749165	0.739603	XATR530193|c0_g1_i2	0.108683	0.826734	XATR530193|c0_g1_i2	-0.0749165	0.588575	XATR530193|c0_g1_i2	1.71786	0.187084	XATR530193|c0_g1_i2	1.98163	0.180904	XATR530193|c0_g1_i2	-1.38986	0.610408	XATR530193|c0_g1_i2	-1.12609	1	XATR530193|c0_g1_i2	0	0	0	1	0	0	0	0	0	0	0
XLTR944887|c10_g4_i1	plant	439	KOG0676	Actin and related proteins	Cytoskeleton	CELLULAR PROCESSES AND SIGNALING	plantrefseq1-16	NP_196543	actin 7 [Arabidopsis thaliana]	93.1507	736	146	99.7722	XLTR944887|c10_g4_i1	-1.42664	0.217101	XLTR944887|c10_g4_i1	0.0978568	1	XLTR944887|c10_g4_i1	-0.166148	1	XLTR944887|c10_g4_i1	1.35835	0.406342	XLTR944887|c10_g4_i1	0.992711	0.468214	XLTR944887|c10_g4_i1	2.53934	0.0531335	XLTR944887|c10_g4_i1	-2.01838	0.323978	XLTR944887|c10_g4_i1	-0.471742	1	XLTR944887|c10_g4_i1	188	18	68	20	18	128	203	104	30	15	322
XATR935066|c2_g4_i4	plant	441	KOG0676	Actin and related proteins	Cytoskeleton	CELLULAR PROCESSES AND SIGNALING	plantrefseq1-16	XP_003061104	actin flagellar inner arm intermediate chain [Micromonas pusilla CCMP1545]	98.6301	778	146	99.3197	XATR935066|c2_g4_i4	-0.650247	0.318786	XATR935066|c2_g4_i4	0.110905	0.933811	XATR935066|c2_g4_i4	-0.0891347	1	XATR935066|c2_g4_i4	0.672017	0.404674	XATR935066|c2_g4_i4	-0.135069	0.954788	XATR935066|c2_g4_i4	0.407851	0.844513	XATR935066|c2_g4_i4	-1.51948	0.59818	XATR935066|c2_g4_i4	-0.976563	1	XATR935066|c2_g4_i4	1	0	4	0	0	2	6	0	1	0	1
CTR20057|c0_g1_i1	plant	757	KOG0676	Actin and related proteins	Cytoskeleton	CELLULAR PROCESSES AND SIGNALING	plantrefseq1-16	XP_002530852	actin putative [Ricinus communis]	98.9011	978	182	72.1268	CTR20057|c0_g1_i1	-1.29252	0.0472225	CTR20057|c0_g1_i1	0.37591	0.858227	CTR20057|c0_g1_i1	-0.428962	0.910138	CTR20057|c0_g1_i1	1.23946	0.165524	CTR20057|c0_g1_i1	-0.589771	0.469456	CTR20057|c0_g1_i1	-0.440674	0.642969	CTR20057|c0_g1_i1	0.0796414	0.979093	CTR20057|c0_g1_i1	0.228738	1	CTR20057|c0_g1_i1	2270	733	1085	261	691	2333	3742	1768	491	735	4238
XLTR928382|c4_g6_i2	plant	387	KOG0676	Actin and related proteins	Cytoskeleton	CELLULAR PROCESSES AND SIGNALING	plantrefseq1-16	XP_002530851	actin putative [Ricinus communis]	92.2481	652	129	100	XLTR928382|c4_g6_i2	0.354919	0.139015	XLTR928382|c4_g6_i2	-0.305842	0.459883	XLTR928382|c4_g6_i2	0.470072	0.197596	XLTR928382|c4_g6_i2	-0.190689	0.648826	XLTR928382|c4_g6_i2	0.533718	0.0231721	XLTR928382|c4_g6_i2	0.829465	0.00136669	XLTR928382|c4_g6_i2	-0.158538	0.803942	XLTR928382|c4_g6_i2	0.137209	1	XLTR928382|c4_g6_i2	1074	973	1332	637	1598	1182	1246	1110	737	933	1178
GTR82277|c0_g1_i1	plant	244	KOG0676	Actin and related proteins	Cytoskeleton	CELLULAR PROCESSES AND SIGNALING	plantrefseq1-16	XP_002882767	actin-11 [Arabidopsis lyrata subsp. lyrata]	96.2963	439	81	99.5902	GTR82277|c0_g1_i1	0.0744453	1	GTR82277|c0_g1_i1	0.555434	0.710928	GTR82277|c0_g1_i1	-0.0752404	1	GTR82277|c0_g1_i1	0.405748	0.767902	GTR82277|c0_g1_i1	1.5228	0.0181322	GTR82277|c0_g1_i1	1.00176	0.217287	GTR82277|c0_g1_i1	-0.070626	0.982233	GTR82277|c0_g1_i1	-0.591664	1	GTR82277|c0_g1_i1	352	332	213	184	226	656	461	179	251	257	331
GTR53153|c0_g1_i1	plant	275	KOG0676	Actin and related proteins	Cytoskeleton	CELLULAR PROCESSES AND SIGNALING	plantrefseq1-16	NP_187818	actin-11 [Arabidopsis thaliana]	96.7033	461	91	99.2727	GTR53153|c0_g1_i1	0	1	GTR53153|c0_g1_i1	0	1	GTR53153|c0_g1_i1	0	1	GTR53153|c0_g1_i1	0	1	GTR53153|c0_g1_i1	3.10967	0.00709314	GTR53153|c0_g1_i1	4.24647	0.00153275	GTR53153|c0_g1_i1	-1.67318	0.518727	GTR53153|c0_g1_i1	-0.536386	1	GTR53153|c0_g1_i1	0	0	0	0	0	0	0	0	0	0	0
DTR42884|c8_g2_i1	plant	1327	KOG0676	Actin and related proteins	Cytoskeleton	CELLULAR PROCESSES AND SIGNALING	plantrefseq1-16	NP_001146931	actin-2 [Zea mays]	95.0147	1765	341	77.0912	DTR42884|c8_g2_i1	0.156763	0.82656	DTR42884|c8_g2_i1	0.363845	0.646399	DTR42884|c8_g2_i1	0.269732	0.869397	DTR42884|c8_g2_i1	0.476813	0.382381	DTR42884|c8_g2_i1	0.508384	0.22101	DTR42884|c8_g2_i1	0.65717	0.146353	DTR42884|c8_g2_i1	-0.0719975	0.962787	DTR42884|c8_g2_i1	0.0767887	1	DTR42884|c8_g2_i1	2783	2245	2313	3833	2966	3982	4115	3274	2353	2175	3641
XATR880220|c0_g1_i5	plant	354	KOG0676	Actin and related proteins	Cytoskeleton	CELLULAR PROCESSES AND SIGNALING	plantrefseq1-16	NP_001148203	actin-7 [Zea mays]	94.0171	599	117	99.1525	XATR880220|c0_g1_i5	1.41679	0.0848506	XATR880220|c0_g1_i5	0.417732	0.882641	XATR880220|c0_g1_i5	1.0446	0.577926	XATR880220|c0_g1_i5	0.0455422	1	XATR880220|c0_g1_i5	1.08485	0.251569	XATR880220|c0_g1_i5	0.713309	0.528315	XATR880220|c0_g1_i5	0.810271	0.6814	XATR880220|c0_g1_i5	0.43873	1	XATR880220|c0_g1_i5	74	167	310	844	489	54	146	578	275	194	95
GTR115508|c13_g1_i1	plant	353	KOG0676	Actin and related proteins	Cytoskeleton	CELLULAR PROCESSES AND SIGNALING	plantrefseq1-16	XP_002876223	hypothetical protein ARALYDRAFT_323914 [Arabidopsis lyrata subsp. lyrata]	95.6522	631	115	97.7337	GTR115508|c13_g1_i1	0.872639	0.0970396	GTR115508|c13_g1_i1	0.717689	0.418963	GTR115508|c13_g1_i1	0.707877	0.526632	GTR115508|c13_g1_i1	0.552926	0.505371	GTR115508|c13_g1_i1	0.989626	0.0712299	GTR115508|c13_g1_i1	0.400466	0.586067	GTR115508|c13_g1_i1	0.600292	0.614037	GTR115508|c13_g1_i1	0.0111331	1	GTR115508|c13_g1_i1	214	199	300	704	414	215	300	503	286	234	247
XATR937798|c1_g2_i1	plant	389	KOG0676	Actin and related proteins	Cytoskeleton	CELLULAR PROCESSES AND SIGNALING	plantrefseq1-16	XP_002503091	hypothetical protein MICPUN_90942 [Micromonas sp. RCC299]	87.156	528	109	84.0617	XATR937798|c1_g2_i1	0	1	XATR937798|c1_g2_i1	0	NA	XATR937798|c1_g2_i1	0	NA	XATR937798|c1_g2_i1	0	NA	XATR937798|c1_g2_i1	0.69612	0.795802	XATR937798|c1_g2_i1	0.197853	0.960351	XATR937798|c1_g2_i1	0.319347	NA	XATR937798|c1_g2_i1	-0.17892	1	XATR937798|c1_g2_i1	0	0	0	0	0	0	0	0	0	0	0
XLTR549400|c0_g1_i1	plant	360	KOG0676	Actin and related proteins	Cytoskeleton	CELLULAR PROCESSES AND SIGNALING	plantrefseq1-16	XP_002980751	hypothetical protein SELMODRAFT_178381 [Selaginella moellendorffii]	100	638	119	99.1667	XLTR549400|c0_g1_i1	-0.140358	0.521349	XLTR549400|c0_g1_i1	0	NA	XLTR549400|c0_g1_i1	0	NA	XLTR549400|c0_g1_i1	0.140358	NA	XLTR549400|c0_g1_i1	1.10711	0.582466	XLTR549400|c0_g1_i1	1.78981	0.347601	XLTR549400|c0_g1_i1	-0.167075	NA	XLTR549400|c0_g1_i1	0.51562	1	XLTR549400|c0_g1_i1	0	0	0	0	0	0	0	0	0	0	0
XATR674050|c0_g1_i1	plant	368	KOG0676	Actin and related proteins	Cytoskeleton	CELLULAR PROCESSES AND SIGNALING	plantrefseq1-16	XP_002981586	hypothetical protein SELMODRAFT_233752 [Selaginella moellendorffii]	87.5	580	120	97.8261	XATR674050|c0_g1_i1	0	NA	XATR674050|c0_g1_i1	0	NA	XATR674050|c0_g1_i1	0	NA	XATR674050|c0_g1_i1	0	NA	XATR674050|c0_g1_i1	0	NA	XATR674050|c0_g1_i1	1.70603	NA	XATR674050|c0_g1_i1	-1.70603	NA	XATR674050|c0_g1_i1	0	NA	XATR674050|c0_g1_i1	0	0	0	0	0	0	0	0	0	0	0
XLTR891267|c4_g3_i2	plant	414	KOG0676	Actin and related proteins	Cytoskeleton	CELLULAR PROCESSES AND SIGNALING	plantrefseq1-16	XP_002463566	hypothetical protein SORBIDRAFT_01g002170 [Sorghum bicolor]	82.4818	549	137	99.2754	XLTR891267|c4_g3_i2	-0.0352818	0.820174	XLTR891267|c4_g3_i2	0.0677143	0.830642	XLTR891267|c4_g3_i2	-0.0677143	0.939511	XLTR891267|c4_g3_i2	0.0352818	0.850758	XLTR891267|c4_g3_i2	-0.407474	0.824463	XLTR891267|c4_g3_i2	-0.990336	0.559493	XLTR891267|c4_g3_i2	-0.0522535	1	XLTR891267|c4_g3_i2	-0.635116	1	XLTR891267|c4_g3_i2	0	0	0	0	0	0	0	0	0	1	0
XLTR933906|c5_g4_i3	plant	515	KOG0676	Actin and related proteins	Cytoskeleton	CELLULAR PROCESSES AND SIGNALING	plantrefseq1-16	XP_002466956	hypothetical protein SORBIDRAFT_01g017380 [Sorghum bicolor]	99.4152	892	171	99.6117	XLTR933906|c5_g4_i3	-0.158446	0.769711	XLTR933906|c5_g4_i3	0.398871	0.493351	XLTR933906|c5_g4_i3	-0.00188169	1	XLTR933906|c5_g4_i3	0.555435	0.208001	XLTR933906|c5_g4_i3	-0.156471	0.723468	XLTR933906|c5_g4_i3	-0.641518	0.0955994	XLTR933906|c5_g4_i3	0.588398	0.310696	XLTR933906|c5_g4_i3	0.10335	1	XLTR933906|c5_g4_i3	2728	2120	1826	1662	2271	4815	3947	1802	1551	1915	2936
GTR73910|c0_g1_i1	plant	358	KOG0676	Actin and related proteins	Cytoskeleton	CELLULAR PROCESSES AND SIGNALING	plantrefseq1-16	XP_002449040	hypothetical protein SORBIDRAFT_05g003880 [Sorghum bicolor]	85.5932	541	118	98.8827	GTR73910|c0_g1_i1	0	NA	GTR73910|c0_g1_i1	0	NA	GTR73910|c0_g1_i1	0	NA	GTR73910|c0_g1_i1	0	NA	GTR73910|c0_g1_i1	-0.114058	NA	GTR73910|c0_g1_i1	2.27822	NA	GTR73910|c0_g1_i1	-3.48682	NA	GTR73910|c0_g1_i1	-1.09455	NA	GTR73910|c0_g1_i1	0	0	0	0	0	0	0	0	0	0	0
XATR880220|c0_g1_i3	plant	828	KOG0676	Actin and related proteins	Cytoskeleton	CELLULAR PROCESSES AND SIGNALING	plantrefseq1-16	XP_002441173	hypothetical protein SORBIDRAFT_09g021660 [Sorghum bicolor]	96	1419	275	99.6377	XATR880220|c0_g1_i3	1.56583	0.0559132	XATR880220|c0_g1_i3	0.508747	0.84079	XATR880220|c0_g1_i3	1.12079	0.528143	XATR880220|c0_g1_i3	0.0637038	1	XATR880220|c0_g1_i3	1.52666	0.0828138	XATR880220|c0_g1_i3	1.02077	0.345878	XATR880220|c0_g1_i3	0.7847	0.697134	XATR880220|c0_g1_i3	0.278812	1	XATR880220|c0_g1_i3	227	485	898	2940	1552	148	408	1807	928	584	303
XATR585067|c0_g1_i1	plant	255	KOG0676	Actin and related proteins	Cytoskeleton	CELLULAR PROCESSES AND SIGNALING	plantrefseq1-16	XP_002955536	hypothetical protein VOLCADRAFT_109972 [Volvox carteri f. nagariensis]	97.6471	433	85	100	XATR585067|c0_g1_i1	0	1	XATR585067|c0_g1_i1	0.0677143	0.834076	XATR585067|c0_g1_i1	-0.0677143	0.942558	XATR585067|c0_g1_i1	0	1	XATR585067|c0_g1_i1	2.93668	0.0409872	XATR585067|c0_g1_i1	4.73661	0.0025273	XATR585067|c0_g1_i1	-2.48379	0.345308	XATR585067|c0_g1_i1	-0.683857	1	XATR585067|c0_g1_i1	0	0	0	0	0	0	0	0	0	1	0
XLTR927126|c8_g3_i2	plant	321	KOG0676	Actin and related proteins	Cytoskeleton	CELLULAR PROCESSES AND SIGNALING	plantrefseq1-16	NP_001150462	LOC100284092 [Zea mays]	100	571	106	99.0654	XLTR927126|c8_g3_i2	-0.913874	0.0319117	XLTR927126|c8_g3_i2	0.205167	0.895855	XLTR927126|c8_g3_i2	-0.237833	0.951083	XLTR927126|c8_g3_i2	0.881209	0.130928	XLTR927126|c8_g3_i2	-1.07432	0.0133729	XLTR927126|c8_g3_i2	-1.5445	0.00148268	XLTR927126|c8_g3_i2	0.478145	0.638564	XLTR927126|c8_g3_i2	0.0079645	1	XLTR927126|c8_g3_i2	1244	691	694	512	650	1494	1952	1009	735	759	2201
BTR24329|c0_g1_i6	plant	254	KOG0676	Actin and related proteins	Cytoskeleton	CELLULAR PROCESSES AND SIGNALING	plantrefseq1-16	NP_001042700	Os01g0269900 [Oryza sativa Japonica Group]	82.9268	374	82	96.8504	BTR24329|c0_g1_i6	-0.72101	0.0924598	BTR24329|c0_g1_i6	-0.0766256	NA	BTR24329|c0_g1_i6	-0.355773	0.816866	BTR24329|c0_g1_i6	0.288612	0.796452	BTR24329|c0_g1_i6	0.424299	0.357644	BTR24329|c0_g1_i6	-0.375052	0.511421	BTR24329|c0_g1_i6	0.4926	0.616011	BTR24329|c0_g1_i6	-0.306751	1	BTR24329|c0_g1_i6	9	18	12	0	8	13	30	19	5	16	31
XLTR917404|c7_g5_i1	plant	314	KOG0676	Actin and related proteins	Cytoskeleton	CELLULAR PROCESSES AND SIGNALING	plantrefseq1-16	NP_001044903	Os01g0866100 [Oryza sativa Japonica Group]	98.0769	559	104	99.3631	XLTR917404|c7_g5_i1	-0.0781103	1	XLTR917404|c7_g5_i1	-0.062976	1	XLTR917404|c7_g5_i1	0.114298	1	XLTR917404|c7_g5_i1	0.129433	0.976533	XLTR917404|c7_g5_i1	0.71382	0.132422	XLTR917404|c7_g5_i1	2.11612	7.28861e-06	XLTR917404|c7_g5_i1	-1.44116	0.0163617	XLTR917404|c7_g5_i1	-0.0388618	1	XLTR917404|c7_g5_i1	710	552	613	336	718	830	995	674	543	468	917
XATR937798|c3_g9_i1	plant	529	KOG0676	Actin and related proteins	Cytoskeleton	CELLULAR PROCESSES AND SIGNALING	plantrefseq1-16	NP_001172758	Os01g0964400 [Oryza sativa Japonica Group]	98.6207	780	145	82.2306	XATR937798|c3_g9_i1	-1.41638	0.122536	XATR937798|c3_g9_i1	0.510687	0.858227	XATR937798|c3_g9_i1	-0.147937	1	XATR937798|c3_g9_i1	1.77913	0.140517	XATR937798|c3_g9_i1	0.0935434	0.956646	XATR937798|c3_g9_i1	1.61191	0.147672	XATR937798|c3_g9_i1	-1.54739	0.364837	XATR937798|c3_g9_i1	-0.0290266	1	XATR937798|c3_g9_i1	593	81	219	78	70	505	558	311	93	94	1112
ATR40003|c0_g1_i1	plant	1602	KOG0676	Actin and related proteins	Cytoskeleton	CELLULAR PROCESSES AND SIGNALING	plantrefseq1-16	NP_001051086	Os03g0718100 [Oryza sativa Japonica Group]	99.7347	1960	377	70.5993	ATR40003|c0_g1_i1	-1.00946	0.0403169	ATR40003|c0_g1_i1	0.138803	0.9666	ATR40003|c0_g1_i1	-0.23149	0.975443	ATR40003|c0_g1_i1	0.916769	0.179724	ATR40003|c0_g1_i1	-0.705984	0.212453	ATR40003|c0_g1_i1	-0.311593	0.669868	ATR40003|c0_g1_i1	-0.423153	0.739903	ATR40003|c0_g1_i1	-0.0287625	1	ATR40003|c0_g1_i1	6678	2986	3644	2819	3292	7215	9555	6226	3628	3800	12356
XLTR935528|c0_g3_i1	plant	430	KOG0676	Actin and related proteins	Cytoskeleton	CELLULAR PROCESSES AND SIGNALING	plantrefseq1-16	NP_001054419	Os05g0106600 [Oryza sativa Japonica Group]	78.6408	466	103	71.8605	XLTR935528|c0_g3_i1	0	NA	XLTR935528|c0_g3_i1	0	NA	XLTR935528|c0_g3_i1	0	NA	XLTR935528|c0_g3_i1	0	NA	XLTR935528|c0_g3_i1	-0.628183	0.697617	XLTR935528|c0_g3_i1	-2.61129	0.301089	XLTR935528|c0_g3_i1	0.0815864	NA	XLTR935528|c0_g3_i1	-1.90152	NA	XLTR935528|c0_g3_i1	0	0	0	0	0	0	0	0	0	0	0
XATR903896|c1_g3_i2	plant	484	KOG0676	Actin and related proteins	Cytoskeleton	CELLULAR PROCESSES AND SIGNALING	plantrefseq1-16	NP_001067399	Os12g0641000 partial [Oryza sativa Japonica Group]	78.882	718	161	99.7934	XATR903896|c1_g3_i2	0	1	XATR903896|c1_g3_i2	0	NA	XATR903896|c1_g3_i2	0	1	XATR903896|c1_g3_i2	0	1	XATR903896|c1_g3_i2	-0.041947	0.99579	XATR903896|c1_g3_i2	-2.13012	0.384175	XATR903896|c1_g3_i2	-0.0733881	1	XATR903896|c1_g3_i2	-2.16156	1	XATR903896|c1_g3_i2	0	0	0	0	0	0	0	0	0	0	0
GTR96775|c0_g2_i1	plant	230	KOG0676	Actin and related proteins	Cytoskeleton	CELLULAR PROCESSES AND SIGNALING	plantrefseq1-16	XP_001775952	predicted protein [Physcomitrella patens subsp. patens]	98.6842	421	76	99.1304	GTR96775|c0_g2_i1	0	1	GTR96775|c0_g2_i1	0	1	GTR96775|c0_g2_i1	0	1	GTR96775|c0_g2_i1	0	1	GTR96775|c0_g2_i1	-0.293026	0.880406	GTR96775|c0_g2_i1	-0.117322	0.961431	GTR96775|c0_g2_i1	-0.772922	0.820883	GTR96775|c0_g2_i1	-0.597219	1	GTR96775|c0_g2_i1	0	0	0	0	0	0	0	0	0	0	0
XATR88163|c0_g1_i1	plant	483	KOG0676	Actin and related proteins	Cytoskeleton	CELLULAR PROCESSES AND SIGNALING	plantrefseq1-16	XP_001782688	predicted protein [Physcomitrella patens subsp. patens]	98.75	836	160	99.3789	XATR88163|c0_g1_i1	0.176697	NA	XATR88163|c0_g1_i1	0.46669	NA	XATR88163|c0_g1_i1	0.0264065	NA	XATR88163|c0_g1_i1	0.316399	NA	XATR88163|c0_g1_i1	1.12638	0.0470012	XATR88163|c0_g1_i1	-0.0230238	0.944199	XATR88163|c0_g1_i1	1.15842	NA	XATR88163|c0_g1_i1	0.00901501	NA	XATR88163|c0_g1_i1	4	1	3	1	4	6	4	1	2	3	1
XLTR614944|c0_g1_i1	plant	229	KOG0676	Actin and related proteins	Cytoskeleton	CELLULAR PROCESSES AND SIGNALING	plantrefseq1-16	XP_001782687	predicted protein [Physcomitrella patens subsp. patens]	98.6842	401	76	99.5633	XLTR614944|c0_g1_i1	0	1	XLTR614944|c0_g1_i1	0	NA	XLTR614944|c0_g1_i1	0	NA	XLTR614944|c0_g1_i1	0	1	XLTR614944|c0_g1_i1	0.597417	0.710352	XLTR614944|c0_g1_i1	3.57057	0.0237414	XLTR614944|c0_g1_i1	-2.59073	0.369742	XLTR614944|c0_g1_i1	0.382422	1	XLTR614944|c0_g1_i1	0	0	0	0	0	0	0	0	0	0	0
XLTR927126|c3_g1_i1	plant	314	KOG0676	Actin and related proteins	Cytoskeleton	CELLULAR PROCESSES AND SIGNALING	plantrefseq1-16	XP_001783659	predicted protein [Physcomitrella patens subsp. patens]	99.0385	537	104	99.3631	XLTR927126|c3_g1_i1	-0.0133994	1	XLTR927126|c3_g1_i1	0.35262	NA	XLTR927126|c3_g1_i1	-0.0853789	NA	XLTR927126|c3_g1_i1	0.28064	0.306178	XLTR927126|c3_g1_i1	-0.605439	0.599442	XLTR927126|c3_g1_i1	0.776024	0.585748	XLTR927126|c3_g1_i1	-1.61015	0.375145	XLTR927126|c3_g1_i1	-0.228683	1	XLTR927126|c3_g1_i1	1	0	1	1	0	1	2	2	0	1	2
XLTR933616|c0_g1_i1	plant	384	KOG0676	Actin and related proteins	Cytoskeleton	CELLULAR PROCESSES AND SIGNALING	plantrefseq1-16	XP_001783657	predicted protein [Physcomitrella patens subsp. patens]	88.1188	502	101	78.9062	XLTR933616|c0_g1_i1	0	1	XLTR933616|c0_g1_i1	0	NA	XLTR933616|c0_g1_i1	0	1	XLTR933616|c0_g1_i1	0	1	XLTR933616|c0_g1_i1	-2.32639	0.111133	XLTR933616|c0_g1_i1	-3.97963	0.0319984	XLTR933616|c0_g1_i1	-0.30078	0.943604	XLTR933616|c0_g1_i1	-1.95402	1	XLTR933616|c0_g1_i1	0	0	0	0	0	0	0	0	0	0	0
XLTR962020|c1_g1_i1	plant	293	KOG0676	Actin and related proteins	Cytoskeleton	CELLULAR PROCESSES AND SIGNALING	plantrefseq1-16	XP_001783901	predicted protein [Physcomitrella patens subsp. patens]	100	500	97	99.3174	XLTR962020|c1_g1_i1	0	1	XLTR962020|c1_g1_i1	0	1	XLTR962020|c1_g1_i1	0	1	XLTR962020|c1_g1_i1	0	1	XLTR962020|c1_g1_i1	2.92031	0.0382805	XLTR962020|c1_g1_i1	5.28556	0.000860332	XLTR962020|c1_g1_i1	-2.2232	0.483926	XLTR962020|c1_g1_i1	0.142053	1	XLTR962020|c1_g1_i1	0	0	0	0	0	0	0	0	0	0	0
XLTR893238|c2_g3_i9	plant	602	KOG0676	Actin and related proteins	Cytoskeleton	CELLULAR PROCESSES AND SIGNALING	plantrefseq1-16	XP_002283590	PREDICTED: actin-1 [Vitis vinifera]	78	855	200	99.6678	XLTR893238|c2_g3_i9	0	1	XLTR893238|c2_g3_i9	0	NA	XLTR893238|c2_g3_i9	0	NA	XLTR893238|c2_g3_i9	0	NA	XLTR893238|c2_g3_i9	-0.383077	0.958997	XLTR893238|c2_g3_i9	-0.195919	0.92437	XLTR893238|c2_g3_i9	2.19488	NA	XLTR893238|c2_g3_i9	2.38204	1	XLTR893238|c2_g3_i9	0	0	0	0	0	0	0	0	0	0	0
SA-TR70620|c1_g2_i2	plant	594	KOG0676	Actin and related proteins	Cytoskeleton	CELLULAR PROCESSES AND SIGNALING	plantrefseq1-16	XP_003560589	PREDICTED: actin-1-like [Brachypodium distachyon]	100	986	196	98.9899	SA-TR70620|c1_g2_i2	-1.04942	0.0663023	SA-TR70620|c1_g2_i2	0.229947	0.923377	SA-TR70620|c1_g2_i2	-0.263561	0.975998	SA-TR70620|c1_g2_i2	1.01581	0.197887	SA-TR70620|c1_g2_i2	-0.613442	0.371647	SA-TR70620|c1_g2_i2	0.0506437	0.966036	SA-TR70620|c1_g2_i2	-0.754532	0.544038	SA-TR70620|c1_g2_i2	-0.0904464	1	SA-TR70620|c1_g2_i2	1958	747	1082	817	756	2119	2652	1850	1011	1011	3794
XLTR917404|c4_g2_i2	plant	423	KOG0676	Actin and related proteins	Cytoskeleton	CELLULAR PROCESSES AND SIGNALING	plantrefseq1-16	XP_003575839	PREDICTED: actin-1-like [Brachypodium distachyon]	97.8571	746	140	99.2908	XLTR917404|c4_g2_i2	-0.213188	0.925545	XLTR917404|c4_g2_i2	-0.176496	0.973838	XLTR917404|c4_g2_i2	0.364812	0.95673	XLTR917404|c4_g2_i2	0.401504	0.802922	XLTR917404|c4_g2_i2	0.652468	0.445145	XLTR917404|c4_g2_i2	1.79898	0.02623	XLTR917404|c4_g2_i2	-1.20506	0.360703	XLTR917404|c4_g2_i2	-0.0585455	1	XLTR917404|c4_g2_i2	273	187	286	136	182	237	282	264	147	153	433
XLTR917403|c2_g8_i1	plant	240	KOG0676	Actin and related proteins	Cytoskeleton	CELLULAR PROCESSES AND SIGNALING	plantrefseq1-16	XP_002265476	PREDICTED: actin-101 [Vitis vinifera]	100	411	79	98.75	XLTR917403|c2_g8_i1	-0.174865	0.746389	XLTR917403|c2_g8_i1	0.454298	0.429212	XLTR917403|c2_g8_i1	-0.106454	1	XLTR917403|c2_g8_i1	0.52271	0.264829	XLTR917403|c2_g8_i1	-0.118945	0.809619	XLTR917403|c2_g8_i1	-0.346769	0.435191	XLTR917403|c2_g8_i1	0.259874	0.764835	XLTR917403|c2_g8_i1	0.0320497	1	XLTR917403|c2_g8_i1	3023	2221	1799	1335	2157	5308	4226	1672	1639	2034	3170
Lisotig11547	plant	1534	KOG0676	Actin and related proteins	Cytoskeleton	CELLULAR PROCESSES AND SIGNALING	plantrefseq1-16	XP_003574188	PREDICTED: actin-2-like [Brachypodium distachyon]	99.7347	2013	377	73.7288	Lisotig11547	-0.339824	0.430011	Lisotig11547	0.263449	0.788826	Lisotig11547	0.216613	0.932508	Lisotig11547	0.819886	0.0815387	Lisotig11547	0.142353	0.78874	Lisotig11547	-0.185743	0.732853	Lisotig11547	0.430942	0.599847	Lisotig11547	0.102846	1	Lisotig11547	5062	2953	3855	3630	4629	6824	6976	4411	2086	2876	6995
XATR882350|c7_g9_i1	plant	620	KOG0676	Actin and related proteins	Cytoskeleton	CELLULAR PROCESSES AND SIGNALING	plantrefseq1-16	XP_003562930	PREDICTED: actin-3-like [Brachypodium distachyon]	97.5728	1073	206	99.6774	XATR882350|c7_g9_i1	-1.67536	0.0504285	XATR882350|c7_g9_i1	0.359151	0.918583	XATR882350|c7_g9_i1	-0.278386	1	XATR882350|c7_g9_i1	1.75612	0.128949	XATR882350|c7_g9_i1	-0.89792	0.387601	XATR882350|c7_g9_i1	-1.23842	0.262627	XATR882350|c7_g9_i1	0.67801	0.762477	XATR882350|c7_g9_i1	0.337508	1	XATR882350|c7_g9_i1	763	72	293	73	62	651	812	416	92	116	1499
XLTR933906|c5_g4_i2	plant	390	KOG0676	Actin and related proteins	Cytoskeleton	CELLULAR PROCESSES AND SIGNALING	plantrefseq1-16	XP_003578869	PREDICTED: actin-3-like [Brachypodium distachyon]	97.6923	670	130	100	XLTR933906|c5_g4_i2	-0.0507454	1	XLTR933906|c5_g4_i2	0.434209	0.481493	XLTR933906|c5_g4_i2	-0.0972588	1	XLTR933906|c5_g4_i2	0.387696	0.467182	XLTR933906|c5_g4_i2	-0.321454	0.441074	XLTR933906|c5_g4_i2	-0.488478	0.263687	XLTR933906|c5_g4_i2	0.260073	0.770432	XLTR933906|c5_g4_i2	0.093049	1	XLTR933906|c5_g4_i2	3532	2946	2135	1885	2734	6562	5135	1976	2216	2698	3477
SL-TR54578|c1_g1_i2	plant	1432	KOG0676	Actin and related proteins	Cytoskeleton	CELLULAR PROCESSES AND SIGNALING	plantrefseq1-16	XP_003564688	PREDICTED: actin-7-like [Brachypodium distachyon]	96.4286	1913	364	76.257	SL-TR54578|c1_g1_i2	0.472758	0.188302	SL-TR54578|c1_g1_i2	-0.284158	0.73451	SL-TR54578|c1_g1_i2	0.418104	0.604113	SL-TR54578|c1_g1_i2	-0.338812	0.549823	SL-TR54578|c1_g1_i2	0.611194	0.0955364	SL-TR54578|c1_g1_i2	1.54594	3.52689e-05	SL-TR54578|c1_g1_i2	-0.823965	0.130753	SL-TR54578|c1_g1_i2	0.110783	1	SL-TR54578|c1_g1_i2	3342	3281	4263	1633	4783	3871	3962	3297	2707	2700	3377
XLTR940192|c2_g1_i1	plant	1035	KOG0676	Actin and related proteins	Cytoskeleton	CELLULAR PROCESSES AND SIGNALING	plantrefseq1-16	XP_003568366	PREDICTED: actin-7-like [Brachypodium distachyon]	98.3444	1605	302	87.5362	XLTR940192|c2_g1_i1	1.37709	0.0548783	XLTR940192|c2_g1_i1	0.561504	0.763884	XLTR940192|c2_g1_i1	0.979019	0.529137	XLTR940192|c2_g1_i1	0.163429	1	XLTR940192|c2_g1_i1	1.43863	0.0576666	XLTR940192|c2_g1_i1	0.97887	0.297181	XLTR940192|c2_g1_i1	0.73424	0.669878	XLTR940192|c2_g1_i1	0.274478	1	XLTR940192|c2_g1_i1	433	697	1143	3468	1852	442	740	2185	1123	845	497
SL-TR83914|c0_g4_i4	plant	1495	KOG0676	Actin and related proteins	Cytoskeleton	CELLULAR PROCESSES AND SIGNALING	plantrefseq1-16	XP_003569118	PREDICTED: actin-97-like [Brachypodium distachyon]	100	2023	377	75.6522	SL-TR83914|c0_g4_i4	-0.886957	0.0604425	SL-TR83914|c0_g4_i4	0.394841	0.733678	SL-TR83914|c0_g4_i4	-0.298179	0.91925	SL-TR83914|c0_g4_i4	0.983619	0.118948	SL-TR83914|c0_g4_i4	-0.391813	0.512107	SL-TR83914|c0_g4_i4	-0.347241	0.605116	SL-TR83914|c0_g4_i4	0.110676	0.954754	SL-TR83914|c0_g4_i4	0.155248	1	SL-TR83914|c0_g4_i4	8527	3723	4202	2117	4237	10492	13166	6407	2881	4209	13516
GTR115508|c13_g4_i3	plant	224	KOG0676	Actin and related proteins	Cytoskeleton	CELLULAR PROCESSES AND SIGNALING	plantrefseq1-16	XP_003539675	PREDICTED: actin-97-like [Glycine max]	98.6486	415	74	99.1071	GTR115508|c13_g4_i3	-1.17866	0.292539	GTR115508|c13_g4_i3	0.521539	0.879971	GTR115508|c13_g4_i3	-0.436563	0.981721	GTR115508|c13_g4_i3	1.26363	0.412882	GTR115508|c13_g4_i3	0.0631419	0.979716	GTR115508|c13_g4_i3	1.38403	0.333693	GTR115508|c13_g4_i3	-1.22051	0.633589	GTR115508|c13_g4_i3	0.100379	1	GTR115508|c13_g4_i3	57	3	20	19	4	41	74	52	22	13	101
XATR937798|c3_g9_i2	plant	530	KOG0676	Actin and related proteins	Cytoskeleton	CELLULAR PROCESSES AND SIGNALING	plantrefseq1-16	XP_003533915	PREDICTED: actin-like [Glycine max]	100	797	145	82.0755	XATR937798|c3_g9_i2	-1.42023	0.123788	XATR937798|c3_g9_i2	0.502622	0.863521	XATR937798|c3_g9_i2	-0.166	1	XATR937798|c3_g9_i2	1.75685	0.148461	XATR937798|c3_g9_i2	0.0663378	0.972264	XATR937798|c3_g9_i2	1.58689	0.157889	XATR937798|c3_g9_i2	-1.54278	0.369711	XATR937798|c3_g9_i2	-0.022226	1	XATR937798|c3_g9_i2	614	75	239	78	73	530	589	324	100	96	1138
BTR24329|c0_g1_i5	plant	1747	KOG0676	Actin and related proteins	Cytoskeleton	CELLULAR PROCESSES AND SIGNALING	plantrefseq1-16	XP_003566884	PREDICTED: actin-related protein 6-like [Brachypodium distachyon]	91.9622	1993	423	72.6388	BTR24329|c0_g1_i5	-0.76665	0.0220241	BTR24329|c0_g1_i5	-0.179265	0.87691	BTR24329|c0_g1_i5	-0.243983	0.88101	BTR24329|c0_g1_i5	0.343402	0.552242	BTR24329|c0_g1_i5	0.19508	0.673857	BTR24329|c0_g1_i5	-0.0146353	0.998306	BTR24329|c0_g1_i5	0.190416	0.857291	BTR24329|c0_g1_i5	-0.0192997	1	BTR24329|c0_g1_i5	113	156	119	104	82	166	308	155	118	171	318
ATR56503|c0_g1_i1	plant	1512	KOG0676	Actin and related proteins	Cytoskeleton	CELLULAR PROCESSES AND SIGNALING	plantrefseq1-16	XP_003558271	PREDICTED: actin-related protein 7-like [Brachypodium distachyon]	91.4601	1734	363	72.0238	ATR56503|c0_g1_i1	-0.580801	0.0462105	ATR56503|c0_g1_i1	-0.0912442	0.952522	ATR56503|c0_g1_i1	-0.248374	0.816093	ATR56503|c0_g1_i1	0.241182	0.651503	ATR56503|c0_g1_i1	0.161782	0.685102	ATR56503|c0_g1_i1	0.0666755	0.891747	ATR56503|c0_g1_i1	0.0807444	0.943604	ATR56503|c0_g1_i1	-0.0143619	1	ATR56503|c0_g1_i1	436	376	350	272	560	503	558	742	570	654	1111
ETR46529|c0_g1_i2	plant	1698	KOG0676	Actin and related proteins	Cytoskeleton	CELLULAR PROCESSES AND SIGNALING	plantrefseq1-16	XP_003580771	PREDICTED: actin-related protein 8-like [Brachypodium distachyon]	90.0222	2111	451	79.682	ETR46529|c0_g1_i2	0.628641	0.012414	ETR46529|c0_g1_i2	0.153289	0.85279	ETR46529|c0_g1_i2	-0.0767957	1	ETR46529|c0_g1_i2	-0.552147	0.112223	ETR46529|c0_g1_i2	0.297009	0.34093	ETR46529|c0_g1_i2	0.0796397	0.846633	ETR46529|c0_g1_i2	-0.0403352	0.967957	ETR46529|c0_g1_i2	-0.257704	1	ETR46529|c0_g1_i2	1063	1218	964	730	1508	2009	1766	952	1544	1136	1040
GTR87494|c2_g3_i1	plant	826	KOG0676	Actin and related proteins	Cytoskeleton	CELLULAR PROCESSES AND SIGNALING	plantrefseq1-16	NP_001130463	uncharacterized protein LOC100191561 [Zea mays]	100	1145	213	77.3608	GTR87494|c2_g3_i1	-0.999151	0.0566055	GTR87494|c2_g3_i1	0.436855	0.736269	GTR87494|c2_g3_i1	-0.372081	0.886965	GTR87494|c2_g3_i1	1.06393	0.131885	GTR87494|c2_g3_i1	-0.481825	0.458677	GTR87494|c2_g3_i1	-0.4733	0.510074	GTR87494|c2_g3_i1	0.0808148	0.970212	GTR87494|c2_g3_i1	0.0893393	1	GTR87494|c2_g3_i1	2815	1225	1411	575	1132	3413	4525	2249	788	1344	4687
XATR875966|c4_g1_i11	plant	568	KOG0676	Actin and related proteins	Cytoskeleton	CELLULAR PROCESSES AND SIGNALING	plantrefseq1-16	NP_001142321	uncharacterized protein LOC100274491 [Zea mays]	95.2381	981	189	99.8239	XATR875966|c4_g1_i11	0.877791	0.0186039	XATR875966|c4_g1_i11	-0.795956	0.328987	XATR875966|c4_g1_i11	0.638371	0.55799	XATR875966|c4_g1_i11	-1.03538	0.0451649	XATR875966|c4_g1_i11	1.59787	0.250012	XATR875966|c4_g1_i11	1.74749	0.264833	XATR875966|c4_g1_i11	-1.48157	0.591426	XATR875966|c4_g1_i11	-1.33194	1	XATR875966|c4_g1_i11	2	3	4	3	1	0	2	2	0	0	0
XATR922098|c4_g9_i1	plant	271	KOG0676	Actin and related proteins	Cytoskeleton	CELLULAR PROCESSES AND SIGNALING	plantrefseq1-16	NP_001159156	uncharacterized protein LOC100304239 [Zea mays]	92.2222	444	90	99.631	XATR922098|c4_g9_i1	0.117031	0.860687	XATR922098|c4_g9_i1	0	1	XATR922098|c4_g9_i1	0.209748	0.620171	XATR922098|c4_g9_i1	0.0927172	0.625241	XATR922098|c4_g9_i1	0.722215	0.683046	XATR922098|c4_g9_i1	-0.987346	0.590446	XATR922098|c4_g9_i1	0.555016	0.892287	XATR922098|c4_g9_i1	-1.15454	1	XATR922098|c4_g9_i1	0	0	0	2	0	0	0	0	0	0	0
XLTR933906|c5_g4_i1	plant	515	KOG0676	Actin and related proteins	Cytoskeleton	CELLULAR PROCESSES AND SIGNALING	plantrefseq1-16	NP_001167929	uncharacterized protein LOC100381643 [Zea mays]	98.8304	888	171	99.6117	XLTR933906|c5_g4_i1	-0.103816	0.912305	XLTR933906|c5_g4_i1	0.411335	0.473925	XLTR933906|c5_g4_i1	-0.0417994	1	XLTR933906|c5_g4_i1	0.473352	0.301137	XLTR933906|c5_g4_i1	-0.208591	0.621656	XLTR933906|c5_g4_i1	-0.573985	0.145673	XLTR933906|c5_g4_i1	0.473401	0.466312	XLTR933906|c5_g4_i1	0.108007	1	XLTR933906|c5_g4_i1	3854	3079	2472	2208	3076	6903	5622	2410	2244	2758	3998
SA-TR21183|c0_g1_i1	plant	342	KOG1735	Actin depolymerizing factor	Cytoskeleton	CELLULAR PROCESSES AND SIGNALING	plantrefseq1-16	XP_002465048	hypothetical protein SORBIDRAFT_01g031270 [Sorghum bicolor]	97.7011	445	87	76.3158	SA-TR21183|c0_g1_i1	-0.43243	0.308594	SA-TR21183|c0_g1_i1	-0.265545	NA	SA-TR21183|c0_g1_i1	0.0947365	1	SA-TR21183|c0_g1_i1	0.261622	0.854448	SA-TR21183|c0_g1_i1	0.882802	0.246138	SA-TR21183|c0_g1_i1	-0.865656	0.355974	SA-TR21183|c0_g1_i1	1.01057	0.492854	SA-TR21183|c0_g1_i1	-0.737889	1	SA-TR21183|c0_g1_i1	2	0	4	0	0	2	0	2	0	2	5
SA-TR42085|c0_g1_i1	plant	238	KOG1735	Actin depolymerizing factor	Cytoskeleton	CELLULAR PROCESSES AND SIGNALING	plantrefseq1-16	NP_001047657	Os02g0663800 [Oryza sativa Japonica Group]	93.6709	393	79	99.5798	SA-TR42085|c0_g1_i1	-0.0426248	NA	SA-TR42085|c0_g1_i1	0.132772	NA	SA-TR42085|c0_g1_i1	-0.0457399	NA	SA-TR42085|c0_g1_i1	0.129657	NA	SA-TR42085|c0_g1_i1	0.0502665	0.976593	SA-TR42085|c0_g1_i1	0.0213116	0.961431	SA-TR42085|c0_g1_i1	0.384167	NA	SA-TR42085|c0_g1_i1	0.355212	NA	SA-TR42085|c0_g1_i1	0	0	0	2	0	2	0	2	0	0	0
SL-TR78096|c0_g2_i16	plant	376	KOG1735	Actin depolymerizing factor	Cytoskeleton	CELLULAR PROCESSES AND SIGNALING	plantrefseq1-16	XP_003574212	PREDICTED: actin-depolymerizing factor 10-like [Brachypodium distachyon]	99.0196	535	102	81.383	SL-TR78096|c0_g2_i16	-0.449269	0.308495	SL-TR78096|c0_g2_i16	-0.345876	NA	SL-TR78096|c0_g2_i16	0.202592	0.916046	SL-TR78096|c0_g2_i16	0.305985	0.80061	SL-TR78096|c0_g2_i16	0.774691	0.273044	SL-TR78096|c0_g2_i16	-0.89375	0.288899	SL-TR78096|c0_g2_i16	0.97877	0.45625	SL-TR78096|c0_g2_i16	-0.689671	1	SL-TR78096|c0_g2_i16	2	0	4	0	2	2	0	2	0	2	6
XLTR877949|c0_g1_i5	plant	503	KOG1735	Actin depolymerizing factor	Cytoskeleton	CELLULAR PROCESSES AND SIGNALING	plantrefseq1-16	XP_003558421	PREDICTED: actin-depolymerizing factor 2-like [Brachypodium distachyon]	97.541	641	122	72.7634	XLTR877949|c0_g1_i5	0.88864	0.130879	XLTR877949|c0_g1_i5	0.0784469	1	XLTR877949|c0_g1_i5	0.240768	0.990004	XLTR877949|c0_g1_i5	-0.569425	0.549071	XLTR877949|c0_g1_i5	1.14163	0.0567006	XLTR877949|c0_g1_i5	0.770591	0.300668	XLTR877949|c0_g1_i5	0.460611	0.754053	XLTR877949|c0_g1_i5	0.0895767	1	XLTR877949|c0_g1_i5	370	610	1940	1012	1084	570	934	2289	810	1014	886
XLTR880094|c0_g7_i1	plant	360	KOG1735	Actin depolymerizing factor	Cytoskeleton	CELLULAR PROCESSES AND SIGNALING	plantrefseq1-16	XP_003559237	PREDICTED: actin-depolymerizing factor 3-like [Brachypodium distachyon]	85.0575	359	87	72.5	XLTR880094|c0_g7_i1	2.36731	0.0128802	XLTR880094|c0_g7_i1	1.20746	0.513207	XLTR880094|c0_g7_i1	1.00536	0.721105	XLTR880094|c0_g7_i1	-0.154494	1	XLTR880094|c0_g7_i1	1.40101	0.210886	XLTR880094|c0_g7_i1	0.0574794	0.980307	XLTR880094|c0_g7_i1	1.99145	0.249193	XLTR880094|c0_g7_i1	0.647923	1	XLTR880094|c0_g7_i1	384	634	4260	3706	1278	918	1500	2836	834	1124	975
ETR37180|c0_g2_i2	plant	2441	KOG1003	Actin filament-coating protein tropomyosin	Cytoskeleton	CELLULAR PROCESSES AND SIGNALING	plantrefseq1-16	XP_003576030	PREDICTED: uncharacterized protein LOC100834428 [Brachypodium distachyon]	76.9341	2439	698	85.7845	ETR37180|c0_g2_i2	1.3097	0.000794857	ETR37180|c0_g2_i2	0.143924	0.944538	ETR37180|c0_g2_i2	0.621158	0.456722	ETR37180|c0_g2_i2	-0.544618	0.380617	ETR37180|c0_g2_i2	0.169488	0.781637	ETR37180|c0_g2_i2	0.267306	0.65864	ETR37180|c0_g2_i2	-0.240886	0.838189	ETR37180|c0_g2_i2	-0.143067	1	ETR37180|c0_g2_i2	310	772	1138	1162	642	543	532	698	1018	694	514
SL-TR43479|c0_g4_i2	plant	1737	KOG1003	Actin filament-coating protein tropomyosin	Cytoskeleton	CELLULAR PROCESSES AND SIGNALING	plantrefseq1-16	XP_003564988	PREDICTED: uncharacterized protein LOC100834782 [Brachypodium distachyon]	92.2141	1842	411	70.9845	SL-TR43479|c0_g4_i2	0.143954	0.6749	SL-TR43479|c0_g4_i2	0.257749	0.585026	SL-TR43479|c0_g4_i2	-0.118833	0.961446	SL-TR43479|c0_g4_i2	-0.00503855	1	SL-TR43479|c0_g4_i2	0.230613	0.413835	SL-TR43479|c0_g4_i2	0.117176	0.736714	SL-TR43479|c0_g4_i2	-0.0526243	0.954977	SL-TR43479|c0_g4_i2	-0.166062	1	SL-TR43479|c0_g4_i2	1330	884	1008	1116	1046	1466	1820	1968	1278	1245	1782
BTR19088|c0_g1_i1	plant	264	KOG0443	Actin regulatory proteins (gelsolin/villin family)	Cytoskeleton	CELLULAR PROCESSES AND SIGNALING	plantrefseq1-16	XP_002448472	hypothetical protein SORBIDRAFT_06g027650 [Sorghum bicolor]	89.6552	431	87	98.8636	BTR19088|c0_g1_i1	0.654244	0.650664	BTR19088|c0_g1_i1	-0.0825583	NA	BTR19088|c0_g1_i1	0.464649	0.980223	BTR19088|c0_g1_i1	-0.272153	0.993834	BTR19088|c0_g1_i1	0.949982	0.351094	BTR19088|c0_g1_i1	0.486093	0.446555	BTR19088|c0_g1_i1	1.52891	0.341169	BTR19088|c0_g1_i1	1.06502	0.696541	BTR19088|c0_g1_i1	49	65	53	18	70	34	61	56	40	37	50
XATR858703|c0_g2_i5	plant	1897	KOG0443	Actin regulatory proteins (gelsolin/villin family)	Cytoskeleton	CELLULAR PROCESSES AND SIGNALING	plantrefseq1-16	NP_001050140	Os03g0356700 [Oryza sativa Japonica Group]	80.404	1806	495	78.2815	XATR858703|c0_g2_i5	-0.574192	0.644601	XATR858703|c0_g2_i5	0.943928	0.603639	XATR858703|c0_g2_i5	0.295566	1	XATR858703|c0_g2_i5	1.81369	0.125363	XATR858703|c0_g2_i5	-1.99397	0.0259883	XATR858703|c0_g2_i5	-3.80102	7.67731e-05	XATR858703|c0_g2_i5	1.86235	0.2016	XATR858703|c0_g2_i5	0.0552973	1	XATR858703|c0_g2_i5	1097	190	163	164	100	347	975	350	134	119	993
DTR84363|c0_g1_i1	plant	2760	KOG0443	Actin regulatory proteins (gelsolin/villin family)	Cytoskeleton	CELLULAR PROCESSES AND SIGNALING	plantrefseq1-16	XP_003566539	PREDICTED: villin-1-like [Brachypodium distachyon]	80.8219	3398	803	87.2826	DTR84363|c0_g1_i1	-1.47626	0.0154033	DTR84363|c0_g1_i1	0.340474	0.869831	DTR84363|c0_g1_i1	-0.344554	0.950531	DTR84363|c0_g1_i1	1.47218	0.0712753	DTR84363|c0_g1_i1	-1.16445	0.0850589	DTR84363|c0_g1_i1	-2.20386	0.00186419	DTR84363|c0_g1_i1	1.45963	0.157929	DTR84363|c0_g1_i1	0.420219	1	DTR84363|c0_g1_i1	370	194	116	82	74	420	443	282	114	156	870
XLTR931052|c1_g1_i3	plant	3506	KOG0443	Actin regulatory proteins (gelsolin/villin family)	Cytoskeleton	CELLULAR PROCESSES AND SIGNALING	plantrefseq1-16	XP_003557826	PREDICTED: villin-2-like [Brachypodium distachyon]	87.8631	4150	964	82.4872	XLTR931052|c1_g1_i3	-0.582922	0.563797	XLTR931052|c1_g1_i3	0.910832	0.540965	XLTR931052|c1_g1_i3	0.248015	1	XLTR931052|c1_g1_i3	1.74177	0.0868507	XLTR931052|c1_g1_i3	-1.69767	0.0325711	XLTR931052|c1_g1_i3	-2.81922	0.0010595	XLTR931052|c1_g1_i3	1.2115	0.426008	XLTR931052|c1_g1_i3	0.089955	1	XLTR931052|c1_g1_i3	1795	338	308	298	186	624	1662	637	252	217	1702
DTR62512|c0_g1_i1	plant	3755	KOG0443	Actin regulatory proteins (gelsolin/villin family)	Cytoskeleton	CELLULAR PROCESSES AND SIGNALING	plantrefseq1-16	XP_003565080	PREDICTED: villin-2-like isoform 1 [Brachypodium distachyon]	91.7683	4412	984	78.6152	DTR62512|c0_g1_i1	-0.957598	0.0370241	DTR62512|c0_g1_i1	0.248351	0.874881	DTR62512|c0_g1_i1	-0.392547	0.815252	DTR62512|c0_g1_i1	0.813402	0.210762	DTR62512|c0_g1_i1	-0.0265501	0.980361	DTR62512|c0_g1_i1	-0.0627419	0.944199	DTR62512|c0_g1_i1	0.105434	0.956483	DTR62512|c0_g1_i1	0.069242	1	DTR62512|c0_g1_i1	6084	3570	4744	1461	3280	7565	8706	7831	3907	4654	10055
SL-TR27223|c2_g2_i5	plant	3765	KOG0443	Actin regulatory proteins (gelsolin/villin family)	Cytoskeleton	CELLULAR PROCESSES AND SIGNALING	plantrefseq1-16	XP_003565081	PREDICTED: villin-2-like isoform 2 [Brachypodium distachyon]	80.37	3982	973	77.5299	SL-TR27223|c2_g2_i5	-0.880866	0.0932267	SL-TR27223|c2_g2_i5	0.300559	0.855943	SL-TR27223|c2_g2_i5	-0.288397	0.948248	SL-TR27223|c2_g2_i5	0.893028	0.217581	SL-TR27223|c2_g2_i5	-0.338426	0.622706	SL-TR27223|c2_g2_i5	-0.219442	0.785596	SL-TR27223|c2_g2_i5	0.0123422	1	SL-TR27223|c2_g2_i5	0.131326	1	SL-TR27223|c2_g2_i5	3745	1578	2022	754	1379	3439	4442	3503	1737	2067	5050
DTR53223|c0_g1_i1	plant	3491	KOG0443	Actin regulatory proteins (gelsolin/villin family)	Cytoskeleton	CELLULAR PROCESSES AND SIGNALING	plantrefseq1-16	XP_003573590	PREDICTED: villin-4-like [Brachypodium distachyon]	90.9375	4296	960	82.4979	DTR53223|c0_g1_i1	-0.544283	0.023497	DTR53223|c0_g1_i1	0.219295	0.70507	DTR53223|c0_g1_i1	-0.228648	0.770874	DTR53223|c0_g1_i1	0.534929	0.100015	DTR53223|c0_g1_i1	-0.766275	0.00114872	DTR53223|c0_g1_i1	-0.611867	0.0340993	DTR53223|c0_g1_i1	-0.168505	0.802488	DTR53223|c0_g1_i1	-0.0140969	1	DTR53223|c0_g1_i1	1747	1482	1304	951	1109	2813	2669	1400	1547	1733	3039
GTR128431|c0_g2_i1	plant	3637	KOG0443	Actin regulatory proteins (gelsolin/villin family)	Cytoskeleton	CELLULAR PROCESSES AND SIGNALING	plantrefseq1-16	XP_003560396	PREDICTED: villin-4-like [Brachypodium distachyon]	90.6	4655	1000	82.4856	GTR128431|c0_g2_i1	-0.573604	0.187973	GTR128431|c0_g2_i1	0.150787	0.937681	GTR128431|c0_g2_i1	-0.0965329	1	GTR128431|c0_g2_i1	0.627858	0.286739	GTR128431|c0_g2_i1	-0.348675	0.502217	GTR128431|c0_g2_i1	-0.625328	0.235682	GTR128431|c0_g2_i1	-0.0912541	0.957624	GTR128431|c0_g2_i1	-0.367907	1	GTR128431|c0_g2_i1	1489	806	976	796	1620	1801	2062	2124	860	1080	2444
XLTR906048|c0_g1_i2	plant	3401	KOG0443	Actin regulatory proteins (gelsolin/villin family)	Cytoskeleton	CELLULAR PROCESSES AND SIGNALING	plantrefseq1-16	XP_003580415	PREDICTED: villin-4-like [Brachypodium distachyon]	88.123	4434	943	83.1814	XLTR906048|c0_g1_i2	0.631702	0.52685	XLTR906048|c0_g1_i2	-0.0591583	1	XLTR906048|c0_g1_i2	0.50786	0.91324	XLTR906048|c0_g1_i2	-0.183001	1	XLTR906048|c0_g1_i2	1.08443	0.22279	XLTR906048|c0_g1_i2	0.843506	0.402647	XLTR906048|c0_g1_i2	1.98193	0.106712	XLTR906048|c0_g1_i2	1.74101	0.427049	XLTR906048|c0_g1_i2	1251	1583	1180	320	1737	995	1283	990	1162	888	1090
ATR49356|c0_g1_i1	plant	2247	KOG0797	Actin-related protein	Cytoskeleton	CELLULAR PROCESSES AND SIGNALING	plantrefseq1-16	XP_003579888	PREDICTED: actin-related protein 9-like [Brachypodium distachyon]	86.0544	2601	588	78.5047	ATR49356|c0_g1_i1	-0.151504	0.550688	ATR49356|c0_g1_i1	-0.0788133	0.927819	ATR49356|c0_g1_i1	0.117568	0.926766	ATR49356|c0_g1_i1	0.190259	0.549423	ATR49356|c0_g1_i1	0.070297	0.805074	ATR49356|c0_g1_i1	0.145185	0.587638	ATR49356|c0_g1_i1	-0.0309094	0.96751	ATR49356|c0_g1_i1	0.0439789	1	ATR49356|c0_g1_i1	654	840	632	368	985	762	1236	690	726	698	1193
BTR59170|c0_g1_i1	plant	1785	KOG0679	Actin-related protein - Arp4p/Act3p	Cytoskeleton	CELLULAR PROCESSES AND SIGNALING	plantrefseq1-16	XP_003559002	PREDICTED: actin-related protein 4-like [Brachypodium distachyon]	95.2596	2097	443	74.4538	BTR59170|c0_g1_i1	-0.720017	0.00136912	BTR59170|c0_g1_i1	-0.381682	0.315864	BTR59170|c0_g1_i1	-0.273614	0.654348	BTR59170|c0_g1_i1	0.0647209	0.990267	BTR59170|c0_g1_i1	0.119102	0.718357	BTR59170|c0_g1_i1	0.0966543	0.793225	BTR59170|c0_g1_i1	-0.0448599	0.963557	BTR59170|c0_g1_i1	-0.067308	1	BTR59170|c0_g1_i1	714	600	592	336	958	768	1454	1134	606	1031	1823
DTR69265|c0_g1_i1	plant	2416	KOG0681	Actin-related protein - Arp5p	Cytoskeleton	CELLULAR PROCESSES AND SIGNALING	plantrefseq1-16	XP_003565328	PREDICTED: actin-related protein 5-like [Brachypodium distachyon]	88.3853	2964	706	87.6656	DTR69265|c0_g1_i1	-0.560722	0.032862	DTR69265|c0_g1_i1	-0.346697	0.465009	DTR69265|c0_g1_i1	0.205263	0.851863	DTR69265|c0_g1_i1	0.419288	0.267811	DTR69265|c0_g1_i1	-0.341768	0.266569	DTR69265|c0_g1_i1	-0.5117	0.12247	DTR69265|c0_g1_i1	0.303245	0.635255	DTR69265|c0_g1_i1	0.133313	1	DTR69265|c0_g1_i1	470	482	358	126	400	372	550	417	312	380	920
SL-TR31334|c1_g1_i2	plant	1660	KOG0677	Actin-related protein Arp2/3 complex, subunit Arp2	Cytoskeleton	CELLULAR PROCESSES AND SIGNALING	plantrefseq1-16	XP_003581694	PREDICTED: actin-related protein 2-like [Brachypodium distachyon]	99.2288	2071	389	70.3012	SL-TR31334|c1_g1_i2	-0.120356	0.571881	SL-TR31334|c1_g1_i2	0.117388	0.779752	SL-TR31334|c1_g1_i2	-0.310263	0.240542	SL-TR31334|c1_g1_i2	-0.0725188	0.896471	SL-TR31334|c1_g1_i2	-0.32149	0.050538	SL-TR31334|c1_g1_i2	0.0624664	0.820809	SL-TR31334|c1_g1_i2	-0.446507	0.0646168	SL-TR31334|c1_g1_i2	-0.0625506	1	SL-TR31334|c1_g1_i2	687	654	422	356	714	922	928	802	736	1114	956
ATR10170|c0_g1_i1	plant	1664	KOG0678	Actin-related protein Arp2/3 complex, subunit Arp3	Cytoskeleton	CELLULAR PROCESSES AND SIGNALING	plantrefseq1-16	XP_003575287	PREDICTED: actin-related protein 3-like isoform 1 [Brachypodium distachyon]	94.1452	2080	427	76.9832	ATR10170|c0_g1_i1	-0.244595	0.50297	ATR10170|c0_g1_i1	0.47799	0.29238	ATR10170|c0_g1_i1	-0.498817	0.340128	ATR10170|c0_g1_i1	0.223769	0.669634	ATR10170|c0_g1_i1	-0.52262	0.0936523	ATR10170|c0_g1_i1	-0.900091	0.00695174	ATR10170|c0_g1_i1	0.335984	0.626419	ATR10170|c0_g1_i1	-0.0414865	1	ATR10170|c0_g1_i1	322	306	228	220	344	830	532	322	448	470	410
XATR901459|c0_g1_i3	plant	1831	KOG0678	Actin-related protein Arp2/3 complex, subunit Arp3	Cytoskeleton	CELLULAR PROCESSES AND SIGNALING	plantrefseq1-16	XP_003573334	PREDICTED: actin-related protein 3-like isoform 1 [Brachypodium distachyon]	92.2018	2065	436	71.4364	XATR901459|c0_g1_i3	0.138815	0.523984	XATR901459|c0_g1_i3	0.0137724	1	XATR901459|c0_g1_i3	0.0491888	1	XATR901459|c0_g1_i3	-0.0758541	0.911049	XATR901459|c0_g1_i3	0.0663618	0.792959	XATR901459|c0_g1_i3	-0.127229	0.576732	XATR901459|c0_g1_i3	0.0432956	0.944074	XATR901459|c0_g1_i3	-0.150296	1	XATR901459|c0_g1_i3	408	388	387	386	554	544	520	518	538	540	514
HTR53958|c0_g1_i1	plant	1514	KOG1523	Actin-related protein Arp2/3 complex, subunit ARPC1/p41-ARC	Cytoskeleton	CELLULAR PROCESSES AND SIGNALING	plantrefseq1-16	XP_003570399	PREDICTED: actin-related protein 2/3 complex subunit 1-like [Brachypodium distachyon]	93.8667	1931	375	74.3065	HTR53958|c0_g1_i1	-0.367857	0.176717	HTR53958|c0_g1_i1	0.193034	0.783392	HTR53958|c0_g1_i1	-0.100305	1	HTR53958|c0_g1_i1	0.460586	0.19578	HTR53958|c0_g1_i1	-0.418289	0.136115	HTR53958|c0_g1_i1	0.0712516	0.85887	HTR53958|c0_g1_i1	-0.350822	0.515037	HTR53958|c0_g1_i1	0.138718	1	HTR53958|c0_g1_i1	410	662	343	188	450	774	582	416	444	574	672
XLTR919375|c2_g1_i8	plant	1113	KOG2826	Actin-related protein Arp2/3 complex, subunit ARPC2	Cytoskeleton	CELLULAR PROCESSES AND SIGNALING	plantrefseq1-16	NP_001053297	Os04g0512300 [Oryza sativa Japonica Group]	76.7213	1210	305	82.2102	XLTR919375|c2_g1_i8	-0.684386	0.33856	XLTR919375|c2_g1_i8	0.0732681	1	XLTR919375|c2_g1_i8	-0.559313	0.792953	XLTR919375|c2_g1_i8	0.198341	0.965062	XLTR919375|c2_g1_i8	-2.54157	1.26398e-05	XLTR919375|c2_g1_i8	-3.85135	9.90807e-09	XLTR919375|c2_g1_i8	1.60265	0.0860421	XLTR919375|c2_g1_i8	0.292859	1	XLTR919375|c2_g1_i8	173	128	30	22	38	180	219	133	125	94	234
SL-TR75118|c0_g1_i2	plant	398	KOG2826	Actin-related protein Arp2/3 complex, subunit ARPC2	Cytoskeleton	CELLULAR PROCESSES AND SIGNALING	plantrefseq1-16	XP_003581421	PREDICTED: probable actin-related protein 2/3 complex subunit 2-like [Brachypodium distachyon]	74.5763	457	118	88.9447	SL-TR75118|c0_g1_i2	-0.309449	0.794186	SL-TR75118|c0_g1_i2	-0.0767849	1	SL-TR75118|c0_g1_i2	-0.218374	1	SL-TR75118|c0_g1_i2	0.0142895	1	SL-TR75118|c0_g1_i2	-2.18576	0.000274861	SL-TR75118|c0_g1_i2	-3.13612	7.72687e-06	SL-TR75118|c0_g1_i2	1.36718	0.116874	SL-TR75118|c0_g1_i2	0.416817	1	SL-TR75118|c0_g1_i2	40	32	17	6	5	36	45	15	34	24	53
ETR44319|c0_g1_i3	plant	767	KOG1876	Actin-related protein Arp2/3 complex, subunit ARPC4	Cytoskeleton	CELLULAR PROCESSES AND SIGNALING	plantrefseq1-16	NP_001051892	Os03g0848300 [Oryza sativa Japonica Group]	76.0417	728	192	75.0978	ETR44319|c0_g1_i3	-0.565393	0.0338299	ETR44319|c0_g1_i3	0.0845731	0.950565	ETR44319|c0_g1_i3	0.0406391	1	ETR44319|c0_g1_i3	0.690605	0.0416132	ETR44319|c0_g1_i3	-0.571011	0.0415995	ETR44319|c0_g1_i3	-0.537334	0.108814	ETR44319|c0_g1_i3	0.188198	0.806118	ETR44319|c0_g1_i3	0.221876	1	ETR44319|c0_g1_i3	270	232	114	174	240	288	444	210	174	210	478
GTR55622|c5_g1_i1	plant	1320	KOG1376	Alpha tubulin	Cytoskeleton	CELLULAR PROCESSES AND SIGNALING	plantrefseq1-16	XP_003062500	alpha tubulin [Micromonas pusilla CCMP1545]	93.7355	2124	431	97.9545	GTR55622|c5_g1_i1	0	NA	GTR55622|c5_g1_i1	0.132722	NA	GTR55622|c5_g1_i1	-0.132722	NA	GTR55622|c5_g1_i1	0	NA	GTR55622|c5_g1_i1	-0.0876786	NA	GTR55622|c5_g1_i1	4.28427	NA	GTR55622|c5_g1_i1	-4.82353	NA	GTR55622|c5_g1_i1	-0.451577	NA	GTR55622|c5_g1_i1	0	0	0	0	0	1	0	0	0	1	0
CTR8265|c0_g2_i1	plant	807	KOG1376	Alpha tubulin	Cytoskeleton	CELLULAR PROCESSES AND SIGNALING	plantrefseq1-16	XP_002959708	alpha tubulin [Volvox carteri f. nagariensis]	95.3488	1133	215	79.9257	CTR8265|c0_g2_i1	-0.104705	0.523107	CTR8265|c0_g2_i1	0.109972	0.848161	CTR8265|c0_g2_i1	-0.252111	0.587039	CTR8265|c0_g2_i1	-0.0374347	1	CTR8265|c0_g2_i1	1.18977	0.490678	CTR8265|c0_g2_i1	1.95643	0.288832	CTR8265|c0_g2_i1	-2.28003	0.412614	CTR8265|c0_g2_i1	-1.51338	1	CTR8265|c0_g2_i1	0	0	0	0	0	0	1	1	1	1	0
XATR888447|c7_g5_i1	plant	1102	KOG1376	Alpha tubulin	Cytoskeleton	CELLULAR PROCESSES AND SIGNALING	plantrefseq1-16	XP_002957217	alpha tubulin [Volvox carteri f. nagariensis]	88.9197	1685	361	98.2759	XATR888447|c7_g5_i1	-0.0471033	0.823315	XATR888447|c7_g5_i1	0	NA	XATR888447|c7_g5_i1	0	1	XATR888447|c7_g5_i1	0.0471033	0.855414	XATR888447|c7_g5_i1	3.90296	0.00203933	XATR888447|c7_g5_i1	0.85053	0.620258	XATR888447|c7_g5_i1	2.54294	0.411345	XATR888447|c7_g5_i1	-0.509486	1	XATR888447|c7_g5_i1	0	0	0	0	0	0	0	0	0	0	0
XATR937715|c1_g1_i2	plant	1171	KOG1376	Alpha tubulin	Cytoskeleton	CELLULAR PROCESSES AND SIGNALING	plantrefseq1-16	XP_002506067	alpha tubulin 1 [Micromonas sp. RCC299]	86.0104	1803	386	98.8898	XATR937715|c1_g1_i2	0	NA	XATR937715|c1_g1_i2	0	NA	XATR937715|c1_g1_i2	0	NA	XATR937715|c1_g1_i2	0	NA	XATR937715|c1_g1_i2	1.20026	0.119661	XATR937715|c1_g1_i2	-1.1962	0.533032	XATR937715|c1_g1_i2	-0.142418	NA	XATR937715|c1_g1_i2	-2.53887	0.218576	XATR937715|c1_g1_i2	0	0	0	0	0	0	0	0	0	0	0
XLTR600892|c0_g1_i1	plant	1126	KOG1376	Alpha tubulin	Cytoskeleton	CELLULAR PROCESSES AND SIGNALING	plantrefseq1-16	XP_001703110	alpha tubulin 2 [Chlamydomonas reinhardtii]	70.6044	1251	364	96.9805	XLTR600892|c0_g1_i1	0	NA	XLTR600892|c0_g1_i1	0	NA	XLTR600892|c0_g1_i1	0	NA	XLTR600892|c0_g1_i1	0	NA	XLTR600892|c0_g1_i1	-0.476176	0.903488	XLTR600892|c0_g1_i1	0.36613	0.890887	XLTR600892|c0_g1_i1	0.426601	NA	XLTR600892|c0_g1_i1	1.26891	NA	XLTR600892|c0_g1_i1	0	0	0	0	0	0	0	0	0	0	0
XATR592302|c0_g1_i1	plant	302	KOG1376	Alpha tubulin	Cytoskeleton	CELLULAR PROCESSES AND SIGNALING	plantrefseq1-16	XP_003629736	Alpha-tubulin [Medicago truncatula]	84	492	100	99.3377	XATR592302|c0_g1_i1	0	NA	XATR592302|c0_g1_i1	0	NA	XATR592302|c0_g1_i1	0	NA	XATR592302|c0_g1_i1	0	NA	XATR592302|c0_g1_i1	0.944502	0.654873	XATR592302|c0_g1_i1	0.269621	0.926	XATR592302|c0_g1_i1	0.532198	NA	XATR592302|c0_g1_i1	-0.142684	NA	XATR592302|c0_g1_i1	0	0	0	0	0	0	0	0	0	0	0
XATR932656|c3_g4_i3	plant	261	KOG1376	Alpha tubulin	Cytoskeleton	CELLULAR PROCESSES AND SIGNALING	plantrefseq1-16	XP_003624633	Alpha-tubulin [Medicago truncatula]	96.875	341	64	73.5632	XATR932656|c3_g4_i3	0	1	XATR932656|c3_g4_i3	0	1	XATR932656|c3_g4_i3	0	1	XATR932656|c3_g4_i3	0	1	XATR932656|c3_g4_i3	0.936166	0.623096	XATR932656|c3_g4_i3	1.91813	0.346666	XATR932656|c3_g4_i3	-2.71828	0.346097	XATR932656|c3_g4_i3	-1.73632	1	XATR932656|c3_g4_i3	0	0	0	0	0	0	0	0	0	0	0
XLTR914466|c1_g2_i1	plant	332	KOG1376	Alpha tubulin	Cytoskeleton	CELLULAR PROCESSES AND SIGNALING	plantrefseq1-16	XP_002980241	hypothetical protein SELMODRAFT_112368 [Selaginella moellendorffii]	86.1111	497	108	97.5904	XLTR914466|c1_g2_i1	0	1	XLTR914466|c1_g2_i1	0	NA	XLTR914466|c1_g2_i1	0	1	XLTR914466|c1_g2_i1	0	1	XLTR914466|c1_g2_i1	2.44438	0.0514561	XLTR914466|c1_g2_i1	2.05753	0.293427	XLTR914466|c1_g2_i1	-1.61196	0.656559	XLTR914466|c1_g2_i1	-1.99881	0.716969	XLTR914466|c1_g2_i1	0	0	0	0	0	0	0	0	0	0	0
XATR911762|c4_g3_i1	plant	1203	KOG1376	Alpha tubulin	Cytoskeleton	CELLULAR PROCESSES AND SIGNALING	plantrefseq1-16	XP_002981542	hypothetical protein SELMODRAFT_178975 [Selaginella moellendorffii]	85.2713	1747	387	96.5087	XATR911762|c4_g3_i1	-0.67685	0.0625939	XATR911762|c4_g3_i1	-0.0653033	0.993053	XATR911762|c4_g3_i1	-0.133734	0.775561	XATR911762|c4_g3_i1	0.477813	0.457982	XATR911762|c4_g3_i1	4.69523	3.30814e-05	XATR911762|c4_g3_i1	3.03093	0.0379172	XATR911762|c4_g3_i1	1.07076	0.767587	XATR911762|c4_g3_i1	-0.593547	1	XATR911762|c4_g3_i1	0	0	0	0	0	0	0	2	0	0	1
XATR912344|c5_g3_i5	plant	354	KOG1376	Alpha tubulin	Cytoskeleton	CELLULAR PROCESSES AND SIGNALING	plantrefseq1-16	XP_002970006	hypothetical protein SELMODRAFT_231415 [Selaginella moellendorffii]	94.382	494	89	75.4237	XATR912344|c5_g3_i5	0	1	XATR912344|c5_g3_i5	0.132392	0.674603	XATR912344|c5_g3_i5	-0.132392	0.791899	XATR912344|c5_g3_i5	0	1	XATR912344|c5_g3_i5	2.66939	0.0506001	XATR912344|c5_g3_i5	6.35406	0.000214738	XATR912344|c5_g3_i5	-4.59506	0.054708	XATR912344|c5_g3_i5	-0.910394	1	XATR912344|c5_g3_i5	0	0	0	0	0	0	0	0	0	2	0
XLTR616698|c0_g1_i1	plant	226	KOG1376	Alpha tubulin	Cytoskeleton	CELLULAR PROCESSES AND SIGNALING	plantrefseq1-16	XP_002980239	hypothetical protein SELMODRAFT_233509 [Selaginella moellendorffii]	91.8919	371	74	98.2301	XLTR616698|c0_g1_i1	0	1	XLTR616698|c0_g1_i1	0	NA	XLTR616698|c0_g1_i1	0	1	XLTR616698|c0_g1_i1	0	1	XLTR616698|c0_g1_i1	0.281833	0.877703	XLTR616698|c0_g1_i1	2.51394	0.212387	XLTR616698|c0_g1_i1	-3.19087	0.227084	XLTR616698|c0_g1_i1	-0.958766	1	XLTR616698|c0_g1_i1	0	0	0	0	0	0	0	0	0	0	0
GTR81885|c6_g3_i4	plant	520	KOG1376	Alpha tubulin	Cytoskeleton	CELLULAR PROCESSES AND SIGNALING	plantrefseq1-16	XP_002980460	hypothetical protein SELMODRAFT_233518 [Selaginella moellendorffii]	87.2832	779	173	99.8077	GTR81885|c6_g3_i4	-0.878696	0.4377	GTR81885|c6_g3_i4	-0.143604	0.977298	GTR81885|c6_g3_i4	0.92753	0.591747	GTR81885|c6_g3_i4	1.66262	0.157662	GTR81885|c6_g3_i4	1.60788	0.207126	GTR81885|c6_g3_i4	3.66163	0.00510057	GTR81885|c6_g3_i4	-2.77284	0.137055	GTR81885|c6_g3_i4	-0.719092	1	GTR81885|c6_g3_i4	27	0	7	2	1	2	5	1	2	6	79
XLTR931719|c6_g3_i5	plant	687	KOG1376	Alpha tubulin	Cytoskeleton	CELLULAR PROCESSES AND SIGNALING	plantrefseq1-16	XP_002983604	hypothetical protein SELMODRAFT_234301 [Selaginella moellendorffii]	93.4211	1055	228	99.5633	XLTR931719|c6_g3_i5	0	1	XLTR931719|c6_g3_i5	-0.0749165	0.756091	XLTR931719|c6_g3_i5	0	1	XLTR931719|c6_g3_i5	-0.0749165	0.609376	XLTR931719|c6_g3_i5	1.26505	0.443337	XLTR931719|c6_g3_i5	1.52845	0.431545	XLTR931719|c6_g3_i5	-1.8951	0.544843	XLTR931719|c6_g3_i5	-1.6317	1	XLTR931719|c6_g3_i5	0	0	0	0	0	0	0	0	0	0	0
XATR865157|c8_g5_i7	plant	320	KOG1376	Alpha tubulin	Cytoskeleton	CELLULAR PROCESSES AND SIGNALING	plantrefseq1-16	XP_002988134	hypothetical protein SELMODRAFT_235448 [Selaginella moellendorffii]	95.283	545	106	99.375	XATR865157|c8_g5_i7	-0.472826	0.438585	XATR865157|c8_g5_i7	-0.115172	1	XATR865157|c8_g5_i7	-0.703346	0.607273	XATR865157|c8_g5_i7	-0.345692	0.898957	XATR865157|c8_g5_i7	1.69085	0.25978	XATR865157|c8_g5_i7	2.44324	0.12893	XATR865157|c8_g5_i7	-1.62094	0.584702	XATR865157|c8_g5_i7	-0.868554	1	XATR865157|c8_g5_i7	0	2	0	0	2	1	6	8	3	3	5
XATR857747|c2_g8_i1	plant	575	KOG1376	Alpha tubulin	Cytoskeleton	CELLULAR PROCESSES AND SIGNALING	plantrefseq1-16	XP_002980240	hypothetical protein SELMODRAFT_419896 [Selaginella moellendorffii]	87.7551	739	147	76.6957	XATR857747|c2_g8_i1	-0.298892	0.16977	XATR857747|c2_g8_i1	0.416065	0.511994	XATR857747|c2_g8_i1	-0.511573	0.334487	XATR857747|c2_g8_i1	0.203383	0.629016	XATR857747|c2_g8_i1	4.17638	8.8965e-06	XATR857747|c2_g8_i1	5.50955	8.88062e-06	XATR857747|c2_g8_i1	-2.26752	0.297877	XATR857747|c2_g8_i1	-0.934352	1	XATR857747|c2_g8_i1	0	0	0	0	0	5	2	0	1	1	1
CTR15352|c0_g2_i1	plant	650	KOG1376	Alpha tubulin	Cytoskeleton	CELLULAR PROCESSES AND SIGNALING	plantrefseq1-16	NP_001049400	Os03g0219300 [Oryza sativa Japonica Group]	96.7593	1147	216	99.6923	CTR15352|c0_g2_i1	0.4632	0.188196	CTR15352|c0_g2_i1	0.160159	0.892306	CTR15352|c0_g2_i1	0.152944	0.977523	CTR15352|c0_g2_i1	-0.150096	0.888698	CTR15352|c0_g2_i1	0.584763	0.104068	CTR15352|c0_g2_i1	0.896183	0.0205869	CTR15352|c0_g2_i1	-0.107404	0.92931	CTR15352|c0_g2_i1	0.204017	1	CTR15352|c0_g2_i1	877	709	395	496	794	909	597	473	939	825	716
XLTR930563|c10_g8_i1	plant	252	KOG1376	Alpha tubulin	Cytoskeleton	CELLULAR PROCESSES AND SIGNALING	plantrefseq1-16	NP_001067613	Os11g0247300 [Oryza sativa Japonica Group]	98.7952	458	83	98.8095	XLTR930563|c10_g8_i1	0.162405	0.288997	XLTR930563|c10_g8_i1	0	NA	XLTR930563|c10_g8_i1	0.162405	NA	XLTR930563|c10_g8_i1	0	NA	XLTR930563|c10_g8_i1	0.597121	0.72588	XLTR930563|c10_g8_i1	2.18162	0.212257	XLTR930563|c10_g8_i1	-1.4234	NA	XLTR930563|c10_g8_i1	0.161102	1	XLTR930563|c10_g8_i1	1	1	0	0	0	0	0	0	0	0	0
GTR81885|c6_g3_i3	plant	382	KOG1376	Alpha tubulin	Cytoskeleton	CELLULAR PROCESSES AND SIGNALING	plantrefseq1-16	XP_002883197	predicted protein [Arabidopsis lyrata subsp. lyrata]	85.8268	595	127	99.7382	GTR81885|c6_g3_i3	-1.26712	0.1214	GTR81885|c6_g3_i3	0.145239	0.995663	GTR81885|c6_g3_i3	0.114129	1	GTR81885|c6_g3_i3	1.52649	0.15988	GTR81885|c6_g3_i3	0.0842186	0.956036	GTR81885|c6_g3_i3	1.93306	0.0447033	GTR81885|c6_g3_i3	-1.57893	0.280171	GTR81885|c6_g3_i3	0.269905	1	GTR81885|c6_g3_i3	98	26	36	43	19	28	104	29	63	55	222
XLTR87058|c0_g1_i1	plant	336	KOG1376	Alpha tubulin	Cytoskeleton	CELLULAR PROCESSES AND SIGNALING	plantrefseq1-16	XP_001419217	predicted protein [Ostreococcus lucimarinus CCE9901]	91.8919	471	111	99.1071	XLTR87058|c0_g1_i1	0	NA	XLTR87058|c0_g1_i1	0	NA	XLTR87058|c0_g1_i1	0	NA	XLTR87058|c0_g1_i1	0	NA	XLTR87058|c0_g1_i1	0.506427	0.502719	XLTR87058|c0_g1_i1	1.30218	0.315269	XLTR87058|c0_g1_i1	-1.01886	NA	XLTR87058|c0_g1_i1	-0.223104	NA	XLTR87058|c0_g1_i1	0	0	0	0	0	0	0	0	0	0	0
XLTR959441|c4_g2_i1	plant	1305	KOG1376	Alpha tubulin	Cytoskeleton	CELLULAR PROCESSES AND SIGNALING	plantrefseq1-16	XP_001420620	predicted protein [Ostreococcus lucimarinus CCE9901]	72.5806	1606	434	99.7701	XLTR959441|c4_g2_i1	0	1	XLTR959441|c4_g2_i1	0	NA	XLTR959441|c4_g2_i1	0	1	XLTR959441|c4_g2_i1	0	1	XLTR959441|c4_g2_i1	-0.478	0.890858	XLTR959441|c4_g2_i1	1.25668	0.643389	XLTR959441|c4_g2_i1	0.144518	0.99192	XLTR959441|c4_g2_i1	1.87919	1	XLTR959441|c4_g2_i1	0	0	0	0	0	0	0	0	0	0	0
XATR862694|c6_g7_i1	plant	560	KOG1376	Alpha tubulin	Cytoskeleton	CELLULAR PROCESSES AND SIGNALING	plantrefseq1-16	XP_001777110	predicted protein [Physcomitrella patens subsp. patens]	96.7742	993	186	99.6429	XATR862694|c6_g7_i1	-0.872019	0.0236403	XATR862694|c6_g7_i1	0.374944	0.674337	XATR862694|c6_g7_i1	-0.0606793	1	XATR862694|c6_g7_i1	1.18628	0.0115335	XATR862694|c6_g7_i1	-0.223399	0.677654	XATR862694|c6_g7_i1	-0.969536	0.0367862	XATR862694|c6_g7_i1	0.907405	0.162645	XATR862694|c6_g7_i1	0.161268	1	XATR862694|c6_g7_i1	5700	3083	2836	3014	3069	6262	6817	3664	3384	4450	9481
XLTR893184|c0_g1_i4	plant	640	KOG1376	Alpha tubulin	Cytoskeleton	CELLULAR PROCESSES AND SIGNALING	plantrefseq1-16	XP_001752704	predicted protein [Physcomitrella patens subsp. patens]	79.7753	732	178	83.4375	XLTR893184|c0_g1_i4	0	1	XLTR893184|c0_g1_i4	0	NA	XLTR893184|c0_g1_i4	0	NA	XLTR893184|c0_g1_i4	0	NA	XLTR893184|c0_g1_i4	-2.62077	0.0869134	XLTR893184|c0_g1_i4	-1.6079	0.399049	XLTR893184|c0_g1_i4	-0.264411	NA	XLTR893184|c0_g1_i4	0.748457	1	XLTR893184|c0_g1_i4	0	0	0	0	0	0	0	0	0	0	0
XLTR937053|c3_g3_i1	plant	902	KOG1376	Alpha tubulin	Cytoskeleton	CELLULAR PROCESSES AND SIGNALING	plantrefseq1-16	XP_001777081	predicted protein [Physcomitrella patens subsp. patens]	99.3333	1494	300	99.7783	XLTR937053|c3_g3_i1	0	NA	XLTR937053|c3_g3_i1	0	NA	XLTR937053|c3_g3_i1	0	NA	XLTR937053|c3_g3_i1	0	NA	XLTR937053|c3_g3_i1	-3.91053	NA	XLTR937053|c3_g3_i1	0.355695	NA	XLTR937053|c3_g3_i1	-0.65836	NA	XLTR937053|c3_g3_i1	3.60787	NA	XLTR937053|c3_g3_i1	0	0	0	0	0	0	0	0	0	0	0
XLTR953743|c6_g2_i14	plant	231	KOG1376	Alpha tubulin	Cytoskeleton	CELLULAR PROCESSES AND SIGNALING	plantrefseq1-16	XP_001761414	predicted protein [Physcomitrella patens subsp. patens]	79.2208	368	77	100	XLTR953743|c6_g2_i14	0	NA	XLTR953743|c6_g2_i14	0	NA	XLTR953743|c6_g2_i14	0	NA	XLTR953743|c6_g2_i14	0	NA	XLTR953743|c6_g2_i14	-0.936662	0.606268	XLTR953743|c6_g2_i14	-0.699785	0.749899	XLTR953743|c6_g2_i14	-0.147508	NA	XLTR953743|c6_g2_i14	0.089369	NA	XLTR953743|c6_g2_i14	0	0	0	0	0	0	0	0	0	0	0
XLTR917962|c2_g2_i2	plant	400	KOG1376	Alpha tubulin	Cytoskeleton	CELLULAR PROCESSES AND SIGNALING	plantrefseq1-16	XP_001786415	predicted protein partial [Physcomitrella patens subsp. patens]	98.2906	618	117	87.75	XLTR917962|c2_g2_i2	-0.795801	0.27915	XLTR917962|c2_g2_i2	0.546335	0.741118	XLTR917962|c2_g2_i2	0.068973	1	XLTR917962|c2_g2_i2	1.41111	0.112944	XLTR917962|c2_g2_i2	0.471585	0.593277	XLTR917962|c2_g2_i2	2.12495	0.00564549	XLTR917962|c2_g2_i2	-1.49411	0.189675	XLTR917962|c2_g2_i2	0.15926	1	XLTR917962|c2_g2_i2	190	91	78	96	78	115	233	100	80	159	270
SL-TR36651|c2_g2_i2	plant	1457	KOG1376	Alpha tubulin	Cytoskeleton	CELLULAR PROCESSES AND SIGNALING	plantrefseq1-16	XP_003558668	PREDICTED: tubulin alpha chain-like [Brachypodium distachyon]	96.5197	2155	431	88.744	SL-TR36651|c2_g2_i2	-1.55677	2.67736e-05	SL-TR36651|c2_g2_i2	-0.170631	0.916502	SL-TR36651|c2_g2_i2	-0.556698	0.522967	SL-TR36651|c2_g2_i2	0.829443	0.12797	SL-TR36651|c2_g2_i2	-0.168763	0.775467	SL-TR36651|c2_g2_i2	-0.684032	0.178672	SL-TR36651|c2_g2_i2	0.546484	0.531098	SL-TR36651|c2_g2_i2	0.0312158	1	SL-TR36651|c2_g2_i2	7195	3824	3314	2964	3583	7258	11191	9033	5996	7030	21428
SL-TR36651|c2_g1_i3	plant	1417	KOG1376	Alpha tubulin	Cytoskeleton	CELLULAR PROCESSES AND SIGNALING	plantrefseq1-16	XP_003562846	PREDICTED: tubulin alpha-1 chain-like [Brachypodium distachyon]	99.711	1684	346	73.2534	SL-TR36651|c2_g1_i3	-0.836169	0.034952	SL-TR36651|c2_g1_i3	0.443618	0.588928	SL-TR36651|c2_g1_i3	-0.546917	0.53199	SL-TR36651|c2_g1_i3	0.73287	0.186115	SL-TR36651|c2_g1_i3	-0.807611	0.0569528	SL-TR36651|c2_g1_i3	-1.3925	0.00211137	SL-TR36651|c2_g1_i3	0.741437	0.317521	SL-TR36651|c2_g1_i3	0.156545	1	SL-TR36651|c2_g1_i3	5190	2326	2224	1584	1940	7606	5717	3114	4079	4808	6243
XLTR930060|c6_g1_i1	plant	1052	KOG1376	Alpha tubulin	Cytoskeleton	CELLULAR PROCESSES AND SIGNALING	plantrefseq1-16	XP_003560377	PREDICTED: tubulin alpha-1 chain-like [Brachypodium distachyon]	100	1790	350	99.8099	XLTR930060|c6_g1_i1	-0.830065	0.0432729	XLTR930060|c6_g1_i1	0.448321	0.598212	XLTR930060|c6_g1_i1	-0.0268045	1	XLTR930060|c6_g1_i1	1.25158	0.0110343	XLTR930060|c6_g1_i1	-0.15122	0.807822	XLTR930060|c6_g1_i1	-0.629335	0.235134	XLTR930060|c6_g1_i1	0.731292	0.349009	XLTR930060|c6_g1_i1	0.253177	1	XLTR930060|c6_g1_i1	22347	12762	11547	14166	13252	31659	27739	15590	10867	15296	41907
ATR6783|c1_g1_i1	plant	863	KOG1376	Alpha tubulin	Cytoskeleton	CELLULAR PROCESSES AND SIGNALING	plantrefseq1-16	XP_003635553	PREDICTED: tubulin alpha-1 chain-like partial [Vitis vinifera]	98.1481	1443	270	93.8586	ATR6783|c1_g1_i1	-1.38571	0.000245457	ATR6783|c1_g1_i1	0.0373085	1	ATR6783|c1_g1_i1	-0.41043	0.724214	ATR6783|c1_g1_i1	1.01259	0.0496765	ATR6783|c1_g1_i1	-0.080206	0.90537	ATR6783|c1_g1_i1	-0.501806	0.350051	ATR6783|c1_g1_i1	0.488574	0.599583	ATR6783|c1_g1_i1	0.0669739	1	ATR6783|c1_g1_i1	11014	6002	5272	5663	6056	15043	16204	12028	7291	9493	30195
XATR865779|c9_g1_i1	plant	928	KOG1376	Alpha tubulin	Cytoskeleton	CELLULAR PROCESSES AND SIGNALING	plantrefseq1-16	XP_002263822	PREDICTED: tubulin alpha-2 chain partial [Vitis vinifera]	92.5926	1276	270	87.2845	XATR865779|c9_g1_i1	-0.425629	0.517482	XATR865779|c9_g1_i1	-0.135793	0.950164	XATR865779|c9_g1_i1	0.783927	0.447471	XATR865779|c9_g1_i1	1.07376	0.140517	XATR865779|c9_g1_i1	2.98337	9.95333e-09	XATR865779|c9_g1_i1	3.47291	1.19155e-08	XATR865779|c9_g1_i1	-0.588348	0.675677	XATR865779|c9_g1_i1	-0.0988092	1	XATR865779|c9_g1_i1	24	19	9	10	8	5	15	9	8	8	27
SA-TR29510|c0_g2_i1	plant	1636	KOG1376	Alpha tubulin	Cytoskeleton	CELLULAR PROCESSES AND SIGNALING	plantrefseq1-16	XP_003558477	PREDICTED: tubulin alpha-2 chain-like [Brachypodium distachyon]	97.2081	1974	394	72.2494	SA-TR29510|c0_g2_i1	0.549751	0.142107	SA-TR29510|c0_g2_i1	0.219194	0.846845	SA-TR29510|c0_g2_i1	0.154352	0.988715	SA-TR29510|c0_g2_i1	-0.176204	0.865063	SA-TR29510|c0_g2_i1	0.514876	0.209566	SA-TR29510|c0_g2_i1	1.04405	0.0121028	SA-TR29510|c0_g2_i1	-0.219278	0.82927	SA-TR29510|c0_g2_i1	0.309899	1	SA-TR29510|c0_g2_i1	1740	1500	838	962	1616	1773	1221	981	1898	1722	1470
GTR83353|c0_g1_i1	plant	670	KOG1376	Alpha tubulin	Cytoskeleton	CELLULAR PROCESSES AND SIGNALING	plantrefseq1-16	XP_003539228	PREDICTED: tubulin alpha-2 chain-like [Glycine max]	90.1345	995	223	99.8507	GTR83353|c0_g1_i1	-0.371817	0.587209	GTR83353|c0_g1_i1	0.466492	NA	GTR83353|c0_g1_i1	0.127173	1	GTR83353|c0_g1_i1	0.965482	0.141152	GTR83353|c0_g1_i1	0.643849	0.427138	GTR83353|c0_g1_i1	1.88957	0.0782169	GTR83353|c0_g1_i1	-2.89094	0.0150986	GTR83353|c0_g1_i1	-1.64522	0.430684	GTR83353|c0_g1_i1	3	1	3	2	1	3	4	1	0	3	8
XLTR198644|c0_g1_i1	plant	376	KOG1376	Alpha tubulin	Cytoskeleton	CELLULAR PROCESSES AND SIGNALING	plantrefseq1-16	XP_003554022	PREDICTED: tubulin alpha-3 chain-like [Glycine max]	73.6364	462	110	87.766	XLTR198644|c0_g1_i1	0	NA	XLTR198644|c0_g1_i1	0	NA	XLTR198644|c0_g1_i1	0	NA	XLTR198644|c0_g1_i1	0	NA	XLTR198644|c0_g1_i1	-0.562173	NA	XLTR198644|c0_g1_i1	-0.736046	NA	XLTR198644|c0_g1_i1	0	NA	XLTR198644|c0_g1_i1	-0.173874	NA	XLTR198644|c0_g1_i1	0	0	0	0	0	0	0	0	0	0	0
XATR892791|c5_g5_i8	plant	302	KOG1376	Alpha tubulin	Cytoskeleton	CELLULAR PROCESSES AND SIGNALING	plantrefseq1-16	XP_003536570	PREDICTED: tubulin alpha-4 chain-like [Glycine max]	95	557	100	99.3377	XATR892791|c5_g5_i8	-0.59685	0.562535	XATR892791|c5_g5_i8	0.597211	0.689418	XATR892791|c5_g5_i8	0.338111	0.983024	XATR892791|c5_g5_i8	1.53217	0.118919	XATR892791|c5_g5_i8	0.384292	0.767455	XATR892791|c5_g5_i8	2.77882	0.00954221	XATR892791|c5_g5_i8	-2.72919	0.0495752	XATR892791|c5_g5_i8	-0.334655	1	XATR892791|c5_g5_i8	19	6	11	7	4	2	21	6	4	14	19
XLTR889475|c1_g1_i1	plant	326	KOG1376	Alpha tubulin	Cytoskeleton	CELLULAR PROCESSES AND SIGNALING	plantrefseq1-16	XP_003556001	PREDICTED: tubulin alpha-4 chain-like [Glycine max]	100	562	108	99.3865	XLTR889475|c1_g1_i1	-1.22907	0.0724302	XLTR889475|c1_g1_i1	-0.0431988	NA	XLTR889475|c1_g1_i1	-0.322259	0.913359	XLTR889475|c1_g1_i1	0.863617	0.487763	XLTR889475|c1_g1_i1	-1.56154	0.14229	XLTR889475|c1_g1_i1	1.13011	0.437375	XLTR889475|c1_g1_i1	-1.92205	0.287217	XLTR889475|c1_g1_i1	0.7696	1	XLTR889475|c1_g1_i1	1	4	0	0	0	1	4	2	3	3	6
XLTR945916|c1_g1_i5	plant	616	KOG1376	Alpha tubulin	Cytoskeleton	CELLULAR PROCESSES AND SIGNALING	plantrefseq1-16	XP_003080933	TBA_CHLVU Tubulin alpha chain (ISS) [Ostreococcus tauri]	94.1463	947	205	99.8377	XLTR945916|c1_g1_i5	0	1	XLTR945916|c1_g1_i5	0	NA	XLTR945916|c1_g1_i5	0	1	XLTR945916|c1_g1_i5	0	1	XLTR945916|c1_g1_i5	-2.58611	7.82241e-06	XLTR945916|c1_g1_i5	-1.31161	0.0886752	XLTR945916|c1_g1_i5	-1.25112	0.206689	XLTR945916|c1_g1_i5	0.0233835	1	XLTR945916|c1_g1_i5	0	0	0	0	0	0	0	0	0	0	0
XATR862694|c6_g5_i8	plant	388	KOG1376	Alpha tubulin	Cytoskeleton	CELLULAR PROCESSES AND SIGNALING	plantrefseq1-16	XP_002525416	tubulin alpha chain putative [Ricinus communis]	92.2481	710	129	99.7423	XATR862694|c6_g5_i8	-1.19139	0.0328283	XATR862694|c6_g5_i8	0.42719	0.779598	XATR862694|c6_g5_i8	-0.45791	0.833859	XATR862694|c6_g5_i8	1.16067	0.128881	XATR862694|c6_g5_i8	0.460772	0.523883	XATR862694|c6_g5_i8	1.66086	0.0109818	XATR862694|c6_g5_i8	-1.23568	0.201801	XATR862694|c6_g5_i8	-0.0355882	1	XATR862694|c6_g5_i8	942	568	438	619	507	1727	1477	967	573	934	2181
XATR892791|c5_g3_i1	plant	388	KOG1376	Alpha tubulin	Cytoskeleton	CELLULAR PROCESSES AND SIGNALING	plantrefseq1-16	XP_002517492	tubulin alpha chain putative [Ricinus communis]	96.0938	715	128	98.9691	XATR892791|c5_g3_i1	-2.21094	0.00908006	XATR892791|c5_g3_i1	-0.051473	1	XATR892791|c5_g3_i1	-0.444756	0.963118	XATR892791|c5_g3_i1	1.71471	0.153186	XATR892791|c5_g3_i1	0.0179281	0.99816	XATR892791|c5_g3_i1	1.70369	0.118302	XATR892791|c5_g3_i1	-1.72494	0.277301	XATR892791|c5_g3_i1	-0.0391825	1	XATR892791|c5_g3_i1	204	47	69	31	138	211	336	108	146	70	652
XATR928149|c6_g1_i1	plant	375	KOG1376	Alpha tubulin	Cytoskeleton	CELLULAR PROCESSES AND SIGNALING	plantrefseq1-16	NP_176654	tubulin alpha-1 chain [Arabidopsis thaliana]	85.4839	629	124	99.2	XATR928149|c6_g1_i1	-0.114637	NA	XATR928149|c6_g1_i1	0	NA	XATR928149|c6_g1_i1	0	NA	XATR928149|c6_g1_i1	0.114637	NA	XATR928149|c6_g1_i1	2.19125	0.0231878	XATR928149|c6_g1_i1	-0.0162306	0.976615	XATR928149|c6_g1_i1	1.59154	NA	XATR928149|c6_g1_i1	-0.615944	1	XATR928149|c6_g1_i1	0	0	0	0	0	0	0	0	0	0	0
GTR230709|c2_g1_i1	plant	1843	KOG1376	Alpha tubulin	Cytoskeleton	CELLULAR PROCESSES AND SIGNALING	plantrefseq1-16	NP_001167663	tubulin alpha-3 chain [Zea mays]	99.7685	2232	432	70.3201	GTR230709|c2_g1_i1	-0.864597	0.0280873	GTR230709|c2_g1_i1	0.414449	0.628701	GTR230709|c2_g1_i1	-0.0366662	1	GTR230709|c2_g1_i1	1.24238	0.00915762	GTR230709|c2_g1_i1	-0.121799	0.843656	GTR230709|c2_g1_i1	-0.638175	0.210658	GTR230709|c2_g1_i1	0.746619	0.310555	GTR230709|c2_g1_i1	0.230243	1	GTR230709|c2_g1_i1	37171	21190	18944	22673	21577	50595	46344	27038	17600	25452	70546
SL-TR36651|c2_g2_i11	plant	1424	KOG1376	Alpha tubulin	Cytoskeleton	CELLULAR PROCESSES AND SIGNALING	plantrefseq1-16	NP_193232	tubulin alpha-6 chain [Arabidopsis thaliana]	96.2877	2155	431	90.8006	SL-TR36651|c2_g2_i11	-1.19039	0.000573966	SL-TR36651|c2_g2_i11	0.101546	0.968033	SL-TR36651|c2_g2_i11	-0.276543	0.865022	SL-TR36651|c2_g2_i11	1.01539	0.0254778	SL-TR36651|c2_g2_i11	-0.171882	0.742407	SL-TR36651|c2_g2_i11	-0.593772	0.204352	SL-TR36651|c2_g2_i11	0.616013	0.38921	SL-TR36651|c2_g2_i11	0.194123	1	SL-TR36651|c2_g2_i11	11191	6293	5394	5650	5854	13439	15531	10338	6990	9106	26273
SL-TR36651|c2_g2_i5	plant	1168	KOG1376	Alpha tubulin	Cytoskeleton	CELLULAR PROCESSES AND SIGNALING	plantrefseq1-16	NP_849388	tubulin alpha-6 chain [Arabidopsis thaliana]	97.3988	1733	346	88.8699	SL-TR36651|c2_g2_i5	-1.27142	0.000538828	SL-TR36651|c2_g2_i5	0.0998012	0.974738	SL-TR36651|c2_g2_i5	-0.319765	0.829837	SL-TR36651|c2_g2_i5	1.05146	0.031138	SL-TR36651|c2_g2_i5	-0.156219	0.787978	SL-TR36651|c2_g2_i5	-0.629123	0.20637	SL-TR36651|c2_g2_i5	0.64987	0.394958	SL-TR36651|c2_g2_i5	0.176965	1	SL-TR36651|c2_g2_i5	12082	6779	5939	6326	6325	15677	17514	11988	7328	9827	30486
XLTR585120|c0_g1_i1	plant	401	KOG1376	Alpha tubulin	Cytoskeleton	CELLULAR PROCESSES AND SIGNALING	plantrefseq1-16	XP_002319688	tubulin alpha-6 chain [Populus trichocarpa]	82.3009	533	113	84.5387	XLTR585120|c0_g1_i1	0	NA	XLTR585120|c0_g1_i1	0	NA	XLTR585120|c0_g1_i1	0	NA	XLTR585120|c0_g1_i1	0	NA	XLTR585120|c0_g1_i1	-0.541914	0.293869	XLTR585120|c0_g1_i1	-1.30251	0.225126	XLTR585120|c0_g1_i1	0	NA	XLTR585120|c0_g1_i1	-0.760598	NA	XLTR585120|c0_g1_i1	0	0	0	0	0	0	0	0	0	0	0
XATR282288|c0_g1_i1	plant	711	KOG1376	Alpha tubulin	Cytoskeleton	CELLULAR PROCESSES AND SIGNALING	plantrefseq1-16	XP_002324047	tubulin alpha-7 chain [Populus trichocarpa]	82.906	980	234	98.7342	XATR282288|c0_g1_i1	0	NA	XATR282288|c0_g1_i1	0	NA	XATR282288|c0_g1_i1	0	NA	XATR282288|c0_g1_i1	0	NA	XATR282288|c0_g1_i1	0.937493	0.638813	XATR282288|c0_g1_i1	1.0715	0.699978	XATR282288|c0_g1_i1	-0.38656	NA	XATR282288|c0_g1_i1	-0.252548	NA	XATR282288|c0_g1_i1	0	0	0	0	0	0	0	0	0	0	0
XLTR907422|c0_g2_i1	plant	403	KOG1376	Alpha tubulin	Cytoskeleton	CELLULAR PROCESSES AND SIGNALING	plantrefseq1-16	XP_002325422	tubulin alpha-8 chain [Populus trichocarpa]	82.906	556	117	87.0968	XLTR907422|c0_g2_i1	0	NA	XLTR907422|c0_g2_i1	0	NA	XLTR907422|c0_g2_i1	0	NA	XLTR907422|c0_g2_i1	0	NA	XLTR907422|c0_g2_i1	-0.377637	0.359063	XLTR907422|c0_g2_i1	-1.288	0.229697	XLTR907422|c0_g2_i1	0	NA	XLTR907422|c0_g2_i1	-0.910368	NA	XLTR907422|c0_g2_i1	0	0	0	0	0	0	0	0	0	0	0
XLTR936318|c1_g1_i1	plant	301	KOG1376	Alpha tubulin	Cytoskeleton	CELLULAR PROCESSES AND SIGNALING	plantrefseq1-16	NP_001169501	uncharacterized protein LOC100383374 [Zea mays]	93.8776	511	98	97.6744	XLTR936318|c1_g1_i1	-0.607861	0.0633367	XLTR936318|c1_g1_i1	0.312189	0.67288	XLTR936318|c1_g1_i1	-0.315404	0.754534	XLTR936318|c1_g1_i1	0.604645	0.176762	XLTR936318|c1_g1_i1	0.358491	0.358155	XLTR936318|c1_g1_i1	0.471827	0.271551	XLTR936318|c1_g1_i1	-0.167101	0.873656	XLTR936318|c1_g1_i1	-0.0537655	1	XLTR936318|c1_g1_i1	327	233	151	196	264	407	448	336	343	372	574
DTR58114|c0_g1_i2	plant	3861	KOG1057	Arp2/3 complex-interacting protein VIP1/Asp1, involved in regulation of actin cytoskeleton	Cytoskeleton	CELLULAR PROCESSES AND SIGNALING	plantrefseq1-16	XP_003567174	PREDICTED: inositol hexakisphosphate and diphosphoinositol-pentakisphosphate kinase 1 [Brachypodium distachyon]	88.8152	4941	1055	81.9736	DTR58114|c0_g1_i2	-3.21312	0.000294521	DTR58114|c0_g1_i2	-2.72903	0.0221985	DTR58114|c0_g1_i2	-0.915784	0.743792	DTR58114|c0_g1_i2	-0.431703	0.888227	DTR58114|c0_g1_i2	-2.29243	0.0184904	DTR58114|c0_g1_i2	-2.51735	0.024916	DTR58114|c0_g1_i2	0.0083577	1	DTR58114|c0_g1_i2	-0.216562	1	DTR58114|c0_g1_i2	80	48	114	22	40	96	138	220	16	300	180
ATR71164|c0_g1_i1	plant	3446	KOG1057	Arp2/3 complex-interacting protein VIP1/Asp1, involved in regulation of actin cytoskeleton	Cytoskeleton	CELLULAR PROCESSES AND SIGNALING	plantrefseq1-16	XP_003561142	PREDICTED: inositol hexakisphosphate and diphosphoinositol-pentakisphosphate kinase 1-like [Brachypodium distachyon]	97.6054	5231	1044	90.888	ATR71164|c0_g1_i1	0.504493	0.519326	ATR71164|c0_g1_i1	-0.778951	0.493407	ATR71164|c0_g1_i1	-0.0668922	1	ATR71164|c0_g1_i1	-1.35034	0.0998556	ATR71164|c0_g1_i1	0.877513	0.211878	ATR71164|c0_g1_i1	0.163128	0.876788	ATR71164|c0_g1_i1	0.621654	0.675677	ATR71164|c0_g1_i1	-0.0927315	1	ATR71164|c0_g1_i1	1724	1820	1857	2958	3026	3564	3156	2714	3320	3037	1768
XLTR890046|c1_g1_i1	plant	381	KOG1375	Beta tubulin	Cytoskeleton	CELLULAR PROCESSES AND SIGNALING	plantrefseq1-16	XP_003056479	beta tubulin [Micromonas pusilla CCMP1545]	88.3495	519	103	81.1024	XLTR890046|c1_g1_i1	0	NA	XLTR890046|c1_g1_i1	0	NA	XLTR890046|c1_g1_i1	0	NA	XLTR890046|c1_g1_i1	0	NA	XLTR890046|c1_g1_i1	-1.24302	0.0640786	XLTR890046|c1_g1_i1	0.385964	0.894117	XLTR890046|c1_g1_i1	-1.52357	NA	XLTR890046|c1_g1_i1	0.105412	NA	XLTR890046|c1_g1_i1	0	0	0	0	0	0	0	0	0	0	0
XATR876691|c6_g6_i2	plant	735	KOG1375	Beta tubulin	Cytoskeleton	CELLULAR PROCESSES AND SIGNALING	plantrefseq1-16	XP_001693997	beta tubulin 2 [Chlamydomonas reinhardtii]	95.0893	1060	224	91.4286	XATR876691|c6_g6_i2	-0.378957	0.741895	XATR876691|c6_g6_i2	0.455478	0.828361	XATR876691|c6_g6_i2	-0.438179	0.930097	XATR876691|c6_g6_i2	0.396256	0.803847	XATR876691|c6_g6_i2	0.753111	0.547429	XATR876691|c6_g6_i2	4.96991	1.81897e-05	XATR876691|c6_g6_i2	-4.7353	0.000435222	XATR876691|c6_g6_i2	-0.518505	1	XATR876691|c6_g6_i2	6	9	1	2	1	9	16	7	1	9	5
XATR524346|c0_g1_i1	plant	841	KOG1375	Beta tubulin	Cytoskeleton	CELLULAR PROCESSES AND SIGNALING	plantrefseq1-16	XP_002881356	beta-tubulin R2242-rice [Arabidopsis lyrata subsp. lyrata]	84.4203	1193	276	98.4542	XATR524346|c0_g1_i1	0	1	XATR524346|c0_g1_i1	0	NA	XATR524346|c0_g1_i1	0	NA	XATR524346|c0_g1_i1	0	1	XATR524346|c0_g1_i1	3.69871	0.00076489	XATR524346|c0_g1_i1	1.5472	0.408529	XATR524346|c0_g1_i1	1.41675	0.775352	XATR524346|c0_g1_i1	-0.734763	0.83559	XATR524346|c0_g1_i1	0	0	0	0	0	0	0	0	0	0	0
XATR931841|c4_g9_i1	plant	272	KOG1375	Beta tubulin	Cytoskeleton	CELLULAR PROCESSES AND SIGNALING	plantrefseq1-16	XP_002983878	hypothetical protein SELMODRAFT_119313 [Selaginella moellendorffii]	93.3333	480	90	99.2647	XATR931841|c4_g9_i1	0	1	XATR931841|c4_g9_i1	0	1	XATR931841|c4_g9_i1	0	1	XATR931841|c4_g9_i1	0	1	XATR931841|c4_g9_i1	3.00078	0.0184147	XATR931841|c4_g9_i1	6.52427	0.000161815	XATR931841|c4_g9_i1	-4.08567	0.13079	XATR931841|c4_g9_i1	-0.562185	1	XATR931841|c4_g9_i1	0	0	0	0	0	0	0	0	0	0	0
XLTR921720|c6_g6_i3	plant	369	KOG1375	Beta tubulin	Cytoskeleton	CELLULAR PROCESSES AND SIGNALING	plantrefseq1-16	XP_002992989	hypothetical protein SELMODRAFT_136259 [Selaginella moellendorffii]	94.1667	625	120	97.561	XLTR921720|c6_g6_i3	-0.692421	0.484459	XLTR921720|c6_g6_i3	0.765448	0.668402	XLTR921720|c6_g6_i3	-0.309828	1	XLTR921720|c6_g6_i3	1.14804	0.323594	XLTR921720|c6_g6_i3	2.14019	0.00883424	XLTR921720|c6_g6_i3	4.17156	3.36796e-06	XLTR921720|c6_g6_i3	-2.49328	0.038742	XLTR921720|c6_g6_i3	-0.461904	1	XLTR921720|c6_g6_i3	102	37	34	27	62	100	104	107	43	72	137
XLTR538048|c0_g1_i1	plant	402	KOG1375	Beta tubulin	Cytoskeleton	CELLULAR PROCESSES AND SIGNALING	plantrefseq1-16	XP_002962920	hypothetical protein SELMODRAFT_230116 [Selaginella moellendorffii]	91.2698	634	126	94.0299	XLTR538048|c0_g1_i1	0	NA	XLTR538048|c0_g1_i1	0	NA	XLTR538048|c0_g1_i1	0	NA	XLTR538048|c0_g1_i1	0	NA	XLTR538048|c0_g1_i1	1.10275	0.636655	XLTR538048|c0_g1_i1	1.22022	0.700547	XLTR538048|c0_g1_i1	-0.5399	NA	XLTR538048|c0_g1_i1	-0.422429	1	XLTR538048|c0_g1_i1	0	0	0	0	0	0	0	0	0	0	0
XLTR886449|c9_g2_i1	plant	401	KOG1375	Beta tubulin	Cytoskeleton	CELLULAR PROCESSES AND SIGNALING	plantrefseq1-16	XP_002969359	hypothetical protein SELMODRAFT_231327 [Selaginella moellendorffii]	95.4887	703	133	99.5012	XLTR886449|c9_g2_i1	0	1	XLTR886449|c9_g2_i1	0	NA	XLTR886449|c9_g2_i1	0	NA	XLTR886449|c9_g2_i1	0	NA	XLTR886449|c9_g2_i1	0.316432	0.875079	XLTR886449|c9_g2_i1	1.01849	0.683659	XLTR886449|c9_g2_i1	-1.54873	NA	XLTR886449|c9_g2_i1	-0.846673	1	XLTR886449|c9_g2_i1	0	0	0	0	0	0	0	0	0	0	0
XATR876691|c6_g6_i7	plant	792	KOG1375	Beta tubulin	Cytoskeleton	CELLULAR PROCESSES AND SIGNALING	plantrefseq1-16	XP_002981284	hypothetical protein SELMODRAFT_233699 [Selaginella moellendorffii]	90.5303	1245	264	100	XATR876691|c6_g6_i7	-0.133537	0.414116	XATR876691|c6_g6_i7	0	1	XATR876691|c6_g6_i7	0	1	XATR876691|c6_g6_i7	0.133537	0.534353	XATR876691|c6_g6_i7	2.46192	0.0670165	XATR876691|c6_g6_i7	5.065	0.0015336	XATR876691|c6_g6_i7	-3.73465	0.100095	XATR876691|c6_g6_i7	-1.13157	1	XATR876691|c6_g6_i7	0	0	0	0	0	0	0	0	0	0	1
XLTR940671|c1_g1_i1	plant	266	KOG1375	Beta tubulin	Cytoskeleton	CELLULAR PROCESSES AND SIGNALING	plantrefseq1-16	XP_002965374	hypothetical protein SELMODRAFT_23429 partial [Selaginella moellendorffii]	95.4545	473	88	99.2481	XLTR940671|c1_g1_i1	0	1	XLTR940671|c1_g1_i1	0	1	XLTR940671|c1_g1_i1	0	1	XLTR940671|c1_g1_i1	0	1	XLTR940671|c1_g1_i1	-1.84713	0.346917	XLTR940671|c1_g1_i1	-3.49589	0.0684176	XLTR940671|c1_g1_i1	1.14126	0.770432	XLTR940671|c1_g1_i1	-0.507502	1	XLTR940671|c1_g1_i1	0	0	0	0	0	0	0	0	0	0	0
XATR904574|c8_g1_i1	plant	461	KOG1375	Beta tubulin	Cytoskeleton	CELLULAR PROCESSES AND SIGNALING	plantrefseq1-16	XP_002962554	hypothetical protein SELMODRAFT_23468 partial [Selaginella moellendorffii]	94.1176	675	153	99.5662	XATR904574|c8_g1_i1	0	1	XATR904574|c8_g1_i1	0	NA	XATR904574|c8_g1_i1	0	1	XATR904574|c8_g1_i1	0	1	XATR904574|c8_g1_i1	2.08123	0.0530173	XATR904574|c8_g1_i1	4.14742	0.0072218	XATR904574|c8_g1_i1	-2.6571	0.336848	XATR904574|c8_g1_i1	-0.590901	1	XATR904574|c8_g1_i1	0	0	0	0	0	0	0	0	0	0	0
GTR49224|c2_g2_i6	plant	1265	KOG1375	Beta tubulin	Cytoskeleton	CELLULAR PROCESSES AND SIGNALING	plantrefseq1-16	XP_002961071	hypothetical protein SELMODRAFT_402668 [Selaginella moellendorffii]	95.5	2005	400	94.8617	GTR49224|c2_g2_i6	-1.00678	0.0196703	GTR49224|c2_g2_i6	0.0501603	1	GTR49224|c2_g2_i6	-0.348423	0.846589	GTR49224|c2_g2_i6	0.708515	0.258099	GTR49224|c2_g2_i6	0.247051	0.682787	GTR49224|c2_g2_i6	0.37676	0.540342	GTR49224|c2_g2_i6	-0.228921	0.863914	GTR49224|c2_g2_i6	-0.0992114	1	GTR49224|c2_g2_i6	1776	784	822	623	1645	1670	2434	2565	1130	1488	3784
XLTR927608|c7_g2_i3	plant	385	KOG1375	Beta tubulin	Cytoskeleton	CELLULAR PROCESSES AND SIGNALING	plantrefseq1-16	XP_002962572	hypothetical protein SELMODRAFT_79202 [Selaginella moellendorffii]	95.122	655	123	95.8442	XLTR927608|c7_g2_i3	0	1	XLTR927608|c7_g2_i3	0.00575319	NA	XLTR927608|c7_g2_i3	-0.0684158	NA	XLTR927608|c7_g2_i3	-0.0626626	0.63658	XLTR927608|c7_g2_i3	-0.562941	0.744762	XLTR927608|c7_g2_i3	-0.275516	0.911256	XLTR927608|c7_g2_i3	-1.41614	0.648791	XLTR927608|c7_g2_i3	-1.12872	1	XLTR927608|c7_g2_i3	0	0	0	0	0	0	0	1	0	0	0
Lisotig10899	plant	1638	KOG1375	Beta tubulin	Cytoskeleton	CELLULAR PROCESSES AND SIGNALING	plantrefseq1-16	XP_002466356	hypothetical protein SORBIDRAFT_01g006310 [Sorghum bicolor]	98.6014	2222	429	78.5714	Lisotig10899	-0.550387	0.147252	Lisotig10899	0.359969	0.655225	Lisotig10899	-0.0123467	1	Lisotig10899	0.898009	0.0532433	Lisotig10899	-0.152932	0.774363	Lisotig10899	-0.234832	0.658804	Lisotig10899	0.331448	0.716375	Lisotig10899	0.249547	1	Lisotig10899	7592	3995	3790	1942	3795	7593	7144	4655	3897	4348	8795
XLTR960595|c3_g5_i3	plant	333	KOG1375	Beta tubulin	Cytoskeleton	CELLULAR PROCESSES AND SIGNALING	plantrefseq1-16	XP_002466715	hypothetical protein SORBIDRAFT_01g012740 [Sorghum bicolor]	100	512	110	99.0991	XLTR960595|c3_g5_i3	-1.12744	0.0244349	XLTR960595|c3_g5_i3	0.0057533	1	XLTR960595|c3_g5_i3	-0.31571	0.926365	XLTR960595|c3_g5_i3	0.817488	0.258946	XLTR960595|c3_g5_i3	-0.786957	0.168857	XLTR960595|c3_g5_i3	-1.13351	0.0639699	XLTR960595|c3_g5_i3	0.465922	0.713419	XLTR960595|c3_g5_i3	0.11937	1	XLTR960595|c3_g5_i3	1121	451	377	296	545	1304	1245	823	492	682	1574
HTR27282|c0_g1_i7	plant	1287	KOG1375	Beta tubulin	Cytoskeleton	CELLULAR PROCESSES AND SIGNALING	plantrefseq1-16	XP_002451606	hypothetical protein SORBIDRAFT_04g004520 [Sorghum bicolor]	97.7556	2071	401	93.4732	HTR27282|c0_g1_i7	-0.662481	0.0491823	HTR27282|c0_g1_i7	0.241508	0.797733	HTR27282|c0_g1_i7	-0.0972411	1	HTR27282|c0_g1_i7	0.806748	0.0642842	HTR27282|c0_g1_i7	-0.148947	0.759891	HTR27282|c0_g1_i7	-0.281851	0.54906	HTR27282|c0_g1_i7	0.368272	0.646179	HTR27282|c0_g1_i7	0.235367	1	HTR27282|c0_g1_i7	4215	2242	2097	1152	2413	4211	4283	3127	2408	2756	5382
XLTR911648|c0_g1_i1	plant	417	KOG1375	Beta tubulin	Cytoskeleton	CELLULAR PROCESSES AND SIGNALING	plantrefseq1-16	XP_002438838	hypothetical protein SORBIDRAFT_10g027010 [Sorghum bicolor]	94.2029	604	138	99.2806	XLTR911648|c0_g1_i1	0	NA	XLTR911648|c0_g1_i1	0	NA	XLTR911648|c0_g1_i1	0	NA	XLTR911648|c0_g1_i1	0	NA	XLTR911648|c0_g1_i1	1.41473	0.615454	XLTR911648|c0_g1_i1	-0.281128	0.950746	XLTR911648|c0_g1_i1	0.753374	NA	XLTR911648|c0_g1_i1	-0.942487	NA	XLTR911648|c0_g1_i1	0	0	0	0	0	0	0	0	0	0	0
XATR893525|c4_g6_i1	plant	363	KOG1375	Beta tubulin	Cytoskeleton	CELLULAR PROCESSES AND SIGNALING	plantrefseq1-16	NP_001042761	Os01g0282800 [Oryza sativa Japonica Group]	99.1736	644	121	100	XATR893525|c4_g6_i1	-1.08551	0.0319419	XATR893525|c4_g6_i1	0.367959	0.797392	XATR893525|c4_g6_i1	-0.33144	0.914888	XATR893525|c4_g6_i1	1.12203	0.0998977	XATR893525|c4_g6_i1	0.0457915	0.965013	XATR893525|c4_g6_i1	0.150336	0.862054	XATR893525|c4_g6_i1	-0.067528	0.976302	XATR893525|c4_g6_i1	0.0370163	1	XATR893525|c4_g6_i1	2825	1176	1082	625	1227	3195	3379	2097	1242	1516	4753
DTR50208|c9_g9_i1	plant	226	KOG1375	Beta tubulin	Cytoskeleton	CELLULAR PROCESSES AND SIGNALING	plantrefseq1-16	NP_001048679	Os03g0105600 [Oryza sativa Japonica Group]	95.9459	385	74	98.2301	DTR50208|c9_g9_i1	-0.945716	0.0447549	DTR50208|c9_g9_i1	0.307872	0.832008	DTR50208|c9_g9_i1	-0.309747	0.911262	DTR50208|c9_g9_i1	0.943841	0.14208	DTR50208|c9_g9_i1	-0.414327	0.485576	DTR50208|c9_g9_i1	-0.648297	0.292206	DTR50208|c9_g9_i1	0.30588	0.81343	DTR50208|c9_g9_i1	0.0719104	1	DTR50208|c9_g9_i1	507	218	216	114	225	543	623	359	214	346	671
SA-TR53960|c1_g1_i2	plant	300	KOG1375	Beta tubulin	Cytoskeleton	CELLULAR PROCESSES AND SIGNALING	plantrefseq1-16	NP_001050825	Os03g0661300 [Oryza sativa Japonica Group]	97	446	100	100	SA-TR53960|c1_g1_i2	-1.10351	0.106077	SA-TR53960|c1_g1_i2	0.465478	0.806933	SA-TR53960|c1_g1_i2	-0.290907	0.985353	SA-TR53960|c1_g1_i2	1.27808	0.160275	SA-TR53960|c1_g1_i2	-1.0939	0.137167	SA-TR53960|c1_g1_i2	-1.74974	0.0245924	SA-TR53960|c1_g1_i2	0.756316	0.628012	SA-TR53960|c1_g1_i2	0.100481	1	SA-TR53960|c1_g1_i2	783	272	254	134	90	770	909	338	214	295	1042
Lisotig02702	plant	296	KOG1375	Beta tubulin	Cytoskeleton	CELLULAR PROCESSES AND SIGNALING	plantrefseq1-16	NP_001051451	Os03g0780600 [Oryza sativa Japonica Group]	95.9184	521	98	99.3243	Lisotig02702	-0.828621	0.153359	Lisotig02702	0.350833	0.838379	Lisotig02702	-0.212548	1	Lisotig02702	0.966907	0.214196	Lisotig02702	-0.0118012	0.997953	Lisotig02702	0.979754	0.16	Lisotig02702	-0.88858	0.422898	Lisotig02702	0.102975	1	Lisotig02702	705	324	307	149	288	697	782	527	298	386	888
DTR50208|c9_g2_i1	plant	280	KOG1375	Beta tubulin	Cytoskeleton	CELLULAR PROCESSES AND SIGNALING	plantrefseq1-16	NP_001055546	Os05g0413200 [Oryza sativa Japonica Group]	100	500	92	98.5714	DTR50208|c9_g2_i1	-0.918075	0.0521133	DTR50208|c9_g2_i1	0.285555	0.84768	DTR50208|c9_g2_i1	-0.282507	0.935053	DTR50208|c9_g2_i1	0.921124	0.153186	DTR50208|c9_g2_i1	-0.330382	0.596483	DTR50208|c9_g2_i1	-0.485957	0.445024	DTR50208|c9_g2_i1	0.255156	0.853678	DTR50208|c9_g2_i1	0.0995809	1	DTR50208|c9_g2_i1	1069	491	440	234	473	1165	1253	770	475	643	1411
XATR931841|c3_g3_i3	plant	280	KOG1375	Beta tubulin	Cytoskeleton	CELLULAR PROCESSES AND SIGNALING	plantrefseq1-16	NP_001058334	Os06g0671900 [Oryza sativa Japonica Group]	89.1304	466	92	98.5714	XATR931841|c3_g3_i3	0	1	XATR931841|c3_g3_i3	0	NA	XATR931841|c3_g3_i3	0	1	XATR931841|c3_g3_i3	0	1	XATR931841|c3_g3_i3	5.5739	4.29081e-08	XATR931841|c3_g3_i3	4.5381	1.91564e-10	XATR931841|c3_g3_i3	0.845386	0.654921	XATR931841|c3_g3_i3	-0.190415	0.697604	XATR931841|c3_g3_i3	0	0	0	0	0	0	0	0	0	0	0
XLTR888094|c1_g1_i1	plant	336	KOG1375	Beta tubulin	Cytoskeleton	CELLULAR PROCESSES AND SIGNALING	plantrefseq1-16	XP_001415471	predicted protein [Ostreococcus lucimarinus CCE9901]	93.6937	488	111	99.1071	XLTR888094|c1_g1_i1	0.0865472	0.488884	XLTR888094|c1_g1_i1	0.133734	NA	XLTR888094|c1_g1_i1	-0.0471864	1	XLTR888094|c1_g1_i1	0	1	XLTR888094|c1_g1_i1	0.313094	0.886669	XLTR888094|c1_g1_i1	-2.78796	0.045805	XLTR888094|c1_g1_i1	2.14631	0.278794	XLTR888094|c1_g1_i1	-0.954752	1	XLTR888094|c1_g1_i1	1	0	0	0	0	0	0	2	0	0	0
XATR893525|c2_g1_i1	plant	757	KOG1375	Beta tubulin	Cytoskeleton	CELLULAR PROCESSES AND SIGNALING	plantrefseq1-16	XP_001759099	predicted protein [Physcomitrella patens subsp. patens]	88.3249	982	197	78.0713	XATR893525|c2_g1_i1	-0.717045	0.388424	XATR893525|c2_g1_i1	0.824058	0.503257	XATR893525|c2_g1_i1	-0.239916	1	XATR893525|c2_g1_i1	1.30119	0.165878	XATR893525|c2_g1_i1	1.75762	0.0451817	XATR893525|c2_g1_i1	2.81791	0.00374786	XATR893525|c2_g1_i1	-2.17051	0.11108	XATR893525|c2_g1_i1	-1.11022	0.970894	XATR893525|c2_g1_i1	8	14	6	4	6	18	18	9	8	9	21
XLTR595601|c0_g2_i1	plant	298	KOG1375	Beta tubulin	Cytoskeleton	CELLULAR PROCESSES AND SIGNALING	plantrefseq1-16	XP_001767462	predicted protein [Physcomitrella patens subsp. patens]	87.8788	518	99	99.6644	XLTR595601|c0_g2_i1	-0.0711513	0.853733	XLTR595601|c0_g2_i1	0.124327	NA	XLTR595601|c0_g2_i1	-0.0156444	NA	XLTR595601|c0_g2_i1	0.179834	0.480012	XLTR595601|c0_g2_i1	1.05907	0.523732	XLTR595601|c0_g2_i1	1.33428	0.504829	XLTR595601|c0_g2_i1	-0.745577	0.875294	XLTR595601|c0_g2_i1	-0.470367	1	XLTR595601|c0_g2_i1	0	0	0	1	0	1	1	0	0	0	0
XLTR901549|c4_g2_i1	plant	849	KOG1375	Beta tubulin	Cytoskeleton	CELLULAR PROCESSES AND SIGNALING	plantrefseq1-16	XP_001779193	predicted protein [Physcomitrella patens subsp. patens]	99.6416	1429	279	98.5866	XLTR901549|c4_g2_i1	-0.163936	NA	XLTR901549|c4_g2_i1	0.00575319	NA	XLTR901549|c4_g2_i1	-0.0684158	NA	XLTR901549|c4_g2_i1	0.101273	NA	XLTR901549|c4_g2_i1	-3.45944	NA	XLTR901549|c4_g2_i1	0.717621	NA	XLTR901549|c4_g2_i1	-1.02831	NA	XLTR901549|c4_g2_i1	3.14875	NA	XLTR901549|c4_g2_i1	0	0	0	0	0	0	0	1	0	0	0
XLTR933629|c5_g1_i9	plant	742	KOG1375	Beta tubulin	Cytoskeleton	CELLULAR PROCESSES AND SIGNALING	plantrefseq1-16	XP_001756507	predicted protein [Physcomitrella patens subsp. patens]	93.6508	891	189	76.4151	XLTR933629|c5_g1_i9	-0.796512	0.0878567	XLTR933629|c5_g1_i9	0.474777	0.629696	XLTR933629|c5_g1_i9	-0.342851	0.868135	XLTR933629|c5_g1_i9	0.928438	0.136132	XLTR933629|c5_g1_i9	-0.329633	0.585145	XLTR933629|c5_g1_i9	-0.422121	0.501217	XLTR933629|c5_g1_i9	0.259389	0.843679	XLTR933629|c5_g1_i9	0.166902	1	XLTR933629|c5_g1_i9	437	181	170	115	191	464	553	328	203	284	530
XLTR942156|c6_g6_i6	plant	591	KOG1375	Beta tubulin	Cytoskeleton	CELLULAR PROCESSES AND SIGNALING	plantrefseq1-16	XP_001767052	predicted protein [Physcomitrella patens subsp. patens]	93.8462	1013	195	98.9848	XLTR942156|c6_g6_i6	-0.204477	0.990218	XLTR942156|c6_g6_i6	1.19616	0.43617	XLTR942156|c6_g6_i6	-0.335739	1	XLTR942156|c6_g6_i6	1.0649	0.425441	XLTR942156|c6_g6_i6	2.33642	0.0273597	XLTR942156|c6_g6_i6	4.24722	0.000215095	XLTR942156|c6_g6_i6	-2.45173	0.14561	XLTR942156|c6_g6_i6	-0.540928	1	XLTR942156|c6_g6_i6	27	14	11	27	9	30	32	21	7	70	35
HTR27282|c0_g1_i14	plant	1441	KOG1375	Beta tubulin	Cytoskeleton	CELLULAR PROCESSES AND SIGNALING	plantrefseq1-16	XP_003563397	PREDICTED: LOW QUALITY PROTEIN: tubulin beta-1 chain-like [Brachypodium distachyon]	97.3995	2184	423	88.0638	HTR27282|c0_g1_i14	-1.06746	0.0266201	HTR27282|c0_g1_i14	0.284374	0.857399	HTR27282|c0_g1_i14	-0.263656	0.954869	HTR27282|c0_g1_i14	1.08818	0.0940211	HTR27282|c0_g1_i14	-0.412856	0.506448	HTR27282|c0_g1_i14	-0.790388	0.204286	HTR27282|c0_g1_i14	0.502377	0.669878	HTR27282|c0_g1_i14	0.124846	1	HTR27282|c0_g1_i14	8809	3737	3480	1903	3271	9404	10478	6058	3262	4326	13550
DTR50208|c9_g1_i7	plant	1756	KOG1375	Beta tubulin	Cytoskeleton	CELLULAR PROCESSES AND SIGNALING	plantrefseq1-16	XP_003564425	PREDICTED: tubulin beta chain-like [Brachypodium distachyon]	99.3023	2247	430	73.4624	DTR50208|c9_g1_i7	-1.34034	0.014426	DTR50208|c9_g1_i7	0.349162	0.842537	DTR50208|c9_g1_i7	-0.525251	0.771159	DTR50208|c9_g1_i7	1.16425	0.125914	DTR50208|c9_g1_i7	-0.0527274	0.962914	DTR50208|c9_g1_i7	-0.558468	0.466842	DTR50208|c9_g1_i7	0.594439	0.6593	DTR50208|c9_g1_i7	0.0886989	1	DTR50208|c9_g1_i7	13916	4638	5146	2558	3691	15436	17684	12009	4845	7116	27373
XLTR942156|c4_g1_i2	plant	332	KOG1375	Beta tubulin	Cytoskeleton	CELLULAR PROCESSES AND SIGNALING	plantrefseq1-16	XP_002275306	PREDICTED: tubulin beta-1 chain [Vitis vinifera]	88.0952	420	84	75.9036	XLTR942156|c4_g1_i2	0	1	XLTR942156|c4_g1_i2	0	NA	XLTR942156|c4_g1_i2	0	1	XLTR942156|c4_g1_i2	0	1	XLTR942156|c4_g1_i2	-0.44371	0.804471	XLTR942156|c4_g1_i2	0.409723	0.841001	XLTR942156|c4_g1_i2	-1.10623	0.717093	XLTR942156|c4_g1_i2	-0.2528	1	XLTR942156|c4_g1_i2	0	0	0	0	0	0	0	0	0	0	0
XATR897001|c8_g9_i1	plant	361	KOG1375	Beta tubulin	Cytoskeleton	CELLULAR PROCESSES AND SIGNALING	plantrefseq1-16	XP_002267304	PREDICTED: tubulin beta-1 chain isoform 1 [Vitis vinifera]	92.5	624	120	99.723	XATR897001|c8_g9_i1	0	1	XATR897001|c8_g9_i1	0	NA	XATR897001|c8_g9_i1	0	1	XATR897001|c8_g9_i1	0	1	XATR897001|c8_g9_i1	1.78705	0.268014	XATR897001|c8_g9_i1	-0.309509	0.91593	XATR897001|c8_g9_i1	-0.628407	0.90768	XATR897001|c8_g9_i1	-2.72496	0.643868	XATR897001|c8_g9_i1	0	0	0	0	0	0	0	0	0	0	0
XATR904574|c7_g6_i1	plant	658	KOG1375	Beta tubulin	Cytoskeleton	CELLULAR PROCESSES AND SIGNALING	plantrefseq1-16	XP_003568451	PREDICTED: tubulin beta-1 chain-like [Brachypodium distachyon]	100	1098	219	99.848	XATR904574|c7_g6_i1	-0.835159	0.0621713	XATR904574|c7_g6_i1	0.444264	0.650349	XATR904574|c7_g6_i1	-0.266038	0.935112	XATR904574|c7_g6_i1	1.01339	0.0845453	XATR904574|c7_g6_i1	-0.0631448	0.937455	XATR904574|c7_g6_i1	-0.491854	0.410737	XATR904574|c7_g6_i1	0.558658	0.578725	XATR904574|c7_g6_i1	0.129948	1	XATR904574|c7_g6_i1	1590	655	681	435	1068	1724	2120	1281	841	977	2684
DTR79388|c1_g1_i1	plant	757	KOG1375	Beta tubulin	Cytoskeleton	CELLULAR PROCESSES AND SIGNALING	plantrefseq1-16	XP_003531075	PREDICTED: tubulin beta-1 chain-like [Glycine max]	81.7734	946	203	80.4491	DTR79388|c1_g1_i1	0	1	DTR79388|c1_g1_i1	0	NA	DTR79388|c1_g1_i1	0	NA	DTR79388|c1_g1_i1	0	1	DTR79388|c1_g1_i1	0.391706	0.890083	DTR79388|c1_g1_i1	0.503948	0.85761	DTR79388|c1_g1_i1	0.36781	0.959687	DTR79388|c1_g1_i1	0.480053	1	DTR79388|c1_g1_i1	0	0	0	0	0	0	0	0	0	0	0
XLTR705981|c0_g1_i1	plant	521	KOG1375	Beta tubulin	Cytoskeleton	CELLULAR PROCESSES AND SIGNALING	plantrefseq1-16	XP_003524784	PREDICTED: tubulin beta-1 chain-like [Glycine max]	82.0809	819	173	99.6161	XLTR705981|c0_g1_i1	0	NA	XLTR705981|c0_g1_i1	0	NA	XLTR705981|c0_g1_i1	0	NA	XLTR705981|c0_g1_i1	0	NA	XLTR705981|c0_g1_i1	-0.334108	0.862905	XLTR705981|c0_g1_i1	-0.191031	0.907818	XLTR705981|c0_g1_i1	0.0756418	NA	XLTR705981|c0_g1_i1	0.218719	NA	XLTR705981|c0_g1_i1	0	0	0	0	0	0	0	0	0	0	0
XLTR927608|c2_g1_i1	plant	301	KOG1375	Beta tubulin	Cytoskeleton	CELLULAR PROCESSES AND SIGNALING	plantrefseq1-16	XP_003532738	PREDICTED: tubulin beta-1 chain-like [Glycine max]	88.7755	394	98	97.6744	XLTR927608|c2_g1_i1	0	NA	XLTR927608|c2_g1_i1	0	NA	XLTR927608|c2_g1_i1	0	NA	XLTR927608|c2_g1_i1	0	NA	XLTR927608|c2_g1_i1	-1.01611	0.406216	XLTR927608|c2_g1_i1	-0.264155	0.880297	XLTR927608|c2_g1_i1	-0.533344	NA	XLTR927608|c2_g1_i1	0.218608	NA	XLTR927608|c2_g1_i1	0	0	0	0	0	0	0	0	0	0	0
SA-TR7107|c4_g2_i2	plant	1042	KOG1375	Beta tubulin	Cytoskeleton	CELLULAR PROCESSES AND SIGNALING	plantrefseq1-16	XP_003569962	PREDICTED: tubulin beta-3 chain-like [Brachypodium distachyon]	98.7421	1634	318	91.5547	SA-TR7107|c4_g2_i2	-0.780461	0.082655	SA-TR7107|c4_g2_i2	0.277346	0.840511	SA-TR7107|c4_g2_i2	-0.203933	0.977523	SA-TR7107|c4_g2_i2	0.853874	0.15928	SA-TR7107|c4_g2_i2	-0.0333416	0.971987	SA-TR7107|c4_g2_i2	0.2879	0.658006	SA-TR7107|c4_g2_i2	-0.148842	0.922981	SA-TR7107|c4_g2_i2	0.172399	1	SA-TR7107|c4_g2_i2	3382	1586	1442	992	2311	3620	4025	2786	1845	2241	5101
DTR50208|c9_g5_i1	plant	1084	KOG1375	Beta tubulin	Cytoskeleton	CELLULAR PROCESSES AND SIGNALING	plantrefseq1-16	XP_003558402	PREDICTED: tubulin beta-4 chain-like [Brachypodium distachyon]	97.7839	1839	361	99.9077	DTR50208|c9_g5_i1	-0.349792	0.402249	DTR50208|c9_g5_i1	0.475633	0.447932	DTR50208|c9_g5_i1	0.0663824	1	DTR50208|c9_g5_i1	0.891807	0.0466915	DTR50208|c9_g5_i1	-0.147206	0.776506	DTR50208|c9_g5_i1	-0.0171961	0.982305	DTR50208|c9_g5_i1	0.321736	0.714387	DTR50208|c9_g5_i1	0.451746	0.988433	DTR50208|c9_g5_i1	2677	1487	1391	712	1208	2640	2244	1355	1506	1507	2519
ETR19537|c2_g2_i4	plant	1705	KOG1375	Beta tubulin	Cytoskeleton	CELLULAR PROCESSES AND SIGNALING	plantrefseq1-16	XP_003567397	PREDICTED: tubulin beta-4 chain-like [Brachypodium distachyon]	99.3023	2252	430	75.6598	ETR19537|c2_g2_i4	-1.17889	0.0316306	ETR19537|c2_g2_i4	0.361653	0.832008	ETR19537|c2_g2_i4	-0.331789	0.935226	ETR19537|c2_g2_i4	1.20875	0.102548	ETR19537|c2_g2_i4	-0.361282	0.627292	ETR19537|c2_g2_i4	-0.978762	0.160227	ETR19537|c2_g2_i4	0.731107	0.549462	ETR19537|c2_g2_i4	0.113626	1	ETR19537|c2_g2_i4	11681	4407	4406	2141	3134	12717	13977	7514	3713	5061	19353
Lisotig10758	plant	1681	KOG1375	Beta tubulin	Cytoskeleton	CELLULAR PROCESSES AND SIGNALING	plantrefseq1-16	XP_003568202	PREDICTED: tubulin beta-5 chain-like [Brachypodium distachyon]	100	2242	426	76.0262	Lisotig10758	-1.26209	0.0113607	Lisotig10758	0.335558	0.831229	Lisotig10758	-0.454275	0.798215	Lisotig10758	1.14337	0.0940211	Lisotig10758	-0.274307	0.700629	Lisotig10758	-0.692553	0.305165	Lisotig10758	0.562018	0.646796	Lisotig10758	0.143772	1	Lisotig10758	9262	3643	3444	1844	3668	10919	12099	7250	4040	4996	17920
Lisotig12372	plant	1388	KOG1375	Beta tubulin	Cytoskeleton	CELLULAR PROCESSES AND SIGNALING	plantrefseq1-16	XP_003561542	PREDICTED: tubulin beta-8 chain-like [Brachypodium distachyon]	98.3254	2167	418	90.3458	Lisotig12372	-0.803179	0.0993351	Lisotig12372	0.393793	0.740721	Lisotig12372	-0.202426	0.990004	Lisotig12372	0.994546	0.121343	Lisotig12372	-0.306847	0.631523	Lisotig12372	-0.38432	0.566422	Lisotig12372	0.224858	0.880234	Lisotig12372	0.147385	1	Lisotig12372	2314	1078	958	588	1222	2570	2784	1582	1014	1321	3117
XLTR921720|c6_g3_i1	plant	289	KOG1375	Beta tubulin	Cytoskeleton	CELLULAR PROCESSES AND SIGNALING	plantrefseq1-16	XP_003074486	TBB1_VOLCA Tubulin beta chain (ISS) partial [Ostreococcus tauri]	92.7083	505	96	99.654	XLTR921720|c6_g3_i1	-0.846871	0.192457	XLTR921720|c6_g3_i1	0.349598	0.860525	XLTR921720|c6_g3_i1	-0.255656	0.992084	XLTR921720|c6_g3_i1	0.940812	0.28198	XLTR921720|c6_g3_i1	0.485778	0.536853	XLTR921720|c6_g3_i1	1.42628	0.0517688	XLTR921720|c6_g3_i1	-1.15223	0.307074	XLTR921720|c6_g3_i1	-0.211728	1	XLTR921720|c6_g3_i1	348	160	137	59	222	347	376	290	176	231	548
HTR27282|c0_g1_i1	plant	1127	KOG1375	Beta tubulin	Cytoskeleton	CELLULAR PROCESSES AND SIGNALING	plantrefseq1-16	XP_003594596	Tubulin beta chain [Medicago truncatula]	95.7333	1871	375	99.8225	HTR27282|c0_g1_i1	-1.12783	0.0310434	HTR27282|c0_g1_i1	0.389064	0.789729	HTR27282|c0_g1_i1	-0.333022	0.92095	HTR27282|c0_g1_i1	1.18387	0.0924014	HTR27282|c0_g1_i1	-0.518071	0.427496	HTR27282|c0_g1_i1	-1.02526	0.116604	HTR27282|c0_g1_i1	0.621976	0.614037	HTR27282|c0_g1_i1	0.114792	1	HTR27282|c0_g1_i1	5550	2196	2110	1061	1805	6222	7156	3403	1977	2446	8880
SA-TR44761|c0_g3_i1	plant	787	KOG1375	Beta tubulin	Cytoskeleton	CELLULAR PROCESSES AND SIGNALING	plantrefseq1-16	XP_003624926	Tubulin beta chain [Medicago truncatula]	100	1337	262	99.8729	SA-TR44761|c0_g3_i1	-1.47477	0.0138454	SA-TR44761|c0_g3_i1	0.403056	0.83074	SA-TR44761|c0_g3_i1	-0.684876	0.676162	SA-TR44761|c0_g3_i1	1.19295	0.157567	SA-TR44761|c0_g3_i1	-0.00418156	1	SA-TR44761|c0_g3_i1	-0.459564	0.601766	SA-TR44761|c0_g3_i1	0.555452	0.721639	SA-TR44761|c0_g3_i1	0.100069	1	SA-TR44761|c0_g3_i1	4988	1422	1851	858	997	5946	6576	4855	1686	2577	10850
XATR902386|c7_g10_i1	plant	398	KOG1375	Beta tubulin	Cytoskeleton	CELLULAR PROCESSES AND SIGNALING	plantrefseq1-16	XP_003631111	Tubulin beta chain [Medicago truncatula]	87.1212	671	132	99.4975	XATR902386|c7_g10_i1	0	NA	XATR902386|c7_g10_i1	0	NA	XATR902386|c7_g10_i1	0	NA	XATR902386|c7_g10_i1	0	NA	XATR902386|c7_g10_i1	1.34674	0.610961	XATR902386|c7_g10_i1	0.572495	0.857388	XATR902386|c7_g10_i1	0.613791	NA	XATR902386|c7_g10_i1	-0.160451	NA	XATR902386|c7_g10_i1	0	0	0	0	0	0	0	0	0	0	0
XLTR933629|c5_g1_i1	plant	383	KOG1375	Beta tubulin	Cytoskeleton	CELLULAR PROCESSES AND SIGNALING	plantrefseq1-16	XP_003604818	Tubulin beta chain [Medicago truncatula]	97.6378	589	127	99.4778	XLTR933629|c5_g1_i1	-0.797744	0.0682475	XLTR933629|c5_g1_i1	0.389343	0.704858	XLTR933629|c5_g1_i1	-0.340455	0.849382	XLTR933629|c5_g1_i1	0.846632	0.153186	XLTR933629|c5_g1_i1	-0.251758	0.671486	XLTR933629|c5_g1_i1	-0.456665	0.43487	XLTR933629|c5_g1_i1	0.29733	0.801763	XLTR933629|c5_g1_i1	0.0924234	1	XLTR933629|c5_g1_i1	538	249	234	155	267	601	699	449	277	377	720
XLTR949804|c1_g1_i1	plant	333	KOG1375	Beta tubulin	Cytoskeleton	CELLULAR PROCESSES AND SIGNALING	plantrefseq1-16	XP_002507691	tubulin beta chain [Micromonas sp. RCC299]	95.4545	609	110	99.0991	XLTR949804|c1_g1_i1	0	NA	XLTR949804|c1_g1_i1	0	NA	XLTR949804|c1_g1_i1	0	NA	XLTR949804|c1_g1_i1	0	NA	XLTR949804|c1_g1_i1	-0.0417543	NA	XLTR949804|c1_g1_i1	5.11233	NA	XLTR949804|c1_g1_i1	-5.33749	NA	XLTR949804|c1_g1_i1	-0.183406	NA	XLTR949804|c1_g1_i1	0	0	0	0	0	0	0	0	0	0	0
BTR56098|c0_g1_i1	plant	327	KOG1375	Beta tubulin	Cytoskeleton	CELLULAR PROCESSES AND SIGNALING	plantrefseq1-16	XP_002298454	tubulin beta chain [Populus trichocarpa]	100	523	95	87.156	BTR56098|c0_g1_i1	-1.34662	0.017375	BTR56098|c0_g1_i1	0.508137	0.715381	BTR56098|c0_g1_i1	-0.699327	0.619567	BTR56098|c0_g1_i1	1.15543	0.143679	BTR56098|c0_g1_i1	-0.559511	0.434944	BTR56098|c0_g1_i1	-1.18924	0.0935505	BTR56098|c0_g1_i1	0.732054	0.577403	BTR56098|c0_g1_i1	0.10232	1	BTR56098|c0_g1_i1	528	150	183	87	192	728	724	444	241	303	1049
BTR7654|c3_g2_i1	plant	513	KOG1375	Beta tubulin	Cytoskeleton	CELLULAR PROCESSES AND SIGNALING	plantrefseq1-16	XP_002314014	tubulin beta chain [Populus trichocarpa]	98.7179	764	156	91.2281	BTR7654|c3_g2_i1	-0.850922	0.0605388	BTR7654|c3_g2_i1	0.26432	0.855149	BTR7654|c3_g2_i1	-0.255706	0.944922	BTR7654|c3_g2_i1	0.859536	0.163881	BTR7654|c3_g2_i1	-0.220189	0.728155	BTR7654|c3_g2_i1	-0.0240362	0.981857	BTR7654|c3_g2_i1	-0.0155442	1	BTR7654|c3_g2_i1	0.180608	1	BTR7654|c3_g2_i1	2073	979	885	480	1220	2211	2513	1632	1015	1367	2865
GTR110962|c0_g1_i1	plant	366	KOG1375	Beta tubulin	Cytoskeleton	CELLULAR PROCESSES AND SIGNALING	plantrefseq1-16	XP_002298455	tubulin beta chain [Populus trichocarpa]	80.9917	547	121	99.1803	GTR110962|c0_g1_i1	0	NA	GTR110962|c0_g1_i1	0	NA	GTR110962|c0_g1_i1	0	NA	GTR110962|c0_g1_i1	0	NA	GTR110962|c0_g1_i1	2.82629	0.0169824	GTR110962|c0_g1_i1	1.24386	0.362355	GTR110962|c0_g1_i1	1.48813	NA	GTR110962|c0_g1_i1	-0.0942997	1	GTR110962|c0_g1_i1	0	0	0	0	0	0	0	0	0	0	0
XLTR868805|c0_g1_i5	plant	302	KOG1375	Beta tubulin	Cytoskeleton	CELLULAR PROCESSES AND SIGNALING	plantrefseq1-16	XP_002307727	tubulin beta chain [Populus trichocarpa]	86	480	100	99.3377	XLTR868805|c0_g1_i5	0	1	XLTR868805|c0_g1_i5	0	NA	XLTR868805|c0_g1_i5	0	NA	XLTR868805|c0_g1_i5	0	NA	XLTR868805|c0_g1_i5	0.388454	0.856787	XLTR868805|c0_g1_i5	0.134788	0.965334	XLTR868805|c0_g1_i5	0.0547931	NA	XLTR868805|c0_g1_i5	-0.198872	1	XLTR868805|c0_g1_i5	0	0	0	0	0	0	0	0	0	0	0
XATR893525|c4_g11_i1	plant	422	KOG1375	Beta tubulin	Cytoskeleton	CELLULAR PROCESSES AND SIGNALING	plantrefseq1-16	XP_002336980	tubulin beta chain partial [Populus trichocarpa]	96.3768	734	138	98.1043	XATR893525|c4_g11_i1	-1.21579	0.0202399	XATR893525|c4_g11_i1	0.335086	0.840471	XATR893525|c4_g11_i1	-0.359864	0.903508	XATR893525|c4_g11_i1	1.19101	0.0934197	XATR893525|c4_g11_i1	-0.177107	0.828369	XATR893525|c4_g11_i1	-0.779119	0.261351	XATR893525|c4_g11_i1	0.664497	0.585594	XATR893525|c4_g11_i1	0.0624849	1	XATR893525|c4_g11_i1	3676	1458	1380	696	1090	3880	4491	2647	1286	1775	6280
XATR931841|c4_g10_i1	plant	263	KOG1375	Beta tubulin	Cytoskeleton	CELLULAR PROCESSES AND SIGNALING	plantrefseq1-16	XP_002338946	tubulin beta chain partial [Populus trichocarpa]	91.954	436	87	99.2395	XATR931841|c4_g10_i1	-0.855172	0.082655	XATR931841|c4_g10_i1	0.296802	0.846886	XATR931841|c4_g10_i1	-0.213669	0.984902	XATR931841|c4_g10_i1	0.938306	0.157974	XATR931841|c4_g10_i1	-0.282247	0.670748	XATR931841|c4_g10_i1	-0.139543	0.859797	XATR931841|c4_g10_i1	0.0456415	0.983071	XATR931841|c4_g10_i1	0.188346	1	XATR931841|c4_g10_i1	704	355	299	136	314	701	768	481	338	437	862
XLTR493622|c0_g1_i1	plant	298	KOG1375	Beta tubulin	Cytoskeleton	CELLULAR PROCESSES AND SIGNALING	plantrefseq1-16	XP_002523174	tubulin beta chain putative [Ricinus communis]	87.8788	485	99	99.6644	XLTR493622|c0_g1_i1	0	NA	XLTR493622|c0_g1_i1	0	NA	XLTR493622|c0_g1_i1	0	NA	XLTR493622|c0_g1_i1	0	NA	XLTR493622|c0_g1_i1	0.75525	0.528829	XLTR493622|c0_g1_i1	1.08177	0.507492	XLTR493622|c0_g1_i1	-0.543196	NA	XLTR493622|c0_g1_i1	-0.216675	NA	XLTR493622|c0_g1_i1	0	0	0	0	0	0	0	0	0	0	0
XATR564057|c0_g1_i1	plant	261	KOG1375	Beta tubulin	Cytoskeleton	CELLULAR PROCESSES AND SIGNALING	plantrefseq1-16	NP_001105456	tubulin beta-3 chain [Zea mays]	100	487	86	98.8506	XATR564057|c0_g1_i1	-0.596942	0.627128	XATR564057|c0_g1_i1	0.871819	0.640627	XATR564057|c0_g1_i1	-0.260597	1	XATR564057|c0_g1_i1	1.20816	0.346884	XATR564057|c0_g1_i1	-1.45904	0.132906	XATR564057|c0_g1_i1	-1.57052	0.141867	XATR564057|c0_g1_i1	-0.000834903	0.993985	XATR564057|c0_g1_i1	-0.112311	1	XATR564057|c0_g1_i1	47	7	13	10	19	70	53	16	15	3	51
XLTR933629|c5_g7_i2	plant	287	KOG1375	Beta tubulin	Cytoskeleton	CELLULAR PROCESSES AND SIGNALING	plantrefseq1-16	XP_002893084	tubulin beta-5 chain [Arabidopsis lyrata subsp. lyrata]	93.1034	477	87	90.9408	XLTR933629|c5_g7_i2	-0.840007	0.140294	XLTR933629|c5_g7_i2	0.396963	0.794698	XLTR933629|c5_g7_i2	-0.356036	0.91295	XLTR933629|c5_g7_i2	0.880934	0.257454	XLTR933629|c5_g7_i2	0.213373	0.793791	XLTR933629|c5_g7_i2	1.46602	0.02232	XLTR933629|c5_g7_i2	-1.0618	0.286131	XLTR933629|c5_g7_i2	0.19084	1	XLTR933629|c5_g7_i2	406	187	153	118	180	408	506	346	218	283	564
ATR18722|c1_g1_i1	plant	505	KOG1375	Beta tubulin	Cytoskeleton	CELLULAR PROCESSES AND SIGNALING	plantrefseq1-16	NP_001105458	tubulin beta-5 chain [Zea mays]	100	712	129	76.6337	ATR18722|c1_g1_i1	-1.27091	0.028408	ATR18722|c1_g1_i1	0.346695	0.855037	ATR18722|c1_g1_i1	-0.553059	0.767948	ATR18722|c1_g1_i1	1.06454	0.1926	ATR18722|c1_g1_i1	-0.841238	0.211273	ATR18722|c1_g1_i1	-1.38529	0.0488191	ATR18722|c1_g1_i1	0.759564	0.5631	ATR18722|c1_g1_i1	0.215507	1	ATR18722|c1_g1_i1	853	276	266	131	326	1020	1067	613	405	449	1624
XATR930055|c1_g1_i1	plant	325	KOG1375	Beta tubulin	Cytoskeleton	CELLULAR PROCESSES AND SIGNALING	plantrefseq1-16	NP_196786	tubulin beta-6 chain [Arabidopsis thaliana]	99.0741	602	108	99.6923	XATR930055|c1_g1_i1	-1.51036	0.00769647	XATR930055|c1_g1_i1	0.38531	0.830642	XATR930055|c1_g1_i1	-0.617667	0.706924	XATR930055|c1_g1_i1	1.278	0.103187	XATR930055|c1_g1_i1	-0.28269	0.733417	XATR930055|c1_g1_i1	-0.875982	0.248827	XATR930055|c1_g1_i1	0.745337	0.57247	XATR930055|c1_g1_i1	0.152045	1	XATR930055|c1_g1_i1	750	220	214	117	261	876	1112	537	300	349	1536
SA-TR8159|c0_g1_i2	plant	604	KOG1375	Beta tubulin	Cytoskeleton	CELLULAR PROCESSES AND SIGNALING	plantrefseq1-16	NP_001105688	tubulin beta-7 chain [Zea mays]	99.5025	1096	201	99.8344	SA-TR8159|c0_g1_i2	-1.23468	0.0108109	SA-TR8159|c0_g1_i2	0.0567139	1	SA-TR8159|c0_g1_i2	-0.349496	0.895689	SA-TR8159|c0_g1_i2	0.941895	0.17068	SA-TR8159|c0_g1_i2	-0.438084	0.48651	SA-TR8159|c0_g1_i2	-0.98938	0.106824	SA-TR8159|c0_g1_i2	0.6334	0.57193	SA-TR8159|c0_g1_i2	0.0821039	1	SA-TR8159|c0_g1_i2	3505	1370	1222	984	1716	3711	4164	2829	1692	2307	5670
XATR931841|c4_g7_i5	plant	240	KOG1375	Beta tubulin	Cytoskeleton	CELLULAR PROCESSES AND SIGNALING	plantrefseq1-16	NP_193821	tubulin beta-9 chain [Arabidopsis thaliana]	95.082	316	61	76.25	XATR931841|c4_g7_i5	-0.821613	0.451866	XATR931841|c4_g7_i5	-0.0196124	1	XATR931841|c4_g7_i5	0.1467	1	XATR931841|c4_g7_i5	0.948701	0.528238	XATR931841|c4_g7_i5	1.22849	0.34988	XATR931841|c4_g7_i5	3.96827	0.00234532	XATR931841|c4_g7_i5	-3.27689	0.0632863	XATR931841|c4_g7_i5	-0.537113	1	XATR931841|c4_g7_i5	0	7	13	5	4	2	15	0	4	13	3
GTR106881|c4_g5_i3	plant	1236	KOG1375	Beta tubulin	Cytoskeleton	CELLULAR PROCESSES AND SIGNALING	plantrefseq1-16	NP_001140291	uncharacterized protein LOC100272336 [Zea mays]	98.8636	1816	352	85.4369	GTR106881|c4_g5_i3	-1.09196	0.0222633	GTR106881|c4_g5_i3	0.362012	0.785134	GTR106881|c4_g5_i3	-0.358008	0.873624	GTR106881|c4_g5_i3	1.09596	0.0895018	GTR106881|c4_g5_i3	-0.0557728	0.951763	GTR106881|c4_g5_i3	-0.165075	0.836037	GTR106881|c4_g5_i3	0.193288	0.904009	GTR106881|c4_g5_i3	0.083986	1	GTR106881|c4_g5_i3	8035	3218	3148	1762	3554	8843	10251	6364	3312	4403	14315
XLTR908536|c3_g9_i2	plant	569	KOG1375	Beta tubulin	Cytoskeleton	CELLULAR PROCESSES AND SIGNALING	plantrefseq1-16	NP_001141544	uncharacterized protein LOC100273658 [Zea mays]	97.8836	1015	189	99.6485	XLTR908536|c3_g9_i2	-1.20219	0.194909	XLTR908536|c3_g9_i2	0.639555	0.784564	XLTR908536|c3_g9_i2	-0.356417	0.992577	XLTR908536|c3_g9_i2	1.48532	0.225355	XLTR908536|c3_g9_i2	-1.09197	0.291197	XLTR908536|c3_g9_i2	1.71184	0.123321	XLTR908536|c3_g9_i2	-2.75498	0.0326222	XLTR908536|c3_g9_i2	0.0488332	1	XLTR908536|c3_g9_i2	82	32	15	17	33	105	92	44	39	25	133
Lisotig10728	plant	1691	KOG1375	Beta tubulin	Cytoskeleton	CELLULAR PROCESSES AND SIGNALING	plantrefseq1-16	NP_001167651	uncharacterized protein LOC100381281 [Zea mays]	93.0085	2271	472	83.7374	Lisotig10728	-1.38393	0.0139488	Lisotig10728	0.355812	0.84466	Lisotig10728	-0.567797	0.74348	Lisotig10728	1.17194	0.136255	Lisotig10728	0.0326346	0.980686	Lisotig10728	-0.470584	0.564318	Lisotig10728	0.595228	0.669878	Lisotig10728	0.0920096	1	Lisotig10728	14177	4445	5151	2609	3575	15842	18135	12857	4855	7206	29173
ETR19537|c2_g2_i7	plant	434	KOG1375	Beta tubulin	Cytoskeleton	CELLULAR PROCESSES AND SIGNALING	plantrefseq1-16	NP_001168917	uncharacterized protein LOC100382727 [Zea mays]	96.3964	626	111	76.7281	ETR19537|c2_g2_i7	-0.9605	0.0983293	ETR19537|c2_g2_i7	0.0406046	1	ETR19537|c2_g2_i7	-0.180082	1	ETR19537|c2_g2_i7	0.821023	0.323895	ETR19537|c2_g2_i7	-0.0642468	0.952743	ETR19537|c2_g2_i7	1.39238	0.039084	ETR19537|c2_g2_i7	-1.24716	0.199949	ETR19537|c2_g2_i7	0.209458	1	ETR19537|c2_g2_i7	1107	507	421	337	621	1127	1166	864	523	745	1486
XLTR930957|c2_g2_i1	plant	270	KOG1375	Beta tubulin	Cytoskeleton	CELLULAR PROCESSES AND SIGNALING	plantrefseq1-16	NP_001242850	uncharacterized protein LOC100781043 [Glycine max]	91.0112	456	89	98.8889	XLTR930957|c2_g2_i1	-0.0280167	NA	XLTR930957|c2_g2_i1	0	NA	XLTR930957|c2_g2_i1	0.189121	NA	XLTR930957|c2_g2_i1	0.217138	NA	XLTR930957|c2_g2_i1	-0.933975	0.464472	XLTR930957|c2_g2_i1	-0.366784	0.552275	XLTR930957|c2_g2_i1	0.24347	NA	XLTR930957|c2_g2_i1	0.810662	NA	XLTR930957|c2_g2_i1	1	0	0	1	0	0	0	0	0	0	0
Lisotig16756	plant	924	KOG0046	Ca2+-binding actin-bundling protein (fimbrin/plastin), EF-Hand protein superfamily	Cytoskeleton	CELLULAR PROCESSES AND SIGNALING	plantrefseq1-16	XP_002454381	hypothetical protein SORBIDRAFT_04g029730 [Sorghum bicolor]	93.2432	1397	296	96.1039	Lisotig16756	0.077476	1	Lisotig16756	0.282956	0.811239	Lisotig16756	0.0313572	1	Lisotig16756	0.236837	0.809189	Lisotig16756	0.536979	0.261842	Lisotig16756	0.131837	0.850073	Lisotig16756	0.143614	0.916336	Lisotig16756	-0.261529	1	Lisotig16756	223	260	274	294	275	397	348	368	268	339	320
XLTR544227|c0_g1_i1	plant	860	KOG0046	Ca2+-binding actin-bundling protein (fimbrin/plastin), EF-Hand protein superfamily	Cytoskeleton	CELLULAR PROCESSES AND SIGNALING	plantrefseq1-16	NP_001047274	Os02g0588300 [Oryza sativa Japonica Group]	90.6667	974	225	78.4884	XLTR544227|c0_g1_i1	0	NA	XLTR544227|c0_g1_i1	0	NA	XLTR544227|c0_g1_i1	0	NA	XLTR544227|c0_g1_i1	0	NA	XLTR544227|c0_g1_i1	0.328407	0.788907	XLTR544227|c0_g1_i1	-0.355724	0.547334	XLTR544227|c0_g1_i1	0.920496	NA	XLTR544227|c0_g1_i1	0.236365	NA	XLTR544227|c0_g1_i1	0	0	0	0	0	0	0	0	0	0	0
SL-TR96573|c0_g1_i1	plant	304	KOG0046	Ca2+-binding actin-bundling protein (fimbrin/plastin), EF-Hand protein superfamily	Cytoskeleton	CELLULAR PROCESSES AND SIGNALING	plantrefseq1-16	NP_001047943	Os02g0719100 [Oryza sativa Japonica Group]	85.7143	383	84	82.8947	SL-TR96573|c0_g1_i1	-0.112174	NA	SL-TR96573|c0_g1_i1	0.140197	NA	SL-TR96573|c0_g1_i1	-0.188102	NA	SL-TR96573|c0_g1_i1	0.0642694	NA	SL-TR96573|c0_g1_i1	0.396953	0.364786	SL-TR96573|c0_g1_i1	0.274409	0.705819	SL-TR96573|c0_g1_i1	-0.176519	NA	SL-TR96573|c0_g1_i1	-0.299064	NA	SL-TR96573|c0_g1_i1	2	0	0	2	0	0	5	1	2	2	0
ATR51769|c0_g1_i1	plant	1834	KOG0046	Ca2+-binding actin-bundling protein (fimbrin/plastin), EF-Hand protein superfamily	Cytoskeleton	CELLULAR PROCESSES AND SIGNALING	plantrefseq1-16	XP_003575251	PREDICTED: fimbrin-like protein 2-like [Brachypodium distachyon]	92.8571	2549	518	84.7328	ATR51769|c0_g1_i1	0	NA	ATR51769|c0_g1_i1	0	NA	ATR51769|c0_g1_i1	0	NA	ATR51769|c0_g1_i1	0	NA	ATR51769|c0_g1_i1	0.229063	0.916244	ATR51769|c0_g1_i1	-0.765313	0.149327	ATR51769|c0_g1_i1	1.46121	NA	ATR51769|c0_g1_i1	0.466829	NA	ATR51769|c0_g1_i1	0	0	0	0	0	0	0	0	0	0	0
DTR5967|c0_g1_i1	plant	2773	KOG0046	Ca2+-binding actin-bundling protein (fimbrin/plastin), EF-Hand protein superfamily	Cytoskeleton	CELLULAR PROCESSES AND SIGNALING	plantrefseq1-16	XP_003570255	PREDICTED: fimbrin-like protein 2-like [Brachypodium distachyon]	92.2535	3344	710	76.8121	DTR5967|c0_g1_i1	-0.00689592	1	DTR5967|c0_g1_i1	0.230859	0.853385	DTR5967|c0_g1_i1	-0.0551459	1	DTR5967|c0_g1_i1	0.182609	0.878078	DTR5967|c0_g1_i1	0.624366	0.15041	DTR5967|c0_g1_i1	0.105827	0.874807	DTR5967|c0_g1_i1	0.20107	0.864347	DTR5967|c0_g1_i1	-0.31747	1	DTR5967|c0_g1_i1	862	997	963	1058	1044	1422	1373	1632	1080	1253	1361
ETR74362|c2_g2_i1	plant	2532	KOG0046	Ca2+-binding actin-bundling protein (fimbrin/plastin), EF-Hand protein superfamily	Cytoskeleton	CELLULAR PROCESSES AND SIGNALING	plantrefseq1-16	XP_003567756	PREDICTED: fimbrin-like protein 2-like [Brachypodium distachyon]	90.1932	3056	673	79.7393	ETR74362|c2_g2_i1	-0.109823	0.878326	ETR74362|c2_g2_i1	0.0481096	0.998572	ETR74362|c2_g2_i1	0.203463	0.903977	ETR74362|c2_g2_i1	0.361396	0.438606	ETR74362|c2_g2_i1	0.143372	0.735162	ETR74362|c2_g2_i1	0.117603	0.800274	ETR74362|c2_g2_i1	0.342666	0.633082	ETR74362|c2_g2_i1	0.316898	1	ETR74362|c2_g2_i1	644	557	456	310	408	738	904	466	221	410	776
SA-TR19039|c0_g2_i1	plant	306	KOG2674	Cysteine protease required for autophagy - Apg4p/Aut2p	Cytoskeleton	CELLULAR PROCESSES AND SIGNALING	plantrefseq1-16	NP_001054293	Os04g0682000 [Oryza sativa Japonica Group]	83.5052	434	97	95.098	SA-TR19039|c0_g2_i1	0.0463259	0.958287	SA-TR19039|c0_g2_i1	0.26045	0.490895	SA-TR19039|c0_g2_i1	-0.326539	0.419655	SA-TR19039|c0_g2_i1	-0.112415	0.801385	SA-TR19039|c0_g2_i1	0.182639	0.452918	SA-TR19039|c0_g2_i1	0.0732372	0.805598	SA-TR19039|c0_g2_i1	0.182657	0.724391	SA-TR19039|c0_g2_i1	0.0732551	1	SA-TR19039|c0_g2_i1	96	120	91	99	141	174	130	167	217	195	145
DTR39009|c0_g1_i1	plant	1857	KOG2674	Cysteine protease required for autophagy - Apg4p/Aut2p	Cytoskeleton	CELLULAR PROCESSES AND SIGNALING	plantrefseq1-16	XP_003580841	PREDICTED: cysteine protease ATG4B-like [Brachypodium distachyon]	81.6532	1899	496	80.1292	DTR39009|c0_g1_i1	0.0397096	0.995814	DTR39009|c0_g1_i1	0.245876	0.446574	DTR39009|c0_g1_i1	-0.218851	0.623202	DTR39009|c0_g1_i1	-0.0126849	1	DTR39009|c0_g1_i1	0.00602112	0.991129	DTR39009|c0_g1_i1	-0.0515278	0.86847	DTR39009|c0_g1_i1	0.183177	0.676832	DTR39009|c0_g1_i1	0.125628	1	DTR39009|c0_g1_i1	820	814	686	778	1017	1129	1092	1056	1381	1544	1104
ETR32538|c0_g1_i1	plant	2061	KOG4568	Cytoskeleton-associated protein and related proteins	Cytoskeleton	CELLULAR PROCESSES AND SIGNALING	plantrefseq1-16	NP_001050061	Os03g0339700 [Oryza sativa Japonica Group]	71.4556	1707	529	77.0015	ETR32538|c0_g1_i1	-2.23597	0.026093	ETR32538|c0_g1_i1	-1.02439	0.631222	ETR32538|c0_g1_i1	0.215135	1	ETR32538|c0_g1_i1	1.42671	0.350723	ETR32538|c0_g1_i1	-1.95082	0.0742868	ETR32538|c0_g1_i1	-2.53055	0.0346496	ETR32538|c0_g1_i1	0.612304	0.823955	ETR32538|c0_g1_i1	0.0325722	1	ETR32538|c0_g1_i1	90	4	56	0	54	24	80	87	10	24	383
SL-TR51604|c0_g2_i1	plant	408	KOG4568	Cytoskeleton-associated protein and related proteins	Cytoskeleton	CELLULAR PROCESSES AND SIGNALING	plantrefseq1-16	NP_001063290	Os09g0442400 [Oryza sativa Japonica Group]	72.0588	389	136	100	SL-TR51604|c0_g2_i1	-0.00888395	NA	SL-TR51604|c0_g2_i1	0.133051	NA	SL-TR51604|c0_g2_i1	0.585644	NA	SL-TR51604|c0_g2_i1	0.727579	NA	SL-TR51604|c0_g2_i1	-0.366793	0.361473	SL-TR51604|c0_g2_i1	-0.167395	0.892121	SL-TR51604|c0_g2_i1	-0.268026	NA	SL-TR51604|c0_g2_i1	-0.0686282	NA	SL-TR51604|c0_g2_i1	2	8	1	0	0	2	0	0	0	0	2
XATR902978|c0_g1_i1	plant	3478	KOG4568	Cytoskeleton-associated protein and related proteins	Cytoskeleton	CELLULAR PROCESSES AND SIGNALING	plantrefseq1-16	XP_003562432	PREDICTED: uncharacterized protein LOC100823852 [Brachypodium distachyon]	81.0345	3638	928	80.046	XATR902978|c0_g1_i1	-0.725095	0.141094	XATR902978|c0_g1_i1	-1.05402	0.107605	XATR902978|c0_g1_i1	1.09263	0.114603	XATR902978|c0_g1_i1	0.763705	0.254319	XATR902978|c0_g1_i1	-0.809942	0.111416	XATR902978|c0_g1_i1	0.122579	0.869613	XATR902978|c0_g1_i1	-0.756932	0.40535	XATR902978|c0_g1_i1	0.175589	1	XATR902978|c0_g1_i1	208	116	77	72	146	112	116	56	24	62	434
ATR18115|c1_g2_i2	plant	1508	KOG4568	Cytoskeleton-associated protein and related proteins	Cytoskeleton	CELLULAR PROCESSES AND SIGNALING	plantrefseq1-16	XP_003557623	PREDICTED: uncharacterized protein LOC100826067 [Brachypodium distachyon]	91.8455	1845	466	92.7056	ATR18115|c1_g2_i2	0.0561679	0.95141	ATR18115|c1_g2_i2	0.0717197	0.941991	ATR18115|c1_g2_i2	-0.236333	0.656235	ATR18115|c1_g2_i2	-0.220781	0.509907	ATR18115|c1_g2_i2	0.126262	0.647751	ATR18115|c1_g2_i2	0.181115	0.522876	ATR18115|c1_g2_i2	-0.136753	0.810028	ATR18115|c1_g2_i2	-0.0818997	1	ATR18115|c1_g2_i2	1142	1120	758	488	1210	1320	1249	1348	1384	1720	1452
SA-TR74474|c0_g1_i2	plant	1940	KOG4568	Cytoskeleton-associated protein and related proteins	Cytoskeleton	CELLULAR PROCESSES AND SIGNALING	plantrefseq1-16	XP_003559797	PREDICTED: uncharacterized protein LOC100833010 [Brachypodium distachyon]	75.8621	1977	580	89.6907	SA-TR74474|c0_g1_i2	-1.52937	0.0866303	SA-TR74474|c0_g1_i2	-0.512934	0.851058	SA-TR74474|c0_g1_i2	-0.0778641	1	SA-TR74474|c0_g1_i2	0.938573	0.517074	SA-TR74474|c0_g1_i2	-1.2093	0.234723	SA-TR74474|c0_g1_i2	-2.03447	0.052869	SA-TR74474|c0_g1_i2	0.794186	0.715914	SA-TR74474|c0_g1_i2	-0.0309842	1	SA-TR74474|c0_g1_i2	100	6	100	8	94	12	164	136	75	34	352
XATR877766|c0_g1_i1	plant	2362	KOG4568	Cytoskeleton-associated protein and related proteins	Cytoskeleton	CELLULAR PROCESSES AND SIGNALING	plantrefseq1-16	XP_003560712	PREDICTED: uncharacterized protein LOC100833020 [Brachypodium distachyon]	82.0988	2588	648	82.3031	XATR877766|c0_g1_i1	-0.706032	0.0100926	XATR877766|c0_g1_i1	0.332676	0.563147	XATR877766|c0_g1_i1	-0.408603	0.501071	XATR877766|c0_g1_i1	0.630106	0.0940211	XATR877766|c0_g1_i1	0.068797	0.875068	XATR877766|c0_g1_i1	-0.434761	0.235134	XATR877766|c0_g1_i1	0.554695	0.276557	XATR877766|c0_g1_i1	0.0511366	1	XATR877766|c0_g1_i1	144	114	106	64	132	246	202	235	128	152	294
Lisotig10223	plant	1806	KOG4568	Cytoskeleton-associated protein and related proteins	Cytoskeleton	CELLULAR PROCESSES AND SIGNALING	plantrefseq1-16	XP_003561472	PREDICTED: uncharacterized protein LOC100838255 [Brachypodium distachyon]	94	2150	500	83.0565	Lisotig10223	0.103041	0.621004	Lisotig10223	0.0790883	0.87521	Lisotig10223	-0.0417593	1	Lisotig10223	-0.065712	0.897723	Lisotig10223	0.228586	0.164666	Lisotig10223	0.186469	0.334041	Lisotig10223	0.0209203	0.976239	Lisotig10223	-0.0211966	1	Lisotig10223	1608	1454	1100	1116	1422	1952	2224	1660	1435	1768	2235
XATR877545|c1_g2_i1	plant	850	KOG4568	Cytoskeleton-associated protein and related proteins	Cytoskeleton	CELLULAR PROCESSES AND SIGNALING	plantrefseq1-16	XP_003574903	PREDICTED: uncharacterized protein LOC100842779 [Brachypodium distachyon]	80.3571	735	224	79.0588	XATR877545|c1_g2_i1	0.135571	0.87908	XATR877545|c1_g2_i1	0.469312	0.532003	XATR877545|c1_g2_i1	-0.337496	0.80646	XATR877545|c1_g2_i1	-0.00375473	1	XATR877545|c1_g2_i1	-0.502022	0.265248	XATR877545|c1_g2_i1	-0.796139	0.0880811	XATR877545|c1_g2_i1	0.296053	0.764017	XATR877545|c1_g2_i1	0.00193492	1	XATR877545|c1_g2_i1	67	142	86	78	103	151	290	101	133	126	60
SA-TR64026|c0_g1_i2	plant	2180	KOG4568	Cytoskeleton-associated protein and related proteins	Cytoskeleton	CELLULAR PROCESSES AND SIGNALING	plantrefseq1-16	XP_003576576	PREDICTED: uncharacterized protein LOC100845014 [Brachypodium distachyon]	84.7403	2738	616	84.7706	SA-TR64026|c0_g1_i2	-0.321041	0.844487	SA-TR64026|c0_g1_i2	0.122535	0.996543	SA-TR64026|c0_g1_i2	-0.527846	0.898445	SA-TR64026|c0_g1_i2	-0.0842703	1	SA-TR64026|c0_g1_i2	-0.776762	0.424357	SA-TR64026|c0_g1_i2	0.25346	0.849694	SA-TR64026|c0_g1_i2	-0.897206	0.632774	SA-TR64026|c0_g1_i2	0.133015	1	SA-TR64026|c0_g1_i2	18	14	22	8	42	0	126	20	12	52	28
ETR22758|c0_g1_i3	plant	3286	KOG4568	Cytoskeleton-associated protein and related proteins	Cytoskeleton	CELLULAR PROCESSES AND SIGNALING	plantrefseq1-16	XP_003561680	PREDICTED: uncharacterized protein LOC100845153 [Brachypodium distachyon]	75.1929	3422	907	82.8058	ETR22758|c0_g1_i3	-2.7907	0.0316456	ETR22758|c0_g1_i3	-0.326713	0.974894	ETR22758|c0_g1_i3	-0.72503	0.943712	ETR22758|c0_g1_i3	1.73895	0.391257	ETR22758|c0_g1_i3	-1.68405	0.258878	ETR22758|c0_g1_i3	-1.13999	0.528142	ETR22758|c0_g1_i3	-0.429528	0.91798	ETR22758|c0_g1_i3	0.114534	1	ETR22758|c0_g1_i3	104	2	22	0	4	54	164	86	6	4	474
XATR889375|c0_g4_i1	plant	1846	KOG4568	Cytoskeleton-associated protein and related proteins	Cytoskeleton	CELLULAR PROCESSES AND SIGNALING	plantrefseq1-16	XP_003566144	PREDICTED: uncharacterized protein LOC100845174 [Brachypodium distachyon]	75.5515	2009	544	88.4074	XATR889375|c0_g4_i1	-2.30329	0.0134677	XATR889375|c0_g4_i1	-0.212242	0.98598	XATR889375|c0_g4_i1	-1.17359	0.603616	XATR889375|c0_g4_i1	0.917454	0.580406	XATR889375|c0_g4_i1	-0.5346	0.689443	XATR889375|c0_g4_i1	-0.606079	0.675363	XATR889375|c0_g4_i1	-0.192979	0.961286	XATR889375|c0_g4_i1	-0.264459	1	XATR889375|c0_g4_i1	148	26	40	2	12	122	280	259	30	22	500
XATR870901|c0_g1_i1	plant	298	KOG3430	Dynein light chain type 1	Cytoskeleton	CELLULAR PROCESSES AND SIGNALING	plantrefseq1-16	XP_002507507	flagellar outer dynein arm light chain 8 [Micromonas sp. RCC299]	96.6292	473	89	89.5973	XATR870901|c0_g1_i1	0.209748	0.237089	XATR870901|c0_g1_i1	0.132392	0.664014	XATR870901|c0_g1_i1	0.0773559	1	XATR870901|c0_g1_i1	0	1	XATR870901|c0_g1_i1	2.13899	0.160376	XATR870901|c0_g1_i1	3.99113	0.0154184	XATR870901|c0_g1_i1	-2.26826	0.438669	XATR870901|c0_g1_i1	-0.416121	1	XATR870901|c0_g1_i1	0	0	0	2	0	0	0	0	0	2	0
ETR17938|c0_g1_i1	plant	408	KOG3430	Dynein light chain type 1	Cytoskeleton	CELLULAR PROCESSES AND SIGNALING	plantrefseq1-16	NP_001151648	microtubule motor [Zea mays]	92.7835	459	97	71.3235	ETR17938|c0_g1_i1	-1.22174	0.077749	ETR17938|c0_g1_i1	0.291492	NA	ETR17938|c0_g1_i1	-0.83443	NA	ETR17938|c0_g1_i1	0.678803	0.574593	ETR17938|c0_g1_i1	0.0214741	0.991283	ETR17938|c0_g1_i1	-0.744972	0.309577	ETR17938|c0_g1_i1	0.605935	0.651551	ETR17938|c0_g1_i1	-0.160511	1	ETR17938|c0_g1_i1	12	2	10	2	2	18	30	12	12	12	30
XATR894075|c1_g13_i1	plant	306	KOG3430	Dynein light chain type 1	Cytoskeleton	CELLULAR PROCESSES AND SIGNALING	plantrefseq1-16	XP_001702907	outer dynein arm light chain 8 [Chlamydomonas reinhardtii]	83.7209	409	86	84.3137	XATR894075|c1_g13_i1	0	NA	XATR894075|c1_g13_i1	0	NA	XATR894075|c1_g13_i1	0	NA	XATR894075|c1_g13_i1	0	NA	XATR894075|c1_g13_i1	0.944182	0.399338	XATR894075|c1_g13_i1	2.63391	0.308284	XATR894075|c1_g13_i1	-1.68972	NA	XATR894075|c1_g13_i1	0	NA	XATR894075|c1_g13_i1	0	0	0	0	0	0	0	0	0	0	0
XATR197968|c0_g1_i1	plant	262	KOG3430	Dynein light chain type 1	Cytoskeleton	CELLULAR PROCESSES AND SIGNALING	plantrefseq1-16	XP_002946897	outer dynein arm light chain 8 8 kD [Volvox carteri f. nagariensis]	82.716	382	81	92.7481	XATR197968|c0_g1_i1	0	1	XATR197968|c0_g1_i1	0	NA	XATR197968|c0_g1_i1	0	NA	XATR197968|c0_g1_i1	0	1	XATR197968|c0_g1_i1	0.316889	0.397731	XATR197968|c0_g1_i1	4.38494	0.0774304	XATR197968|c0_g1_i1	-4.06805	0.58591	XATR197968|c0_g1_i1	0	1	XATR197968|c0_g1_i1	0	0	0	0	0	0	0	0	0	0	0
XATR808113|c0_g1_i1	plant	326	KOG3430	Dynein light chain type 1	Cytoskeleton	CELLULAR PROCESSES AND SIGNALING	plantrefseq1-16	XP_001782608	predicted protein [Physcomitrella patens subsp. patens]	75.2688	404	93	85.5828	XATR808113|c0_g1_i1	0	NA	XATR808113|c0_g1_i1	0	NA	XATR808113|c0_g1_i1	0	NA	XATR808113|c0_g1_i1	0	NA	XATR808113|c0_g1_i1	0.218795	0.599238	XATR808113|c0_g1_i1	3.35517	0.264818	XATR808113|c0_g1_i1	-3.13637	NA	XATR808113|c0_g1_i1	0	1	XATR808113|c0_g1_i1	0	0	0	0	0	0	0	0	0	0	0
XATR864060|c0_g1_i2	plant	1412	KOG0516	Dystonin, GAS (Growth-arrest-specific protein), and related proteins	Cytoskeleton	CELLULAR PROCESSES AND SIGNALING	plantrefseq1-16	NP_001063076	Os09g0386600 [Oryza sativa Japonica Group]	94	1661	350	74.3626	XATR864060|c0_g1_i2	-0.472184	0.0339808	XATR864060|c0_g1_i2	0.0274602	1	XATR864060|c0_g1_i2	-0.0659406	1	XATR864060|c0_g1_i2	0.433703	0.157612	XATR864060|c0_g1_i2	-0.115237	0.71046	XATR864060|c0_g1_i2	0.167328	0.594538	XATR864060|c0_g1_i2	-0.128789	0.839024	XATR864060|c0_g1_i2	0.153775	1	XATR864060|c0_g1_i2	464	275	380	186	435	437	527	500	452	421	938
SA-TR24449|c0_g1_i1	plant	1251	KOG0516	Dystonin, GAS (Growth-arrest-specific protein), and related proteins	Cytoskeleton	CELLULAR PROCESSES AND SIGNALING	plantrefseq1-16	XP_003566895	PREDICTED: uncharacterized protein LOC100821394 [Brachypodium distachyon]	78.6408	1618	412	98.801	SA-TR24449|c0_g1_i1	0.0101165	1	SA-TR24449|c0_g1_i1	0.147036	NA	SA-TR24449|c0_g1_i1	0.720855	0.60936	SA-TR24449|c0_g1_i1	0.857774	0.309979	SA-TR24449|c0_g1_i1	0.178517	0.849839	SA-TR24449|c0_g1_i1	0.0962647	0.870057	SA-TR24449|c0_g1_i1	0.944361	0.491204	SA-TR24449|c0_g1_i1	0.862109	0.892896	SA-TR24449|c0_g1_i1	31	53	21	6	6	11	28	19	17	8	37
ETR20597|c1_g1_i1	plant	2313	KOG0516	Dystonin, GAS (Growth-arrest-specific protein), and related proteins	Cytoskeleton	CELLULAR PROCESSES AND SIGNALING	plantrefseq1-16	XP_003578074	PREDICTED: uncharacterized protein LOC100824025 [Brachypodium distachyon]	95.6076	3278	683	88.5863	ETR20597|c1_g1_i1	-0.481856	0.0159462	ETR20597|c1_g1_i1	0.0635053	0.95951	ETR20597|c1_g1_i1	-0.034069	1	ETR20597|c1_g1_i1	0.511292	0.0502732	ETR20597|c1_g1_i1	-0.200062	0.424492	ETR20597|c1_g1_i1	0.215501	0.431409	ETR20597|c1_g1_i1	-0.131785	0.815225	ETR20597|c1_g1_i1	0.283779	0.942735	ETR20597|c1_g1_i1	803	568	782	342	757	837	964	862	845	767	1594
XATR865446|c0_g1_i7	plant	1698	KOG0516	Dystonin, GAS (Growth-arrest-specific protein), and related proteins	Cytoskeleton	CELLULAR PROCESSES AND SIGNALING	plantrefseq1-16	XP_003557979	PREDICTED: uncharacterized protein LOC100829228 isoform 1 [Brachypodium distachyon]	73.7089	1470	426	75.265	XATR865446|c0_g1_i7	-0.151413	0.509215	XATR865446|c0_g1_i7	0.0564078	0.947505	XATR865446|c0_g1_i7	-0.186738	0.719951	XATR865446|c0_g1_i7	0.0210828	1	XATR865446|c0_g1_i7	-0.661631	5.7642e-05	XATR865446|c0_g1_i7	-0.546874	0.00659154	XATR865446|c0_g1_i7	-0.369259	0.230268	XATR865446|c0_g1_i7	-0.254502	0.878284	XATR865446|c0_g1_i7	372	462	244	194	410	530	486	466	512	434	581
XATR943342|c0_g1_i1	plant	3095	KOG0516	Dystonin, GAS (Growth-arrest-specific protein), and related proteins	Cytoskeleton	CELLULAR PROCESSES AND SIGNALING	plantrefseq1-16	XP_003562152	PREDICTED: uncharacterized protein LOC100834577 [Brachypodium distachyon]	76.3636	3189	880	85.2989	XATR943342|c0_g1_i1	-0.0822256	0.648598	XATR943342|c0_g1_i1	0.0734297	0.829899	XATR943342|c0_g1_i1	-0.101939	0.841533	XATR943342|c0_g1_i1	0.0537158	0.855744	XATR943342|c0_g1_i1	-0.2339	0.076285	XATR943342|c0_g1_i1	-0.157473	0.347154	XATR943342|c0_g1_i1	-0.0634524	0.8624	XATR943342|c0_g1_i1	0.0129744	1	XATR943342|c0_g1_i1	478	532	477	336	584	796	802	565	512	675	843
XATR931525|c1_g1_i3	plant	2041	KOG0516	Dystonin, GAS (Growth-arrest-specific protein), and related proteins	Cytoskeleton	CELLULAR PROCESSES AND SIGNALING	plantrefseq1-16	XP_003557842	PREDICTED: uncharacterized protein LOC100840551 [Brachypodium distachyon]	91.7004	2388	494	72.6115	XATR931525|c1_g1_i3	-0.401682	0.472179	XATR931525|c1_g1_i3	0.168026	0.936684	XATR931525|c1_g1_i3	-0.26501	0.939511	XATR931525|c1_g1_i3	0.304698	0.749384	XATR931525|c1_g1_i3	-0.14951	0.828805	XATR931525|c1_g1_i3	-1.43023	0.00573939	XATR931525|c1_g1_i3	1.15638	0.105885	XATR931525|c1_g1_i3	-0.124331	1	XATR931525|c1_g1_i3	1616	690	552	504	740	1306	1656	832	1512	1096	2074
Lisotig04687	plant	2092	KOG0516	Dystonin, GAS (Growth-arrest-specific protein), and related proteins	Cytoskeleton	CELLULAR PROCESSES AND SIGNALING	plantrefseq1-16	XP_003564423	PREDICTED: uncharacterized protein LOC100842834 [Brachypodium distachyon]	94.1414	2356	495	70.9847	Lisotig04687	0.212992	0.679032	Lisotig04687	0.36102	0.628701	Lisotig04687	-0.34113	0.743735	Lisotig04687	-0.193102	0.82333	Lisotig04687	0.507759	0.199092	Lisotig04687	0.21734	0.673967	Lisotig04687	0.218201	0.822313	Lisotig04687	-0.0722186	1	Lisotig04687	1846	1890	1836	1640	2748	2014	3264	4450	3564	2938	2558
ATR33616|c0_g1_i5	plant	1939	KOG0516	Dystonin, GAS (Growth-arrest-specific protein), and related proteins	Cytoskeleton	CELLULAR PROCESSES AND SIGNALING	plantrefseq1-16	XP_003562576	PREDICTED: uncharacterized protein LOC100843028 [Brachypodium distachyon]	86.5854	2196	492	76.1217	ATR33616|c0_g1_i5	-1.12868	0.168884	ATR33616|c0_g1_i5	-0.00631699	1	ATR33616|c0_g1_i5	-0.126444	1	ATR33616|c0_g1_i5	0.995917	0.402007	ATR33616|c0_g1_i5	-0.396617	0.716326	ATR33616|c0_g1_i5	-0.502373	0.660717	ATR33616|c0_g1_i5	0.088568	0.980972	ATR33616|c0_g1_i5	-0.0171881	1	ATR33616|c0_g1_i5	294	126	308	200	144	190	512	782	58	64	1030
XATR3566|c0_g1_i1	plant	481	KOG0516	Dystonin, GAS (Growth-arrest-specific protein), and related proteins	Cytoskeleton	CELLULAR PROCESSES AND SIGNALING	plantrefseq1-16	XP_003559697	PREDICTED: uncharacterized protein LOC100846249 [Brachypodium distachyon]	72.5	550	160	99.7921	XATR3566|c0_g1_i1	0.204395	NA	XATR3566|c0_g1_i1	0	NA	XATR3566|c0_g1_i1	1.30128	NA	XATR3566|c0_g1_i1	1.09689	NA	XATR3566|c0_g1_i1	0.0692284	0.948491	XATR3566|c0_g1_i1	0	1	XATR3566|c0_g1_i1	0.855054	NA	XATR3566|c0_g1_i1	0.785826	NA	XATR3566|c0_g1_i1	6	0	4	8	4	0	0	0	0	0	12
Lisotig14819	plant	1100	KOG0836	F-actin capping protein, alpha subunit	Cytoskeleton	CELLULAR PROCESSES AND SIGNALING	plantrefseq1-16	XP_003559811	PREDICTED: F-actin-capping protein subunit alpha-like [Brachypodium distachyon]	88.3871	1264	310	84.5455	Lisotig14819	-0.163764	0.758687	Lisotig14819	0.308529	0.659811	Lisotig14819	-0.305132	0.754416	Lisotig14819	0.167161	0.838831	Lisotig14819	-0.147895	0.741269	Lisotig14819	-0.458091	0.268268	Lisotig14819	0.295388	0.711627	Lisotig14819	-0.0148085	1	Lisotig14819	693	632	525	272	373	748	1317	830	438	741	920
XATR919216|c0_g1_i6	plant	761	KOG0836	F-actin capping protein, alpha subunit	Cytoskeleton	CELLULAR PROCESSES AND SIGNALING	plantrefseq1-16	NP_001141454	uncharacterized protein LOC100273564 [Zea mays]	82.7225	772	191	75.2957	XATR919216|c0_g1_i6	-0.234559	0.541301	XATR919216|c0_g1_i6	0.458137	0.326834	XATR919216|c0_g1_i6	-0.379796	0.567738	XATR919216|c0_g1_i6	0.3129	0.510016	XATR919216|c0_g1_i6	-0.180773	0.643921	XATR919216|c0_g1_i6	-0.388738	0.306116	XATR919216|c0_g1_i6	0.269781	0.707035	XATR919216|c0_g1_i6	0.0618163	1	XATR919216|c0_g1_i6	241	241	179	102	134	312	456	311	165	297	335
Lisotig06286	plant	822	KOG3174	F-actin capping protein, beta subunit	Cytoskeleton	CELLULAR PROCESSES AND SIGNALING	plantrefseq1-16	NP_001050240	Os03g0381200 [Oryza sativa Japonica Group]	72.6496	854	234	85.4015	Lisotig06286	0.289246	0.239998	Lisotig06286	0.220444	0.663498	Lisotig06286	0.0545956	1	Lisotig06286	-0.0142065	1	Lisotig06286	-0.0463324	0.900425	Lisotig06286	-0.314399	0.307835	Lisotig06286	0.181128	0.773601	Lisotig06286	-0.0869394	1	Lisotig06286	444	434	322	310	536	662	602	408	410	468	426
CTR48388|c0_g2_i1	plant	876	KOG2668	Flotillins	Cytoskeleton	CELLULAR PROCESSES AND SIGNALING	plantrefseq1-16	XP_002467065	hypothetical protein SORBIDRAFT_01g019070 [Sorghum bicolor]	92.3077	1214	260	89.0411	CTR48388|c0_g2_i1	3.58444	0.000106173	CTR48388|c0_g2_i1	-1.02697	0.670541	CTR48388|c0_g2_i1	1.67022	0.432154	CTR48388|c0_g2_i1	-2.94119	0.0110343	CTR48388|c0_g2_i1	-1.79744	0.123429	CTR48388|c0_g2_i1	-0.156004	0.942411	CTR48388|c0_g2_i1	-3.42334	0.0276826	CTR48388|c0_g2_i1	-1.7819	0.812213	CTR48388|c0_g2_i1	4	137	376	18	19	27	34	40	78	28	0
DTR1839|c0_g1_i1	plant	1859	KOG2668	Flotillins	Cytoskeleton	CELLULAR PROCESSES AND SIGNALING	plantrefseq1-16	NP_001064880	Os10g0481500 [Oryza sativa Japonica Group]	89.6406	1942	473	76.3314	DTR1839|c0_g1_i1	3.71322	8.59689e-05	DTR1839|c0_g1_i1	-1.15231	0.591637	DTR1839|c0_g1_i1	1.86761	0.312432	DTR1839|c0_g1_i1	-2.99793	0.0133724	DTR1839|c0_g1_i1	-1.61919	0.169319	DTR1839|c0_g1_i1	-0.285765	0.876003	DTR1839|c0_g1_i1	-3.2978	0.0304482	DTR1839|c0_g1_i1	-1.96437	0.651745	DTR1839|c0_g1_i1	10	335	923	26	62	68	55	88	171	70	6
XATR1005271|c0_g1_i1	plant	643	KOG2668	Flotillins	Cytoskeleton	CELLULAR PROCESSES AND SIGNALING	plantrefseq1-16	XP_003571892	PREDICTED: flotillin-like protein 2-like [Brachypodium distachyon]	81.7757	613	214	99.8445	XATR1005271|c0_g1_i1	0.0101274	NA	XATR1005271|c0_g1_i1	0.221861	NA	XATR1005271|c0_g1_i1	0.0677639	NA	XATR1005271|c0_g1_i1	0.279498	NA	XATR1005271|c0_g1_i1	1.17512	0.0531775	XATR1005271|c0_g1_i1	0.655298	0.470138	XATR1005271|c0_g1_i1	0.233288	NA	XATR1005271|c0_g1_i1	-0.286531	NA	XATR1005271|c0_g1_i1	4	0	0	0	4	2	0	0	2	4	0
XLTR932072|c0_g1_i6	plant	1973	KOG1374	Gamma tubulin	Cytoskeleton	CELLULAR PROCESSES AND SIGNALING	plantrefseq1-16	XP_003568886	PREDICTED: tubulin gamma-2 chain-like [Brachypodium distachyon]	98.9339	2527	469	71.3127	XLTR932072|c0_g1_i6	-1.59454	0.0011392	XLTR932072|c0_g1_i6	-0.184218	0.940653	XLTR932072|c0_g1_i6	-0.708181	0.528785	XLTR932072|c0_g1_i6	0.702145	0.363243	XLTR932072|c0_g1_i6	-0.5552	0.37601	XLTR932072|c0_g1_i6	-0.402593	0.584481	XLTR932072|c0_g1_i6	-0.218806	0.895604	XLTR932072|c0_g1_i6	-0.0661998	1	XLTR932072|c0_g1_i6	472	246	292	112	172	396	1224	600	300	330	1492
GTR92089|c0_g1_i1	plant	626	KOG1374	Gamma tubulin	Cytoskeleton	CELLULAR PROCESSES AND SIGNALING	plantrefseq1-16	XP_003060129	tubulin gamma chain [Micromonas pusilla CCMP1545]	77.4566	740	173	82.9073	GTR92089|c0_g1_i1	0	NA	GTR92089|c0_g1_i1	0	NA	GTR92089|c0_g1_i1	0	NA	GTR92089|c0_g1_i1	0	NA	GTR92089|c0_g1_i1	1.30676	0.174468	GTR92089|c0_g1_i1	3.43478	0.268223	GTR92089|c0_g1_i1	-2.22589	NA	GTR92089|c0_g1_i1	-0.0978639	1	GTR92089|c0_g1_i1	0	0	0	0	0	0	0	0	0	0	0
XLTR917318|c0_g1_i1	plant	2669	KOG2001	Gamma-tubulin complex, DGRIP84/SPC97 component	Cytoskeleton	CELLULAR PROCESSES AND SIGNALING	plantrefseq1-16	NP_001053231	Os04g0501700 [Oryza sativa Japonica Group]	90.5899	3038	712	80.03	XLTR917318|c0_g1_i1	-0.662589	0.0249924	XLTR917318|c0_g1_i1	0.216774	0.795969	XLTR917318|c0_g1_i1	-0.514035	0.349167	XLTR917318|c0_g1_i1	0.365329	0.428878	XLTR917318|c0_g1_i1	-0.285948	0.438826	XLTR917318|c0_g1_i1	0.0803145	0.872152	XLTR917318|c0_g1_i1	-0.456405	0.453632	XLTR917318|c0_g1_i1	-0.0901419	1	XLTR917318|c0_g1_i1	524	484	339	144	443	762	904	630	491	749	1138
SA-TR567|c1_g1_i3	plant	1062	KOG2001	Gamma-tubulin complex, DGRIP84/SPC97 component	Cytoskeleton	CELLULAR PROCESSES AND SIGNALING	plantrefseq1-16	NP_001141911	uncharacterized protein LOC100274060 [Zea mays]	94.7522	1684	343	96.8927	SA-TR567|c1_g1_i3	-0.615888	0.0488269	SA-TR567|c1_g1_i3	0.237203	0.777512	SA-TR567|c1_g1_i3	-0.522311	0.372057	SA-TR567|c1_g1_i3	0.33078	0.506728	SA-TR567|c1_g1_i3	-0.314475	0.405821	SA-TR567|c1_g1_i3	0.165793	0.715843	SA-TR567|c1_g1_i3	-0.487752	0.429155	SA-TR567|c1_g1_i3	-0.00748411	1	SA-TR567|c1_g1_i3	190	172	111	62	141	262	309	217	187	280	418
BTR18673|c0_g1_i1	plant	604	KOG2000	Gamma-tubulin complex, DGRIP91/SPC98 component	Cytoskeleton	CELLULAR PROCESSES AND SIGNALING	plantrefseq1-16	NP_001174052	Os04g0566900 [Oryza sativa Japonica Group]	77.7778	723	198	98.3444	BTR18673|c0_g1_i1	-0.477903	0.2414	BTR18673|c0_g1_i1	0.216528	0.880195	BTR18673|c0_g1_i1	-0.404953	0.717929	BTR18673|c0_g1_i1	0.289479	0.686664	BTR18673|c0_g1_i1	0.0139245	0.991406	BTR18673|c0_g1_i1	0.197415	0.764251	BTR18673|c0_g1_i1	-0.634102	0.419221	BTR18673|c0_g1_i1	-0.450611	1	BTR18673|c0_g1_i1	26	32	20	28	36	34	54	66	44	54	50
XLTR952971|c1_g1_i3	plant	3282	KOG2000	Gamma-tubulin complex, DGRIP91/SPC98 component	Cytoskeleton	CELLULAR PROCESSES AND SIGNALING	plantrefseq1-16	XP_003578199	PREDICTED: gamma-tubulin complex component 3 homolog [Brachypodium distachyon]	94.8193	3740	830	75.8684	XLTR952971|c1_g1_i3	-0.661251	0.00697826	XLTR952971|c1_g1_i3	-0.261832	0.624962	XLTR952971|c1_g1_i3	-0.211632	0.829497	XLTR952971|c1_g1_i3	0.187787	0.70266	XLTR952971|c1_g1_i3	-0.288535	0.336716	XLTR952971|c1_g1_i3	0.00856451	0.989227	XLTR952971|c1_g1_i3	-0.345171	0.52381	XLTR952971|c1_g1_i3	-0.0480712	1	XLTR952971|c1_g1_i3	296	224	244	122	264	378	430	236	370	300	560
DTR64642|c0_g1_i1	plant	2811	KOG2065	Gamma-tubulin ring complex protein	Cytoskeleton	CELLULAR PROCESSES AND SIGNALING	plantrefseq1-16	XP_003568904	PREDICTED: gamma-tubulin complex component 4 homolog [Brachypodium distachyon]	93.3784	3598	740	78.9755	DTR64642|c0_g1_i1	-1.18971	0.000310069	DTR64642|c0_g1_i1	-0.113188	0.952435	DTR64642|c0_g1_i1	-0.678111	0.24732	DTR64642|c0_g1_i1	0.398411	0.474819	DTR64642|c0_g1_i1	-0.160752	0.748242	DTR64642|c0_g1_i1	0.119356	0.836742	DTR64642|c0_g1_i1	-0.301685	0.738093	DTR64642|c0_g1_i1	-0.0215777	1	DTR64642|c0_g1_i1	230	190	190	44	208	259	451	425	206	428	658
SL-TR87726|c0_g1_i1	plant	2985	KOG2065	Gamma-tubulin ring complex protein	Cytoskeleton	CELLULAR PROCESSES AND SIGNALING	plantrefseq1-16	NP_001167913	uncharacterized protein LOC100381625 precursor [Zea mays]	75	2996	804	80.804	SL-TR87726|c0_g1_i1	-1.2041	0.000148726	SL-TR87726|c0_g1_i1	-0.120946	0.939888	SL-TR87726|c0_g1_i1	-0.736997	0.155498	SL-TR87726|c0_g1_i1	0.346157	0.535557	SL-TR87726|c0_g1_i1	-0.153658	0.750523	SL-TR87726|c0_g1_i1	0.0885196	0.879134	SL-TR87726|c0_g1_i1	-0.285699	0.743892	SL-TR87726|c0_g1_i1	-0.0435214	1	SL-TR87726|c0_g1_i1	206	166	183	38	188	256	422	397	192	405	602
SL-TR3985|c3_g4_i6	plant	1397	KOG2842	Interferon-related protein PC4 like	Cytoskeleton	CELLULAR PROCESSES AND SIGNALING	plantrefseq1-16	XP_003562788	PREDICTED: interferon-related developmental regulator 2-like [Brachypodium distachyon]	92.4581	1729	358	76.879	SL-TR3985|c3_g4_i6	0.420441	0.23241	SL-TR3985|c3_g4_i6	0.379393	0.551127	SL-TR3985|c3_g4_i6	0.331101	0.722831	SL-TR3985|c3_g4_i6	0.290054	0.612209	SL-TR3985|c3_g4_i6	-0.241062	0.568164	SL-TR3985|c3_g4_i6	-0.101481	0.848208	SL-TR3985|c3_g4_i6	-0.0700561	0.959759	SL-TR3985|c3_g4_i6	0.0695254	1	SL-TR3985|c3_g4_i6	1172	1746	2048	1754	1530	2086	1756	1828	1538	1470	1462
XLTR893662|c0_g1_i2	plant	2850	KOG0239	Kinesin (KAR3 subfamily)	Cytoskeleton	CELLULAR PROCESSES AND SIGNALING	plantrefseq1-16	XP_002461304	hypothetical protein SORBIDRAFT_02g000560 [Sorghum bicolor]	77.321	2947	754	79.3684	XLTR893662|c0_g1_i2	-2.95835	0.0227251	XLTR893662|c0_g1_i2	-1.14013	0.716115	XLTR893662|c0_g1_i2	-0.00765969	1	XLTR893662|c0_g1_i2	1.81056	0.360467	XLTR893662|c0_g1_i2	-2.01506	0.178204	XLTR893662|c0_g1_i2	-3.18172	0.0423803	XLTR893662|c0_g1_i2	1.23411	0.702394	XLTR893662|c0_g1_i2	0.0674488	1	XLTR893662|c0_g1_i2	276	4	114	4	22	6	282	270	8	12	1394
XLTR880682|c0_g1_i1	plant	1224	KOG0239	Kinesin (KAR3 subfamily)	Cytoskeleton	CELLULAR PROCESSES AND SIGNALING	plantrefseq1-16	XP_002453564	hypothetical protein SORBIDRAFT_04g008160 [Sorghum bicolor]	77	969	300	73.5294	XLTR880682|c0_g1_i1	-2.23647	4.5929e-05	XLTR880682|c0_g1_i1	-0.144626	NA	XLTR880682|c0_g1_i1	-1.20225	0.140187	XLTR880682|c0_g1_i1	0.889602	0.318656	XLTR880682|c0_g1_i1	-1.03875	0.0632449	XLTR880682|c0_g1_i1	-1.0414	0.0404004	XLTR880682|c0_g1_i1	1.17916	0.100231	XLTR880682|c0_g1_i1	1.17651	0.370029	XLTR880682|c0_g1_i1	4	4	4	2	4	14	26	18	10	14	48
HTR24373|c0_g1_i1	plant	273	KOG0239	Kinesin (KAR3 subfamily)	Cytoskeleton	CELLULAR PROCESSES AND SIGNALING	plantrefseq1-16	NP_001042561	Os01g0243100 partial [Oryza sativa Japonica Group]	95.5556	450	90	98.9011	HTR24373|c0_g1_i1	-1.12862	0.139364	HTR24373|c0_g1_i1	-0.393669	NA	HTR24373|c0_g1_i1	0.05229	NA	HTR24373|c0_g1_i1	0.787243	0.554155	HTR24373|c0_g1_i1	-0.742063	0.46518	HTR24373|c0_g1_i1	-0.74211	0.366553	HTR24373|c0_g1_i1	0.401572	0.770137	HTR24373|c0_g1_i1	0.401525	1	HTR24373|c0_g1_i1	2	2	0	3	10	0	6	8	2	4	19
HTR452|c0_g1_i1	plant	921	KOG0239	Kinesin (KAR3 subfamily)	Cytoskeleton	CELLULAR PROCESSES AND SIGNALING	plantrefseq1-16	NP_001046360	Os02g0229500 [Oryza sativa Japonica Group]	72.4576	685	236	76.873	HTR452|c0_g1_i1	-1.99643	0.000213006	HTR452|c0_g1_i1	-0.0766844	NA	HTR452|c0_g1_i1	-1.19404	0.135798	HTR452|c0_g1_i1	0.725709	0.431666	HTR452|c0_g1_i1	-0.818467	0.153958	HTR452|c0_g1_i1	-0.970241	0.0515899	HTR452|c0_g1_i1	1.25751	0.113886	HTR452|c0_g1_i1	1.10573	0.392357	HTR452|c0_g1_i1	4	4	4	2	2	14	22	18	8	14	40
BTR37259|c0_g1_i8	plant	710	KOG0239	Kinesin (KAR3 subfamily)	Cytoskeleton	CELLULAR PROCESSES AND SIGNALING	plantrefseq1-16	NP_001048740	Os03g0114000 partial [Oryza sativa Japonica Group]	91.5493	1062	213	90	BTR37259|c0_g1_i8	-2.15058	0.0168873	BTR37259|c0_g1_i8	-1.01402	0.583629	BTR37259|c0_g1_i8	-0.427646	0.973372	BTR37259|c0_g1_i8	0.708917	0.701406	BTR37259|c0_g1_i8	-0.930188	0.415795	BTR37259|c0_g1_i8	-1.63644	0.160858	BTR37259|c0_g1_i8	0.60603	0.811819	BTR37259|c0_g1_i8	-0.100218	1	BTR37259|c0_g1_i8	70	4	6	2	14	13	37	96	16	11	256
SA-TR3938|c0_g1_i24	plant	232	KOG0239	Kinesin (KAR3 subfamily)	Cytoskeleton	CELLULAR PROCESSES AND SIGNALING	plantrefseq1-16	NP_001176682	Os11g0648100 [Oryza sativa Japonica Group]	76.6667	221	60	77.5862	SA-TR3938|c0_g1_i24	-1.27652	0.00603211	SA-TR3938|c0_g1_i24	-0.0179683	NA	SA-TR3938|c0_g1_i24	-0.782668	NA	SA-TR3938|c0_g1_i24	0.475884	0.565968	SA-TR3938|c0_g1_i24	-0.845936	0.0648083	SA-TR3938|c0_g1_i24	-0.791343	0.209379	SA-TR3938|c0_g1_i24	0.0140838	0.956939	SA-TR3938|c0_g1_i24	0.0686762	1	SA-TR3938|c0_g1_i24	3	4	4	2	0	9	2	7	7	19	25
SA-TR62506|c0_g6_i1	plant	800	KOG0239	Kinesin (KAR3 subfamily)	Cytoskeleton	CELLULAR PROCESSES AND SIGNALING	plantrefseq1-16	NP_001067279	Os12g0616000 partial [Oryza sativa Japonica Group]	92.4051	1174	237	88.875	SA-TR62506|c0_g6_i1	-1.1929	0.211604	SA-TR62506|c0_g6_i1	-0.703465	0.755371	SA-TR62506|c0_g6_i1	0.117328	1	SA-TR62506|c0_g6_i1	0.606759	0.74544	SA-TR62506|c0_g6_i1	-1.06974	0.304911	SA-TR62506|c0_g6_i1	-0.527685	0.687387	SA-TR62506|c0_g6_i1	-0.719677	0.754829	SA-TR62506|c0_g6_i1	-0.177617	1	SA-TR62506|c0_g6_i1	52	21	83	7	100	4	102	70	52	77	181
ETR22933|c0_g1_i1	plant	4027	KOG0239	Kinesin (KAR3 subfamily)	Cytoskeleton	CELLULAR PROCESSES AND SIGNALING	plantrefseq1-16	XP_003564094	PREDICTED: geminivirus Rep-interacting motor protein-like [Brachypodium distachyon]	94.1463	5621	1230	91.6315	ETR22933|c0_g1_i1	0.0556601	1	ETR22933|c0_g1_i1	0.138613	0.929732	ETR22933|c0_g1_i1	0.072609	1	ETR22933|c0_g1_i1	0.155562	0.896822	ETR22933|c0_g1_i1	-0.228547	0.632909	ETR22933|c0_g1_i1	0.0323931	0.964916	ETR22933|c0_g1_i1	-0.202837	0.844415	ETR22933|c0_g1_i1	0.0581025	1	ETR22933|c0_g1_i1	4802	6616	5152	3384	5338	10047	9879	2428	4258	4944	5804
XATR946459|c1_g1_i2	plant	3080	KOG0239	Kinesin (KAR3 subfamily)	Cytoskeleton	CELLULAR PROCESSES AND SIGNALING	plantrefseq1-16	XP_003580611	PREDICTED: kinesin-1-like [Brachypodium distachyon]	88.5932	3716	789	76.8506	XATR946459|c1_g1_i2	-0.846934	0.228606	XATR946459|c1_g1_i2	0.136532	0.989269	XATR946459|c1_g1_i2	-0.406063	0.922931	XATR946459|c1_g1_i2	0.577403	0.612808	XATR946459|c1_g1_i2	-1.46961	0.0281181	XATR946459|c1_g1_i2	-2.81759	8.91577e-05	XATR946459|c1_g1_i2	1.49402	0.163992	XATR946459|c1_g1_i2	0.146039	1	XATR946459|c1_g1_i2	1876	1950	774	978	614	2554	2930	1284	1754	2328	3806
XLTR955309|c0_g4_i4	plant	3584	KOG0239	Kinesin (KAR3 subfamily)	Cytoskeleton	CELLULAR PROCESSES AND SIGNALING	plantrefseq1-16	XP_003566026	PREDICTED: kinesin-3-like [Brachypodium distachyon]	82.8856	4277	1005	84.1239	XLTR955309|c0_g4_i4	-0.153067	0.91796	XLTR955309|c0_g4_i4	-0.359513	0.78109	XLTR955309|c0_g4_i4	0.202819	0.989774	XLTR955309|c0_g4_i4	-0.00362746	1	XLTR955309|c0_g4_i4	-1.20829	0.0115824	XLTR955309|c0_g4_i4	-1.13227	0.0453818	XLTR955309|c0_g4_i4	0.303303	0.816346	XLTR955309|c0_g4_i4	0.379329	1	XLTR955309|c0_g4_i4	823	1410	393	500	870	847	949	1059	395	1200	1099
SA-TR28586|c0_g1_i1	plant	3539	KOG0239	Kinesin (KAR3 subfamily)	Cytoskeleton	CELLULAR PROCESSES AND SIGNALING	plantrefseq1-16	XP_003579936	PREDICTED: kinesin-4-like [Brachypodium distachyon]	85.6868	4484	1041	88.2453	SA-TR28586|c0_g1_i1	-2.98108	0.0657494	SA-TR28586|c0_g1_i1	-0.888583	0.865066	SA-TR28586|c0_g1_i1	-0.447151	1	SA-TR28586|c0_g1_i1	1.64535	0.542551	SA-TR28586|c0_g1_i1	-2.1923	0.239105	SA-TR28586|c0_g1_i1	-3.33232	0.0834491	SA-TR28586|c0_g1_i1	1.48615	0.698041	SA-TR28586|c0_g1_i1	0.346134	1	SA-TR28586|c0_g1_i1	242	4	44	4	16	2	242	318	16	0	1038
SA-TR41484|c0_g1_i1	plant	906	KOG0239	Kinesin (KAR3 subfamily)	Cytoskeleton	CELLULAR PROCESSES AND SIGNALING	plantrefseq1-16	XP_003575689	PREDICTED: kinesin-4-like [Brachypodium distachyon]	76.412	1126	301	99.6689	SA-TR41484|c0_g1_i1	-0.143536	NA	SA-TR41484|c0_g1_i1	-0.133867	NA	SA-TR41484|c0_g1_i1	-0.161336	NA	SA-TR41484|c0_g1_i1	-0.151666	NA	SA-TR41484|c0_g1_i1	-0.530514	0.0662188	SA-TR41484|c0_g1_i1	-0.0985593	0.826983	SA-TR41484|c0_g1_i1	-0.15265	NA	SA-TR41484|c0_g1_i1	0.279305	NA	SA-TR41484|c0_g1_i1	2	0	6	0	4	4	8	2	2	4	6
SA-TR5857|c0_g1_i1	plant	3514	KOG0239	Kinesin (KAR3 subfamily)	Cytoskeleton	CELLULAR PROCESSES AND SIGNALING	plantrefseq1-16	XP_003558101	PREDICTED: kinesin-4-like [Brachypodium distachyon]	90.8907	4505	988	84.3483	SA-TR5857|c0_g1_i1	-1.43331	0.0150673	SA-TR5857|c0_g1_i1	0.501655	0.739874	SA-TR5857|c0_g1_i1	-0.656397	0.687963	SA-TR5857|c0_g1_i1	1.27857	0.115703	SA-TR5857|c0_g1_i1	-1.24407	0.0516195	SA-TR5857|c0_g1_i1	-2.0667	0.00262344	SA-TR5857|c0_g1_i1	0.950689	0.437268	SA-TR5857|c0_g1_i1	0.128053	1	SA-TR5857|c0_g1_i1	974	480	450	196	160	1324	1684	856	402	512	2358
SL-TR19221|c0_g1_i7	plant	3634	KOG0239	Kinesin (KAR3 subfamily)	Cytoskeleton	CELLULAR PROCESSES AND SIGNALING	plantrefseq1-16	XP_003575450	PREDICTED: kinesin-4-like [Brachypodium distachyon]	78.9474	4027	1007	83.1315	SL-TR19221|c0_g1_i7	-2.26262	0.0239057	SL-TR19221|c0_g1_i7	-0.366793	0.938271	SL-TR19221|c0_g1_i7	-0.567618	0.943976	SL-TR19221|c0_g1_i7	1.32821	0.396717	SL-TR19221|c0_g1_i7	-2.30423	0.0280652	SL-TR19221|c0_g1_i7	-3.01611	0.00915071	SL-TR19221|c0_g1_i7	0.918402	0.69935	SL-TR19221|c0_g1_i7	0.206521	1	SL-TR19221|c0_g1_i7	128	14	30	2	8	40	176	142	12	6	476
XATR854425|c0_g1_i1	plant	3405	KOG0239	Kinesin (KAR3 subfamily)	Cytoskeleton	CELLULAR PROCESSES AND SIGNALING	plantrefseq1-16	XP_003565567	PREDICTED: kinesin-4-like [Brachypodium distachyon]	86.5169	4156	979	86.2555	XATR854425|c0_g1_i1	-1.60995	0.0763156	XATR854425|c0_g1_i1	-0.100999	1	XATR854425|c0_g1_i1	0.331064	1	XATR854425|c0_g1_i1	1.84002	0.130544	XATR854425|c0_g1_i1	-1.58504	0.106913	XATR854425|c0_g1_i1	-1.81437	0.0965596	XATR854425|c0_g1_i1	0.58971	0.806118	XATR854425|c0_g1_i1	0.360379	1	XATR854425|c0_g1_i1	88	40	24	76	84	4	104	136	40	46	440
DTR79875|c1_g2_i8	plant	1794	KOG0239	Kinesin (KAR3 subfamily)	Cytoskeleton	CELLULAR PROCESSES AND SIGNALING	plantrefseq1-16	XP_003579130	PREDICTED: kinesin-like calmodulin-binding protein homolog [Brachypodium distachyon]	91.1321	2595	530	88.6288	DTR79875|c1_g2_i8	-0.982106	0.224752	DTR79875|c1_g2_i8	-0.698598	0.682163	DTR79875|c1_g2_i8	0.416108	0.947577	DTR79875|c1_g2_i8	0.699616	0.58642	DTR79875|c1_g2_i8	-0.565026	0.559029	DTR79875|c1_g2_i8	-0.856472	0.389591	DTR79875|c1_g2_i8	0.351635	0.879913	DTR79875|c1_g2_i8	0.0601898	1	DTR79875|c1_g2_i8	194	123	179	43	240	4	215	259	138	118	534
ETR57788|c0_g1_i1	plant	4263	KOG0239	Kinesin (KAR3 subfamily)	Cytoskeleton	CELLULAR PROCESSES AND SIGNALING	plantrefseq1-16	XP_003579448	PREDICTED: kinesin-like calmodulin-binding protein homolog [Brachypodium distachyon]	93.1854	6045	1262	88.8107	ETR57788|c0_g1_i1	-1.4897	0.0268349	ETR57788|c0_g1_i1	0.15356	0.9857	ETR57788|c0_g1_i1	-0.393299	0.942369	ETR57788|c0_g1_i1	1.24996	0.186115	ETR57788|c0_g1_i1	-0.804461	0.323649	ETR57788|c0_g1_i1	-0.613508	0.515691	ETR57788|c0_g1_i1	-0.185789	0.943191	ETR57788|c0_g1_i1	0.00516381	1	ETR57788|c0_g1_i1	1660	570	632	192	414	1696	1956	1118	504	732	3629
SL-TR9885|c0_g1_i2	plant	3843	KOG0239	Kinesin (KAR3 subfamily)	Cytoskeleton	CELLULAR PROCESSES AND SIGNALING	plantrefseq1-16	XP_003569788	PREDICTED: kinesin-like protein 2-like [Brachypodium distachyon]	91.411	4660	978	76.3466	SL-TR9885|c0_g1_i2	-2.48809	0.0137094	SL-TR9885|c0_g1_i2	-0.0698356	1	SL-TR9885|c0_g1_i2	-1.05376	0.723429	SL-TR9885|c0_g1_i2	1.36449	0.384215	SL-TR9885|c0_g1_i2	-2.05595	0.0619851	SL-TR9885|c0_g1_i2	-2.43993	0.0484825	SL-TR9885|c0_g1_i2	0.560909	0.854243	SL-TR9885|c0_g1_i2	0.176935	1	SL-TR9885|c0_g1_i2	1169	214	365	52	30	1111	2044	1609	121	271	4470
ATR38595|c0_g1_i6	plant	2225	KOG0239	Kinesin (KAR3 subfamily)	Cytoskeleton	CELLULAR PROCESSES AND SIGNALING	plantrefseq1-16	XP_003575749	PREDICTED: kinesin-like protein KIFC3-like [Brachypodium distachyon]	89.8305	2370	531	71.5955	ATR38595|c0_g1_i6	-1.46054	0.00707873	ATR38595|c0_g1_i6	0.327464	0.857399	ATR38595|c0_g1_i6	-0.94445	0.360446	ATR38595|c0_g1_i6	0.843551	0.299912	ATR38595|c0_g1_i6	-1.04267	0.0848882	ATR38595|c0_g1_i6	-1.84748	0.00393212	ATR38595|c0_g1_i6	1.28499	0.171429	ATR38595|c0_g1_i6	0.48018	1	ATR38595|c0_g1_i6	546	558	162	100	336	643	426	478	1021	1479	1338
CTR864|c0_g1_i1	plant	2600	KOG0239	Kinesin (KAR3 subfamily)	Cytoskeleton	CELLULAR PROCESSES AND SIGNALING	plantrefseq1-16	XP_003566266	PREDICTED: uncharacterized protein LOC100824176 [Brachypodium distachyon]	85.3786	3403	766	88.3846	CTR864|c0_g1_i1	-2.5993	0.0240836	CTR864|c0_g1_i1	-0.81691	0.805775	CTR864|c0_g1_i1	-0.231702	1	CTR864|c0_g1_i1	1.55069	0.382504	CTR864|c0_g1_i1	-2.14013	0.0925021	CTR864|c0_g1_i1	-3.157	0.0203774	CTR864|c0_g1_i1	1.09339	0.70097	CTR864|c0_g1_i1	0.076515	1	CTR864|c0_g1_i1	304	8	108	34	38	12	378	378	22	10	1314
SL-TR41158|c0_g1_i4	plant	3404	KOG0239	Kinesin (KAR3 subfamily)	Cytoskeleton	CELLULAR PROCESSES AND SIGNALING	plantrefseq1-16	XP_003566594	PREDICTED: uncharacterized protein LOC100824487 [Brachypodium distachyon]	80.9581	3338	835	73.5899	SL-TR41158|c0_g1_i4	-1.38423	0.12632	SL-TR41158|c0_g1_i4	-0.409816	0.898571	SL-TR41158|c0_g1_i4	-0.19287	1	SL-TR41158|c0_g1_i4	0.781543	0.611107	SL-TR41158|c0_g1_i4	-2.06075	0.0206707	SL-TR41158|c0_g1_i4	-3.83448	6.4497e-05	SL-TR41158|c0_g1_i4	1.86928	0.195803	SL-TR41158|c0_g1_i4	0.0955457	1	SL-TR41158|c0_g1_i4	341	304	52	84	40	346	324	160	168	230	571
SL-TR80110|c0_g1_i1	plant	5208	KOG0239	Kinesin (KAR3 subfamily)	Cytoskeleton	CELLULAR PROCESSES AND SIGNALING	plantrefseq1-16	XP_003571139	PREDICTED: uncharacterized protein LOC100824605 [Brachypodium distachyon]	79.8252	5318	1373	79.0899	SL-TR80110|c0_g1_i1	-2.3684	0.000231253	SL-TR80110|c0_g1_i1	-0.616883	0.701895	SL-TR80110|c0_g1_i1	-0.972004	0.486662	SL-TR80110|c0_g1_i1	0.779513	0.485689	SL-TR80110|c0_g1_i1	-1.44063	0.0338753	SL-TR80110|c0_g1_i1	-1.69733	0.0156533	SL-TR80110|c0_g1_i1	1.44152	0.13175	SL-TR80110|c0_g1_i1	1.18482	0.655968	SL-TR80110|c0_g1_i1	31	12	18	6	28	75	70	56	26	32	204
ETR54863|c0_g1_i3	plant	3552	KOG0239	Kinesin (KAR3 subfamily)	Cytoskeleton	CELLULAR PROCESSES AND SIGNALING	plantrefseq1-16	XP_003562198	PREDICTED: uncharacterized protein LOC100824880 [Brachypodium distachyon]	79.5882	4404	1117	94.3412	ETR54863|c0_g1_i3	-2.49901	0.00946739	ETR54863|c0_g1_i3	-0.898989	0.699735	ETR54863|c0_g1_i3	-0.649514	0.910173	ETR54863|c0_g1_i3	0.95051	0.577782	ETR54863|c0_g1_i3	-1.03997	0.393163	ETR54863|c0_g1_i3	-1.94979	0.112203	ETR54863|c0_g1_i3	0.919364	0.711893	ETR54863|c0_g1_i3	0.00954307	1	ETR54863|c0_g1_i3	374	28	72	8	50	70	292	600	60	80	1611
SL-TR72277|c0_g1_i2	plant	3140	KOG0239	Kinesin (KAR3 subfamily)	Cytoskeleton	CELLULAR PROCESSES AND SIGNALING	plantrefseq1-16	XP_003560666	PREDICTED: uncharacterized protein LOC100837030 [Brachypodium distachyon]	79.79	2827	762	72.8025	SL-TR72277|c0_g1_i2	0.10076	0.997307	SL-TR72277|c0_g1_i2	-0.294178	0.826099	SL-TR72277|c0_g1_i2	0.0752557	1	SL-TR72277|c0_g1_i2	-0.319683	0.719751	SL-TR72277|c0_g1_i2	0.126572	0.85428	SL-TR72277|c0_g1_i2	0.479111	0.422607	SL-TR72277|c0_g1_i2	-0.000439349	1	SL-TR72277|c0_g1_i2	0.3521	1	SL-TR72277|c0_g1_i2	138	226	204	156	410	286	236	410	130	304	250
XLTR963931|c0_g1_i6	plant	3034	KOG0240	Kinesin (SMY1 subfamily)	Cytoskeleton	CELLULAR PROCESSES AND SIGNALING	plantrefseq1-16	XP_003562070	PREDICTED: armadillo repeat-containing kinesin-like protein 1-like [Brachypodium distachyon]	84.5395	3903	912	90.178	XLTR963931|c0_g1_i6	0.855312	0.148571	XLTR963931|c0_g1_i6	0.570458	0.647682	XLTR963931|c0_g1_i6	0.47562	0.820052	XLTR963931|c0_g1_i6	0.190766	0.958921	XLTR963931|c0_g1_i6	-1.12454	0.0569597	XLTR963931|c0_g1_i6	-1.3026	0.0554158	XLTR963931|c0_g1_i6	0.0547039	0.99268	XLTR963931|c0_g1_i6	-0.123359	1	XLTR963931|c0_g1_i6	100	116	272	414	546	208	152	148	582	238	266
ATR2151|c0_g1_i2	plant	3001	KOG0240	Kinesin (SMY1 subfamily)	Cytoskeleton	CELLULAR PROCESSES AND SIGNALING	plantrefseq1-16	XP_003557230	PREDICTED: armadillo repeat-containing kinesin-like protein 2-like [Brachypodium distachyon]	96.7742	4281	837	83.6721	ATR2151|c0_g1_i2	-1.65666	0.0120724	ATR2151|c0_g1_i2	0.348776	0.885495	ATR2151|c0_g1_i2	-0.661994	0.747478	ATR2151|c0_g1_i2	1.34345	0.147082	ATR2151|c0_g1_i2	-1.29064	0.0766553	ATR2151|c0_g1_i2	-1.36262	0.102153	ATR2151|c0_g1_i2	0.10983	0.969469	ATR2151|c0_g1_i2	0.0378539	1	ATR2151|c0_g1_i2	612	158	206	62	190	662	938	484	254	234	1246
ETR5484|c3_g3_i2	plant	2160	KOG0240	Kinesin (SMY1 subfamily)	Cytoskeleton	CELLULAR PROCESSES AND SIGNALING	plantrefseq1-16	XP_003571322	PREDICTED: kinesin-related protein 3-like [Brachypodium distachyon]	80.4688	1770	512	71.1111	ETR5484|c3_g3_i2	0.214479	0.671613	ETR5484|c3_g3_i2	-0.102039	0.962849	ETR5484|c3_g3_i2	0.0788784	1	ETR5484|c3_g3_i2	-0.237639	0.739456	ETR5484|c3_g3_i2	0.455456	0.25876	ETR5484|c3_g3_i2	0.392126	0.391131	ETR5484|c3_g3_i2	0.00959737	1	ETR5484|c3_g3_i2	-0.0537328	1	ETR5484|c3_g3_i2	532	462	428	264	306	656	440	442	368	542	772
GTR110356|c0_g1_i1	plant	2149	KOG1840	Kinesin light chain	Cytoskeleton	CELLULAR PROCESSES AND SIGNALING	plantrefseq1-16	NP_001048541	Os02g0820300 [Oryza sativa Japonica Group]	78.2958	2381	622	86.8311	GTR110356|c0_g1_i1	-0.806863	0.00399533	GTR110356|c0_g1_i1	-0.476177	0.273969	GTR110356|c0_g1_i1	-0.504485	0.345758	GTR110356|c0_g1_i1	-0.173799	0.754644	GTR110356|c0_g1_i1	0.56284	0.0500805	GTR110356|c0_g1_i1	0.645296	0.05202	GTR110356|c0_g1_i1	-0.16033	0.847058	GTR110356|c0_g1_i1	-0.0778734	1	GTR110356|c0_g1_i1	50	48	52	30	46	80	84	74	46	142	116
ATR51369|c0_g1_i7	plant	2013	KOG1840	Kinesin light chain	Cytoskeleton	CELLULAR PROCESSES AND SIGNALING	plantrefseq1-16	XP_003561876	PREDICTED: kinesin light chain-like [Brachypodium distachyon]	79.089	2015	483	71.9821	ATR51369|c0_g1_i7	-0.0120148	1	ATR51369|c0_g1_i7	-0.122595	0.844709	ATR51369|c0_g1_i7	0.140916	0.885616	ATR51369|c0_g1_i7	0.0303361	1	ATR51369|c0_g1_i7	0.279339	0.207877	ATR51369|c0_g1_i7	0.482762	0.0314624	ATR51369|c0_g1_i7	-0.288556	0.452941	ATR51369|c0_g1_i7	-0.085132	1	ATR51369|c0_g1_i7	369	510	514	252	502	588	688	466	372	408	734
ATR62172|c0_g1_i1	plant	1482	KOG1840	Kinesin light chain	Cytoskeleton	CELLULAR PROCESSES AND SIGNALING	plantrefseq1-16	XP_003570415	PREDICTED: nephrocystin-3-like [Brachypodium distachyon]	83.7975	1780	395	79.9595	ATR62172|c0_g1_i1	-0.942736	0.00054282	ATR62172|c0_g1_i1	-0.368227	0.425292	ATR62172|c0_g1_i1	-0.701505	0.0942023	ATR62172|c0_g1_i1	-0.126995	0.837044	ATR62172|c0_g1_i1	0.578516	0.0327075	ATR62172|c0_g1_i1	0.681172	0.0317078	ATR62172|c0_g1_i1	-0.120337	0.897609	ATR62172|c0_g1_i1	-0.0176814	1	ATR62172|c0_g1_i1	36	36	30	24	40	66	76	65	37	120	94
GTR95074|c0_g1_i1	plant	1564	KOG1840	Kinesin light chain	Cytoskeleton	CELLULAR PROCESSES AND SIGNALING	plantrefseq1-16	XP_003558803	PREDICTED: nephrocystin-3-like [Brachypodium distachyon]	77.9775	1791	445	85.3581	GTR95074|c0_g1_i1	-0.328855	0.34542	GTR95074|c0_g1_i1	-0.546804	0.23161	GTR95074|c0_g1_i1	-0.1361	0.987146	GTR95074|c0_g1_i1	-0.35405	0.445262	GTR95074|c0_g1_i1	1.00462	0.000238196	GTR95074|c0_g1_i1	0.736191	0.0289579	GTR95074|c0_g1_i1	0.222199	0.783237	GTR95074|c0_g1_i1	-0.0462333	1	GTR95074|c0_g1_i1	82	94	62	40	88	104	112	74	82	144	154
XATR939458|c0_g1_i1	plant	1992	KOG1840	Kinesin light chain	Cytoskeleton	CELLULAR PROCESSES AND SIGNALING	plantrefseq1-16	XP_003571751	PREDICTED: nephrocystin-3-like [Brachypodium distachyon]	91.3043	2419	575	86.5964	XATR939458|c0_g1_i1	-0.259592	0.321688	XATR939458|c0_g1_i1	0.152757	0.828835	XATR939458|c0_g1_i1	-0.111368	0.974943	XATR939458|c0_g1_i1	0.300981	0.39055	XATR939458|c0_g1_i1	-0.292019	0.28381	XATR939458|c0_g1_i1	-0.583607	0.0329642	XATR939458|c0_g1_i1	0.4445	0.292192	XATR939458|c0_g1_i1	0.152912	1	XATR939458|c0_g1_i1	2200	1348	1312	1248	2292	2156	2802	2722	1884	2204	3186
XLTR923309|c0_g1_i7	plant	2826	KOG1840	Kinesin light chain	Cytoskeleton	CELLULAR PROCESSES AND SIGNALING	plantrefseq1-16	XP_003570205	PREDICTED: uncharacterized protein LOC100826447 [Brachypodium distachyon]	93.986	3258	715	75.9023	XLTR923309|c0_g1_i7	-0.255688	0.500224	XLTR923309|c0_g1_i7	0.378113	0.503281	XLTR923309|c0_g1_i7	-0.156637	0.961705	XLTR923309|c0_g1_i7	0.477163	0.268432	XLTR923309|c0_g1_i7	-0.652108	0.0386859	XLTR923309|c0_g1_i7	-1.45072	1.29726e-05	XLTR923309|c0_g1_i7	1.01694	0.0159681	XLTR923309|c0_g1_i7	0.218328	1	XLTR923309|c0_g1_i7	3429	2408	1904	1712	2028	5086	4368	2622	2324	2448	3470
CTR63832|c0_g1_i1	plant	342	KOG0246	Kinesin-like protein	Cytoskeleton	CELLULAR PROCESSES AND SIGNALING	plantrefseq1-16	NP_001157211	ATP binding protein [Zea mays]	94.6903	587	113	99.1228	CTR63832|c0_g1_i1	-0.244004	0.491644	CTR63832|c0_g1_i1	0.283351	0.698951	CTR63832|c0_g1_i1	-0.145723	0.963941	CTR63832|c0_g1_i1	0.381632	0.409136	CTR63832|c0_g1_i1	-0.712174	0.018196	CTR63832|c0_g1_i1	-0.303702	0.459744	CTR63832|c0_g1_i1	-0.319349	0.656768	CTR63832|c0_g1_i1	0.0891228	1	CTR63832|c0_g1_i1	77	75	42	120	103	109	113	111	118	166	149
ETR14538|c0_g1_i1	plant	241	KOG0243	Kinesin-like protein	Cytoskeleton	CELLULAR PROCESSES AND SIGNALING	plantrefseq1-16	XP_002454754	hypothetical protein SORBIDRAFT_04g036700 [Sorghum bicolor]	84	352	75	93.361	ETR14538|c0_g1_i1	-0.74924	NA	ETR14538|c0_g1_i1	0.415274	NA	ETR14538|c0_g1_i1	-0.415274	NA	ETR14538|c0_g1_i1	0.74924	NA	ETR14538|c0_g1_i1	-0.598526	0.311985	ETR14538|c0_g1_i1	-1.06472	0.233175	ETR14538|c0_g1_i1	-0.00822006	NA	ETR14538|c0_g1_i1	-0.474417	NA	ETR14538|c0_g1_i1	0	0	0	0	0	0	8	0	0	0	6
XATR939173|c0_g1_i4	plant	3313	KOG4280	Kinesin-like protein	Cytoskeleton	CELLULAR PROCESSES AND SIGNALING	plantrefseq1-16	XP_002447584	hypothetical protein SORBIDRAFT_06g004750 [Sorghum bicolor]	70.8087	3646	1014	91.8201	XATR939173|c0_g1_i4	-2.95761	0.0280849	XATR939173|c0_g1_i4	-0.803402	0.85406	XATR939173|c0_g1_i4	-0.591432	0.985115	XATR939173|c0_g1_i4	1.56277	0.475922	XATR939173|c0_g1_i4	-1.87708	0.236877	XATR939173|c0_g1_i4	-2.38059	0.167554	XATR939173|c0_g1_i4	0.640876	0.880487	XATR939173|c0_g1_i4	0.137367	1	XATR939173|c0_g1_i4	325	8	119	2	6	6	436	484	12	20	1598
HTR15478|c0_g1_i1	plant	3045	KOG0246	Kinesin-like protein	Cytoskeleton	CELLULAR PROCESSES AND SIGNALING	plantrefseq1-16	XP_002439311	hypothetical protein SORBIDRAFT_09g004200 [Sorghum bicolor]	83.5192	3194	807	79.5074	HTR15478|c0_g1_i1	-0.43029	0.140863	HTR15478|c0_g1_i1	0.388029	0.4285	HTR15478|c0_g1_i1	-0.3222	0.654534	HTR15478|c0_g1_i1	0.496119	0.206708	HTR15478|c0_g1_i1	-0.658479	0.02177	HTR15478|c0_g1_i1	-0.744529	0.0234488	HTR15478|c0_g1_i1	0.10647	0.909084	HTR15478|c0_g1_i1	0.020421	1	HTR15478|c0_g1_i1	2738	1897	1376	1789	1903	4460	3759	2523	2577	2681	3970
HTR23653|c0_g1_i1	plant	400	KOG0242	Kinesin-like protein	Cytoskeleton	CELLULAR PROCESSES AND SIGNALING	plantrefseq1-16	XP_002437695	hypothetical protein SORBIDRAFT_10g001010 [Sorghum bicolor]	93.985	664	133	99.75	HTR23653|c0_g1_i1	-1.7046	0.204182	HTR23653|c0_g1_i1	-0.762691	0.830642	HTR23653|c0_g1_i1	0.378908	1	HTR23653|c0_g1_i1	1.32082	0.529884	HTR23653|c0_g1_i1	-1.37535	0.36503	HTR23653|c0_g1_i1	-2.31068	0.12459	HTR23653|c0_g1_i1	0.908353	0.764017	HTR23653|c0_g1_i1	-0.026974	1	HTR23653|c0_g1_i1	28	0	12	0	67	2	53	38	0	6	122
DTR102125|c0_g1_i1	plant	428	KOG0244	Kinesin-like protein	Cytoskeleton	CELLULAR PROCESSES AND SIGNALING	plantrefseq1-16	XP_002502311	kinesin-like protein FLA8 [Micromonas sp. RCC299]	84.9206	500	126	88.3178	DTR102125|c0_g1_i1	0	NA	DTR102125|c0_g1_i1	0	NA	DTR102125|c0_g1_i1	0	NA	DTR102125|c0_g1_i1	0	NA	DTR102125|c0_g1_i1	0.796535	0.422808	DTR102125|c0_g1_i1	2.24424	0.334454	DTR102125|c0_g1_i1	-1.4477	NA	DTR102125|c0_g1_i1	0	NA	DTR102125|c0_g1_i1	0	0	0	0	0	0	0	0	0	0	0
XLTR889618|c0_g1_i7	plant	3841	KOG0242	Kinesin-like protein	Cytoskeleton	CELLULAR PROCESSES AND SIGNALING	plantrefseq1-16	NP_001043186	Os01g0513900 [Oryza sativa Japonica Group]	82.5203	4206	984	76.855	XLTR889618|c0_g1_i7	-1.87421	0.128013	XLTR889618|c0_g1_i7	-0.855955	0.793628	XLTR889618|c0_g1_i7	0.638837	0.954243	XLTR889618|c0_g1_i7	1.65709	0.346856	XLTR889618|c0_g1_i7	-1.49451	0.285662	XLTR889618|c0_g1_i7	-2.78797	0.0482905	XLTR889618|c0_g1_i7	1.3764	0.616011	XLTR889618|c0_g1_i7	0.0829476	1	XLTR889618|c0_g1_i7	371	24	98	26	729	36	510	415	16	33	1581
SL-TR29836|c0_g1_i1	plant	1369	KOG4280	Kinesin-like protein	Cytoskeleton	CELLULAR PROCESSES AND SIGNALING	plantrefseq1-16	NP_001052531	Os04g0350300 partial [Oryza sativa Japonica Group]	77.1341	1244	328	71.8773	SL-TR29836|c0_g1_i1	-2.94868	0.040011	SL-TR29836|c0_g1_i1	-0.925445	0.832009	SL-TR29836|c0_g1_i1	-0.42783	1	SL-TR29836|c0_g1_i1	1.5954	0.50218	SL-TR29836|c0_g1_i1	-1.69312	0.335738	SL-TR29836|c0_g1_i1	-2.48913	0.17506	SL-TR29836|c0_g1_i1	0.881011	0.826362	SL-TR29836|c0_g1_i1	0.0850028	1	SL-TR29836|c0_g1_i1	124	0	42	2	0	4	146	158	4	6	536
SL-TR1989|c2_g1_i2	plant	601	KOG0246	Kinesin-like protein	Cytoskeleton	CELLULAR PROCESSES AND SIGNALING	plantrefseq1-16	NP_001054684	Os05g0154700 partial [Oryza sativa Japonica Group]	92.517	493	147	73.3777	SL-TR1989|c2_g1_i2	-0.42908	0.175323	SL-TR1989|c2_g1_i2	0.341093	0.571488	SL-TR1989|c2_g1_i2	-0.351087	0.643177	SL-TR1989|c2_g1_i2	0.419086	0.342742	SL-TR1989|c2_g1_i2	-0.515055	0.115962	SL-TR1989|c2_g1_i2	-0.770034	0.028499	SL-TR1989|c2_g1_i2	0.213741	0.788521	SL-TR1989|c2_g1_i2	-0.0412386	1	SL-TR1989|c2_g1_i2	515	381	263	296	360	892	753	475	472	452	762
XLTR551935|c0_g1_i1	plant	394	KOG0242	Kinesin-like protein	Cytoskeleton	CELLULAR PROCESSES AND SIGNALING	plantrefseq1-16	NP_001055750	Os05g0459400 [Oryza sativa Japonica Group]	77.6923	537	130	98.9848	XLTR551935|c0_g1_i1	-0.912689	NA	XLTR551935|c0_g1_i1	-1.01728	NA	XLTR551935|c0_g1_i1	-0.107282	NA	XLTR551935|c0_g1_i1	-0.211871	NA	XLTR551935|c0_g1_i1	-0.0869157	0.930162	XLTR551935|c0_g1_i1	-0.184958	0.915216	XLTR551935|c0_g1_i1	-0.00337569	NA	XLTR551935|c0_g1_i1	-0.101418	1	XLTR551935|c0_g1_i1	5	2	0	0	0	2	0	9	0	0	16
HTR38772|c0_g1_i1	plant	297	KOG4280	Kinesin-like protein	Cytoskeleton	CELLULAR PROCESSES AND SIGNALING	plantrefseq1-16	NP_001060405	Os07g0638000 [Oryza sativa Japonica Group]	87.6289	439	97	97.9798	HTR38772|c0_g1_i1	-2.22243	0.000798733	HTR38772|c0_g1_i1	0.0869636	NA	HTR38772|c0_g1_i1	-0.744608	0.584874	HTR38772|c0_g1_i1	1.56478	0.124267	HTR38772|c0_g1_i1	-1.25808	0.106551	HTR38772|c0_g1_i1	-1.35383	0.120652	HTR38772|c0_g1_i1	0.381911	0.846775	HTR38772|c0_g1_i1	0.286164	1	HTR38772|c0_g1_i1	2	2	6	0	2	2	10	10	6	12	51
Lisotig02550	plant	795	KOG0242	Kinesin-like protein	Cytoskeleton	CELLULAR PROCESSES AND SIGNALING	plantrefseq1-16	NP_001062429	Os08g0547500 [Oryza sativa Japonica Group]	92.5926	1083	216	81.5094	Lisotig02550	-0.848817	0.202508	Lisotig02550	0.028819	1	Lisotig02550	-0.396039	0.918434	Lisotig02550	0.481597	0.683714	Lisotig02550	-1.52815	0.0124455	Lisotig02550	-1.60714	0.0246369	Lisotig02550	-0.105889	0.96893	Lisotig02550	-0.184882	1	Lisotig02550	298	203	166	112	62	559	472	206	107	152	439
SL-TR25198|c1_g3_i1	plant	573	KOG4280	Kinesin-like protein	Cytoskeleton	CELLULAR PROCESSES AND SIGNALING	plantrefseq1-16	NP_001067167	Os12g0590500 [Oryza sativa Japonica Group]	83.1169	729	154	80.6283	SL-TR25198|c1_g3_i1	-1.8051	0.137513	SL-TR25198|c1_g3_i1	-0.587662	NA	SL-TR25198|c1_g3_i1	-0.0899274	1	SL-TR25198|c1_g3_i1	1.12751	0.5962	SL-TR25198|c1_g3_i1	-2.06489	0.0675372	SL-TR25198|c1_g3_i1	-1.59474	0.224142	SL-TR25198|c1_g3_i1	-0.0852225	0.993422	SL-TR25198|c1_g3_i1	0.384934	1	SL-TR25198|c1_g3_i1	22	0	12	0	6	4	22	30	0	2	92
XATR856358|c0_g1_i1	plant	3714	KOG0243	Kinesin-like protein	Cytoskeleton	CELLULAR PROCESSES AND SIGNALING	plantrefseq1-16	XP_003569027	PREDICTED: 125 kDa kinesin-related protein-like [Brachypodium distachyon]	91.9811	5032	1060	85.622	XATR856358|c0_g1_i1	-2.15482	0.00660139	XATR856358|c0_g1_i1	0.202196	0.977298	XATR856358|c0_g1_i1	-0.792896	0.753313	XATR856358|c0_g1_i1	1.56412	0.166117	XATR856358|c0_g1_i1	-1.85964	0.0276882	XATR856358|c0_g1_i1	-2.48648	0.00828991	XATR856358|c0_g1_i1	0.709302	0.733517	XATR856358|c0_g1_i1	0.0824641	1	XATR856358|c0_g1_i1	670	172	168	70	104	762	1115	592	112	192	1931
XATR916698|c1_g1_i2	plant	3445	KOG0243	Kinesin-like protein	Cytoskeleton	CELLULAR PROCESSES AND SIGNALING	plantrefseq1-16	XP_003577177	PREDICTED: 125 kDa kinesin-related protein-like [Brachypodium distachyon]	88.1468	4731	1063	92.5689	XATR916698|c1_g1_i2	-2.74685	0.00253977	XATR916698|c1_g1_i2	-0.207353	0.987519	XATR916698|c1_g1_i2	-1.30788	0.525016	XATR916698|c1_g1_i2	1.23163	0.397144	XATR916698|c1_g1_i2	-2.03394	0.0415129	XATR916698|c1_g1_i2	-2.47377	0.0272679	XATR916698|c1_g1_i2	0.459205	0.877491	XATR916698|c1_g1_i2	0.0193763	1	XATR916698|c1_g1_i2	393	58	100	44	52	62	542	507	758	226	1944
XLTR957488|c0_g1_i2	plant	3705	KOG0243	Kinesin-like protein	Cytoskeleton	CELLULAR PROCESSES AND SIGNALING	plantrefseq1-16	XP_003561765	PREDICTED: 125 kDa kinesin-related protein-like [Brachypodium distachyon]	76.7552	4218	1054	85.3441	XLTR957488|c0_g1_i2	-1.9015	0.00514004	XLTR957488|c0_g1_i2	-0.430147	0.84389	XLTR957488|c0_g1_i2	-0.108331	1	XLTR957488|c0_g1_i2	1.36302	0.159816	XLTR957488|c0_g1_i2	-0.950167	0.246378	XLTR957488|c0_g1_i2	-0.874306	0.352078	XLTR957488|c0_g1_i2	0.0123541	1	XLTR957488|c0_g1_i2	0.0882151	1	XLTR957488|c0_g1_i2	238	148	138	24	92	94	260	432	44	66	1030
XLTR957511|c0_g1_i1	plant	3480	KOG0243	Kinesin-like protein	Cytoskeleton	CELLULAR PROCESSES AND SIGNALING	plantrefseq1-16	XP_003572501	PREDICTED: 125 kDa kinesin-related protein-like [Brachypodium distachyon]	92.7466	4903	1034	89.1379	XLTR957511|c0_g1_i1	-3.25214	0.0546329	XLTR957511|c0_g1_i1	-1.06236	0.839012	XLTR957511|c0_g1_i1	-0.585393	1	XLTR957511|c0_g1_i1	1.60439	0.579163	XLTR957511|c0_g1_i1	-2.25262	0.25143	XLTR957511|c0_g1_i1	-3.07433	0.143839	XLTR957511|c0_g1_i1	0.866309	0.864455	XLTR957511|c0_g1_i1	0.0446013	1	XLTR957511|c0_g1_i1	583	12	180	2	0	4	818	776	8	12	2896
SL-TR26494|c0_g1_i1	plant	2379	KOG0242	Kinesin-like protein	Cytoskeleton	CELLULAR PROCESSES AND SIGNALING	plantrefseq1-16	XP_003577459	PREDICTED: centromere-associated protein E-like [Brachypodium distachyon]	85.8696	2584	644	81.2106	SL-TR26494|c0_g1_i1	-1.86089	0.0189496	SL-TR26494|c0_g1_i1	0.474604	0.858209	SL-TR26494|c0_g1_i1	-1.11142	0.525288	SL-TR26494|c0_g1_i1	1.22408	0.300602	SL-TR26494|c0_g1_i1	-1.37825	0.126214	SL-TR26494|c0_g1_i1	-0.835206	0.455942	SL-TR26494|c0_g1_i1	-0.74682	0.71476	SL-TR26494|c0_g1_i1	-0.203776	1	SL-TR26494|c0_g1_i1	138	32	42	42	36	272	164	180	154	78	474
XATR875990|c1_g1_i4	plant	4338	KOG0244	Kinesin-like protein	Cytoskeleton	CELLULAR PROCESSES AND SIGNALING	plantrefseq1-16	XP_003576872	PREDICTED: chromosome-associated kinesin KIF4-like [Brachypodium distachyon]	94.8891	5073	1037	71.7151	XATR875990|c1_g1_i4	-0.875121	0.0887506	XATR875990|c1_g1_i4	0.519864	0.632907	XATR875990|c1_g1_i4	-0.63307	0.595958	XATR875990|c1_g1_i4	0.761914	0.296409	XATR875990|c1_g1_i4	-1.57272	0.00126512	XATR875990|c1_g1_i4	-2.32114	3.20827e-05	XATR875990|c1_g1_i4	1.09967	0.204443	XATR875990|c1_g1_i4	0.351251	1	XATR875990|c1_g1_i4	6807	3814	2740	1596	3282	11011	10330	4916	4462	6065	10081
GTR59076|c0_g1_i1	plant	4449	KOG0244	Kinesin-like protein	Cytoskeleton	CELLULAR PROCESSES AND SIGNALING	plantrefseq1-16	XP_003562870	PREDICTED: chromosome-associated kinesin KIF4A-like [Brachypodium distachyon]	84.544	4716	1294	87.2556	GTR59076|c0_g1_i1	-3.07381	0.0380579	GTR59076|c0_g1_i1	-0.835127	0.863966	GTR59076|c0_g1_i1	-0.588932	0.996416	GTR59076|c0_g1_i1	1.64975	0.49568	GTR59076|c0_g1_i1	-2.16823	0.20379	GTR59076|c0_g1_i1	-3.21016	0.074104	GTR59076|c0_g1_i1	1.13213	0.77076	GTR59076|c0_g1_i1	0.0902004	1	GTR59076|c0_g1_i1	348	16	106	4	14	12	478	504	2	18	1744
SL-TR63272|c0_g2_i5	plant	2772	KOG0242	Kinesin-like protein	Cytoskeleton	CELLULAR PROCESSES AND SIGNALING	plantrefseq1-16	XP_003558706	PREDICTED: kinesin-like protein KIF18B-like [Brachypodium distachyon]	91.8169	3462	721	78.0303	SL-TR63272|c0_g2_i5	-0.626101	0.177449	SL-TR63272|c0_g2_i5	0.489347	0.583208	SL-TR63272|c0_g2_i5	-0.393831	0.790718	SL-TR63272|c0_g2_i5	0.721617	0.245921	SL-TR63272|c0_g2_i5	-1.27425	0.00290417	SL-TR63272|c0_g2_i5	-1.62702	0.000988887	SL-TR63272|c0_g2_i5	0.383343	0.733635	SL-TR63272|c0_g2_i5	0.030574	1	SL-TR63272|c0_g2_i5	1032	920	634	602	582	1390	1884	1252	818	1238	1953
GTR180386|c0_g1_i1	plant	2296	KOG0242	Kinesin-like protein	Cytoskeleton	CELLULAR PROCESSES AND SIGNALING	plantrefseq1-16	XP_003568306	PREDICTED: kinesin-like protein KIF22-like [Brachypodium distachyon]	86.0384	2535	573	74.8693	GTR180386|c0_g1_i1	-2.41816	0.0365007	GTR180386|c0_g1_i1	-0.643463	0.865066	GTR180386|c0_g1_i1	-0.25912	1	GTR180386|c0_g1_i1	1.51558	0.396383	GTR180386|c0_g1_i1	-1.78208	0.173906	GTR180386|c0_g1_i1	-2.23955	0.117434	GTR180386|c0_g1_i1	0.514089	0.886597	GTR180386|c0_g1_i1	0.056623	1	GTR180386|c0_g1_i1	232	10	76	6	12	34	238	253	10	16	831
XATR904969|c2_g3_i1	plant	2510	KOG0246	Kinesin-like protein	Cytoskeleton	CELLULAR PROCESSES AND SIGNALING	plantrefseq1-16	XP_003569393	PREDICTED: kinesin-like protein KIF2C-like [Brachypodium distachyon]	88.3853	2961	706	84.3825	XATR904969|c2_g3_i1	-0.314232	0.601132	XATR904969|c2_g3_i1	0.401742	0.700547	XATR904969|c2_g3_i1	0.143499	1	XATR904969|c2_g3_i1	0.859473	0.157612	XATR904969|c2_g3_i1	-1.92523	3.16792e-06	XATR904969|c2_g3_i1	-2.43109	4.79175e-07	XATR904969|c2_g3_i1	0.834916	0.310555	XATR904969|c2_g3_i1	0.329057	1	XATR904969|c2_g3_i1	636	564	870	672	374	764	1224	913	422	540	1543
HTR18231|c0_g1_i1	plant	330	KOG4280	Kinesin-like protein	Cytoskeleton	CELLULAR PROCESSES AND SIGNALING	plantrefseq1-16	XP_002265361	PREDICTED: uncharacterized protein LOC100264192 [Vitis vinifera]	75.4545	445	110	100	HTR18231|c0_g1_i1	-2.26904	0.0865775	HTR18231|c0_g1_i1	-0.258567	NA	HTR18231|c0_g1_i1	-0.441777	0.999422	HTR18231|c0_g1_i1	1.5687	0.475922	HTR18231|c0_g1_i1	-1.52639	0.356158	HTR18231|c0_g1_i1	-1.77748	0.304335	HTR18231|c0_g1_i1	0.439738	0.911823	HTR18231|c0_g1_i1	0.188642	1	HTR18231|c0_g1_i1	26	0	4	0	0	0	18	42	0	2	108
XLTR937239|c0_g1_i1	plant	1250	KOG4280	Kinesin-like protein	Cytoskeleton	CELLULAR PROCESSES AND SIGNALING	plantrefseq1-16	XP_002273307	PREDICTED: uncharacterized protein LOC100266768 [Vitis vinifera]	78.8344	1442	326	78.24	XLTR937239|c0_g1_i1	-2.61764	0.104246	XLTR937239|c0_g1_i1	-0.820352	0.875329	XLTR937239|c0_g1_i1	-0.0474238	1	XLTR937239|c0_g1_i1	1.74986	0.49432	XLTR937239|c0_g1_i1	-1.82399	0.332291	XLTR937239|c0_g1_i1	-2.59197	0.185102	XLTR937239|c0_g1_i1	0.88741	0.835091	XLTR937239|c0_g1_i1	0.119431	1	XLTR937239|c0_g1_i1	150	4	40	0	4	0	118	156	2	2	538
XATR917493|c0_g1_i5	plant	3268	KOG0246	Kinesin-like protein	Cytoskeleton	CELLULAR PROCESSES AND SIGNALING	plantrefseq1-16	XP_003565746	PREDICTED: uncharacterized protein LOC100821091 partial [Brachypodium distachyon]	90.75	3479	800	73.4394	XATR917493|c0_g1_i5	-0.11337	0.821524	XATR917493|c0_g1_i5	0.322864	0.515803	XATR917493|c0_g1_i5	-0.0272215	1	XATR917493|c0_g1_i5	0.409013	0.275565	XATR917493|c0_g1_i5	-0.752194	0.00335826	XATR917493|c0_g1_i5	-0.498031	0.124112	XATR917493|c0_g1_i5	-0.147387	0.849309	XATR917493|c0_g1_i5	0.106776	1	XATR917493|c0_g1_i5	1018	883	760	1677	1336	1699	1351	1475	1503	1711	1797
SA-TR72527|c1_g1_i4	plant	3611	KOG0242	Kinesin-like protein	Cytoskeleton	CELLULAR PROCESSES AND SIGNALING	plantrefseq1-16	XP_003578490	PREDICTED: uncharacterized protein LOC100821758 [Brachypodium distachyon]	84.336	3674	881	73.193	SA-TR72527|c1_g1_i4	-2.02657	0.0307449	SA-TR72527|c1_g1_i4	-0.314134	0.950546	SA-TR72527|c1_g1_i4	-1.58989	0.363493	SA-TR72527|c1_g1_i4	0.122543	1	SA-TR72527|c1_g1_i4	0.657109	0.363133	SA-TR72527|c1_g1_i4	0.592233	0.468058	SA-TR72527|c1_g1_i4	-0.177547	0.922909	SA-TR72527|c1_g1_i4	-0.242423	1	SA-TR72527|c1_g1_i4	242	216	108	122	14	648	720	466	270	786	994
XLTR915879|c1_g3_i1	plant	3101	KOG0242	Kinesin-like protein	Cytoskeleton	CELLULAR PROCESSES AND SIGNALING	plantrefseq1-16	XP_003580238	PREDICTED: uncharacterized protein LOC100821877 isoform 1 [Brachypodium distachyon]	90.542	4362	941	91.0351	XLTR915879|c1_g3_i1	-1.09051	0.0434463	XLTR915879|c1_g3_i1	0.207414	0.931684	XLTR915879|c1_g3_i1	-0.572558	0.704088	XLTR915879|c1_g3_i1	0.725366	0.371623	XLTR915879|c1_g3_i1	-1.53441	0.00392691	XLTR915879|c1_g3_i1	-1.42645	0.0247747	XLTR915879|c1_g3_i1	0.0727113	0.975796	XLTR915879|c1_g3_i1	0.180672	1	XLTR915879|c1_g3_i1	927	910	425	554	433	1623	1959	761	1040	1051	2165
SL-TR73954|c0_g3_i5	plant	1734	KOG0242	Kinesin-like protein	Cytoskeleton	CELLULAR PROCESSES AND SIGNALING	plantrefseq1-16	XP_003580239	PREDICTED: uncharacterized protein LOC100821877 isoform 2 [Brachypodium distachyon]	94.8655	2004	409	70.7612	SL-TR73954|c0_g3_i5	-1.10847	0.0427866	SL-TR73954|c0_g3_i5	0.207143	0.933811	SL-TR73954|c0_g3_i5	-0.583899	0.699493	SL-TR73954|c0_g3_i5	0.731714	0.373945	SL-TR73954|c0_g3_i5	-1.65516	0.00193589	SL-TR73954|c0_g3_i5	-1.34473	0.0393186	SL-TR73954|c0_g3_i5	-0.0530681	0.98508	SL-TR73954|c0_g3_i5	0.257365	1	SL-TR73954|c0_g3_i5	359	324	158	198	155	617	693	274	398	402	805
XATR886164|c1_g1_i6	plant	819	KOG0242	Kinesin-like protein	Cytoskeleton	CELLULAR PROCESSES AND SIGNALING	plantrefseq1-16	XP_003580240	PREDICTED: uncharacterized protein LOC100821877 isoform 3 [Brachypodium distachyon]	96.8468	1121	222	81.3187	XATR886164|c1_g1_i6	-1.12943	0.0381861	XATR886164|c1_g1_i6	0.144748	0.971483	XATR886164|c1_g1_i6	-0.540146	0.741857	XATR886164|c1_g1_i6	0.734031	0.37189	XATR886164|c1_g1_i6	-1.59735	0.00295191	XATR886164|c1_g1_i6	-1.33957	0.0405706	XATR886164|c1_g1_i6	-0.0237241	0.998725	XATR886164|c1_g1_i6	0.234062	1	XATR886164|c1_g1_i6	172	164	58	87	89	264	302	136	201	192	399
BTR12807|c0_g1_i1	plant	3290	KOG0242	Kinesin-like protein	Cytoskeleton	CELLULAR PROCESSES AND SIGNALING	plantrefseq1-16	XP_003572485	PREDICTED: uncharacterized protein LOC100828907 [Brachypodium distachyon]	80	3973	975	88.9058	BTR12807|c0_g1_i1	-0.95252	0.109758	BTR12807|c0_g1_i1	0.0387259	1	BTR12807|c0_g1_i1	-0.484253	0.822688	BTR12807|c0_g1_i1	0.506992	0.62171	BTR12807|c0_g1_i1	-1.18831	0.0512675	BTR12807|c0_g1_i1	-1.76739	0.00783957	BTR12807|c0_g1_i1	0.319566	0.851145	BTR12807|c0_g1_i1	-0.259522	1	BTR12807|c0_g1_i1	1612	1083	950	601	403	3132	2848	1235	635	904	2706
SA-TR52889|c0_g1_i1	plant	3890	KOG0242	Kinesin-like protein	Cytoskeleton	CELLULAR PROCESSES AND SIGNALING	plantrefseq1-16	XP_003571957	PREDICTED: uncharacterized protein LOC100832781 [Brachypodium distachyon]	91.068	4398	1030	79.4344	SA-TR52889|c0_g1_i1	-0.801433	0.0607978	SA-TR52889|c0_g1_i1	0.375793	0.71019	SA-TR52889|c0_g1_i1	-0.290604	0.900113	SA-TR52889|c0_g1_i1	0.886622	0.121431	SA-TR52889|c0_g1_i1	-1.43158	0.00041733	SA-TR52889|c0_g1_i1	-1.7993	0.000138311	SA-TR52889|c0_g1_i1	0.54658	0.562609	SA-TR52889|c0_g1_i1	0.178861	1	SA-TR52889|c0_g1_i1	1406	1112	1170	876	974	2057	1929	2344	814	1797	2982
SA-TR7156|c0_g1_i4	plant	4071	KOG0242	Kinesin-like protein	Cytoskeleton	CELLULAR PROCESSES AND SIGNALING	plantrefseq1-16	XP_003563971	PREDICTED: uncharacterized protein LOC100834389 [Brachypodium distachyon]	84.5833	4201	960	70.7443	SA-TR7156|c0_g1_i4	-1.71305	0.146674	SA-TR7156|c0_g1_i4	-0.540673	0.893593	SA-TR7156|c0_g1_i4	0.419804	1	SA-TR7156|c0_g1_i4	1.59218	0.33932	SA-TR7156|c0_g1_i4	-1.513	0.248174	SA-TR7156|c0_g1_i4	-2.6908	0.0445704	SA-TR7156|c0_g1_i4	1.26558	0.632774	SA-TR7156|c0_g1_i4	0.0877864	1	SA-TR7156|c0_g1_i4	377	28	110	24	897	86	743	471	20	37	1526
XLTR958741|c0_g2_i1	plant	3215	KOG0242	Kinesin-like protein	Cytoskeleton	CELLULAR PROCESSES AND SIGNALING	plantrefseq1-16	XP_003566859	PREDICTED: uncharacterized protein LOC100834705 [Brachypodium distachyon]	84.9105	3098	782	72.9705	XLTR958741|c0_g2_i1	-2.79704	0.0287671	XLTR958741|c0_g2_i1	-0.738076	0.860915	XLTR958741|c0_g2_i1	-0.663245	0.960731	XLTR958741|c0_g2_i1	1.39572	0.515147	XLTR958741|c0_g2_i1	-1.74876	0.24503	XLTR958741|c0_g2_i1	-2.66268	0.0903688	XLTR958741|c0_g2_i1	0.864897	0.803942	XLTR958741|c0_g2_i1	-0.0490267	1	XLTR958741|c0_g2_i1	166	8	58	10	0	32	258	226	22	4	812
ATR38603|c1_g1_i2	plant	3329	KOG0242	Kinesin-like protein	Cytoskeleton	CELLULAR PROCESSES AND SIGNALING	plantrefseq1-16	XP_003569980	PREDICTED: uncharacterized protein LOC100835018 [Brachypodium distachyon]	90.3189	3958	878	79.1229	ATR38603|c1_g1_i2	-0.489566	0.0662252	ATR38603|c1_g1_i2	-0.0446275	0.997221	ATR38603|c1_g1_i2	-0.062376	1	ATR38603|c1_g1_i2	0.382563	0.322307	ATR38603|c1_g1_i2	-0.690425	0.00879011	ATR38603|c1_g1_i2	-1.03382	0.000485715	ATR38603|c1_g1_i2	0.403486	0.457349	ATR38603|c1_g1_i2	0.0600945	1	ATR38603|c1_g1_i2	1101	730	908	440	848	1027	1469	1073	973	917	2196
SL-TR83269|c0_g1_i2	plant	4340	KOG4280	Kinesin-like protein	Cytoskeleton	CELLULAR PROCESSES AND SIGNALING	plantrefseq1-16	XP_003559523	PREDICTED: uncharacterized protein LOC100835055 [Brachypodium distachyon]	79.2937	4787	1246	86.129	SL-TR83269|c0_g1_i2	-2.94326	0.045326	SL-TR83269|c0_g1_i2	-0.863393	0.854298	SL-TR83269|c0_g1_i2	-0.277972	1	SL-TR83269|c0_g1_i2	1.8019	0.430721	SL-TR83269|c0_g1_i2	-1.97892	0.246599	SL-TR83269|c0_g1_i2	-2.66211	0.146703	SL-TR83269|c0_g1_i2	0.819702	0.848071	SL-TR83269|c0_g1_i2	0.13652	1	SL-TR83269|c0_g1_i2	674	16	175	2	12	12	620	796	8	16	2726
ATR72975|c0_g1_i1	plant	3796	KOG0242	Kinesin-like protein	Cytoskeleton	CELLULAR PROCESSES AND SIGNALING	plantrefseq1-16	XP_003579782	PREDICTED: uncharacterized protein LOC100836602 [Brachypodium distachyon]	89.0152	4509	1056	83.4563	ATR72975|c0_g1_i1	-1.03816	0.000880425	ATR72975|c0_g1_i1	-0.216473	0.831551	ATR72975|c0_g1_i1	0.0410469	1	ATR72975|c0_g1_i1	0.862733	0.0377086	ATR72975|c0_g1_i1	-0.375168	0.341331	ATR72975|c0_g1_i1	-0.723782	0.0685001	ATR72975|c0_g1_i1	0.413481	0.580353	ATR72975|c0_g1_i1	0.0648677	1	ATR72975|c0_g1_i1	374	232	266	134	246	282	542	370	197	212	837
GTR127322|c0_g1_i1	plant	2791	KOG0243	Kinesin-like protein	Cytoskeleton	CELLULAR PROCESSES AND SIGNALING	plantrefseq1-16	XP_003570338	PREDICTED: uncharacterized protein LOC100840427 [Brachypodium distachyon]	85.6487	3499	871	93.6224	GTR127322|c0_g1_i1	-2.4969	0.000794288	GTR127322|c0_g1_i1	-0.388786	0.889884	GTR127322|c0_g1_i1	-0.884141	0.665765	GTR127322|c0_g1_i1	1.22398	0.281643	GTR127322|c0_g1_i1	-1.25045	0.155854	GTR127322|c0_g1_i1	-1.59077	0.0986865	GTR127322|c0_g1_i1	0.363478	0.882178	GTR127322|c0_g1_i1	0.0231638	1	GTR127322|c0_g1_i1	260	38	98	20	74	108	386	425	110	176	1117
DTR33909|c0_g2_i6	plant	2710	KOG0242	Kinesin-like protein	Cytoskeleton	CELLULAR PROCESSES AND SIGNALING	plantrefseq1-16	XP_003559171	PREDICTED: uncharacterized protein LOC100840566 [Brachypodium distachyon]	86.4469	3579	819	90.6642	DTR33909|c0_g2_i6	-1.89615	0.125615	DTR33909|c0_g2_i6	-0.785912	0.825901	DTR33909|c0_g2_i6	0.540985	0.977523	DTR33909|c0_g2_i6	1.65122	0.352546	DTR33909|c0_g2_i6	-1.53337	0.274006	DTR33909|c0_g2_i6	-2.70153	0.058521	DTR33909|c0_g2_i6	1.28385	0.648129	DTR33909|c0_g2_i6	0.115693	1	DTR33909|c0_g2_i6	300	20	96	18	556	24	445	357	16	19	1199
ATR7388|c0_g3_i1	plant	3898	KOG4280	Kinesin-like protein	Cytoskeleton	CELLULAR PROCESSES AND SIGNALING	plantrefseq1-16	XP_003562325	PREDICTED: uncharacterized protein LOC100843534 [Brachypodium distachyon]	81.3043	4056	1150	88.5069	ATR7388|c0_g3_i1	-1.91991	0.00265549	ATR7388|c0_g3_i1	0.0485291	1	ATR7388|c0_g3_i1	-0.925671	0.520947	ATR7388|c0_g3_i1	1.04277	0.275675	ATR7388|c0_g3_i1	-0.654633	0.427347	ATR7388|c0_g3_i1	-0.465466	0.630852	ATR7388|c0_g3_i1	-0.27766	0.898345	ATR7388|c0_g3_i1	-0.0884929	1	ATR7388|c0_g3_i1	1332	418	516	154	300	1050	1950	1686	694	1414	4160
SA-TR34044|c2_g1_i1	plant	5556	KOG4280	Kinesin-like protein	Cytoskeleton	CELLULAR PROCESSES AND SIGNALING	plantrefseq1-16	XP_003579214	PREDICTED: uncharacterized protein LOC100844828 partial [Brachypodium distachyon]	77.7522	6452	1735	93.6825	SA-TR34044|c2_g1_i1	-3.18628	0.0691348	SA-TR34044|c2_g1_i1	-0.542566	0.956826	SA-TR34044|c2_g1_i1	-0.716101	0.992084	SA-TR34044|c2_g1_i1	1.92761	0.49293	SA-TR34044|c2_g1_i1	-2.46227	0.216144	SA-TR34044|c2_g1_i1	-2.84988	0.194863	SA-TR34044|c2_g1_i1	0.523487	0.932782	SA-TR34044|c2_g1_i1	0.135877	1	SA-TR34044|c2_g1_i1	324	2	110	0	6	10	488	504	8	0	2154
SL-TR82290|c3_g1_i7	plant	486	KOG0242	Kinesin-like protein	Cytoskeleton	CELLULAR PROCESSES AND SIGNALING	plantrefseq1-16	XP_003568740	PREDICTED: uncharacterized protein LOC100845290 [Brachypodium distachyon]	85.7143	554	126	77.7778	SL-TR82290|c3_g1_i7	-1.51774	0.29486	SL-TR82290|c3_g1_i7	-0.548987	0.894722	SL-TR82290|c3_g1_i7	0.747131	0.919844	SL-TR82290|c3_g1_i7	1.71589	0.378215	SL-TR82290|c3_g1_i7	-1.13985	0.480253	SL-TR82290|c3_g1_i7	-1.86734	0.240473	SL-TR82290|c3_g1_i7	0.891429	0.775917	SL-TR82290|c3_g1_i7	0.163945	1	SL-TR82290|c3_g1_i7	15	4	10	4	92	2	53	26	4	0	139
DTR58036|c0_g1_i1	plant	6606	KOG4280	Kinesin-like protein	Cytoskeleton	CELLULAR PROCESSES AND SIGNALING	plantrefseq1-16	XP_003559905	PREDICTED: uncharacterized protein LOC100845643 [Brachypodium distachyon]	77.7778	7809	2106	95.6403	DTR58036|c0_g1_i1	-2.13707	0.0069652	DTR58036|c0_g1_i1	-0.411552	0.887966	DTR58036|c0_g1_i1	-0.282175	1	DTR58036|c0_g1_i1	1.44334	0.211617	DTR58036|c0_g1_i1	-2.00993	0.0151743	DTR58036|c0_g1_i1	-2.14631	0.0250516	DTR58036|c0_g1_i1	0.231038	0.937162	DTR58036|c0_g1_i1	0.0946645	1	DTR58036|c0_g1_i1	336	96	162	60	66	66	418	418	148	124	1294
SA-TR7417|c1_g2_i1	plant	3360	KOG0242	Kinesin-like protein	Cytoskeleton	CELLULAR PROCESSES AND SIGNALING	plantrefseq1-16	XP_003573022	PREDICTED: uncharacterized protein LOC100846010 partial [Brachypodium distachyon]	91.6667	4519	960	85.7143	SA-TR7417|c1_g2_i1	-0.348937	0.446139	SA-TR7417|c1_g2_i1	0.603443	0.32318	SA-TR7417|c1_g2_i1	-0.172141	0.977912	SA-TR7417|c1_g2_i1	0.780239	0.125914	SA-TR7417|c1_g2_i1	-0.805979	0.0408606	SA-TR7417|c1_g2_i1	-1.37082	0.00127317	SA-TR7417|c1_g2_i1	0.663706	0.357597	SA-TR7417|c1_g2_i1	0.0988599	1	SA-TR7417|c1_g2_i1	2386	1733	1406	1746	1516	3004	3996	2460	1726	2122	4128
SA-TR73346|c2_g3_i4	plant	2930	KOG0246	Kinesin-like protein	Cytoskeleton	CELLULAR PROCESSES AND SIGNALING	plantrefseq1-16	XP_003566532	PREDICTED: uncharacterized protein LOC100846194 [Brachypodium distachyon]	86.1768	3316	803	82.2184	SA-TR73346|c2_g3_i4	-0.490028	0.124849	SA-TR73346|c2_g3_i4	0.372297	0.52878	SA-TR73346|c2_g3_i4	-0.336676	0.687109	SA-TR73346|c2_g3_i4	0.525649	0.227131	SA-TR73346|c2_g3_i4	-0.688213	0.0309351	SA-TR73346|c2_g3_i4	-0.771507	0.0342436	SA-TR73346|c2_g3_i4	0.113402	0.912974	SA-TR73346|c2_g3_i4	0.0301078	1	SA-TR73346|c2_g3_i4	3155	2143	1552	1768	2039	5087	4336	2717	2734	2831	4545
SL-TR8193|c0_g1_i5	plant	312	KOG0242	Kinesin-like protein	Cytoskeleton	CELLULAR PROCESSES AND SIGNALING	plantrefseq1-16	XP_003581598	PREDICTED: UPF0307 protein YE3790-like [Brachypodium distachyon]	80.8219	295	73	70.1923	SL-TR8193|c0_g1_i5	-0.863642	0.015405	SL-TR8193|c0_g1_i5	-0.731213	0.168457	SL-TR8193|c0_g1_i5	-0.198535	0.954086	SL-TR8193|c0_g1_i5	-0.0661071	1	SL-TR8193|c0_g1_i5	-0.211674	0.649306	SL-TR8193|c0_g1_i5	-0.0176371	0.961939	SL-TR8193|c0_g1_i5	0.0275542	0.98065	SL-TR8193|c0_g1_i5	0.221591	1	SL-TR8193|c0_g1_i5	46	68	42	26	44	86	124	74	38	22	152
Lisotig21513	plant	558	KOG0243	Kinesin-like protein	Cytoskeleton	CELLULAR PROCESSES AND SIGNALING	plantrefseq1-16	NP_001130794	uncharacterized protein LOC100191898 [Zea mays]	84.2424	711	165	88.7097	Lisotig21513	-2.25453	0.00375652	Lisotig21513	0.149378	0.994854	Lisotig21513	-0.984054	0.606859	Lisotig21513	1.41985	0.216951	Lisotig21513	-1.57619	0.0641102	Lisotig21513	-2.5049	0.00660284	Lisotig21513	0.962625	0.595874	Lisotig21513	0.0339139	1	Lisotig21513	82	37	22	5	16	123	157	107	22	33	301
XATR932452|c0_g1_i2	plant	816	KOG2659	LisH motif-containing protein	Cytoskeleton	CELLULAR PROCESSES AND SIGNALING	plantrefseq1-16	XP_003569937	PREDICTED: ran-binding proteins 9/10 homolog [Brachypodium distachyon]	89.4231	975	208	76.4706	XATR932452|c0_g1_i2	0.0448776	1	XATR932452|c0_g1_i2	-0.250018	0.687418	XATR932452|c0_g1_i2	0.0319185	1	XATR932452|c0_g1_i2	-0.262977	0.551387	XATR932452|c0_g1_i2	-0.697439	0.00764732	XATR932452|c0_g1_i2	-0.0576333	0.862689	XATR932452|c0_g1_i2	-0.67749	0.12441	XATR932452|c0_g1_i2	-0.0376833	1	XATR932452|c0_g1_i2	216	226	198	130	290	298	338	234	210	254	294
XATR873011|c6_g1_i6	plant	2834	KOG2659	LisH motif-containing protein	Cytoskeleton	CELLULAR PROCESSES AND SIGNALING	plantrefseq1-16	XP_003571735	PREDICTED: uncharacterized protein LOC100845502 [Brachypodium distachyon]	88.4956	2792	678	71.7713	XATR873011|c6_g1_i6	0.170938	0.235077	XATR873011|c6_g1_i6	0.163862	0.519306	XATR873011|c6_g1_i6	-0.105288	0.85763	XATR873011|c6_g1_i6	-0.112363	0.639819	XATR873011|c6_g1_i6	0.0534625	0.790692	XATR873011|c6_g1_i6	0.196434	0.25391	XATR873011|c6_g1_i6	-0.101985	0.770222	XATR873011|c6_g1_i6	0.0409871	1	XATR873011|c6_g1_i6	1108	1298	1083	766	1578	1761	1610	1458	1448	1742	1374
XLTR870547|c0_g1_i8	plant	1166	KOG2530	Members of tubulin/FtsZ family	Cytoskeleton	CELLULAR PROCESSES AND SIGNALING	plantrefseq1-16	NP_001049512	Os03g0240900 [Oryza sativa Japonica Group]	79.9363	1126	314	80.789	XLTR870547|c0_g1_i8	-0.0196991	1	XLTR870547|c0_g1_i8	-0.00643427	1	XLTR870547|c0_g1_i8	-0.27774	0.789431	XLTR870547|c0_g1_i8	-0.264475	0.627072	XLTR870547|c0_g1_i8	0.60052	0.0599485	XLTR870547|c0_g1_i8	0.53267	0.151828	XLTR870547|c0_g1_i8	-0.223686	0.770509	XLTR870547|c0_g1_i8	-0.291536	1	XLTR870547|c0_g1_i8	62	121	54	78	77	194	137	132	74	92	118
HTR27447|c0_g1_i1	plant	2303	KOG2530	Members of tubulin/FtsZ family	Cytoskeleton	CELLULAR PROCESSES AND SIGNALING	plantrefseq1-16	XP_003578235	PREDICTED: protein misato homolog 1-like [Brachypodium distachyon]	84.9387	2235	571	74.3812	HTR27447|c0_g1_i1	0.0206092	1	HTR27447|c0_g1_i1	-0.104661	0.930424	HTR27447|c0_g1_i1	-0.318609	0.637007	HTR27447|c0_g1_i1	-0.443879	0.248153	HTR27447|c0_g1_i1	0.713548	0.00668652	HTR27447|c0_g1_i1	0.609988	0.0552974	HTR27447|c0_g1_i1	-0.351938	0.546107	HTR27447|c0_g1_i1	-0.455497	0.723101	HTR27447|c0_g1_i1	114	220	104	157	131	346	240	236	153	225	238
GTR125035|c0_g1_i1	plant	1738	KOG0313	Microtubule binding protein YTM1 (contains WD40 repeats)	Cytoskeleton	CELLULAR PROCESSES AND SIGNALING	plantrefseq1-16	XP_003562746	PREDICTED: ribosome biogenesis protein WDR12 homolog [Brachypodium distachyon]	87.907	1979	430	74.2232	GTR125035|c0_g1_i1	-0.555062	0.0809439	GTR125035|c0_g1_i1	-0.336043	0.611705	GTR125035|c0_g1_i1	0.0156114	1	GTR125035|c0_g1_i1	0.234631	0.698731	GTR125035|c0_g1_i1	0.681011	0.0362601	GTR125035|c0_g1_i1	0.431298	0.291533	GTR125035|c0_g1_i1	0.15457	0.875331	GTR125035|c0_g1_i1	-0.0951424	1	GTR125035|c0_g1_i1	332	438	330	344	426	510	736	570	270	370	926
XATR963838|c0_g1_i1	plant	443	KOG1654	Microtubule-associated anchor protein involved in autophagy and membrane trafficking	Cytoskeleton	CELLULAR PROCESSES AND SIGNALING	plantrefseq1-16	XP_001699190	autophagy protein [Chlamydomonas reinhardtii]	72.4138	472	116	78.5553	XATR963838|c0_g1_i1	0	NA	XATR963838|c0_g1_i1	0	NA	XATR963838|c0_g1_i1	0	NA	XATR963838|c0_g1_i1	0	NA	XATR963838|c0_g1_i1	0.316889	0.548352	XATR963838|c0_g1_i1	2.17267	0.339619	XATR963838|c0_g1_i1	-1.85578	NA	XATR963838|c0_g1_i1	0	NA	XATR963838|c0_g1_i1	0	0	0	0	0	0	0	0	0	0	0
GTR100865|c2_g1_i1	plant	311	KOG1654	Microtubule-associated anchor protein involved in autophagy and membrane trafficking	Cytoskeleton	CELLULAR PROCESSES AND SIGNALING	plantrefseq1-16	XP_002876572	hypothetical protein ARALYDRAFT_907595 [Arabidopsis lyrata subsp. lyrata]	84.2105	266	76	73.3119	GTR100865|c2_g1_i1	0	NA	GTR100865|c2_g1_i1	0	NA	GTR100865|c2_g1_i1	0	NA	GTR100865|c2_g1_i1	0	NA	GTR100865|c2_g1_i1	0.899664	0.40624	GTR100865|c2_g1_i1	2.39211	0.324155	GTR100865|c2_g1_i1	-1.49245	NA	GTR100865|c2_g1_i1	0	NA	GTR100865|c2_g1_i1	0	0	0	0	0	0	0	0	0	0	0
XATR873878|c1_g1_i1	plant	434	KOG1654	Microtubule-associated anchor protein involved in autophagy and membrane trafficking	Cytoskeleton	CELLULAR PROCESSES AND SIGNALING	plantrefseq1-16	XP_002462921	hypothetical protein SORBIDRAFT_02g034500 [Sorghum bicolor]	75.2137	486	117	80.8756	XATR873878|c1_g1_i1	0	1	XATR873878|c1_g1_i1	0	1	XATR873878|c1_g1_i1	0	1	XATR873878|c1_g1_i1	0	1	XATR873878|c1_g1_i1	5.90064	7.31221e-08	XATR873878|c1_g1_i1	4.59376	4.67984e-07	XATR873878|c1_g1_i1	1.21259	0.638828	XATR873878|c1_g1_i1	-0.0942997	0.980504	XATR873878|c1_g1_i1	0	0	0	0	0	0	0	0	0	0	0
XATR873878|c1_g2_i1	plant	269	KOG1654	Microtubule-associated anchor protein involved in autophagy and membrane trafficking	Cytoskeleton	CELLULAR PROCESSES AND SIGNALING	plantrefseq1-16	NP_001137492	LOC100240694 [Zea mays]	74.6835	318	79	88.1041	XATR873878|c1_g2_i1	0	1	XATR873878|c1_g2_i1	0	NA	XATR873878|c1_g2_i1	0	1	XATR873878|c1_g2_i1	0	1	XATR873878|c1_g2_i1	4.34078	2.87705e-06	XATR873878|c1_g2_i1	3.50243	3.39396e-05	XATR873878|c1_g2_i1	0.74405	0.806723	XATR873878|c1_g2_i1	-0.0942997	0.983495	XATR873878|c1_g2_i1	0	0	0	0	0	0	0	0	0	0	0
XLTR934533|c0_g1_i2	plant	654	KOG1654	Microtubule-associated anchor protein involved in autophagy and membrane trafficking	Cytoskeleton	CELLULAR PROCESSES AND SIGNALING	plantrefseq1-16	XP_003563033	PREDICTED: autophagy-related protein 8A-like isoform 2 [Brachypodium distachyon]	70.625	531	160	73.3945	XLTR934533|c0_g1_i2	-0.115591	0.797597	XLTR934533|c0_g1_i2	-0.032415	1	XLTR934533|c0_g1_i2	-0.0762973	1	XLTR934533|c0_g1_i2	0.00687889	1	XLTR934533|c0_g1_i2	-0.463954	0.0763825	XLTR934533|c0_g1_i2	-0.555383	0.0567502	XLTR934533|c0_g1_i2	0.263839	0.647169	XLTR934533|c0_g1_i2	0.172409	1	XLTR934533|c0_g1_i2	1264	1612	1410	1536	1629	1976	2056	1828	2196	2230	2141
CTR16093|c0_g1_i1	plant	479	KOG1654	Microtubule-associated anchor protein involved in autophagy and membrane trafficking	Cytoskeleton	CELLULAR PROCESSES AND SIGNALING	plantrefseq1-16	XP_003579072	PREDICTED: autophagy-related protein 8D-like [Brachypodium distachyon]	90.5172	566	116	72.6514	CTR16093|c0_g1_i1	0.229371	0.497511	CTR16093|c0_g1_i1	-0.0653099	0.9857	CTR16093|c0_g1_i1	-0.0529679	1	CTR16093|c0_g1_i1	-0.347648	0.406673	CTR16093|c0_g1_i1	0.0650854	0.881872	CTR16093|c0_g1_i1	0.234784	0.542002	CTR16093|c0_g1_i1	-0.0573352	0.959813	CTR16093|c0_g1_i1	0.112364	1	CTR16093|c0_g1_i1	174	276	206	222	294	284	256	242	386	396	274
XLTR954926|c0_g1_i1	plant	432	KOG1654	Microtubule-associated anchor protein involved in autophagy and membrane trafficking	Cytoskeleton	CELLULAR PROCESSES AND SIGNALING	plantrefseq1-16	NP_001235145	uncharacterized protein LOC100527884 [Glycine max]	79.4872	508	117	81.25	XLTR954926|c0_g1_i1	0	NA	XLTR954926|c0_g1_i1	0	NA	XLTR954926|c0_g1_i1	0	NA	XLTR954926|c0_g1_i1	0	NA	XLTR954926|c0_g1_i1	-0.705987	0.800104	XLTR954926|c0_g1_i1	0.0126043	0.983551	XLTR954926|c0_g1_i1	0.959705	NA	XLTR954926|c0_g1_i1	1.6783	NA	XLTR954926|c0_g1_i1	0	0	0	0	0	0	0	0	0	0	0
ATR64093|c0_g1_i1	plant	6384	KOG1820	Microtubule-associated protein	Cytoskeleton	CELLULAR PROCESSES AND SIGNALING	plantrefseq1-16	XP_003564477	PREDICTED: protein MOR1-like [Brachypodium distachyon]	93.9789	9129	1993	93.656	ATR64093|c0_g1_i1	-0.256871	0.112652	ATR64093|c0_g1_i1	0.131839	0.736978	ATR64093|c0_g1_i1	-0.170618	0.691156	ATR64093|c0_g1_i1	0.218093	0.349386	ATR64093|c0_g1_i1	-0.653381	9.05117e-06	ATR64093|c0_g1_i1	-0.0758839	0.753972	ATR64093|c0_g1_i1	-0.310667	0.271457	ATR64093|c0_g1_i1	0.266829	0.74587	ATR64093|c0_g1_i1	4640	3898	4439	3024	6011	6404	7375	6822	5044	6364	8726
GTR61832|c0_g1_i2	plant	3481	KOG2053	Mitochondrial inheritance and actin cytoskeleton organization protein	Cytoskeleton	CELLULAR PROCESSES AND SIGNALING	plantrefseq1-16	XP_003568654	PREDICTED: N-alpha-acetyltransferase 25 NatB auxiliary subunit-like [Brachypodium distachyon]	89.332	4539	1003	86.4407	GTR61832|c0_g1_i2	-0.356918	0.0304744	GTR61832|c0_g1_i2	-0.29428	0.254745	GTR61832|c0_g1_i2	-0.0820332	0.972478	GTR61832|c0_g1_i2	-0.019395	1	GTR61832|c0_g1_i2	0.0207699	0.946193	GTR61832|c0_g1_i2	0.556636	0.00292936	GTR61832|c0_g1_i2	-0.66635	0.00212802	GTR61832|c0_g1_i2	-0.130483	1	GTR61832|c0_g1_i2	740	698	665	484	900	888	1316	1019	664	922	1511
Lisotig16759	plant	922	KOG0162	Myosin class I heavy chain	Cytoskeleton	CELLULAR PROCESSES AND SIGNALING	plantrefseq1-16	NP_001043606	Os01g0621700 [Oryza sativa Japonica Group]	84.4749	945	219	71.2581	Lisotig16759	0.0275842	1	Lisotig16759	-0.127242	0.874793	Lisotig16759	0.0745466	1	Lisotig16759	-0.08028	0.95196	Lisotig16759	-0.103373	0.759891	Lisotig16759	-0.366806	0.220615	Lisotig16759	-0.0363675	0.974586	Lisotig16759	-0.299801	0.988687	Lisotig16759	662	495	360	396	506	576	550	616	566	668	850
BTR62055|c0_g1_i1	plant	401	KOG0161	Myosin class II heavy chain	Cytoskeleton	CELLULAR PROCESSES AND SIGNALING	plantrefseq1-16	XP_002453423	hypothetical protein SORBIDRAFT_04g005790 [Sorghum bicolor]	75.9398	481	133	99.5012	BTR62055|c0_g1_i1	1.57195	0.00105743	BTR62055|c0_g1_i1	0.479532	0.687173	BTR62055|c0_g1_i1	0.301237	0.940239	BTR62055|c0_g1_i1	-0.791181	0.263316	BTR62055|c0_g1_i1	0.963322	0.0301413	BTR62055|c0_g1_i1	0.25111	0.764485	BTR62055|c0_g1_i1	0.315073	0.769838	BTR62055|c0_g1_i1	-0.397139	1	BTR62055|c0_g1_i1	78	108	132	60	104	130	90	134	68	78	66
SA-TR74626|c2_g1_i6	plant	1237	KOG0161	Myosin class II heavy chain	Cytoskeleton	CELLULAR PROCESSES AND SIGNALING	plantrefseq1-16	XP_002454321	hypothetical protein SORBIDRAFT_04g028640 [Sorghum bicolor]	81.1912	1010	319	77.3646	SA-TR74626|c2_g1_i6	-0.194525	0.612427	SA-TR74626|c2_g1_i6	0.0652552	0.987219	SA-TR74626|c2_g1_i6	-0.229146	0.841623	SA-TR74626|c2_g1_i6	0.0306338	1	SA-TR74626|c2_g1_i6	-0.529878	0.0850811	SA-TR74626|c2_g1_i6	-0.295806	0.444827	SA-TR74626|c2_g1_i6	-0.159966	0.851528	SA-TR74626|c2_g1_i6	0.0741066	1	SA-TR74626|c2_g1_i6	357	327	313	293	310	462	436	663	516	369	632
ETR5438|c3_g12_i1	plant	1204	KOG0161	Myosin class II heavy chain	Cytoskeleton	CELLULAR PROCESSES AND SIGNALING	plantrefseq1-16	NP_001151555	LOC100285189 [Zea mays]	90.9657	1112	321	79.9834	ETR5438|c3_g12_i1	-0.192273	0.699667	ETR5438|c3_g12_i1	0.0334956	1	ETR5438|c3_g12_i1	-0.158274	0.974943	ETR5438|c3_g12_i1	0.067494	1	ETR5438|c3_g12_i1	-0.543745	0.139855	ETR5438|c3_g12_i1	-0.455723	0.296614	ETR5438|c3_g12_i1	-0.0456786	0.975836	ETR5438|c3_g12_i1	0.0423433	1	ETR5438|c3_g12_i1	450	462	364	406	381	560	541	844	621	445	765
XATR906300|c0_g1_i1	plant	930	KOG0161	Myosin class II heavy chain	Cytoskeleton	CELLULAR PROCESSES AND SIGNALING	plantrefseq1-16	NP_001045976	Os02g0161200 [Oryza sativa Japonica Group]	76.7717	787	254	81.9355	XATR906300|c0_g1_i1	-0.394074	0.0661325	XATR906300|c0_g1_i1	-0.429529	0.157279	XATR906300|c0_g1_i1	0.151269	0.872667	XATR906300|c0_g1_i1	0.115813	0.823632	XATR906300|c0_g1_i1	-0.0419952	0.901214	XATR906300|c0_g1_i1	0.117886	0.717199	XATR906300|c0_g1_i1	-0.140579	0.812836	XATR906300|c0_g1_i1	0.0193026	1	XATR906300|c0_g1_i1	344	394	178	152	376	321	304	276	319	416	620
Lisotig22168	plant	166	KOG0161	Myosin class II heavy chain	Cytoskeleton	CELLULAR PROCESSES AND SIGNALING	plantrefseq1-16	NP_001052952	Os04g0452500 [Oryza sativa Japonica Group]	85.3659	188	41	74.0964	Lisotig22168	0.0683869	NA	Lisotig22168	0.0427171	NA	Lisotig22168	0.393964	NA	Lisotig22168	0.368294	NA	Lisotig22168	0.0265125	0.88164	Lisotig22168	-0.206828	0.313852	Lisotig22168	0.113541	NA	Lisotig22168	-0.1198	NA	Lisotig22168	4	10	2	0	2	0	4	6	2	0	2
SL-TR84514|c0_g1_i1	plant	2534	KOG0161	Myosin class II heavy chain	Cytoskeleton	CELLULAR PROCESSES AND SIGNALING	plantrefseq1-16	NP_001054999	Os05g0241000 [Oryza sativa Japonica Group]	71.142	2258	648	76.7167	SL-TR84514|c0_g1_i1	-0.397353	0.0154033	SL-TR84514|c0_g1_i1	0.09578	0.858227	SL-TR84514|c0_g1_i1	-0.468734	0.0356947	SL-TR84514|c0_g1_i1	0.0243991	1	SL-TR84514|c0_g1_i1	0.0602358	0.808311	SL-TR84514|c0_g1_i1	0.0719392	0.786864	SL-TR84514|c0_g1_i1	-0.158868	0.702013	SL-TR84514|c0_g1_i1	-0.147164	1	SL-TR84514|c0_g1_i1	626	562	370	312	564	800	788	864	751	1114	936
BTR25836|c0_g1_i1	plant	1368	KOG0161	Myosin class II heavy chain	Cytoskeleton	CELLULAR PROCESSES AND SIGNALING	plantrefseq1-16	NP_001055785	Os05g0466200 [Oryza sativa Japonica Group]	71.0177	1608	452	99.1228	BTR25836|c0_g1_i1	-0.291328	0.649483	BTR25836|c0_g1_i1	0.102922	0.996793	BTR25836|c0_g1_i1	-0.19302	0.99397	BTR25836|c0_g1_i1	0.20123	0.909869	BTR25836|c0_g1_i1	0.563751	0.313472	BTR25836|c0_g1_i1	0.511529	0.436625	BTR25836|c0_g1_i1	0.062564	0.970886	BTR25836|c0_g1_i1	0.0103422	1	BTR25836|c0_g1_i1	10	16	8	27	30	30	12	30	43	22	50
DTR36847|c0_g1_i1	plant	328	KOG0161	Myosin class II heavy chain	Cytoskeleton	CELLULAR PROCESSES AND SIGNALING	plantrefseq1-16	NP_001057297	Os06g0251700 [Oryza sativa Japonica Group]	97.9381	484	97	88.7195	DTR36847|c0_g1_i1	-0.390638	0.150732	DTR36847|c0_g1_i1	0.0920643	0.962986	DTR36847|c0_g1_i1	-0.2753	0.732374	DTR36847|c0_g1_i1	0.207402	0.669653	DTR36847|c0_g1_i1	-0.399107	0.171708	DTR36847|c0_g1_i1	-0.288558	0.422894	DTR36847|c0_g1_i1	-0.0285328	0.978567	DTR36847|c0_g1_i1	0.082016	1	DTR36847|c0_g1_i1	86	72	73	50	74	124	109	110	122	93	166
SL-TR79061|c0_g2_i1	plant	454	KOG0161	Myosin class II heavy chain	Cytoskeleton	CELLULAR PROCESSES AND SIGNALING	plantrefseq1-16	NP_001067398	Os12g0640900 [Oryza sativa Japonica Group]	96.4539	611	141	93.1718	SL-TR79061|c0_g2_i1	-1.60769	0.055714	SL-TR79061|c0_g2_i1	-0.0647632	1	SL-TR79061|c0_g2_i1	0.148577	1	SL-TR79061|c0_g2_i1	1.6915	0.137237	SL-TR79061|c0_g2_i1	-0.912893	0.369225	SL-TR79061|c0_g2_i1	-1.10865	0.311897	SL-TR79061|c0_g2_i1	0.849931	0.670877	SL-TR79061|c0_g2_i1	0.654174	1	SL-TR79061|c0_g2_i1	207	32	36	6	10	69	159	87	12	26	383
XATR917630|c0_g2_i1	plant	2768	KOG0161	Myosin class II heavy chain	Cytoskeleton	CELLULAR PROCESSES AND SIGNALING	plantrefseq1-16	XP_003563055	PREDICTED: filament-like plant protein 3-like [Brachypodium distachyon]	78.3147	2868	807	87.4639	XATR917630|c0_g2_i1	0.344608	0.717746	XATR917630|c0_g2_i1	0.60623	0.65222	XATR917630|c0_g2_i1	0.0827601	1	XATR917630|c0_g2_i1	0.344382	0.817025	XATR917630|c0_g2_i1	-2.02601	0.000487982	XATR917630|c0_g2_i1	-2.83616	2.20445e-05	XATR917630|c0_g2_i1	0.817879	0.524049	XATR917630|c0_g2_i1	0.00772829	1	XATR917630|c0_g2_i1	492	1468	774	1586	385	1174	3110	391	924	772	696
ATR14854|c0_g1_i1	plant	3608	KOG0161	Myosin class II heavy chain	Cytoskeleton	CELLULAR PROCESSES AND SIGNALING	plantrefseq1-16	XP_003558382	PREDICTED: filament-like plant protein 4-like [Brachypodium distachyon]	87.3333	4541	1050	87.306	ATR14854|c0_g1_i1	-0.225336	0.908718	ATR14854|c0_g1_i1	0.363577	0.87521	ATR14854|c0_g1_i1	-0.233649	1	ATR14854|c0_g1_i1	0.355265	0.843358	ATR14854|c0_g1_i1	-0.947842	0.224314	ATR14854|c0_g1_i1	-1.99284	0.0110189	ATR14854|c0_g1_i1	1.33073	0.273779	ATR14854|c0_g1_i1	0.285732	1	ATR14854|c0_g1_i1	6353	6500	5204	8250	2934	14136	10406	4547	6161	11859	8515
SA-TR2241|c0_g1_i4	plant	3829	KOG0161	Myosin class II heavy chain	Cytoskeleton	CELLULAR PROCESSES AND SIGNALING	plantrefseq1-16	XP_003580689	PREDICTED: filament-like plant protein 7-like [Brachypodium distachyon]	76.598	3444	923	72.3165	SA-TR2241|c0_g1_i4	-0.954126	0.0184563	SA-TR2241|c0_g1_i4	-0.255719	0.843666	SA-TR2241|c0_g1_i4	-0.607934	0.475309	SA-TR2241|c0_g1_i4	0.0904724	1	SA-TR2241|c0_g1_i4	0.295474	0.587353	SA-TR2241|c0_g1_i4	-0.154377	0.815893	SA-TR2241|c0_g1_i4	0.413067	0.678668	SA-TR2241|c0_g1_i4	-0.0367837	1	SA-TR2241|c0_g1_i4	818	428	441	234	1220	1108	1290	720	1372	1466	1837
XATR568858|c0_g1_i1	plant	872	KOG0161	Myosin class II heavy chain	Cytoskeleton	CELLULAR PROCESSES AND SIGNALING	plantrefseq1-16	XP_003575355	PREDICTED: filament-like plant protein 7-like [Brachypodium distachyon]	72.6141	795	241	82.9128	XATR568858|c0_g1_i1	-1.1108	0.253989	XATR568858|c0_g1_i1	-0.368303	0.921327	XATR568858|c0_g1_i1	-0.380334	0.987098	XATR568858|c0_g1_i1	0.36216	0.916093	XATR568858|c0_g1_i1	-1.90161	0.0144954	XATR568858|c0_g1_i1	-1.27929	0.0860315	XATR568858|c0_g1_i1	0.450214	0.692728	XATR568858|c0_g1_i1	1.07254	0.970093	XATR568858|c0_g1_i1	60	62	44	32	8	124	64	22	80	68	148
XATR861445|c1_g1_i1	plant	3154	KOG0161	Myosin class II heavy chain	Cytoskeleton	CELLULAR PROCESSES AND SIGNALING	plantrefseq1-16	XP_003577796	PREDICTED: filament-like plant protein-like [Brachypodium distachyon]	78.6385	3102	852	81.0399	XATR861445|c1_g1_i1	-1.50636	0.0156476	XATR861445|c1_g1_i1	0.3098	0.893652	XATR861445|c1_g1_i1	-0.371019	0.940056	XATR861445|c1_g1_i1	1.44514	0.0891505	XATR861445|c1_g1_i1	-1.29057	0.0564748	XATR861445|c1_g1_i1	-1.74883	0.0188971	XATR861445|c1_g1_i1	0.847785	0.5442	XATR861445|c1_g1_i1	0.389525	1	XATR861445|c1_g1_i1	350	152	148	96	32	344	378	300	156	176	1170
XATR859703|c1_g1_i1	plant	2452	KOG0161	Myosin class II heavy chain	Cytoskeleton	CELLULAR PROCESSES AND SIGNALING	plantrefseq1-16	XP_003564182	PREDICTED: HAUS augmin-like complex subunit 3-like [Brachypodium distachyon]	94.9757	2811	617	75.4894	XATR859703|c1_g1_i1	-1.88995	0.00112278	XATR859703|c1_g1_i1	0.0505168	1	XATR859703|c1_g1_i1	-0.881336	0.488406	XATR859703|c1_g1_i1	1.05913	0.220217	XATR859703|c1_g1_i1	-0.962791	0.160188	XATR859703|c1_g1_i1	-1.19662	0.112724	XATR859703|c1_g1_i1	0.31854	0.862643	XATR859703|c1_g1_i1	0.0847156	1	XATR859703|c1_g1_i1	366	152	224	58	84	452	744	578	144	268	1179
SA-TR8102|c0_g1_i4	plant	1296	KOG0161	Myosin class II heavy chain	Cytoskeleton	CELLULAR PROCESSES AND SIGNALING	plantrefseq1-16	XP_003569847	PREDICTED: interactor of constitutive active ROPs 1-like [Brachypodium distachyon]	70.0306	793	327	75.6944	SA-TR8102|c0_g1_i4	-2.08958	0.021944	SA-TR8102|c0_g1_i4	-0.0108794	1	SA-TR8102|c0_g1_i4	-0.610476	0.909912	SA-TR8102|c0_g1_i4	1.46823	0.270161	SA-TR8102|c0_g1_i4	0.128313	0.939616	SA-TR8102|c0_g1_i4	-0.603288	0.658323	SA-TR8102|c0_g1_i4	0.218542	0.95535	SA-TR8102|c0_g1_i4	-0.51306	1	SA-TR8102|c0_g1_i4	295	30	74	84	17	340	306	346	52	18	612
ETR64249|c0_g1_i1	plant	3059	KOG0161	Myosin class II heavy chain	Cytoskeleton	CELLULAR PROCESSES AND SIGNALING	plantrefseq1-16	XP_003579875	PREDICTED: LOW QUALITY PROTEIN: synaptonemal complex protein 2-like [Brachypodium distachyon]	84.8101	3542	869	85.2239	ETR64249|c0_g1_i1	-0.0342339	1	ETR64249|c0_g1_i1	-0.137701	0.991114	ETR64249|c0_g1_i1	0.664282	0.746699	ETR64249|c0_g1_i1	0.560815	0.651616	ETR64249|c0_g1_i1	-0.859588	0.265568	ETR64249|c0_g1_i1	-0.165718	0.914239	ETR64249|c0_g1_i1	0.606953	0.734208	ETR64249|c0_g1_i1	1.30082	0.575231	ETR64249|c0_g1_i1	488	666	456	34	218	244	336	344	264	284	720
DTR15256|c0_g1_i1	plant	2415	KOG0161	Myosin class II heavy chain	Cytoskeleton	CELLULAR PROCESSES AND SIGNALING	plantrefseq1-16	XP_003575438	PREDICTED: microtubule-associated protein 70-1-like [Brachypodium distachyon]	91.8685	2226	578	71.8012	DTR15256|c0_g1_i1	-1.78105	0.0190784	DTR15256|c0_g1_i1	0.18958	0.977298	DTR15256|c0_g1_i1	0.118482	1	DTR15256|c0_g1_i1	2.08911	0.031138	DTR15256|c0_g1_i1	-0.845735	0.367677	DTR15256|c0_g1_i1	-1.04253	0.306768	DTR15256|c0_g1_i1	0.803088	0.667182	DTR15256|c0_g1_i1	0.60629	1	DTR15256|c0_g1_i1	1902	310	513	80	138	726	1476	929	200	310	4089
XATR939517|c0_g1_i1	plant	2441	KOG0161	Myosin class II heavy chain	Cytoskeleton	CELLULAR PROCESSES AND SIGNALING	plantrefseq1-16	XP_003570689	PREDICTED: microtubule-associated protein 70-2-like [Brachypodium distachyon]	94.3239	2207	599	73.6174	XATR939517|c0_g1_i1	-0.224156	0.669431	XATR939517|c0_g1_i1	0.0174241	1	XATR939517|c0_g1_i1	-0.181261	0.966104	XATR939517|c0_g1_i1	0.0603191	1	XATR939517|c0_g1_i1	-0.428311	0.319339	XATR939517|c0_g1_i1	-0.60244	0.188643	XATR939517|c0_g1_i1	0.19968	0.852771	XATR939517|c0_g1_i1	0.0255512	1	XATR939517|c0_g1_i1	1134	1172	914	1037	988	1366	1304	2213	1712	1155	2021
HTR17011|c0_g1_i1	plant	2405	KOG0161	Myosin class II heavy chain	Cytoskeleton	CELLULAR PROCESSES AND SIGNALING	plantrefseq1-16	XP_003563999	PREDICTED: microtubule-associated protein 70-3-like [Brachypodium distachyon]	92.7512	2340	607	75.7173	HTR17011|c0_g1_i1	-0.472121	0.008938	HTR17011|c0_g1_i1	0.0570626	0.960621	HTR17011|c0_g1_i1	-0.383954	0.194446	HTR17011|c0_g1_i1	0.145229	0.675855	HTR17011|c0_g1_i1	-0.162205	0.486951	HTR17011|c0_g1_i1	-0.0510654	0.875919	HTR17011|c0_g1_i1	0.00241389	1	HTR17011|c0_g1_i1	0.113554	1	HTR17011|c0_g1_i1	863	708	601	502	896	1096	1448	1269	1074	1143	1932
SA-TR87139|c0_g1_i2	plant	2473	KOG0161	Myosin class II heavy chain	Cytoskeleton	CELLULAR PROCESSES AND SIGNALING	plantrefseq1-16	XP_003569600	PREDICTED: protein PLASTID MOVEMENT IMPAIRED 2-like [Brachypodium distachyon]	80.1587	1566	630	76.4254	SA-TR87139|c0_g1_i2	1.17923	0.00609428	SA-TR87139|c0_g1_i2	0.362465	0.748528	SA-TR87139|c0_g1_i2	0.0786333	1	SA-TR87139|c0_g1_i2	-0.738131	0.242875	SA-TR87139|c0_g1_i2	0.412641	0.0902087	SA-TR87139|c0_g1_i2	0.0155958	0.99953	SA-TR87139|c0_g1_i2	0.435248	0.458481	SA-TR87139|c0_g1_i2	0.0382031	1	SA-TR87139|c0_g1_i2	1030	2339	1274	1988	2128	1927	1932	1646	2599	2672	1165
ATR37148|c0_g1_i1	plant	3368	KOG0161	Myosin class II heavy chain	Cytoskeleton	CELLULAR PROCESSES AND SIGNALING	plantrefseq1-16	XP_003567151	PREDICTED: putative nuclear matrix constituent protein 1-like protein-like [Brachypodium distachyon]	72.4798	3281	992	88.361	ATR37148|c0_g1_i1	-0.0519801	1	ATR37148|c0_g1_i1	0.228281	0.805691	ATR37148|c0_g1_i1	-0.470921	0.484472	ATR37148|c0_g1_i1	-0.190659	0.801792	ATR37148|c0_g1_i1	0.157039	0.730914	ATR37148|c0_g1_i1	0.390244	0.365816	ATR37148|c0_g1_i1	-0.1023	0.93018	ATR37148|c0_g1_i1	0.130905	1	ATR37148|c0_g1_i1	2428	3652	2262	1950	3848	5211	4202	2214	7266	5768	3336
SL-TR41668|c0_g2_i3	plant	4112	KOG0161	Myosin class II heavy chain	Cytoskeleton	CELLULAR PROCESSES AND SIGNALING	plantrefseq1-16	XP_003570213	PREDICTED: putative nuclear matrix constituent protein 1-like protein-like [Brachypodium distachyon]	80.3618	4011	1161	84.7033	SL-TR41668|c0_g2_i3	0.0327753	0.988828	SL-TR41668|c0_g2_i3	-0.00719846	1	SL-TR41668|c0_g2_i3	0.0802754	0.937413	SL-TR41668|c0_g2_i3	0.0403016	0.9791	SL-TR41668|c0_g2_i3	0.220249	0.143086	SL-TR41668|c0_g2_i3	0.545462	0.000312337	SL-TR41668|c0_g2_i3	-0.180356	0.543129	SL-TR41668|c0_g2_i3	0.144858	1	SL-TR41668|c0_g2_i3	4116	4370	3767	3852	5687	5636	5484	4888	5388	5294	6528
SA-TR59832|c0_g1_i2	plant	1562	KOG0161	Myosin class II heavy chain	Cytoskeleton	CELLULAR PROCESSES AND SIGNALING	plantrefseq1-16	XP_003561181	PREDICTED: uncharacterized protein At3g49055-like [Brachypodium distachyon]	76.1671	1349	407	78.169	SA-TR59832|c0_g1_i2	-0.00733253	1	SA-TR59832|c0_g1_i2	0.154308	NA	SA-TR59832|c0_g1_i2	-0.69189	0.872918	SA-TR59832|c0_g1_i2	-0.53025	0.813266	SA-TR59832|c0_g1_i2	0.0268432	0.971292	SA-TR59832|c0_g1_i2	-0.0888232	0.708533	SA-TR59832|c0_g1_i2	0.147192	0.812914	SA-TR59832|c0_g1_i2	0.0315258	1	SA-TR59832|c0_g1_i2	18	34	8	10	14	120	8	2	28	24	16
SL-TR86541|c0_g3_i2	plant	797	KOG0161	Myosin class II heavy chain	Cytoskeleton	CELLULAR PROCESSES AND SIGNALING	plantrefseq1-16	XP_003573169	PREDICTED: uncharacterized protein LOC100821120 [Brachypodium distachyon]	81.5	752	200	75.2823	SL-TR86541|c0_g3_i2	-2.53667	0.0373234	SL-TR86541|c0_g3_i2	-0.692425	NA	SL-TR86541|c0_g3_i2	-0.37747	0.99383	SL-TR86541|c0_g3_i2	1.46678	0.512858	SL-TR86541|c0_g3_i2	-1.0029	0.584087	SL-TR86541|c0_g3_i2	-1.58792	0.388112	SL-TR86541|c0_g3_i2	0.286034	0.95535	SL-TR86541|c0_g3_i2	-0.29899	1	SL-TR86541|c0_g3_i2	10	0	6	0	0	2	22	12	0	0	64
HTR48769|c0_g2_i1	plant	2234	KOG0161	Myosin class II heavy chain	Cytoskeleton	CELLULAR PROCESSES AND SIGNALING	plantrefseq1-16	XP_003569171	PREDICTED: uncharacterized protein LOC100821711 [Brachypodium distachyon]	76.6193	2186	633	85.0045	HTR48769|c0_g2_i1	1.76135	0.00636183	HTR48769|c0_g2_i1	1.12297	0.291031	HTR48769|c0_g2_i1	1.32826	0.217169	HTR48769|c0_g2_i1	0.689879	0.533437	HTR48769|c0_g2_i1	-0.211671	0.837083	HTR48769|c0_g2_i1	0.191511	0.864191	HTR48769|c0_g2_i1	-0.489864	0.784552	HTR48769|c0_g2_i1	-0.0866824	1	HTR48769|c0_g2_i1	2346	2800	11698	12192	6702	4040	6112	5502	2098	2322	2590
SA-TR54870|c1_g1_i5	plant	957	KOG0161	Myosin class II heavy chain	Cytoskeleton	CELLULAR PROCESSES AND SIGNALING	plantrefseq1-16	XP_003580819	PREDICTED: uncharacterized protein LOC100822708 [Brachypodium distachyon]	91.9355	903	248	77.7429	SA-TR54870|c1_g1_i5	0.512164	0.322924	SA-TR54870|c1_g1_i5	-0.217919	0.895635	SA-TR54870|c1_g1_i5	0.276545	0.932739	SA-TR54870|c1_g1_i5	-0.453539	0.555119	SA-TR54870|c1_g1_i5	0.641978	0.0413323	SA-TR54870|c1_g1_i5	0.339697	0.0757236	SA-TR54870|c1_g1_i5	0.711889	0.364536	SA-TR54870|c1_g1_i5	0.409608	0.585365	SA-TR54870|c1_g1_i5	2866	5482	3514	4044	3177	4462	6004	2601	4286	3605	2557
SL-TR41567|c0_g1_i1	plant	901	KOG0161	Myosin class II heavy chain	Cytoskeleton	CELLULAR PROCESSES AND SIGNALING	plantrefseq1-16	XP_003572126	PREDICTED: uncharacterized protein LOC100823994 [Brachypodium distachyon]	73.7931	972	290	96.5594	SL-TR41567|c0_g1_i1	0.1067	0.833726	SL-TR41567|c0_g1_i1	-0.3117	NA	SL-TR41567|c0_g1_i1	0.137876	1	SL-TR41567|c0_g1_i1	-0.280524	0.671539	SL-TR41567|c0_g1_i1	-1.8204	0.0002458	SL-TR41567|c0_g1_i1	-1.89075	0.00121695	SL-TR41567|c0_g1_i1	-0.279681	0.904175	SL-TR41567|c0_g1_i1	-0.350031	1	SL-TR41567|c0_g1_i1	4	10	2	2	4	0	12	4	6	2	8
GTR78862|c0_g1_i1	plant	1585	KOG0161	Myosin class II heavy chain	Cytoskeleton	CELLULAR PROCESSES AND SIGNALING	plantrefseq1-16	XP_003573595	PREDICTED: uncharacterized protein LOC100824205 [Brachypodium distachyon]	91.7949	1851	390	73.817	GTR78862|c0_g1_i1	-0.947293	0.00449098	GTR78862|c0_g1_i1	0.00380459	1	GTR78862|c0_g1_i1	-0.461938	0.555346	GTR78862|c0_g1_i1	0.48916	0.338561	GTR78862|c0_g1_i1	-0.267764	0.548985	GTR78862|c0_g1_i1	-0.280452	0.567902	GTR78862|c0_g1_i1	0.0382627	0.98264	GTR78862|c0_g1_i1	0.0255746	1	GTR78862|c0_g1_i1	952	512	392	214	566	1142	1358	808	644	748	1842
XATR904394|c0_g1_i1	plant	3095	KOG0161	Myosin class II heavy chain	Cytoskeleton	CELLULAR PROCESSES AND SIGNALING	plantrefseq1-16	XP_003580420	PREDICTED: uncharacterized protein LOC100825066 [Brachypodium distachyon]	84.4673	2617	779	75.5089	XATR904394|c0_g1_i1	-0.0302028	1	XATR904394|c0_g1_i1	0.644289	0.301271	XATR904394|c0_g1_i1	0.103625	1	XATR904394|c0_g1_i1	0.778117	0.14213	XATR904394|c0_g1_i1	-1.00059	0.0103523	XATR904394|c0_g1_i1	-1.6078	0.000213101	XATR904394|c0_g1_i1	0.737795	0.299918	XATR904394|c0_g1_i1	0.130592	1	XATR904394|c0_g1_i1	4683	2720	2806	2774	3439	6828	5587	2265	2501	3098	5115
SA-TR35945|c0_g1_i1	plant	3819	KOG0161	Myosin class II heavy chain	Cytoskeleton	CELLULAR PROCESSES AND SIGNALING	plantrefseq1-16	XP_003578841	PREDICTED: uncharacterized protein LOC100825463 [Brachypodium distachyon]	78.4442	3814	1067	83.8178	SA-TR35945|c0_g1_i1	-1.30878	0.0731448	SA-TR35945|c0_g1_i1	0.230424	0.954656	SA-TR35945|c0_g1_i1	-0.688335	0.759843	SA-TR35945|c0_g1_i1	0.850873	0.453831	SA-TR35945|c0_g1_i1	-1.40856	0.0675628	SA-TR35945|c0_g1_i1	-1.80373	0.034664	SA-TR35945|c0_g1_i1	0.323401	0.886893	SA-TR35945|c0_g1_i1	-0.0717672	1	SA-TR35945|c0_g1_i1	390	158	154	122	48	604	746	272	120	198	716
SL-TR66926|c0_g1_i3	plant	2355	KOG0161	Myosin class II heavy chain	Cytoskeleton	CELLULAR PROCESSES AND SIGNALING	plantrefseq1-16	XP_003561335	PREDICTED: uncharacterized protein LOC100826935 [Brachypodium distachyon]	84.7176	2626	602	76.6879	SL-TR66926|c0_g1_i3	-0.799333	0.0956328	SL-TR66926|c0_g1_i3	-1.27641	0.0295348	SL-TR66926|c0_g1_i3	0.0140533	1	SL-TR66926|c0_g1_i3	-0.463026	0.544929	SL-TR66926|c0_g1_i3	0.0737154	0.923978	SL-TR66926|c0_g1_i3	0.42153	0.48117	SL-TR66926|c0_g1_i3	-0.0506503	0.973245	SL-TR66926|c0_g1_i3	0.297165	1	SL-TR66926|c0_g1_i3	28	68	36	28	56	36	58	50	28	102	76
SA-TR83520|c0_g1_i2	plant	857	KOG0161	Myosin class II heavy chain	Cytoskeleton	CELLULAR PROCESSES AND SIGNALING	plantrefseq1-16	XP_003572552	PREDICTED: uncharacterized protein LOC100826981 [Brachypodium distachyon]	70.9957	426	231	80.8635	SA-TR83520|c0_g1_i2	-0.540765	0.395085	SA-TR83520|c0_g1_i2	0.187163	NA	SA-TR83520|c0_g1_i2	0.133345	1	SA-TR83520|c0_g1_i2	0.861273	0.248805	SA-TR83520|c0_g1_i2	-1.10145	0.0392155	SA-TR83520|c0_g1_i2	-1.19634	0.0223102	SA-TR83520|c0_g1_i2	0.320134	0.675677	SA-TR83520|c0_g1_i2	0.225253	1	SA-TR83520|c0_g1_i2	40	10	8	4	22	24	28	8	14	22	38
CTR34782|c0_g1_i1	plant	1945	KOG0161	Myosin class II heavy chain	Cytoskeleton	CELLULAR PROCESSES AND SIGNALING	plantrefseq1-16	XP_003571097	PREDICTED: uncharacterized protein LOC100833897 [Brachypodium distachyon]	75.9674	1394	491	75.7326	CTR34782|c0_g1_i1	0.101902	0.544137	CTR34782|c0_g1_i1	0.038299	0.952522	CTR34782|c0_g1_i1	0.0603605	0.975443	CTR34782|c0_g1_i1	-0.00324226	1	CTR34782|c0_g1_i1	0.0923153	0.558609	CTR34782|c0_g1_i1	-0.0836185	0.623486	CTR34782|c0_g1_i1	0.148418	0.588907	CTR34782|c0_g1_i1	-0.0275157	1	CTR34782|c0_g1_i1	812	824	702	792	966	1026	1062	1082	960	1002	1132
XATR915320|c0_g2_i2	plant	1218	KOG0161	Myosin class II heavy chain	Cytoskeleton	CELLULAR PROCESSES AND SIGNALING	plantrefseq1-16	XP_003573710	PREDICTED: uncharacterized protein LOC100834418 [Brachypodium distachyon]	74.2268	1065	291	71.6749	XATR915320|c0_g2_i2	-1.052	0.00494481	XATR915320|c0_g2_i2	-0.0369324	1	XATR915320|c0_g2_i2	-0.220197	0.946568	XATR915320|c0_g2_i2	0.79487	0.130544	XATR915320|c0_g2_i2	-0.336304	0.486012	XATR915320|c0_g2_i2	-0.344765	0.535374	XATR915320|c0_g2_i2	0.277296	0.800908	XATR915320|c0_g2_i2	0.268835	1	XATR915320|c0_g2_i2	248	238	150	96	198	285	398	272	152	302	676
CTR59793|c0_g1_i1	plant	2509	KOG0161	Myosin class II heavy chain	Cytoskeleton	CELLULAR PROCESSES AND SIGNALING	plantrefseq1-16	XP_003566501	PREDICTED: uncharacterized protein LOC100835209 [Brachypodium distachyon]	76.7327	1974	606	72.4591	CTR59793|c0_g1_i1	-0.10302	0.954888	CTR59793|c0_g1_i1	0.361881	0.671945	CTR59793|c0_g1_i1	-0.0959927	1	CTR59793|c0_g1_i1	0.368908	0.560302	CTR59793|c0_g1_i1	-0.168374	0.7565	CTR59793|c0_g1_i1	-0.152061	0.797779	CTR59793|c0_g1_i1	-0.0356861	0.985801	CTR59793|c0_g1_i1	-0.019373	1	CTR59793|c0_g1_i1	1816	754	715	860	924	1900	1239	998	1222	1732	2119
SL-TR21987|c0_g2_i1	plant	2411	KOG0161	Myosin class II heavy chain	Cytoskeleton	CELLULAR PROCESSES AND SIGNALING	plantrefseq1-16	XP_003577874	PREDICTED: uncharacterized protein LOC100838524 [Brachypodium distachyon]	83.2288	2347	638	79.3861	SL-TR21987|c0_g2_i1	-0.0852533	0.890351	SL-TR21987|c0_g2_i1	0.0718136	0.962986	SL-TR21987|c0_g2_i1	-0.318789	0.585677	SL-TR21987|c0_g2_i1	-0.161722	0.776807	SL-TR21987|c0_g2_i1	-0.189622	0.559848	SL-TR21987|c0_g2_i1	-0.2696	0.418105	SL-TR21987|c0_g2_i1	-0.0693049	0.946095	SL-TR21987|c0_g2_i1	-0.149283	1	SL-TR21987|c0_g2_i1	550	388	356	760	536	692	1016	974	786	916	924
HTR21981|c0_g1_i1	plant	1119	KOG0161	Myosin class II heavy chain	Cytoskeleton	CELLULAR PROCESSES AND SIGNALING	plantrefseq1-16	XP_003574228	PREDICTED: uncharacterized protein LOC100840748 isoform 1 [Brachypodium distachyon]	80.1858	1076	323	86.5952	HTR21981|c0_g1_i1	-0.127306	0.827012	HTR21981|c0_g1_i1	-0.218466	0.783866	HTR21981|c0_g1_i1	-0.251386	0.809894	HTR21981|c0_g1_i1	-0.342547	0.450325	HTR21981|c0_g1_i1	0.0354733	0.944675	HTR21981|c0_g1_i1	-0.0730905	0.847689	HTR21981|c0_g1_i1	0.0525388	0.952367	HTR21981|c0_g1_i1	-0.0560249	1	HTR21981|c0_g1_i1	190	110	122	52	140	122	198	162	198	254	276
CTR12812|c0_g1_i1	plant	2423	KOG0161	Myosin class II heavy chain	Cytoskeleton	CELLULAR PROCESSES AND SIGNALING	plantrefseq1-16	XP_003580643	PREDICTED: uncharacterized protein LOC100844230 [Brachypodium distachyon]	78.8026	1962	618	76.5167	CTR12812|c0_g1_i1	-0.465781	0.0086602	CTR12812|c0_g1_i1	-0.11814	0.83826	CTR12812|c0_g1_i1	-0.2423	0.560519	CTR12812|c0_g1_i1	0.105342	0.803343	CTR12812|c0_g1_i1	-0.62669	0.000325733	CTR12812|c0_g1_i1	-0.327744	0.148042	CTR12812|c0_g1_i1	-0.248597	0.542399	CTR12812|c0_g1_i1	0.0503486	1	CTR12812|c0_g1_i1	1034	954	690	646	848	1466	1732	1049	1034	1192	1700
SA-TR34066|c0_g1_i1	plant	1881	KOG0161	Myosin class II heavy chain	Cytoskeleton	CELLULAR PROCESSES AND SIGNALING	plantrefseq1-16	XP_003579974	PREDICTED: uncharacterized protein LOC100844332 [Brachypodium distachyon]	72.4605	1309	443	70.6539	SA-TR34066|c0_g1_i1	-0.0741748	0.897811	SA-TR34066|c0_g1_i1	0.108364	0.88103	SA-TR34066|c0_g1_i1	-0.0215797	1	SA-TR34066|c0_g1_i1	0.160959	0.685459	SA-TR34066|c0_g1_i1	0.344459	0.121927	SA-TR34066|c0_g1_i1	0.218965	0.409648	SA-TR34066|c0_g1_i1	0.0868346	0.905579	SA-TR34066|c0_g1_i1	-0.0386595	1	SA-TR34066|c0_g1_i1	434	611	494	241	414	746	704	388	513	520	695
SL-TR17420|c0_g1_i1	plant	1823	KOG0161	Myosin class II heavy chain	Cytoskeleton	CELLULAR PROCESSES AND SIGNALING	plantrefseq1-16	XP_003566645	PREDICTED: uncharacterized protein LOC100844363 [Brachypodium distachyon]	71.5953	1843	514	84.5858	SL-TR17420|c0_g1_i1	-1.13305	0.0490159	SL-TR17420|c0_g1_i1	0.443613	NA	SL-TR17420|c0_g1_i1	-0.56007	0.732374	SL-TR17420|c0_g1_i1	1.01659	0.209835	SL-TR17420|c0_g1_i1	-1.8331	0.000914868	SL-TR17420|c0_g1_i1	-2.14742	0.00114242	SL-TR17420|c0_g1_i1	-0.13793	0.966067	SL-TR17420|c0_g1_i1	-0.452253	1	SL-TR17420|c0_g1_i1	16	6	6	6	4	44	14	8	10	8	36
Lisotig08292	plant	3314	KOG0161	Myosin class II heavy chain	Cytoskeleton	CELLULAR PROCESSES AND SIGNALING	plantrefseq1-16	XP_003566646	PREDICTED: uncharacterized protein LOC100844667 [Brachypodium distachyon]	77.9855	3010	963	87.1756	Lisotig08292	-0.884525	0.157615	Lisotig08292	0.3342	0.864381	Lisotig08292	-0.528419	0.796665	Lisotig08292	0.690307	0.462906	Lisotig08292	-1.17409	0.0640678	Lisotig08292	-2.30852	0.000543613	Lisotig08292	1.20773	0.250899	Lisotig08292	0.0732948	1	Lisotig08292	2666	2007	1198	1010	762	4024	3803	2327	1595	2842	4579
XATR946746|c0_g1_i2	plant	2308	KOG0161	Myosin class II heavy chain	Cytoskeleton	CELLULAR PROCESSES AND SIGNALING	plantrefseq1-16	XP_003566134	PREDICTED: WPP domain-interacting tail-anchored protein 1-like [Brachypodium distachyon]	71.9569	2223	649	84.3588	XATR946746|c0_g1_i2	0.620638	0.51232	XATR946746|c0_g1_i2	0.668203	0.708393	XATR946746|c0_g1_i2	-0.336754	0.981095	XATR946746|c0_g1_i2	-0.289189	0.926624	XATR946746|c0_g1_i2	1.3107	0.101185	XATR946746|c0_g1_i2	1.69824	0.0525327	XATR946746|c0_g1_i2	0.21561	0.935143	XATR946746|c0_g1_i2	0.603148	1	XATR946746|c0_g1_i2	382	546	264	340	522	784	1368	554	236	528	372
XATR906300|c0_g1_i4	plant	606	KOG0161	Myosin class II heavy chain	Cytoskeleton	CELLULAR PROCESSES AND SIGNALING	plantrefseq1-16	XP_003574820	PREDICTED: zinc finger CCCH domain-containing protein 13-like isoform 2 [Brachypodium distachyon]	78.4314	596	153	75.7426	XATR906300|c0_g1_i4	-0.407814	0.0805636	XATR906300|c0_g1_i4	-0.363119	0.310178	XATR906300|c0_g1_i4	0.137068	0.917531	XATR906300|c0_g1_i4	0.181763	0.667192	XATR906300|c0_g1_i4	-0.09819	0.756412	XATR906300|c0_g1_i4	0.0702014	0.852976	XATR906300|c0_g1_i4	-0.0903675	0.902465	XATR906300|c0_g1_i4	0.0780239	1	XATR906300|c0_g1_i4	208	265	126	81	246	222	163	203	202	258	405
HTR69800|c0_g1_i1	plant	549	KOG0160	Myosin class V heavy chain	Cytoskeleton	CELLULAR PROCESSES AND SIGNALING	plantrefseq1-16	XP_002463461	hypothetical protein SORBIDRAFT_01g000330 [Sorghum bicolor]	92.8962	828	183	100	HTR69800|c0_g1_i1	0.143941	0.955725	HTR69800|c0_g1_i1	0.378969	NA	HTR69800|c0_g1_i1	-0.176435	0.987548	HTR69800|c0_g1_i1	0.0585918	1	HTR69800|c0_g1_i1	-0.294801	0.491153	HTR69800|c0_g1_i1	-0.559952	0.352054	HTR69800|c0_g1_i1	0.0856147	0.987751	HTR69800|c0_g1_i1	-0.179536	1	HTR69800|c0_g1_i1	23	17	8	11	17	30	14	20	22	26	22
Lisotig18572	plant	789	KOG0160	Myosin class V heavy chain	Cytoskeleton	CELLULAR PROCESSES AND SIGNALING	plantrefseq1-16	XP_002458397	hypothetical protein SORBIDRAFT_03g032770 [Sorghum bicolor]	93.5115	1347	262	99.6198	Lisotig18572	0.327007	0.47656	Lisotig18572	0.23448	0.837567	Lisotig18572	0.379276	0.719951	Lisotig18572	0.286748	0.673092	Lisotig18572	-0.432355	0.325598	Lisotig18572	0.230224	0.66591	Lisotig18572	-0.230922	0.822101	Lisotig18572	0.431657	1	Lisotig18572	143	167	152	150	332	149	151	237	194	183	172
HTR51982|c0_g2_i1	plant	5043	KOG0160	Myosin class V heavy chain	Cytoskeleton	CELLULAR PROCESSES AND SIGNALING	plantrefseq1-16	XP_002452906	hypothetical protein SORBIDRAFT_04g034830 [Sorghum bicolor]	86.1019	6664	1511	89.887	HTR51982|c0_g2_i1	0.108235	0.74733	HTR51982|c0_g2_i1	-0.117381	0.859871	HTR51982|c0_g2_i1	-0.0156871	1	HTR51982|c0_g2_i1	-0.241303	0.452606	HTR51982|c0_g2_i1	-0.287748	0.222012	HTR51982|c0_g2_i1	0.299425	0.257757	HTR51982|c0_g2_i1	-0.522563	0.107399	HTR51982|c0_g2_i1	0.0646091	1	HTR51982|c0_g2_i1	1493	2291	2373	1453	3200	2535	3030	2638	2655	3111	3415
XATR869453|c1_g2_i1	plant	390	KOG0160	Myosin class V heavy chain	Cytoskeleton	CELLULAR PROCESSES AND SIGNALING	plantrefseq1-16	XP_002453038	hypothetical protein SORBIDRAFT_04g037210 [Sorghum bicolor]	81.1024	565	127	97.6923	XATR869453|c1_g2_i1	-0.1548	0.820759	XATR869453|c1_g2_i1	-0.178708	0.893195	XATR869453|c1_g2_i1	0.347783	0.824804	XATR869453|c1_g2_i1	0.323875	0.666378	XATR869453|c1_g2_i1	-0.36628	0.450168	XATR869453|c1_g2_i1	-0.451228	0.360608	XATR869453|c1_g2_i1	-0.679608	0.411345	XATR869453|c1_g2_i1	-0.764556	0.594126	XATR869453|c1_g2_i1	24	25	35	29	18	29	23	26	21	34	50
SL-TR5014|c0_g1_i1	plant	1260	KOG0160	Myosin class V heavy chain	Cytoskeleton	CELLULAR PROCESSES AND SIGNALING	plantrefseq1-16	XP_002440148	hypothetical protein SORBIDRAFT_09g026840 [Sorghum bicolor]	92.8401	2111	419	99.7619	SL-TR5014|c0_g1_i1	-0.654474	0.108018	SL-TR5014|c0_g1_i1	0.405444	NA	SL-TR5014|c0_g1_i1	-0.00779595	1	SL-TR5014|c0_g1_i1	1.05212	0.0544842	SL-TR5014|c0_g1_i1	-0.228046	0.683323	SL-TR5014|c0_g1_i1	0.0769639	0.939291	SL-TR5014|c0_g1_i1	-0.110391	0.965474	SL-TR5014|c0_g1_i1	0.194619	1	SL-TR5014|c0_g1_i1	8	10	16	10	9	14	9	14	22	10	47
CTR58062|c0_g2_i4	plant	3411	KOG0160	Myosin class V heavy chain	Cytoskeleton	CELLULAR PROCESSES AND SIGNALING	plantrefseq1-16	NP_001048291	Os02g0777700 [Oryza sativa Japonica Group]	85.9091	4793	1100	96.7458	CTR58062|c0_g2_i4	0.108162	0.77857	CTR58062|c0_g2_i4	-0.0990205	0.906248	CTR58062|c0_g2_i4	-0.0366421	1	CTR58062|c0_g2_i4	-0.243825	0.491575	CTR58062|c0_g2_i4	-0.348654	0.158517	CTR58062|c0_g2_i4	0.340327	0.228181	CTR58062|c0_g2_i4	-0.581747	0.0918068	CTR58062|c0_g2_i4	0.107235	1	CTR58062|c0_g2_i4	948	1483	1493	948	2012	1600	2037	1681	1724	2004	2248
XATR927814|c0_g1_i1	plant	589	KOG0160	Myosin class V heavy chain	Cytoskeleton	CELLULAR PROCESSES AND SIGNALING	plantrefseq1-16	NP_001048517	Os02g0816900 [Oryza sativa Japonica Group]	80.117	704	171	87.0968	XATR927814|c0_g1_i1	-0.134383	0.91961	XATR927814|c0_g1_i1	0.200111	0.929732	XATR927814|c0_g1_i1	-0.234076	0.974943	XATR927814|c0_g1_i1	0.100418	1	XATR927814|c0_g1_i1	0.123993	0.872551	XATR927814|c0_g1_i1	-0.634569	0.33951	XATR927814|c0_g1_i1	-0.882952	0.334227	XATR927814|c0_g1_i1	-1.64151	0.0180539	XATR927814|c0_g1_i1	13	21	15	14	15	35	15	31	21	20	22
BTR27581|c0_g1_i1	plant	266	KOG0160	Myosin class V heavy chain	Cytoskeleton	CELLULAR PROCESSES AND SIGNALING	plantrefseq1-16	NP_001051975	Os03g0860700 [Oryza sativa Japonica Group]	98.8636	463	88	99.2481	BTR27581|c0_g1_i1	0.310786	0.509337	BTR27581|c0_g1_i1	0.306536	NA	BTR27581|c0_g1_i1	0.00224624	1	BTR27581|c0_g1_i1	-0.00200355	1	BTR27581|c0_g1_i1	-0.558296	0.127037	BTR27581|c0_g1_i1	-0.320188	0.518991	BTR27581|c0_g1_i1	-0.498055	0.469207	BTR27581|c0_g1_i1	-0.259946	1	BTR27581|c0_g1_i1	21	29	14	16	34	33	22	20	34	34	16
SA-TR19815|c0_g1_i1	plant	591	KOG0160	Myosin class V heavy chain	Cytoskeleton	CELLULAR PROCESSES AND SIGNALING	plantrefseq1-16	NP_001056167	Os05g0537200 partial [Oryza sativa Japonica Group]	91.8367	986	196	99.4924	SA-TR19815|c0_g1_i1	-0.67997	NA	SA-TR19815|c0_g1_i1	0.116333	NA	SA-TR19815|c0_g1_i1	-0.296277	NA	SA-TR19815|c0_g1_i1	0.500025	NA	SA-TR19815|c0_g1_i1	-0.342569	0.616327	SA-TR19815|c0_g1_i1	-0.520005	0.4567	SA-TR19815|c0_g1_i1	0.205674	NA	SA-TR19815|c0_g1_i1	0.0282378	1	SA-TR19815|c0_g1_i1	2	0	4	2	0	2	3	1	8	4	20
ATR22399|c0_g1_i1	plant	571	KOG0160	Myosin class V heavy chain	Cytoskeleton	CELLULAR PROCESSES AND SIGNALING	plantrefseq1-16	NP_001057670	Os06g0488200 [Oryza sativa Japonica Group]	98.4127	1024	189	99.2995	ATR22399|c0_g1_i1	-0.23416	0.770669	ATR22399|c0_g1_i1	-0.271175	NA	ATR22399|c0_g1_i1	0.257823	NA	ATR22399|c0_g1_i1	0.220808	0.846485	ATR22399|c0_g1_i1	-0.284984	0.499643	ATR22399|c0_g1_i1	-0.202717	0.770183	ATR22399|c0_g1_i1	-0.191806	0.826262	ATR22399|c0_g1_i1	-0.10954	1	ATR22399|c0_g1_i1	12	13	8	4	6	6	4	7	8	17	23
SL-TR63258|c3_g1_i15	plant	3205	KOG0160	Myosin class V heavy chain	Cytoskeleton	CELLULAR PROCESSES AND SIGNALING	plantrefseq1-16	XP_003567046	PREDICTED: myosin-H heavy chain-like [Brachypodium distachyon]	89.3552	4536	977	91.4509	SL-TR63258|c3_g1_i15	0.279688	0.586306	SL-TR63258|c3_g1_i15	0.221462	0.858209	SL-TR63258|c3_g1_i15	0.298019	0.851863	SL-TR63258|c3_g1_i15	0.239793	0.778529	SL-TR63258|c3_g1_i15	-0.418437	0.365647	SL-TR63258|c3_g1_i15	0.350306	0.504829	SL-TR63258|c3_g1_i15	-0.304065	0.763532	SL-TR63258|c3_g1_i15	0.464678	1	SL-TR63258|c3_g1_i15	517	462	552	552	1310	557	636	910	746	646	675
SL-TR7130|c0_g1_i1	plant	4858	KOG0160	Myosin class V heavy chain	Cytoskeleton	CELLULAR PROCESSES AND SIGNALING	plantrefseq1-16	XP_003560884	PREDICTED: myosin-H heavy chain-like [Brachypodium distachyon]	95.5388	7468	1457	89.9753	SL-TR7130|c0_g1_i1	-0.622557	0.0369983	SL-TR7130|c0_g1_i1	-0.156208	0.878041	SL-TR7130|c0_g1_i1	-0.126843	0.992512	SL-TR7130|c0_g1_i1	0.339507	0.481416	SL-TR7130|c0_g1_i1	-1.06042	0.000211916	SL-TR7130|c0_g1_i1	-1.16781	0.00112885	SL-TR7130|c0_g1_i1	0.0874012	0.974916	SL-TR7130|c0_g1_i1	-0.0199844	1	SL-TR7130|c0_g1_i1	204	205	136	78	110	198	276	138	177	252	384
SA-TR1612|c0_g1_i8	plant	4498	KOG0160	Myosin class V heavy chain	Cytoskeleton	CELLULAR PROCESSES AND SIGNALING	plantrefseq1-16	XP_003574095	PREDICTED: myosin-J heavy chain-like [Brachypodium distachyon]	93.0427	5453	1193	79.5687	SA-TR1612|c0_g1_i8	0.471205	0.155028	SA-TR1612|c0_g1_i8	0.823335	0.0450908	SA-TR1612|c0_g1_i8	-0.237578	0.865168	SA-TR1612|c0_g1_i8	0.114552	0.941683	SA-TR1612|c0_g1_i8	-0.0202461	0.977456	SA-TR1612|c0_g1_i8	0.292431	0.500975	SA-TR1612|c0_g1_i8	-0.230161	0.787121	SA-TR1612|c0_g1_i8	0.0825159	1	SA-TR1612|c0_g1_i8	6832	8034	6168	2880	7220	13339	15500	5638	5584	7594	6021
SL-TR38862|c0_g3_i5	plant	5002	KOG0160	Myosin class V heavy chain	Cytoskeleton	CELLULAR PROCESSES AND SIGNALING	plantrefseq1-16	XP_003559095	PREDICTED: myosin-J heavy chain-like [Brachypodium distachyon]	88.9336	6886	1491	89.4242	SL-TR38862|c0_g3_i5	-0.110187	0.775694	SL-TR38862|c0_g3_i5	-0.000453084	1	SL-TR38862|c0_g3_i5	-0.133157	0.941092	SL-TR38862|c0_g3_i5	-0.0234233	1	SL-TR38862|c0_g3_i5	-1.02649	9.06946e-07	SL-TR38862|c0_g3_i5	-0.324385	0.265585	SL-TR38862|c0_g3_i5	-0.545081	0.139566	SL-TR38862|c0_g3_i5	0.157029	1	SL-TR38862|c0_g3_i5	332	332	287	263	509	449	434	510	510	509	632
XLTR292422|c0_g1_i1	plant	1209	KOG0160	Myosin class V heavy chain	Cytoskeleton	CELLULAR PROCESSES AND SIGNALING	plantrefseq1-16	XP_003565990	PREDICTED: myosin-J heavy chain-like [Brachypodium distachyon]	94.8328	1677	329	81.6377	XLTR292422|c0_g1_i1	-1.11626	0.0198049	XLTR292422|c0_g1_i1	0.416742	NA	XLTR292422|c0_g1_i1	-0.33196	NA	XLTR292422|c0_g1_i1	1.20104	0.0709408	XLTR292422|c0_g1_i1	-0.633634	0.217837	XLTR292422|c0_g1_i1	-0.180449	0.826065	XLTR292422|c0_g1_i1	-0.365873	0.750521	XLTR292422|c0_g1_i1	0.0873115	1	XLTR292422|c0_g1_i1	4	2	8	4	6	5	6	9	15	9	43
CTR11825|c0_g2_i1	plant	5072	KOG0160	Myosin class V heavy chain	Cytoskeleton	CELLULAR PROCESSES AND SIGNALING	plantrefseq1-16	XP_003572943	PREDICTED: myosin-Va-like [Brachypodium distachyon]	94.9636	7691	1509	89.2547	CTR11825|c0_g2_i1	-0.00279171	1	CTR11825|c0_g2_i1	0.0774139	0.936951	CTR11825|c0_g2_i1	0.0428508	1	CTR11825|c0_g2_i1	0.123056	0.800802	CTR11825|c0_g2_i1	-0.538152	0.0101159	CTR11825|c0_g2_i1	-0.167832	0.570261	CTR11825|c0_g2_i1	-0.511482	0.129437	CTR11825|c0_g2_i1	-0.141162	1	CTR11825|c0_g2_i1	1692	1849	2389	2160	2208	3120	2982	2892	2028	2246	2997
DTR6081|c2_g1_i6	plant	5362	KOG0160	Myosin class V heavy chain	Cytoskeleton	CELLULAR PROCESSES AND SIGNALING	plantrefseq1-16	XP_003559424	PREDICTED: myosin-Va-like [Brachypodium distachyon]	92.1543	7329	1555	87.0011	DTR6081|c2_g1_i6	0.341058	0.737769	DTR6081|c2_g1_i6	-0.307302	0.892264	DTR6081|c2_g1_i6	0.507121	0.838727	DTR6081|c2_g1_i6	-0.141239	1	DTR6081|c2_g1_i6	0.505108	0.532672	DTR6081|c2_g1_i6	-0.186156	0.860626	DTR6081|c2_g1_i6	0.590929	0.705929	DTR6081|c2_g1_i6	-0.100334	1	DTR6081|c2_g1_i6	1276	1566	1598	1844	5350	2229	2144	3464	834	1733	1699
XATR855326|c2_g4_i8	plant	5431	KOG0160	Myosin class V heavy chain	Cytoskeleton	CELLULAR PROCESSES AND SIGNALING	plantrefseq1-16	XP_003569268	PREDICTED: myosin-Va-like [Brachypodium distachyon]	96.6645	7477	1529	84.4596	XATR855326|c2_g4_i8	0.22189	0.219367	XATR855326|c2_g4_i8	0.0569211	0.944538	XATR855326|c2_g4_i8	-0.0269373	1	XATR855326|c2_g4_i8	-0.191907	0.473301	XATR855326|c2_g4_i8	-0.300751	0.0974741	XATR855326|c2_g4_i8	0.115766	0.632835	XATR855326|c2_g4_i8	-0.427092	0.106966	XATR855326|c2_g4_i8	-0.0105743	1	XATR855326|c2_g4_i8	3669	3657	3236	1966	3268	5087	5229	3141	3216	4225	4452
GTR102615|c0_g1_i1	plant	4944	KOG0160	Myosin class V heavy chain	Cytoskeleton	CELLULAR PROCESSES AND SIGNALING	plantrefseq1-16	XP_003562871	PREDICTED: myosin-Va-like isoform 1 [Brachypodium distachyon]	90	5678	1230	74.6359	GTR102615|c0_g1_i1	0.280099	0.479993	GTR102615|c0_g1_i1	0.472774	0.376521	GTR102615|c0_g1_i1	-0.0678528	1	GTR102615|c0_g1_i1	0.124822	0.925168	GTR102615|c0_g1_i1	-0.539917	0.124977	GTR102615|c0_g1_i1	-0.396584	0.350633	GTR102615|c0_g1_i1	-0.0374863	0.980611	GTR102615|c0_g1_i1	0.105846	1	GTR102615|c0_g1_i1	6161	6077	3890	1958	4263	8060	9345	3130	4388	5423	5320
BTR28149|c0_g1_i1	plant	1004	KOG0160	Myosin class V heavy chain	Cytoskeleton	CELLULAR PROCESSES AND SIGNALING	plantrefseq1-16	XP_003562872	PREDICTED: myosin-Va-like isoform 2 [Brachypodium distachyon]	84.1317	1291	334	99.8008	BTR28149|c0_g1_i1	0.281237	0.515534	BTR28149|c0_g1_i1	0.558877	0.308693	BTR28149|c0_g1_i1	-0.0725948	1	BTR28149|c0_g1_i1	0.205045	0.798907	BTR28149|c0_g1_i1	-0.730451	0.0420843	BTR28149|c0_g1_i1	-0.16951	0.743952	BTR28149|c0_g1_i1	-0.369181	0.657148	BTR28149|c0_g1_i1	0.191761	1	BTR28149|c0_g1_i1	982	992	633	328	677	1298	1550	478	680	929	899
XATR927814|c0_g2_i2	plant	5242	KOG0160	Myosin class V heavy chain	Cytoskeleton	CELLULAR PROCESSES AND SIGNALING	plantrefseq1-16	XP_003571934	PREDICTED: myosin-Vb-like [Brachypodium distachyon]	91.639	7100	1507	86.2457	XATR927814|c0_g2_i2	0.0899559	0.814563	XATR927814|c0_g2_i2	0.0615629	0.958445	XATR927814|c0_g2_i2	-0.11518	0.943903	XATR927814|c0_g2_i2	-0.143573	0.725069	XATR927814|c0_g2_i2	-1.02126	2.83345e-08	XATR927814|c0_g2_i2	-0.498367	0.0345181	XATR927814|c0_g2_i2	-0.44847	0.185293	XATR927814|c0_g2_i2	0.0744238	1	XATR927814|c0_g2_i2	1441	1321	1463	1148	2285	1620	1935	2093	2493	2433	2223
ETR32406|c0_g9_i2	plant	3137	KOG0160	Myosin class V heavy chain	Cytoskeleton	CELLULAR PROCESSES AND SIGNALING	plantrefseq1-16	XP_003569269	PREDICTED: uncharacterized protein LOC100825413 [Brachypodium distachyon]	84.9869	3183	766	73.2547	ETR32406|c0_g9_i2	-0.0313955	1	ETR32406|c0_g9_i2	0.524521	0.0874153	ETR32406|c0_g9_i2	0.0345024	1	ETR32406|c0_g9_i2	0.590419	0.0358005	ETR32406|c0_g9_i2	-0.311119	0.227031	ETR32406|c0_g9_i2	-0.475073	0.0797306	ETR32406|c0_g9_i2	0.306237	0.524283	ETR32406|c0_g9_i2	0.142282	1	ETR32406|c0_g9_i2	2602	1978	1568	1446	2766	3184	3478	1846	2268	2328	2840
GTR209168|c1_g1_i1	plant	3437	KOG0160	Myosin class V heavy chain	Cytoskeleton	CELLULAR PROCESSES AND SIGNALING	plantrefseq1-16	XP_003562051	PREDICTED: uncharacterized protein LOC100827643 [Brachypodium distachyon]	84.3516	4027	933	81.4373	GTR209168|c1_g1_i1	0.815155	0.0107148	GTR209168|c1_g1_i1	0.271165	0.743215	GTR209168|c1_g1_i1	0.457978	0.517626	GTR209168|c1_g1_i1	-0.0860114	0.998533	GTR209168|c1_g1_i1	-0.00229217	1	GTR209168|c1_g1_i1	0.192907	0.695374	GTR209168|c1_g1_i1	-0.229816	0.799302	GTR209168|c1_g1_i1	-0.0346172	1	GTR209168|c1_g1_i1	2036	2760	8019	3812	3571	3169	5769	4519	3267	3079	4805
GTR130654|c0_g1_i4	plant	2658	KOG0160	Myosin class V heavy chain	Cytoskeleton	CELLULAR PROCESSES AND SIGNALING	plantrefseq1-16	XP_003560648	PREDICTED: uncharacterized protein LOC100829658 [Brachypodium distachyon]	71.0425	2787	777	87.6975	GTR130654|c0_g1_i4	2.80103	0.00014415	GTR130654|c0_g1_i4	-1.99231	0.0575255	GTR130654|c0_g1_i4	0.742572	0.771159	GTR130654|c0_g1_i4	-4.05076	3.63784e-07	GTR130654|c0_g1_i4	-0.832323	0.38907	GTR130654|c0_g1_i4	0.523232	0.653284	GTR130654|c0_g1_i4	-0.945825	0.60703	GTR130654|c0_g1_i4	0.409729	1	GTR130654|c0_g1_i4	234	760	2062	402	1226	278	427	1583	660	574	314
SA-TR81942|c0_g1_i1	plant	1866	KOG0160	Myosin class V heavy chain	Cytoskeleton	CELLULAR PROCESSES AND SIGNALING	plantrefseq1-16	XP_003577271	PREDICTED: uncharacterized protein LOC100834544 [Brachypodium distachyon]	76.0722	1164	443	71.2219	SA-TR81942|c0_g1_i1	-0.64853	0.0732002	SA-TR81942|c0_g1_i1	0.137492	0.931749	SA-TR81942|c0_g1_i1	-0.220363	0.927628	SA-TR81942|c0_g1_i1	0.565659	0.267811	SA-TR81942|c0_g1_i1	-0.64204	0.0976914	SA-TR81942|c0_g1_i1	-0.970383	0.0203502	SA-TR81942|c0_g1_i1	0.479209	0.542697	SA-TR81942|c0_g1_i1	0.150866	1	SA-TR81942|c0_g1_i1	789	898	484	504	389	1170	1328	654	686	898	1708
XATR925142|c2_g4_i1	plant	1836	KOG0160	Myosin class V heavy chain	Cytoskeleton	CELLULAR PROCESSES AND SIGNALING	plantrefseq1-16	XP_003564834	PREDICTED: uncharacterized protein LOC100839684 [Brachypodium distachyon]	85.9729	1449	442	72.2222	XATR925142|c2_g4_i1	-2.70806	0.0235809	XATR925142|c2_g4_i1	-0.664774	0.863361	XATR925142|c2_g4_i1	-0.663178	0.932508	XATR925142|c2_g4_i1	1.38011	0.51119	XATR925142|c2_g4_i1	-0.711298	0.699248	XATR925142|c2_g4_i1	-1.90606	0.270299	XATR925142|c2_g4_i1	0.611804	0.882526	XATR925142|c2_g4_i1	-0.582955	1	XATR925142|c2_g4_i1	32	0	4	2	4	0	24	66	4	6	148
SL-TR5904|c0_g1_i3	plant	1314	KOG0160	Myosin class V heavy chain	Cytoskeleton	CELLULAR PROCESSES AND SIGNALING	plantrefseq1-16	XP_003569659	PREDICTED: uncharacterized protein LOC100842040 [Brachypodium distachyon]	84.2105	1336	342	78.0822	SL-TR5904|c0_g1_i3	-0.375323	0.946364	SL-TR5904|c0_g1_i3	-0.253056	0.985552	SL-TR5904|c0_g1_i3	1.50244	0.623202	SL-TR5904|c0_g1_i3	1.62471	0.409136	SL-TR5904|c0_g1_i3	-0.853061	0.621727	SL-TR5904|c0_g1_i3	-2.07305	0.202592	SL-TR5904|c0_g1_i3	0.914806	0.783645	SL-TR5904|c0_g1_i3	-0.305178	1	SL-TR5904|c0_g1_i3	24	0	118	68	8	18	30	48	0	2	116
DTR80332|c0_g1_i1	plant	1782	KOG1850	Myosin-like coiled-coil protein	Cytoskeleton	CELLULAR PROCESSES AND SIGNALING	plantrefseq1-16	XP_003558166	PREDICTED: alpha-taxilin-like [Brachypodium distachyon]	70	1314	430	72.3906	DTR80332|c0_g1_i1	-0.0277751	1	DTR80332|c0_g1_i1	-0.29508	0.685353	DTR80332|c0_g1_i1	0.583313	0.271619	DTR80332|c0_g1_i1	0.316008	0.543093	DTR80332|c0_g1_i1	0.507575	0.141655	DTR80332|c0_g1_i1	-0.390446	0.346076	DTR80332|c0_g1_i1	1.25955	0.00213538	DTR80332|c0_g1_i1	0.361532	1	DTR80332|c0_g1_i1	786	680	342	213	488	312	602	450	334	448	1024
CTR9526|c0_g1_i2	plant	1263	KOG3756	Pinin (desmosome-associated protein)	Cytoskeleton	CELLULAR PROCESSES AND SIGNALING	plantrefseq1-16	XP_003560660	PREDICTED: uncharacterized protein LOC100834865 [Brachypodium distachyon]	84.7262	1205	347	82.4228	CTR9526|c0_g1_i2	0.164958	0.507764	CTR9526|c0_g1_i2	-0.339947	0.280515	CTR9526|c0_g1_i2	0.237336	0.632215	CTR9526|c0_g1_i2	-0.267569	0.367215	CTR9526|c0_g1_i2	0.270229	0.239802	CTR9526|c0_g1_i2	0.203657	0.438031	CTR9526|c0_g1_i2	-0.0218522	0.974752	CTR9526|c0_g1_i2	-0.0884241	1	CTR9526|c0_g1_i2	936	1196	1036	952	1414	1438	1383	1220	953	1116	1403
DTR5818|c0_g1_i1	plant	2577	KOG3756	Pinin (desmosome-associated protein)	Cytoskeleton	CELLULAR PROCESSES AND SIGNALING	plantrefseq1-16	XP_003564062	PREDICTED: uncharacterized protein LOC100838368 [Brachypodium distachyon]	85.035	3087	715	83.2363	DTR5818|c0_g1_i1	-0.00116563	1	DTR5818|c0_g1_i1	-0.763363	0.440503	DTR5818|c0_g1_i1	0.2227	0.997006	DTR5818|c0_g1_i1	-0.539498	0.571258	DTR5818|c0_g1_i1	-0.954229	0.121481	DTR5818|c0_g1_i1	-0.802445	0.270676	DTR5818|c0_g1_i1	-0.0828975	0.973644	DTR5818|c0_g1_i1	0.0688861	1	DTR5818|c0_g1_i1	106	190	364	148	428	118	204	755	82	186	378
GTR165915|c0_g1_i1	plant	259	KOG0613	Projectin/twitchin and related proteins	Cytoskeleton	CELLULAR PROCESSES AND SIGNALING	plantrefseq1-16	XP_002465567	hypothetical protein SORBIDRAFT_01g041230 [Sorghum bicolor]	90.6977	420	86	99.6139	GTR165915|c0_g1_i1	-1.9714	0.438195	GTR165915|c0_g1_i1	0.704332	0.948492	GTR165915|c0_g1_i1	-1.25748	0.932766	GTR165915|c0_g1_i1	1.41825	0.751411	GTR165915|c0_g1_i1	-0.230431	0.283646	GTR165915|c0_g1_i1	-0.395092	0.576642	GTR165915|c0_g1_i1	-0.114124	0.6574	GTR165915|c0_g1_i1	-0.278785	1	GTR165915|c0_g1_i1	122	20	90	0	0	244	235	280	12	0	253
XATR856124|c1_g8_i5	plant	883	KOG0613	Projectin/twitchin and related proteins	Cytoskeleton	CELLULAR PROCESSES AND SIGNALING	plantrefseq1-16	XP_002461179	hypothetical protein SORBIDRAFT_02g042440 [Sorghum bicolor]	71.7131	855	251	85.2775	XATR856124|c1_g8_i5	0.426726	0.124276	XATR856124|c1_g8_i5	0.177153	0.828361	XATR856124|c1_g8_i5	0.285987	0.699493	XATR856124|c1_g8_i5	0.0364127	1	XATR856124|c1_g8_i5	-0.225769	0.510092	XATR856124|c1_g8_i5	0.559195	0.0903801	XATR856124|c1_g8_i5	-0.641189	0.151319	XATR856124|c1_g8_i5	0.143774	1	XATR856124|c1_g8_i5	360	408	454	546	570	490	438	440	544	603	557
SL-TR27192|c0_g1_i5	plant	804	KOG0613	Projectin/twitchin and related proteins	Cytoskeleton	CELLULAR PROCESSES AND SIGNALING	plantrefseq1-16	XP_003558275	PREDICTED: endophilin-A-like [Brachypodium distachyon]	90.5138	1185	253	94.403	SL-TR27192|c0_g1_i5	1.25902	0.0103399	SL-TR27192|c0_g1_i5	0.241162	0.896051	SL-TR27192|c0_g1_i5	0.0914113	1	SL-TR27192|c0_g1_i5	-0.926446	0.186115	SL-TR27192|c0_g1_i5	1.30817	0.00984448	SL-TR27192|c0_g1_i5	0.766267	0.240461	SL-TR27192|c0_g1_i5	0.383575	0.776495	SL-TR27192|c0_g1_i5	-0.158325	1	SL-TR27192|c0_g1_i5	610	844	1146	1244	800	940	1659	1678	804	876	658
DTR68935|c0_g1_i1	plant	3192	KOG0613	Projectin/twitchin and related proteins	Cytoskeleton	CELLULAR PROCESSES AND SIGNALING	plantrefseq1-16	XP_003580755	PREDICTED: protein IQ-DOMAIN 32-like [Brachypodium distachyon]	79.0857	3044	875	82.2368	DTR68935|c0_g1_i1	-0.993059	0.0421286	DTR68935|c0_g1_i1	0.580177	0.543205	DTR68935|c0_g1_i1	-0.470837	0.757986	DTR68935|c0_g1_i1	1.1024	0.0905321	DTR68935|c0_g1_i1	-0.884436	0.0967334	DTR68935|c0_g1_i1	-0.942015	0.119932	DTR68935|c0_g1_i1	0.493223	0.676832	DTR68935|c0_g1_i1	0.435644	1	DTR68935|c0_g1_i1	4895	2190	1746	748	1469	5045	6056	3490	2636	2764	7270
GTR185974|c0_g1_i1	plant	3417	KOG0613	Projectin/twitchin and related proteins	Cytoskeleton	CELLULAR PROCESSES AND SIGNALING	plantrefseq1-16	XP_003573414	PREDICTED: uncharacterized protein LOC100820926 [Brachypodium distachyon]	78.0754	3781	1008	88.4987	GTR185974|c0_g1_i1	-2.6356	0.0122133	GTR185974|c0_g1_i1	-0.784673	0.791682	GTR185974|c0_g1_i1	-0.330092	1	GTR185974|c0_g1_i1	1.52084	0.346786	GTR185974|c0_g1_i1	-1.06136	0.430333	GTR185974|c0_g1_i1	-1.71574	0.217537	GTR185974|c0_g1_i1	0.631351	0.838556	GTR185974|c0_g1_i1	-0.0230294	1	GTR185974|c0_g1_i1	202	26	90	10	14	22	266	252	30	20	950
SL-TR88142|c0_g1_i3	plant	2606	KOG0613	Projectin/twitchin and related proteins	Cytoskeleton	CELLULAR PROCESSES AND SIGNALING	plantrefseq1-16	XP_003562598	PREDICTED: uncharacterized protein LOC100823350 [Brachypodium distachyon]	78.4689	2302	627	72.1796	SL-TR88142|c0_g1_i3	0.588225	0.0184563	SL-TR88142|c0_g1_i3	0.0448528	0.997221	SL-TR88142|c0_g1_i3	0.385299	0.448017	SL-TR88142|c0_g1_i3	-0.158072	0.783844	SL-TR88142|c0_g1_i3	0.456988	0.0967334	SL-TR88142|c0_g1_i3	0.55184	0.0701377	SL-TR88142|c0_g1_i3	-0.0749602	0.93255	SL-TR88142|c0_g1_i3	0.0198914	1	SL-TR88142|c0_g1_i3	412	701	654	464	1048	538	624	492	816	700	754
CTR49111|c1_g2_i3	plant	268	KOG0613	Projectin/twitchin and related proteins	Cytoskeleton	CELLULAR PROCESSES AND SIGNALING	plantrefseq1-16	XP_003559996	PREDICTED: uncharacterized protein LOC100827019 [Brachypodium distachyon]	80.8219	229	73	81.7164	CTR49111|c1_g2_i3	-0.748781	0.555462	CTR49111|c1_g2_i3	1.04368	0.610669	CTR49111|c1_g2_i3	-0.980836	0.730511	CTR49111|c1_g2_i3	0.81163	0.642592	CTR49111|c1_g2_i3	-1.52449	0.167409	CTR49111|c1_g2_i3	-2.86912	0.0101292	CTR49111|c1_g2_i3	1.51886	0.420607	CTR49111|c1_g2_i3	0.174231	1	CTR49111|c1_g2_i3	144	78	89	19	0	211	192	338	86	48	136
Lisotig12354	plant	1394	KOG0613	Projectin/twitchin and related proteins	Cytoskeleton	CELLULAR PROCESSES AND SIGNALING	plantrefseq1-16	XP_003563701	PREDICTED: uncharacterized protein LOC100827136 isoform 1 [Brachypodium distachyon]	82.9132	1318	357	76.8293	Lisotig12354	-0.812182	0.306701	Lisotig12354	0.361763	0.88558	Lisotig12354	-0.0453785	1	Lisotig12354	1.12857	0.261726	Lisotig12354	-2.03782	0.00320663	Lisotig12354	-3.68036	1.64024e-06	Lisotig12354	2.02725	0.0546959	Lisotig12354	0.384714	1	Lisotig12354	1217	1208	734	1282	244	1442	1727	1453	1115	900	3056
GTR127085|c0_g1_i1	plant	2358	KOG0613	Projectin/twitchin and related proteins	Cytoskeleton	CELLULAR PROCESSES AND SIGNALING	plantrefseq1-16	XP_003576879	PREDICTED: uncharacterized protein LOC100827514 [Brachypodium distachyon]	72.5979	1977	562	71.5013	GTR127085|c0_g1_i1	-0.720866	0.0042826	GTR127085|c0_g1_i1	-0.118591	0.908808	GTR127085|c0_g1_i1	-0.269855	0.722305	GTR127085|c0_g1_i1	0.33242	0.400331	GTR127085|c0_g1_i1	-0.0481323	0.912705	GTR127085|c0_g1_i1	-0.240152	0.491465	GTR127085|c0_g1_i1	0.213433	0.74524	GTR127085|c0_g1_i1	0.0214132	1	GTR127085|c0_g1_i1	504	300	190	192	324	432	538	496	348	548	972
SA-TR31959|c0_g1_i3	plant	577	KOG0613	Projectin/twitchin and related proteins	Cytoskeleton	CELLULAR PROCESSES AND SIGNALING	plantrefseq1-16	XP_003558734	PREDICTED: uncharacterized protein LOC100829431 isoform 2 [Brachypodium distachyon]	80.2395	595	167	86.8284	SA-TR31959|c0_g1_i3	-2.76866	0.0760013	SA-TR31959|c0_g1_i3	-0.657625	NA	SA-TR31959|c0_g1_i3	-0.473726	1	SA-TR31959|c0_g1_i3	1.63731	0.56941	SA-TR31959|c0_g1_i3	-1.71151	0.392289	SA-TR31959|c0_g1_i3	-3.09546	0.0816359	SA-TR31959|c0_g1_i3	1.25301	0.669878	SA-TR31959|c0_g1_i3	-0.130949	1	SA-TR31959|c0_g1_i3	18	0	2	0	0	0	18	28	0	0	88
GTR133000|c0_g1_i3	plant	5938	KOG0613	Projectin/twitchin and related proteins	Cytoskeleton	CELLULAR PROCESSES AND SIGNALING	plantrefseq1-16	XP_003575981	PREDICTED: uncharacterized protein LOC100830449 [Brachypodium distachyon]	70.7347	5250	1647	83.2098	GTR133000|c0_g1_i3	-1.35415	0.039117	GTR133000|c0_g1_i3	-0.221403	0.948978	GTR133000|c0_g1_i3	-0.587626	0.795631	GTR133000|c0_g1_i3	0.545121	0.649814	GTR133000|c0_g1_i3	-0.918194	0.22545	GTR133000|c0_g1_i3	-1.33102	0.0977047	GTR133000|c0_g1_i3	0.401983	0.826214	GTR133000|c0_g1_i3	-0.010841	1	GTR133000|c0_g1_i3	688	1024	286	336	192	952	1946	774	202	1238	2142
SA-TR38377|c0_g1_i1	plant	2924	KOG0613	Projectin/twitchin and related proteins	Cytoskeleton	CELLULAR PROCESSES AND SIGNALING	plantrefseq1-16	XP_003560168	PREDICTED: uncharacterized protein LOC100842911 [Brachypodium distachyon]	81.0323	2630	775	79.5144	SA-TR38377|c0_g1_i1	-2.91692	0.0122972	SA-TR38377|c0_g1_i1	-0.927153	0.768909	SA-TR38377|c0_g1_i1	-0.402816	1	SA-TR38377|c0_g1_i1	1.58695	0.383605	SA-TR38377|c0_g1_i1	-2.20428	0.0888029	SA-TR38377|c0_g1_i1	-3.11748	0.0257953	SA-TR38377|c0_g1_i1	0.873963	0.779374	SA-TR38377|c0_g1_i1	-0.0392383	1	SA-TR38377|c0_g1_i1	268	18	88	16	26	16	408	304	20	18	1218
ETR15968|c0_g1_i1	plant	1239	KOG2027	Spindle pole body protein	Cytoskeleton	CELLULAR PROCESSES AND SIGNALING	plantrefseq1-16	XP_003569587	PREDICTED: IST1-like protein-like [Brachypodium distachyon]	88.959	1370	317	76.7554	ETR15968|c0_g1_i1	0.118825	0.742963	ETR15968|c0_g1_i1	0.127954	0.858209	ETR15968|c0_g1_i1	0.13247	0.935053	ETR15968|c0_g1_i1	0.141599	0.767043	ETR15968|c0_g1_i1	-0.000214663	1	ETR15968|c0_g1_i1	0.244434	0.417822	ETR15968|c0_g1_i1	-0.127014	0.852771	ETR15968|c0_g1_i1	0.117634	1	ETR15968|c0_g1_i1	468	480	356	454	498	546	420	432	561	714	638
XATR588821|c0_g1_i2	plant	1181	KOG2027	Spindle pole body protein	Cytoskeleton	CELLULAR PROCESSES AND SIGNALING	plantrefseq1-16	XP_003561808	PREDICTED: IST1-like protein-like [Brachypodium distachyon]	75.1799	1052	278	70.6181	XATR588821|c0_g1_i2	-0.448269	0.615	XATR588821|c0_g1_i2	0.656821	NA	XATR588821|c0_g1_i2	0.355984	0.949102	XATR588821|c0_g1_i2	1.46107	0.0460775	XATR588821|c0_g1_i2	-1.23956	0.115901	XATR588821|c0_g1_i2	-3.80916	8.40096e-07	XATR588821|c0_g1_i2	2.39291	0.00644063	XATR588821|c0_g1_i2	-0.176692	1	XATR588821|c0_g1_i2	10	22	8	8	4	10	20	12	4	4	24
ATR65094|c1_g1_i1	plant	2085	KOG2027	Spindle pole body protein	Cytoskeleton	CELLULAR PROCESSES AND SIGNALING	plantrefseq1-16	XP_003573416	PREDICTED: uncharacterized protein LOC100821522 [Brachypodium distachyon]	83.4661	1843	502	72.2302	ATR65094|c1_g1_i1	1.06749	0.00367303	ATR65094|c1_g1_i1	0.551767	0.393641	ATR65094|c1_g1_i1	0.718005	0.264077	ATR65094|c1_g1_i1	0.202281	0.841006	ATR65094|c1_g1_i1	0.464034	0.307708	ATR65094|c1_g1_i1	0.59574	0.22435	ATR65094|c1_g1_i1	-0.246493	0.816309	ATR65094|c1_g1_i1	-0.114787	1	ATR65094|c1_g1_i1	1924	2012	5146	4676	2546	2584	4454	3086	1672	2024	3088
SA-TR82926|c0_g1_i1	plant	1356	KOG2027	Spindle pole body protein	Cytoskeleton	CELLULAR PROCESSES AND SIGNALING	plantrefseq1-16	XP_003578576	PREDICTED: uncharacterized protein LOC100823111 [Brachypodium distachyon]	79.2363	1288	419	92.6991	SA-TR82926|c0_g1_i1	-2.31558	0.0358417	SA-TR82926|c0_g1_i1	-0.130241	1	SA-TR82926|c0_g1_i1	-0.498298	0.977523	SA-TR82926|c0_g1_i1	1.68704	0.30039	SA-TR82926|c0_g1_i1	-1.54746	0.231156	SA-TR82926|c0_g1_i1	-1.60746	0.268858	SA-TR82926|c0_g1_i1	0.307456	0.940473	SA-TR82926|c0_g1_i1	0.247455	1	SA-TR82926|c0_g1_i1	74	10	70	8	18	34	172	144	2	6	326
GTR192115|c0_g1_i1	plant	2809	KOG2027	Spindle pole body protein	Cytoskeleton	CELLULAR PROCESSES AND SIGNALING	plantrefseq1-16	XP_003570956	PREDICTED: uncharacterized protein LOC100836034 [Brachypodium distachyon]	77.8086	2639	721	77.0025	GTR192115|c0_g1_i1	-0.0846611	1	GTR192115|c0_g1_i1	0.283397	0.893249	GTR192115|c0_g1_i1	0.0198076	1	GTR192115|c0_g1_i1	0.387866	0.757656	GTR192115|c0_g1_i1	-0.532914	0.466748	GTR192115|c0_g1_i1	-0.521709	0.520073	GTR192115|c0_g1_i1	0.121253	0.95982	GTR192115|c0_g1_i1	0.132458	1	GTR192115|c0_g1_i1	2403	774	394	192	872	1710	2050	552	700	916	1423
SL-TR75508|c0_g3_i1	plant	1073	KOG2027	Spindle pole body protein	Cytoskeleton	CELLULAR PROCESSES AND SIGNALING	plantrefseq1-16	XP_003560766	PREDICTED: uncharacterized protein LOC100836100 [Brachypodium distachyon]	73.6301	794	292	81.6403	SL-TR75508|c0_g3_i1	0.98133	0.279941	SL-TR75508|c0_g3_i1	-0.406746	0.891567	SL-TR75508|c0_g3_i1	0.427871	0.961446	SL-TR75508|c0_g3_i1	-0.960205	0.456142	SL-TR75508|c0_g3_i1	-0.159263	0.905345	SL-TR75508|c0_g3_i1	0.542477	0.644644	SL-TR75508|c0_g3_i1	-1.08866	0.535729	SL-TR75508|c0_g3_i1	-0.38692	1	SL-TR75508|c0_g3_i1	220	258	424	88	196	260	196	416	196	52	172
SA-TR22014|c0_g2_i2	plant	4183	KOG2027	Spindle pole body protein	Cytoskeleton	CELLULAR PROCESSES AND SIGNALING	plantrefseq1-16	XP_003569648	PREDICTED: uncharacterized protein LOC100838789 [Brachypodium distachyon]	76.9569	4062	1137	81.5443	SA-TR22014|c0_g2_i2	1.14637	0.0403419	SA-TR22014|c0_g2_i2	0.658493	0.550697	SA-TR22014|c0_g2_i2	0.432246	0.857404	SA-TR22014|c0_g2_i2	-0.0556348	1	SA-TR22014|c0_g2_i2	-0.396213	0.593758	SA-TR22014|c0_g2_i2	0.196866	0.829504	SA-TR22014|c0_g2_i2	-0.724477	0.5631	SA-TR22014|c0_g2_i2	-0.131398	1	SA-TR22014|c0_g2_i2	2652	1897	9934	2402	2486	6284	6750	3456	1206	1880	2312
XATR890025|c0_g1_i3	plant	2249	KOG2027	Spindle pole body protein	Cytoskeleton	CELLULAR PROCESSES AND SIGNALING	plantrefseq1-16	XP_003561806	PREDICTED: uncharacterized protein LOC100840887 [Brachypodium distachyon]	71.5517	1490	580	77.3677	XATR890025|c0_g1_i3	1.30517	0.0145369	XATR890025|c0_g1_i3	-0.0268238	1	XATR890025|c0_g1_i3	-0.102258	1	XATR890025|c0_g1_i3	-1.43425	0.0380045	XATR890025|c0_g1_i3	0.223565	0.782772	XATR890025|c0_g1_i3	-0.30843	0.703491	XATR890025|c0_g1_i3	0.655247	0.601923	XATR890025|c0_g1_i3	0.123253	1	XATR890025|c0_g1_i3	486	520	276	230	808	344	268	434	920	1072	174
GTR68981|c0_g2_i1	plant	2122	KOG2026	Spindle pole body protein - Sad1p	Cytoskeleton	CELLULAR PROCESSES AND SIGNALING	plantrefseq1-16	XP_002437474	hypothetical protein SORBIDRAFT_10g027800 [Sorghum bicolor]	86.5009	2334	563	79.5947	GTR68981|c0_g2_i1	-0.242711	0.10423	GTR68981|c0_g2_i1	-0.277675	0.200229	GTR68981|c0_g2_i1	0.139171	0.769075	GTR68981|c0_g2_i1	0.104206	0.732379	GTR68981|c0_g2_i1	0.18048	0.28716	GTR68981|c0_g2_i1	0.27815	0.113219	GTR68981|c0_g2_i1	-0.169427	0.605493	GTR68981|c0_g2_i1	-0.0717578	1	GTR68981|c0_g2_i1	415	521	456	322	550	502	650	572	366	578	894
XATR871390|c0_g2_i3	plant	2230	KOG2026	Spindle pole body protein - Sad1p	Cytoskeleton	CELLULAR PROCESSES AND SIGNALING	plantrefseq1-16	XP_003557256	PREDICTED: U4/U6.U5 tri-snRNP-associated protein 2-like [Brachypodium distachyon]	89.2857	2301	560	75.3363	XATR871390|c0_g2_i3	-0.23629	0.113122	XATR871390|c0_g2_i3	-0.279562	0.191461	XATR871390|c0_g2_i3	0.144153	0.746699	XATR871390|c0_g2_i3	0.100881	0.746349	XATR871390|c0_g2_i3	0.18687	0.264349	XATR871390|c0_g2_i3	0.272016	0.120077	XATR871390|c0_g2_i3	-0.160865	0.628012	XATR871390|c0_g2_i3	-0.0757185	1	XATR871390|c0_g2_i3	421	529	462	328	556	505	652	584	373	582	906
HTR49039|c0_g1_i1	plant	1829	KOG3634	Troponin	Cytoskeleton	CELLULAR PROCESSES AND SIGNALING	plantrefseq1-16	XP_003560258	PREDICTED: uncharacterized protein LOC100825159 [Brachypodium distachyon]	74.3381	1393	491	80.5358	HTR49039|c0_g1_i1	0.206003	0.506445	HTR49039|c0_g1_i1	0.299818	0.522442	HTR49039|c0_g1_i1	-0.0504809	1	HTR49039|c0_g1_i1	0.0433346	1	HTR49039|c0_g1_i1	0.0515118	0.900271	HTR49039|c0_g1_i1	-0.165116	0.63514	HTR49039|c0_g1_i1	0.0761119	0.925619	HTR49039|c0_g1_i1	-0.140516	1	HTR49039|c0_g1_i1	484	306	216	332	604	586	476	418	484	620	452
XATR854350|c2_g1_i3	plant	483	KOG3634	Troponin	Cytoskeleton	CELLULAR PROCESSES AND SIGNALING	plantrefseq1-16	XP_003564230	PREDICTED: uncharacterized protein LOC100837360 [Brachypodium distachyon]	85.1562	493	128	79.5031	XATR854350|c2_g1_i3	-0.126495	0.93596	XATR854350|c2_g1_i3	0.115866	0.95904	XATR854350|c2_g1_i3	-0.61007	0.425207	XATR854350|c2_g1_i3	-0.367709	0.571819	XATR854350|c2_g1_i3	0.341437	0.47821	XATR854350|c2_g1_i3	0.416966	0.419796	XATR854350|c2_g1_i3	0.132504	0.922148	XATR854350|c2_g1_i3	0.208033	1	XATR854350|c2_g1_i3	86	152	86	58	152	114	182	104	362	258	205
SA-TR33345|c0_g1_i2	plant	1354	KOG3634	Troponin	Cytoskeleton	CELLULAR PROCESSES AND SIGNALING	plantrefseq1-16	XP_003568128	PREDICTED: uncharacterized protein LOC100839301 [Brachypodium distachyon]	74.5407	1252	381	84.4165	SA-TR33345|c0_g1_i2	-0.0630192	0.92019	SA-TR33345|c0_g1_i2	-0.175116	0.691053	SA-TR33345|c0_g1_i2	-0.0431483	1	SA-TR33345|c0_g1_i2	-0.155245	0.642592	SA-TR33345|c0_g1_i2	0.058854	0.832956	SA-TR33345|c0_g1_i2	-0.000334192	0.997318	SA-TR33345|c0_g1_i2	0.113458	0.820783	SA-TR33345|c0_g1_i2	0.0542696	1	SA-TR33345|c0_g1_i2	500	474	322	356	486	490	532	680	514	634	690
ETR33723|c0_g1_i1	plant	1789	KOG1961	Vacuolar sorting protein VPS52/suppressor of actin Sac2	Cytoskeleton	CELLULAR PROCESSES AND SIGNALING	plantrefseq1-16	XP_003574094	PREDICTED: vacuolar protein sorting-associated protein 52 homolog [Brachypodium distachyon]	89.3939	2384	528	88.5411	ETR33723|c0_g1_i1	-0.267712	0.318342	ETR33723|c0_g1_i1	-0.706171	0.0138854	ETR33723|c0_g1_i1	0.205886	0.831878	ETR33723|c0_g1_i1	-0.232572	0.520722	ETR33723|c0_g1_i1	-0.470915	0.0309028	ETR33723|c0_g1_i1	-0.210774	0.316555	ETR33723|c0_g1_i1	-0.0947019	0.979798	ETR33723|c0_g1_i1	0.165439	1	ETR33723|c0_g1_i1	36	52	42	28	28	48	40	50	24	46	80
XATR907149|c1_g2_i3	plant	2476	KOG1961	Vacuolar sorting protein VPS52/suppressor of actin Sac2	Cytoskeleton	CELLULAR PROCESSES AND SIGNALING	plantrefseq1-16	XP_003557717	PREDICTED: vacuolar protein sorting-associated protein 52 homolog [Brachypodium distachyon]	94.7067	3448	699	84.6931	XATR907149|c1_g2_i3	-0.43765	0.0784856	XATR907149|c1_g2_i3	-0.127925	0.880996	XATR907149|c1_g2_i3	-0.239121	0.749714	XATR907149|c1_g2_i3	0.0706036	0.98252	XATR907149|c1_g2_i3	-0.275435	0.349359	XATR907149|c1_g2_i3	0.372161	0.236611	XATR907149|c1_g2_i3	-0.614416	0.114821	XATR907149|c1_g2_i3	0.0331793	1	XATR907149|c1_g2_i3	1720	1212	1072	660	1372	1496	2264	2193	1455	1784	3150
ATR60761|c0_g3_i1	plant	1611	KOG4462	WASP-interacting protein VRP1/WIP, contains WH2 domain	Cytoskeleton	CELLULAR PROCESSES AND SIGNALING	plantrefseq1-16	XP_002445782	hypothetical protein SORBIDRAFT_07g025710 [Sorghum bicolor]	77.1429	1470	420	78.2123	ATR60761|c0_g3_i1	0.234472	0.214701	ATR60761|c0_g3_i1	0.342691	0.185602	ATR60761|c0_g3_i1	-0.0848669	0.972478	ATR60761|c0_g3_i1	0.0233521	1	ATR60761|c0_g3_i1	0.34569	0.0618656	ATR60761|c0_g3_i1	0.356257	0.095752	ATR60761|c0_g3_i1	0.134169	0.771524	ATR60761|c0_g3_i1	0.144736	1	ATR60761|c0_g3_i1	1135	1536	1404	1572	1934	2140	1766	1984	2246	2307	2075
CTR33794|c0_g1_i1	plant	1647	KOG4462	WASP-interacting protein VRP1/WIP, contains WH2 domain	Cytoskeleton	CELLULAR PROCESSES AND SIGNALING	plantrefseq1-16	XP_003568901	PREDICTED: uncharacterized protein LOC100841837 isoform 1 [Brachypodium distachyon]	86.5385	1711	416	75.7741	CTR33794|c0_g1_i1	0.61943	0.00186188	CTR33794|c0_g1_i1	0.173462	0.739994	CTR33794|c0_g1_i1	0.157927	0.865026	CTR33794|c0_g1_i1	-0.288041	0.351722	CTR33794|c0_g1_i1	0.226331	0.37049	CTR33794|c0_g1_i1	0.321132	0.232821	CTR33794|c0_g1_i1	0.0750956	0.91621	CTR33794|c0_g1_i1	0.169897	1	CTR33794|c0_g1_i1	2098	2748	2592	2924	3267	3096	4133	2737	3074	3116	2422
Lisotig09176	plant	2191	KOG0318	WD40 repeat stress protein/actin interacting protein	Cytoskeleton	CELLULAR PROCESSES AND SIGNALING	plantrefseq1-16	XP_003567885	PREDICTED: LOW QUALITY PROTEIN: 66 kDa stress protein-like [Brachypodium distachyon]	92.2951	2973	610	83.5235	Lisotig09176	-0.369672	0.0746209	Lisotig09176	0.154644	0.782225	Lisotig09176	-0.148289	0.882479	Lisotig09176	0.376027	0.183272	Lisotig09176	-0.688228	0.000416969	Lisotig09176	-0.275982	0.293756	Lisotig09176	-0.235547	0.635167	Lisotig09176	0.176699	1	Lisotig09176	1001	1124	960	626	1056	1038	1464	1346	1108	1864	1954
SA-TR98730|c0_g1_i1	plant	399	KOG1830	Wiskott Aldrich syndrome proteins	Cytoskeleton	CELLULAR PROCESSES AND SIGNALING	plantrefseq1-16	NP_001174267	Os05g0198100 [Oryza sativa Japonica Group]	83.4586	605	133	100	SA-TR98730|c0_g1_i1	-0.307683	0.935328	SA-TR98730|c0_g1_i1	-0.123732	NA	SA-TR98730|c0_g1_i1	-1.42221	NA	SA-TR98730|c0_g1_i1	-1.23826	NA	SA-TR98730|c0_g1_i1	-0.336182	0.543697	SA-TR98730|c0_g1_i1	-1.14092	0.104482	SA-TR98730|c0_g1_i1	0.113541	NA	SA-TR98730|c0_g1_i1	-0.691194	1	SA-TR98730|c0_g1_i1	6	0	0	0	4	0	50	0	2	22	2
HTR8521|c0_g1_i1	plant	1534	KOG1830	Wiskott Aldrich syndrome proteins	Cytoskeleton	CELLULAR PROCESSES AND SIGNALING	plantrefseq1-16	XP_003578536	PREDICTED: uncharacterized protein LOC100835981 [Brachypodium distachyon]	81.7043	761	399	78.0313	HTR8521|c0_g1_i1	0.211504	0.617679	HTR8521|c0_g1_i1	0.027012	1	HTR8521|c0_g1_i1	-0.200352	0.91324	HTR8521|c0_g1_i1	-0.384844	0.404082	HTR8521|c0_g1_i1	0.945648	0.000922001	HTR8521|c0_g1_i1	0.447885	0.243093	HTR8521|c0_g1_i1	0.281967	0.704511	HTR8521|c0_g1_i1	-0.215795	1	HTR8521|c0_g1_i1	158	248	104	114	210	206	166	268	284	283	228
SA-TR82584|c0_g1_i1	plant	2221	KOG1830	Wiskott Aldrich syndrome proteins	Cytoskeleton	CELLULAR PROCESSES AND SIGNALING	plantrefseq1-16	XP_003568927	PREDICTED: UPF0481 protein At3g47200-like [Brachypodium distachyon]	74.7731	2163	551	74.4259	SA-TR82584|c0_g1_i1	0.482222	0.895896	SA-TR82584|c0_g1_i1	-0.183619	1	SA-TR82584|c0_g1_i1	-2.24796	0.479133	SA-TR82584|c0_g1_i1	-2.9138	0.15928	SA-TR82584|c0_g1_i1	1.86143	0.189597	SA-TR82584|c0_g1_i1	1.89135	0.370281	SA-TR82584|c0_g1_i1	-2.27364	0.488302	SA-TR82584|c0_g1_i1	-2.24372	0.716969	SA-TR82584|c0_g1_i1	0	2	4	52	12	100	14	2	224	220	4
ETR3597|c0_g1_i1	plant	231	KOG1515	Arylacetamide deacetylase	Defense mechanisms	CELLULAR PROCESSES AND SIGNALING	plantrefseq1-16	NP_001148459	gibberellin receptor GID1L2 [Zea mays]	91.8919	268	74	96.1039	ETR3597|c0_g1_i1	1.19448	0.132466	ETR3597|c0_g1_i1	0.415438	NA	ETR3597|c0_g1_i1	0.408926	NA	ETR3597|c0_g1_i1	-0.370116	0.844904	ETR3597|c0_g1_i1	0.11546	0.903001	ETR3597|c0_g1_i1	-0.592234	0.31097	ETR3597|c0_g1_i1	0.69164	0.465272	ETR3597|c0_g1_i1	-0.0160544	1	ETR3597|c0_g1_i1	20	36	23	20	6	12	6	25	26	28	16
XLTR877160|c7_g2_i3	plant	851	KOG1515	Arylacetamide deacetylase	Defense mechanisms	CELLULAR PROCESSES AND SIGNALING	plantrefseq1-16	NP_001151089	gibberellin receptor GID1L2 [Zea mays]	77.9359	1039	281	99.0599	XLTR877160|c7_g2_i3	0.486937	0.480448	XLTR877160|c7_g2_i3	-0.0511724	1	XLTR877160|c7_g2_i3	0.242891	0.989428	XLTR877160|c7_g2_i3	-0.295219	0.859112	XLTR877160|c7_g2_i3	0.205274	0.825154	XLTR877160|c7_g2_i3	0.601529	0.472397	XLTR877160|c7_g2_i3	-0.173427	0.940715	XLTR877160|c7_g2_i3	0.222829	1	XLTR877160|c7_g2_i3	58	41	11	4	23	49	26	48	13	6	32
HTR25759|c0_g2_i1	plant	602	KOG1515	Arylacetamide deacetylase	Defense mechanisms	CELLULAR PROCESSES AND SIGNALING	plantrefseq1-16	XP_002461382	hypothetical protein SORBIDRAFT_02g001850 [Sorghum bicolor]	72.7811	499	169	84.2193	HTR25759|c0_g2_i1	0.412035	0.906328	HTR25759|c0_g2_i1	0.262959	NA	HTR25759|c0_g2_i1	-0.280224	1	HTR25759|c0_g2_i1	-0.429299	0.950843	HTR25759|c0_g2_i1	0.30185	0.0770196	HTR25759|c0_g2_i1	0	1	HTR25759|c0_g2_i1	0.30185	0.48606	HTR25759|c0_g2_i1	0	1	HTR25759|c0_g2_i1	32	70	12	30	0	52	50	18	48	68	46
GTR126188|c0_g1_i1	plant	1387	KOG1515	Arylacetamide deacetylase	Defense mechanisms	CELLULAR PROCESSES AND SIGNALING	plantrefseq1-16	XP_002461499	hypothetical protein SORBIDRAFT_02g003610 [Sorghum bicolor]	71.8563	1181	334	72.2422	GTR126188|c0_g1_i1	-0.139653	1	GTR126188|c0_g1_i1	-1.13975	0.640627	GTR126188|c0_g1_i1	-1.83389	0.370598	GTR126188|c0_g1_i1	-2.83398	0.0449975	GTR126188|c0_g1_i1	-1.01247	0.475062	GTR126188|c0_g1_i1	-0.983661	0.530348	GTR126188|c0_g1_i1	0.933247	0.748671	GTR126188|c0_g1_i1	0.962059	1	GTR126188|c0_g1_i1	2	50	16	62	186	18	24	172	580	600	18
SL-TR8661|c0_g1_i1	plant	1066	KOG1515	Arylacetamide deacetylase	Defense mechanisms	CELLULAR PROCESSES AND SIGNALING	plantrefseq1-16	XP_002461501	hypothetical protein SORBIDRAFT_02g003630 [Sorghum bicolor]	83.8583	1061	254	71.4822	SL-TR8661|c0_g1_i1	0.912556	0.157847	SL-TR8661|c0_g1_i1	-0.436415	0.832571	SL-TR8661|c0_g1_i1	0.0680648	1	SL-TR8661|c0_g1_i1	-1.28091	0.132385	SL-TR8661|c0_g1_i1	-0.145491	0.907664	SL-TR8661|c0_g1_i1	0.452076	0.687776	SL-TR8661|c0_g1_i1	-0.0167707	1	SL-TR8661|c0_g1_i1	0.580796	1	SL-TR8661|c0_g1_i1	15	30	18	12	6	10	12	21	27	28	4
XLTR914351|c0_g2_i1	plant	671	KOG1515	Arylacetamide deacetylase	Defense mechanisms	CELLULAR PROCESSES AND SIGNALING	plantrefseq1-16	XP_002462498	hypothetical protein SORBIDRAFT_02g026816 [Sorghum bicolor]	78.1553	768	206	92.1013	XLTR914351|c0_g2_i1	0.48223	0.41974	XLTR914351|c0_g2_i1	0.610032	0.50608	XLTR914351|c0_g2_i1	0.0351973	1	XLTR914351|c0_g2_i1	0.163	0.944924	XLTR914351|c0_g2_i1	0.450467	0.42378	XLTR914351|c0_g2_i1	-0.261991	0.788588	XLTR914351|c0_g2_i1	0.508395	0.709562	XLTR914351|c0_g2_i1	-0.204063	1	XLTR914351|c0_g2_i1	146	103	65	34	118	238	142	67	78	53	106
SL-TR21526|c0_g1_i3	plant	505	KOG1515	Arylacetamide deacetylase	Defense mechanisms	CELLULAR PROCESSES AND SIGNALING	plantrefseq1-16	XP_002460997	hypothetical protein SORBIDRAFT_02g038880 [Sorghum bicolor]	71.3115	394	122	72.4752	SL-TR21526|c0_g1_i3	-0.0458191	1	SL-TR21526|c0_g1_i3	-0.660704	NA	SL-TR21526|c0_g1_i3	0.27899	0.95673	SL-TR21526|c0_g1_i3	-0.335895	0.789404	SL-TR21526|c0_g1_i3	0.383873	0.533887	SL-TR21526|c0_g1_i3	0.275515	0.808178	SL-TR21526|c0_g1_i3	-0.198734	0.95535	SL-TR21526|c0_g1_i3	-0.307092	1	SL-TR21526|c0_g1_i3	29	38	15	16	36	21	25	24	44	20	37
GTR244547|c0_g1_i1	plant	341	KOG1515	Arylacetamide deacetylase	Defense mechanisms	CELLULAR PROCESSES AND SIGNALING	plantrefseq1-16	XP_002461116	hypothetical protein SORBIDRAFT_02g041020 [Sorghum bicolor]	83.3333	415	102	89.7361	GTR244547|c0_g1_i1	-0.0595461	NA	GTR244547|c0_g1_i1	0.64256	NA	GTR244547|c0_g1_i1	-0.579039	NA	GTR244547|c0_g1_i1	0.123067	NA	GTR244547|c0_g1_i1	0.222001	0.704906	GTR244547|c0_g1_i1	-0.685134	0.398668	GTR244547|c0_g1_i1	0.281819	NA	GTR244547|c0_g1_i1	-0.625316	NA	GTR244547|c0_g1_i1	2	0	0	0	2	4	0	4	4	5	2
XLTR877160|c7_g3_i1	plant	243	KOG1515	Arylacetamide deacetylase	Defense mechanisms	CELLULAR PROCESSES AND SIGNALING	plantrefseq1-16	XP_002463276	hypothetical protein SORBIDRAFT_02g041040 [Sorghum bicolor]	78.2051	322	78	96.2963	XLTR877160|c7_g3_i1	1.34934	0.0322404	XLTR877160|c7_g3_i1	1.06775	0.299366	XLTR877160|c7_g3_i1	0.109327	1	XLTR877160|c7_g3_i1	-0.17226	0.98633	XLTR877160|c7_g3_i1	-0.00914358	1	XLTR877160|c7_g3_i1	-0.948347	0.219701	XLTR877160|c7_g3_i1	1.13335	0.31325	XLTR877160|c7_g3_i1	0.194142	1	XLTR877160|c7_g3_i1	136	204	159	309	169	153	32	215	385	401	135
XLTR895925|c3_g3_i2	plant	1035	KOG1515	Arylacetamide deacetylase	Defense mechanisms	CELLULAR PROCESSES AND SIGNALING	plantrefseq1-16	XP_002463277	hypothetical protein SORBIDRAFT_02g041050 [Sorghum bicolor]	82.7586	1075	261	75.6522	XLTR895925|c3_g3_i2	2.66508	0.00660139	XLTR895925|c3_g3_i2	1.68078	0.306047	XLTR895925|c3_g3_i2	0.376789	1	XLTR895925|c3_g3_i2	-0.607511	0.785121	XLTR895925|c3_g3_i2	-1.53782	0.0669603	XLTR895925|c3_g3_i2	-1.74918	0.0197758	XLTR895925|c3_g3_i2	0.380543	0.647775	XLTR895925|c3_g3_i2	0.169187	1	XLTR895925|c3_g3_i2	44	92	363	441	323	74	60	541	335	282	20
SA-TR39315|c0_g1_i1	plant	499	KOG1515	Arylacetamide deacetylase	Defense mechanisms	CELLULAR PROCESSES AND SIGNALING	plantrefseq1-16	XP_002455176	hypothetical protein SORBIDRAFT_03g005570 [Sorghum bicolor]	71.7949	479	156	93.7876	SA-TR39315|c0_g1_i1	0.856821	NA	SA-TR39315|c0_g1_i1	-0.287861	NA	SA-TR39315|c0_g1_i1	0.802456	NA	SA-TR39315|c0_g1_i1	-0.342225	NA	SA-TR39315|c0_g1_i1	0.801595	0.219632	SA-TR39315|c0_g1_i1	0.429316	0.509289	SA-TR39315|c0_g1_i1	0.432251	NA	SA-TR39315|c0_g1_i1	0.0599721	1	SA-TR39315|c0_g1_i1	4	10	8	0	2	2	0	4	2	0	2
DTR42847|c3_g1_i1	plant	278	KOG1515	Arylacetamide deacetylase	Defense mechanisms	CELLULAR PROCESSES AND SIGNALING	plantrefseq1-16	XP_002452312	hypothetical protein SORBIDRAFT_04g023520 [Sorghum bicolor]	78.022	285	91	98.2014	DTR42847|c3_g1_i1	1.40121	0.00282707	DTR42847|c3_g1_i1	0.384242	NA	DTR42847|c3_g1_i1	0.555259	0.699358	DTR42847|c3_g1_i1	-0.461706	0.552696	DTR42847|c3_g1_i1	0.157329	0.811252	DTR42847|c3_g1_i1	0.591394	0.314506	DTR42847|c3_g1_i1	-0.214095	0.935143	DTR42847|c3_g1_i1	0.21997	1	DTR42847|c3_g1_i1	33	29	20	25	8	13	12	21	19	32	15
SA-TR62128|c2_g2_i5	plant	366	KOG1515	Arylacetamide deacetylase	Defense mechanisms	CELLULAR PROCESSES AND SIGNALING	plantrefseq1-16	XP_002449290	hypothetical protein SORBIDRAFT_05g007290 [Sorghum bicolor]	77.8689	460	122	100	SA-TR62128|c2_g2_i5	0.188158	0.880238	SA-TR62128|c2_g2_i5	-0.0953544	1	SA-TR62128|c2_g2_i5	0.211048	1	SA-TR62128|c2_g2_i5	-0.072464	1	SA-TR62128|c2_g2_i5	0.442227	0.582738	SA-TR62128|c2_g2_i5	0.665851	0.418005	SA-TR62128|c2_g2_i5	0.227894	0.913494	SA-TR62128|c2_g2_i5	0.451518	1	SA-TR62128|c2_g2_i5	29	17	10	2	10	32	9	19	6	5	26
Lisotig12762	plant	1336	KOG1515	Arylacetamide deacetylase	Defense mechanisms	CELLULAR PROCESSES AND SIGNALING	plantrefseq1-16	NP_001049575	Os03g0252100 [Oryza sativa Japonica Group]	80.8383	1290	334	75	Lisotig12762	1.97745	0.0638372	Lisotig12762	0.876965	0.740246	Lisotig12762	1.2161	0.654861	Lisotig12762	0.115616	1	Lisotig12762	2.28179	0.0189309	Lisotig12762	1.90712	0.0911402	Lisotig12762	0.511523	0.876911	Lisotig12762	0.136855	1	Lisotig12762	286	814	1204	3220	894	338	530	1918	761	362	620
XATR563052|c0_g2_i1	plant	375	KOG1515	Arylacetamide deacetylase	Defense mechanisms	CELLULAR PROCESSES AND SIGNALING	plantrefseq1-16	NP_001051515	Os03g0790500 [Oryza sativa Japonica Group]	76.2295	475	122	97.6	XATR563052|c0_g2_i1	0.103628	1	XATR563052|c0_g2_i1	-2.12108	0.0349539	XATR563052|c0_g2_i1	-0.0631981	1	XATR563052|c0_g2_i1	-2.2879	0.0153355	XATR563052|c0_g2_i1	1.52401	0.00654711	XATR563052|c0_g2_i1	1.1712	0.05528	XATR563052|c0_g2_i1	0.479473	0.805403	XATR563052|c0_g2_i1	0.126665	1	XATR563052|c0_g2_i1	18	26	40	20	36	10	18	66	44	48	32
SA-TR88995|c1_g3_i2	plant	1410	KOG1515	Arylacetamide deacetylase	Defense mechanisms	CELLULAR PROCESSES AND SIGNALING	plantrefseq1-16	NP_001055531	Os05g0410200 [Oryza sativa Japonica Group]	82.0359	1442	334	71.0638	SA-TR88995|c1_g3_i2	2.59078	0.00054282	SA-TR88995|c1_g3_i2	-0.26434	0.94952	SA-TR88995|c1_g3_i2	1.57939	0.218426	SA-TR88995|c1_g3_i2	-1.27573	0.258346	SA-TR88995|c1_g3_i2	-0.922776	0.32759	SA-TR88995|c1_g3_i2	-1.44086	0.144434	SA-TR88995|c1_g3_i2	-0.0401783	0.997624	SA-TR88995|c1_g3_i2	-0.558263	1	SA-TR88995|c1_g3_i2	296	398	1078	1366	2670	318	230	884	611	405	261
XATR898466|c0_g1_i1	plant	739	KOG1515	Arylacetamide deacetylase	Defense mechanisms	CELLULAR PROCESSES AND SIGNALING	plantrefseq1-16	NP_001057131	Os06g0214300 [Oryza sativa Japonica Group]	71.4976	681	207	84.0325	XATR898466|c0_g1_i1	0.0207437	1	XATR898466|c0_g1_i1	-0.18486	NA	XATR898466|c0_g1_i1	-0.927418	0.72495	XATR898466|c0_g1_i1	-1.13302	0.426045	XATR898466|c0_g1_i1	-0.364625	0.742292	XATR898466|c0_g1_i1	-0.514498	0.710359	XATR898466|c0_g1_i1	-0.507331	0.811819	XATR898466|c0_g1_i1	-0.657204	1	XATR898466|c0_g1_i1	46	4	12	10	2	58	22	40	62	20	22
HTR21963|c0_g3_i1	plant	1303	KOG1515	Arylacetamide deacetylase	Defense mechanisms	CELLULAR PROCESSES AND SIGNALING	plantrefseq1-16	NP_001058947	Os07g0162400 [Oryza sativa Japonica Group]	81.1146	1352	323	74.3668	HTR21963|c0_g3_i1	0.847494	0.287217	HTR21963|c0_g3_i1	1.59941	0.106435	HTR21963|c0_g3_i1	0.416633	0.940056	HTR21963|c0_g3_i1	1.16854	0.247454	HTR21963|c0_g3_i1	-0.899458	0.258194	HTR21963|c0_g3_i1	-0.792939	0.349156	HTR21963|c0_g3_i1	0.714249	0.635255	HTR21963|c0_g3_i1	0.820769	1	HTR21963|c0_g3_i1	488	498	770	726	476	740	486	540	312	901	578
SA-TR64882|c0_g1_i3	plant	267	KOG1515	Arylacetamide deacetylase	Defense mechanisms	CELLULAR PROCESSES AND SIGNALING	plantrefseq1-16	NP_001058949	Os07g0162600 [Oryza sativa Japonica Group]	71.25	280	80	89.8876	SA-TR64882|c0_g1_i3	-0.409212	0.630412	SA-TR64882|c0_g1_i3	-0.827063	NA	SA-TR64882|c0_g1_i3	-0.405735	NA	SA-TR64882|c0_g1_i3	-0.823586	0.460181	SA-TR64882|c0_g1_i3	0.286043	0.797358	SA-TR64882|c0_g1_i3	0.270674	0.820635	SA-TR64882|c0_g1_i3	-0.491782	0.81343	SA-TR64882|c0_g1_i3	-0.50715	1	SA-TR64882|c0_g1_i3	2	0	6	2	4	0	0	10	8	12	4
ATR8891|c0_g1_i1	plant	279	KOG1515	Arylacetamide deacetylase	Defense mechanisms	CELLULAR PROCESSES AND SIGNALING	plantrefseq1-16	NP_001058951	Os07g0162900 [Oryza sativa Japonica Group]	89.1304	440	92	98.9247	ATR8891|c0_g1_i1	0.316594	0.577004	ATR8891|c0_g1_i1	-0.546273	0.621118	ATR8891|c0_g1_i1	0.0623511	1	ATR8891|c0_g1_i1	-0.800517	0.244201	ATR8891|c0_g1_i1	-0.0367453	0.9885	ATR8891|c0_g1_i1	0.789922	0.519708	ATR8891|c0_g1_i1	-0.0715272	0.993419	ATR8891|c0_g1_i1	0.75514	1	ATR8891|c0_g1_i1	2	2	4	0	0	0	2	0	2	5	0
SL-TR15984|c0_g2_i1	plant	694	KOG1515	Arylacetamide deacetylase	Defense mechanisms	CELLULAR PROCESSES AND SIGNALING	plantrefseq1-16	NP_001060440	Os07g0643100 [Oryza sativa Japonica Group]	78.2353	631	170	73.487	SL-TR15984|c0_g2_i1	0.510988	0.554158	SL-TR15984|c0_g2_i1	0.833848	NA	SL-TR15984|c0_g2_i1	-0.675894	NA	SL-TR15984|c0_g2_i1	-0.353035	0.808192	SL-TR15984|c0_g2_i1	1.38013	0.127674	SL-TR15984|c0_g2_i1	-1.05787	0.302368	SL-TR15984|c0_g2_i1	1.63206	0.273524	SL-TR15984|c0_g2_i1	-0.805947	1	SL-TR15984|c0_g2_i1	6	8	8	2	9	27	6	11	17	16	4
Lisotig05480	plant	1137	KOG1515	Arylacetamide deacetylase	Defense mechanisms	CELLULAR PROCESSES AND SIGNALING	plantrefseq1-16	NP_001060441	Os07g0643400 [Oryza sativa Japonica Group]	70.4478	1188	335	88.3905	Lisotig05480	1.41275	0.0126413	Lisotig05480	1.04269	0.246329	Lisotig05480	0.242049	0.992577	Lisotig05480	-0.128015	1	Lisotig05480	0.986227	0.117567	Lisotig05480	-0.0720222	0.944892	Lisotig05480	1.2013	0.231326	Lisotig05480	0.143046	1	Lisotig05480	1383	2331	2365	4544	2331	1804	712	2939	4515	4594	1851
DTR42847|c3_g7_i1	plant	1328	KOG1515	Arylacetamide deacetylase	Defense mechanisms	CELLULAR PROCESSES AND SIGNALING	plantrefseq1-16	NP_001062032	Os08g0475000 [Oryza sativa Japonica Group]	77.6758	1211	327	73.8705	DTR42847|c3_g7_i1	-0.0295798	1	DTR42847|c3_g7_i1	0.200423	0.955969	DTR42847|c3_g7_i1	0.604874	0.741483	DTR42847|c3_g7_i1	0.834876	0.347329	DTR42847|c3_g7_i1	0.462094	0.623452	DTR42847|c3_g7_i1	0.0784	0.961322	DTR42847|c3_g7_i1	0.140175	0.959813	DTR42847|c3_g7_i1	-0.243519	1	DTR42847|c3_g7_i1	18	8	20	8	4	18	8	18	0	0	20
XATR943638|c4_g1_i1	plant	972	KOG1515	Arylacetamide deacetylase	Defense mechanisms	CELLULAR PROCESSES AND SIGNALING	plantrefseq1-16	NP_001062034	Os08g0475100 [Oryza sativa Japonica Group]	78.5408	895	233	71.9136	XATR943638|c4_g1_i1	0.771413	0.275561	XATR943638|c4_g1_i1	0.537326	0.735076	XATR943638|c4_g1_i1	0.689674	0.695238	XATR943638|c4_g1_i1	0.455587	0.725339	XATR943638|c4_g1_i1	2.64258	1.30477e-05	XATR943638|c4_g1_i1	1.40365	0.0728295	XATR943638|c4_g1_i1	0.797391	0.591874	XATR943638|c4_g1_i1	-0.441542	1	XATR943638|c4_g1_i1	73	216	88	120	136	67	56	184	96	90	125
[truncated: 21,807 more rows]
[truncated: 47 more columns]
