# Supplementary material for: Microbiome and ecotypic adaption of Holcus lanatus (L.) to extremes of its soil pH range, investigated through transcriptome sequencing
Source: Microbiome. 2018 Mar 20;6:48. doi: 10.1186/s40168-018-0434-3 (PMC5859661; doi:10.1186/s40168-018-0434-3)
Supplement: Supplementary file 9 — Plant transcripts in fasta format. Transcript-ids in the fasta file correspond to those described in Additional file 8. Compressed .tar.gz text file. (GZ 8552 kb) [file 40168_2018_434_MOESM9_ESM.gz]

Archive with 1 entries (1 files):
- PlantIds.fasta
