# Supplementary material for: Microbiome and ecotypic adaption of Holcus lanatus (L.) to extremes of its soil pH range, investigated through transcriptome sequencing
Source: Microbiome. 2018 Mar 20;6:48. doi: 10.1186/s40168-018-0434-3 (PMC5859661; doi:10.1186/s40168-018-0434-3)
Supplement: Supplementary file 9 — Plant transcripts in fasta format. Transcript-ids in the fasta file correspond to those described in Additional file 8. Compressed .tar.gz text file. (GZ 8552 kb) [file 40168_2018_434_MOESM9_ESM.gz › PlantIds.fasta]

>XLTR889626|c1_g6_i8
AAGATGGTGTACGACTACTACGCCTCCGGCGCAGAGGATCAGTGGACGCTCAGGGAGAACAGGGATGCCTTCTCAAGAATCCTGTTCCGACCACGCGTTCTGATCGACGTGTCCAGTATCAACATGGCCACAAACATCCTGGGCTTCGACATCTCCATGCCTATCATGATCGCTCCGACGGCCATGCAGAAAATGGCTCACCCTGAAGGAGAGCTTGCAACTGCAAGAGCAGCAGCTTCTGC
>XATR115499|c0_g1_i1
GCCGTCCGCGCCGACGAGCCCCGCCCTGTCCAGCGCGAAGCGCACCGGCAGCCGCTGCAGGTCCACGTCGTGCACCACCTGATCGTACCCGCGCTGAAGGAAGGACGAGTAGATGGCGCAGAACGGCTTCAGCCCCTCTGTCGCAAGCCCCGCGGCGAACGTCACGGCGTGCTGCTCCGCGATGCCCACGTCGAAGCACCGCTCCGGGAACCGCTTCTGGAAATAGTTTAGCCCCGTGCCACCGCCCATGGC
>SL-TR1943|c0_g1_i2
GGCGCCGGCGACTTCCTCGGCTTCCACACGCAGATCACCCGCCGCGGGAGCAGCTCCGCGACGGTCTTCCAGAACACGCCGTCGTCCTGGTGGATGAGGTTCTCCTCCCCGAGCTGCTCCACCAGGTACTTGGCGAACTCCGGCGGGTCCTCGTGGCCGAACTCGGTGCGCACCTCCAGGACCACCAGCTCCGACACGGTCTCGGCCAGGAACCGCTTGACGTCGGCGAGGACCACGTCGACCGAGTAGGTCGCCAGCACGCC
>SA-TR87065|c2_g1_i1
CTCGTCGTGAATTACCCGTCACACATTTGTACAAGGCGCTAGCCGTGTTCGGCCGGCATGGCCAGGTCATCGGCATTGAAGTTCACGGTGCGCAGGAAGCCGGCGGTGCTGGTGGCGCCAATAGCACCGACGCCGCGGGAGCTTAAGAGGCTGTCGGACATCGACGACCAGGACGGGCTGCGCTTCCACGTCGCCTCCATCCATTTCTTCCGTCGACGTCATGCCGGAGGCCGGGACGACGACCCCACGCCGGTGCTCCGGGACGCCGTCGCTGCGGCGCTGGTGCATTACTACCCGCTAGCAGGGCGGCTCAGGGAACTCGAGGGCCGTAAGCTCGCTGTTGACTGCACCGGCGAGGGCGT
>XATR907496|c0_g3_i1
GTCGCGTCTCCCCGTCCGGCCATGCGGTGGAATGCACCGGCGAGGGCGTCTGGTTCGTGGAGGCCGCCGCGAGCTGCGCGCTCGCCGACGTGGACGGCCTCGAATGCTGCCCGCTGCTCATCCCCGGGGAGCTCCTCCTCCCGCGCCCTCCCTCCGGCGAGAAGCTCGACGGGCTCATCCTCATGGTCCAGGCGACGAGGTTCACCTGCGGTGGGTTCGCCGTCGGGATCAGCTTCAGCCACGTGGTGTTCGACGGGCAGGGCGTGGCGCAGTTCCTCACGGCGGTTGGCGAGCTAGCGCGGGGGCTCCCGGCACCGTCGGTGTCTCCGGTGTGGGGCCGCGACGCTATCCCGGATCCTCCCAGCCCGCCGCCGCCGCAGCTCACGGAGTTCAGGTTGGTGACCCAGGTTGTCGACATCTCCGCGGAGAGCATCGCGCGCGTCAAGGACGAGTTCAAGCAGGCTGCCGCGGCATCAACGGGGGAGGGTTGCTCCACCTTCGACGCGGTGACGGCCGTGGTGTTCAAGTGCCGCGCGCTGGCGCTGGCCGCGGCGCTCCCGGACGGCGCTGAGGTCCGGGTCGGCTTCGCCGCCAGCACGCGGCACCTCCTCCACGGTGTGCTCCCGGCGGTGGACGGCTACTACGGCAACTGCGTGTACCTGGCGGGCGTGACCAGGACCGGAACGGCCGTCCAGGAGGCGGCGCTGGCGGAGCTAGTCGGCGCGGTACGGGAGGTGAAGGAGTCTGTCGCTGCGCGGTTCGCGGACTGGATGCGCGGTGTCGGTCACTACGCCGTGCCGCTAGACTACAGCACGGTGATGGTGTCGGACTGGAGCCGCCTCGGGTTCGGCGAGGTGGACTACGGCTTCGGCGTGCCCGGATACGTGTTCCCGCTCAACGACCATGTCAACTTTGTCGCGGCACTCAACTACGTCAGGCCGCCGGCGCCCAGGCGCGGGGGGATCAGGGTGGTGCTCCGCTGCGTCGAGGAGCCGCACGCCGCCGTGTTCGCCACCGAGCTCGCCAAGTTCGCCTAGAGGCAATGTAACGATTCACGCATGCGTTCTTCTTGGGCATGTAGTACATGTTCATGTGAGATGAGGCGTTTCAGACTGAATGAGTGAATAAAAGTCGT
>XLTR951622|c2_g7_i1
ATCAGCTCCAATCTCGCGGACAATGGCGTCGATCACCTCCACCGCGAAGCGGCACCGGTTCTCGAGGCTGCCGCCGTACTCGTCTGTGCGGTCGTTGGAGCTGTCCTTCATGAACTGCTCTAGGAGGTAGCCGTGCGCGCCGTGGATCTCCACGCCGTCGAAGCCCGCCTCGATGGCGTTCCGAGCGGCGCGCCTGAAGTCGTCGACGATCGCGGGGATCTCGTCTACGCGGAGCCGGCGGGGCTTGGAGTAGGCGATGCCGGCCTCGGCGTCGGGCGTGACCTGCTTGTCCGTGCTG
>GTR90928|c1_g1_i1
CGACGCCGTCCACCGCAAGGGCGCCCTCTTCTTCTGCCAGATCGGCCACATGGGAAGGGTCTCCACCAACGATTTTCAGCCAGGTGGGCAGGCGCCCATCTCCAGCACGGACAAGCAGGTGGCGCCCGACGCCGAGTCCGGCGCGGTGTTCTCCAAGCCCCGGCAGCTTCGGACGGACGAGATCCCCGCGATCGTCGACGACTTCAGACAGGCCGCCCGGAACGCCATGGAGGCGGGGTTCGACGGCGTGGAGATCCACGG
>XATR909158|c0_g3_i1
CTATAAATGGATATACTGCCTTGCGATAACACTATCCCACTCATCTTCTTCCTCCAGCAGCCCACTCAAGCTAGCTAGCAGCTACCGCCATTGATCGGAGCTCAAACTCAGAAAGATAGTGCAGCCATGGAGCCCATCCCTCTCCTGACGTCATACAAGCTGGGCCAGCTCGACCTCTCCCACAGAGTGGTGCTGGCCCCGCTCACACGCCAGCGCTCCTACGGCAACGTCCCGCAGCCGCACGCCGCCATATACTACGCGCAGCGAGCAAGCGCCGGCGGCCTCCTGATCACGGAGGCCACGGGCATCTCCGACACGGCGCAGGGGTACCGCGACACCCCGGGGATCTGGACGGCGGAGCACGTCGAGGCGTGGAAGCCCATCGTCGCCGCCGTCCACGCCAAGGGTGCCTTGATCTTCTGCCAGA
>XATR946498|c0_g3_i5
CACCGGATCGTCCTGGCGCCGCTCACCCGGCAGCGCTCCTACGGCAACGTCCCGCAGCCGCACGCCGTCCTCTACTACGCCCAGCGCTCCACCCCCGGCGGCCTGCTCATCACCGAGGCCACGGGCGTCTCCGACACGGCGCAGGGGTACAGCGACACGCCGGGGATCTGGACGGCGGAGCACGTCGAGGCATGGAAGCCCATCGTCGCCGCCGTCCACGCGAAAGGAGCTCTGATCTTCTGCCAGATCTG
>XATR551399|c0_g1_i1
AGCAACAACAAAAAGAATGAGACCTGATTTCAAAATCTCTTAAATAAGCAACTTCTCAATTGCGTCTTTCATATTCTGGATTTGGGATCTCAGCTGGGACCCTTCGTTGGCAGTAACTGCTGCTGCAACAACAGGTCTTGAAACACCACAAGCACGTCCAAGAGCTTTCTTAGATAATACAAAAACGTATGGAACGTTCTTATCTTCGCACAACAAAGGTAAATGAAGAATGATCTCGATTGGTTCTGCATCTGCTGCAAGAACAACAAACTCAGCGATACCTCGATTCAAACACTTCGTTGCTTCATTGGCTCCTTTCTTCAGTTGCTTATAGTTATTAGCTTGTTGAACCAAATCCAAAATCGTGTTCGTTAGTTGAGGATCTGCAAGAGGATACGCCTTAGGATTAACCACAGAAGAATCTGCCATTTTGATTACAAAAAG
>XATR890508|c0_g1_i1
ACGCAGAGACGCCCGAGTCGCGCGTCTTCTACTACAAGATGTCGGGCGACTACTACCGCTACCTGGCCGAGTTCAAGTCGGGCTCGGCAAAGCAGGAGGCGGCGGAGGACGCCAAGACGGCGTACAGCTCGGCGCAGAAGATCGCCGTCGGCTCCGACGACGAGGAGGGGCTGCCGCCGACGCACCCCATCCGCCTCGGCCTCGCGCTCAACTACTCCGTCTTCTTCTACGAGATTCTCGGATCTCCGGACAAGGCGTGCGAGCTCGCCAAGACGGCCTTCGACGACGCCATCGCGGAGCTCGACCAGCTGCACGAGGAGTCGTACAAGGACGCGACGCTCATCATGCAGCTGCTCCGCGACAACCTCACGCTCTGGACGTCGGACGCGGAGGACG
>XATR879180|c5_g1_i2
CGCGGGCGGGTGGGGGGTGCGTGTGCTATTGTGGGGGAAAAAAAGCAAACACACTCTGTCTACTTGGGCTTCTCCTCGGGGACGGCGGCCTTTTCGTCGTCCTTGTCGTCGCCCTGCATGTCGCTGGTCCAGAGCGTGAGGTTGTCGCGCAGCAGCTGCATGATCAGCGTGCTGTCCTTGTAAGAGTCCTCGGGCAGGCTGTCCAGGTCCGCGATCGCCTCGTCGAACGCCTTCTTCGCGAGCTTGCAGGCGCTGTCGGGCGAGCCCATGATCTCGTAGTAGAAGACGCTGAAGTTCAGCGCCAGGCCCAGGCGGATCGGGTGCGTTGCGGCCAGGTCCTTCTCAGCGATCTGCGACGCCGCCTGGTACGCCTGCAGCGCGTTCTCCGCGGCCTCCTTCTTCTTCTGTGCCGTCGCGAACTCGGCGAGGTAGCGGTGGT
>XATR888948|c1_g1_i2
CAAAATGCAAGGTGATTATTATCGCTACAAAGCTGAATTTTCTGCTGATGAAGATCGTAAAACCGCCGCAAATCAAAGCTTAGAAGGATACCAACAAGCTCTTGATGCTGCTCAAAAACAACTTGCTTCTACCAATCCTATCCGTTTAGGATTGGCATTGAACTTTTCAGTATTCTATTATGAAATCATGGATGAAAAAAATAAGGCTTGTGAATTAGCAAAGAAGGCATTTGATGAAGCTTTAGGAAAATTGGATGAACTTTCAGAAGATAGTTACAAAGATAGTACAGTGATTATGCAATTATTG
>DTR164162|c0_g1_i1
TTCTTCGGCTCCGTCTTCTTGGTTATCAGAAGTCCACAAAGTCAGATTGTCTCGCAGAAGTTGCATTATTAAGGTAGAATCTTTGTACGATGCTTCGTTCAGTTTATCGAGCTTCGAGATTGCCTGATCAAAGGCACTCTTTGCTAACTCACAGGCCTTCTTCTTGTCCTTCAGAATCTCGTAGTGGCAAACAGAGTAGTTGAGTGCAAGTCCTAATCGGATGGGGTGGGTGGCTTCCAGTTTCTCCTCTGCAATGG
>XLTR877680|c0_g1_i1
GAACGATATGATGAAATGGTTGAAGCAATGAAAAAAGTTGCTCGTACTAATACTGAGCTTACCGTTGAAGAAAGGAATCTTCTTTCAGTTGCATACAAAAACGTTATTGGTGCACGTAGAGCTGCATGGCGTATAATTGCATCGATCGAACAAAAGGAGAAATCTAAAGGTAATGAGGCTAACGTTCAGAAGATAAAGAGCTACGCAAAGAAGATTCACAAAGAACTCAATGATATTGTTAATGATGTTATGGATGTTATTGACAAACACTTGATTGCTCATGCTACAACCGAAGAATCAAAAGTATTTTATTATAAAATGAAAGGAGATTATTATAGATACAAGGCTGAATTTACACAAGATGATGAACGTAAACAGGCTGGAGAGAAGAGCTTAGAAGGATATCAACAAGCTTTGGACACTGCAAATTCCCATCTTGCAACCACCAACCCAATTCGTCTTGGATTAGCTTTAAATTTCTCTGTTTTTTATTATGAAATTCTTAATGAACAATCCAAAGCTTGTGAATTAGCAAAGAAGGCGTTCGATGAAGCAATTGCTAAACTTGATGATTTATCTGAAGACAGTTACAAAGACAGCACAGTAATAATGCAACTACTTCGTGATAATCTTACATTATGGACTCAAGGTGATGATGATGAAAATTCTTAAATTGCCCAACTTAATTTATTAATTTATTATTTGGACTTTTATGGACCTTTTCTATAACTTTATTAT
>GTR105741|c0_g2_i1
GATAAAGGTTACGATACCAAATCGGCTGCAAGCTACCAGTCTGCCCTGACGGCAGCCGAGAAAAGTCTGGCTCCAACACACCCCATCCGATTGGGTTTGGCGTTGAATTATTCTGTCTGTTATTACGAAGTGCTCAAACAGCCCAAAAATGCTTGCGAATTGGCCAAAAAAGCATTCGATGAGGCCATTTCAAAACTTGATCAATTGGACGAAGCTTCCTACAAAGATTCCACCTTAATCATGCAACTTCTACGAGACAACCTGACGCTCTGGACATCCGATCAAAATGCTGATGGAGGTGACGATGAGAA
>GTR371724|c0_g1_i1
ATGGCTATGACCATTGCTGAAGAAAAATTAGAGCCCACACACCCTATCCGCTTGGGATTGGCTCTCAATTTCTCTGTGTGCCATTATGAAATTCTCAAGGACAAGAAAAAGGCCTGCGAGTTGGCGAAGAGTGCCTTTGATCAGGCAATCTCGAAACTCGACAAACTTAACGAGGCGTCGTACAAAGATTCTACACTGATTATGCAACTTCTCCGGGATAACCTGACTCTATGGACATCGGACAACCAAG
>XATR449314|c0_g1_i1
GCAAGATAAGCCTTTACACCTGCAGCAGTTGGCTTCATGGTCTCAGATCCCTCCTTCCAATTCGCAGGGCAAACTTCACCATGCTTCTCAACAAACTGGAATGCCTTAACCAACCTAAGTGCTTCATCTACATTCCTTCCAACTGGCAAGTCATTGATGGTTATCTGCCTGACCACTCCCTTCGGGTCAACAATGAAAAGTCCGCGAAGTGCTACTCCTGCATCAGGTCCGTCTTGAATTAGCACGCCGTAGTCCCTTGATAGAGACTTGTCAACATCAGCTATGATTGGAATCTTCATTCCACCAAGTCCTCCTTCCTTGCGTGGAGTGTTGATCCATGCAAAGTGACTGAACTGTGAGTCAATCGAAGCTGCTACAACCTCGCAATTTATAGCACGGAACTCATCCGAGCGGTCACTGAATGCGATTATCTCGGTTGGGCATACGAATGTGAAGTCTAATGGGTAGAAGAAGAGGAGGAGCCACTTTCCCTTGTAATCAGTTAACTTTACTTCCTTGAACTCTCCGTTTACAACTGCTGTCTTTGCGAACTCTGGTGCTGCCTTTCCTACGAATACTTTTGACATCTTAGTGGGTTTATTTAAAGTGTTTAATAAGCTTTTAAAGCTTGTGTGTTTTAGTGTTTTCTTTT
>XATR888131|c1_g1_i1
TCCCTCGCCGAACCTCAGCGCCACATCGCATATTCCCTGGGTGATGGACTCGATGCGCATGGGCTCGTCGTAGTTGAAGCGGTGGGACTGGGACTCGACGCGCGCGTGGTCGACGAGCGTGCGCGCGTCGGCGGTGAGGCCGGACATGGCCACGCCGCAGTGGCTGTCGATCTCGACGATCTTCTCGATCGACGACGACTCGAGGAGCGGCGACGACACGCGCTTCTCCACAGCGATGACGACGCCCTCCTTGCTGCACACGCCCACCGCCGTGCTCCCGAGCTTGATCGCCTCGCGCGCGTACTCGACTTGGAAGATGCGGCCTTCCGGGGAGAAGGTGTTGACACCCCTGTCGTATTCACTTCGGAACTGGAACGCCATCTCCGCACGCCGCGCTCAGCAGCAGCTGTGCTCTGCTCAGCTCAGCTCTGCTCTGCCCACCACGCGCAGCGAGCGCGTCCTGTGGGGCCGCGAAGCTCGGACGGCGCGAAGACGCGAAGACGCGAAGC
>XLTR942335|c0_g1_i1
GTCCCAAAGTCCCTCGATGAGGACGACATTGCGCTCCTGAAGACCTACGGCCTGGGACCGTACACCACCTCCATCAAGACCGTGGAGGACGACATCAAGAAAATAGCCAAGCGCGTGAACGAGATGAGCGGCATCAAAGAATCAGACACTGGGCTCGCTCCACCAAGCCAGTGGGATCTCGTCGCAGACAAGCAGATGATGCAAGAGGAGCAGCCACTTCAGGTGGCAAGGTGCACCAAGATCATCGACGCTGGAGGAGAGGACGCAAAGTACATTATCAACGTGAAGCAGATAGCCAAGTTTGTGGTTGGCCTCGGGGACAGGGTTGCGCCCACCGACGTGGAGGAGGGCATGAGAGTGGGGGTGGACAGGAACAAGTACCAGATACAGATTCCCCTCCCTCCCAAGATCGACCCCACCGTCACCATGATGACCGTCGAGGAGAAGCCGGACGTCACCTACAAGGACGTCGGAGGAAGCGAGGAGCAGATCAAGAAGCTCAGGGAGGTCGTCGAGACTCCCCTCCTTCACCCAGAGAGATTCGTGAACCTGGGTATCGATCCTCCCAAGGG
>XLTR918161|c0_g1_i1
AAACAATCAAAAATGTCACAAACAGACAAAAAAACGACCCCCCAACAGACTCAAACACTAGAGTCAATGGATATTGTATTTGAGGACAAAGACATTCAAAATATGTCACCTGAAGATATTTTAATCAAAGCTAAAATGATTGATAATGAATGCATGATGATGCAACATCAAATTAGAGTGCTCAACGAAGATAAAAAATCGCATTTGCATAGAATTAATGATAATAAAGAAAAGATTAAATTGAATAAGAAACTCCCTTATCTTGTGGGACATGTTGTTGAGGTTATTGATATGCCACCTGAGGATAATGATGAGGATGGTGCTAACGTTGACTTGGATTCTAAGAGATCTGGAAATTGTGTGGTCATTAAAACTACTTCGAGACAAACTATATTTCTTCCTGTTGTTGGTTTAGTGGAACCTAAAGATTTGAATCCTGGTGATTTGATTGGTGTTCATAAGGAAAGTTATTTAATTTTGGAAATGTTACCTAGAGAATATGATTCTCGTGTAAAAGCTATGGAGGTAGATGAGAAACCAAAAGAGAAATATAATGATATTGGTGGATTGACTCCACAAATTCTTGAGTTACAAGAAGCTATTGTATTACCAATTACCCACAGAGAATTTTTTATTGCTCTTGGTATTCATCCTCCAAAGGGAGTACTTTTATATGGTCCTCCTGGTACTGGAAAAACTCTTTTAGCTAGAGCATGTGCTTGTGAAACTAAAGCCACATTTTTAAAATTAGCAGGACCTCAATTAGTACAAATGTTTATTGGAGATGGAGCAAAATTAGTAAGAGATGCCTTTGAATTGGCAAAAGAAAAAAAACCTACTATTATTTTCATTGATGAATTAGATGCAGTAGGTGCTAAGCGTATGGACAGTGAATTATCAGGAGATAGAGAAGTTCAAAGAACTATGTTAGAACTATTAAATCAACTTGATGGATTTTCTAGCGATGATCAAAT
>XATR594801|c0_g1_i1
TAAAAATGTCCGGGGCGGCTTTGGCCGAGATCGGTCTCACTCCAGTTTCAGATGAGAAAGAGACGAAAGAGACTTCGTCCATGGACATTGATGCTACATTGGAAGATGCTTGTGTCACAAGTGATGAGTTGTATTCACAACTGAAAGCTGCCCAGCGCCAACTTGAGTTTTTGGACATTCAGGAAGAGTACATTAAGGACGAGCAGAAATATTTAAAACGGGAGCTAATTCGTGCAAAAGAAGAGGTGAAGCGCATTCAGAGCGTTCCGCTTGTCATTGGCCAGTTCATGGAAATGATTGATGCAGAGACAGGTATTGTTTCTTCTACCGCTGGTCAAACCCACTACGTTCGTATCTTATCCACCATTAACCGTGAACTCCTGAAGCCAAACGCGTCTGTGGCCCTTCATCGGTATTCCAATTCGGTTGTGGATACTCTACCCCCAGAAGCCGATTCATCGATCACTCTGATGCAAATGACAGAGAAACCGGATGTGACTTACTCAGACATCGGTGGCTTAGATGTTCAGAAGCAAGAGTTGAAAGAAGCGATCGAATTGCCATTGACCCACTTTGAACTGTACCAGCAGATTGGAATTGATCCTCCTCGTGGAGTTCTGCTCTACGGTCCACCTGGCACAGGAAAGACAATGATTGCGAAGGCTGTCGCCCATCATACCACTGCCTCGTTTATTCGAGTGGTTGGCTCAGAATTTGTTCAAAAGTATCTTGGCGAAGGACCGCGAATGGTCCGCGATGTCTTTCGGCTTGCCCGTGAGAATGCGCCTGCGATTATTTTCATCGATGAGATTGACGCGATTGCAACAAAGCGGTTCGACGCTCAAACAGGGGCTGACCGAGAAGTGCAACGTATTTTGTTGGAGTTGCTCAATCAAATGGATGGATTCGA
>XLTR903154|c0_g1_i1
ACAGAATGGGTCAAGGACAAAGTGGATTACCTGGAGCACGTCCTCCAAATCAAAATGAAAAAAAGGATGCAAAAGACAAAGAAAAGAAGAAATATGAGCCACCTCCCCCAAGAACAACAGTAGGAAGAAAGAAAAAGAAGAGAGGACCAGAGGCTGGCACCAAACTACCAGAAGTGAAACCCCATACAAGATGCAAACTGCGTCTGCTAAAACTTGAGAGAATCAAGGACTACTTGCTGATGGAAAAGGAATTTGTTCAAAATCAGGAAATCTTGAAGCCAACAGAAGAAAAAACACAAGAAGAAAGATCCAAAGTTGATGATATCAGAGGAAGTCCCATGGGTGTTGGAAATTTGGAAGAGATAATCGATGACAACCATGCAATTGTTTCGTCTGCAGTTGGCCCAGAATATTATGTTACAATATTGTCATTTGTTGACAAGGATCAATTGGAACCAGGCTCTTCAGTTCTTTTGCACAATAAGGTTCATTCCATTGTTGGATTGCTCCAAGATGAAGTAGATCCTATGGTCAGTGTAATGAAAGTAGAAAAAGCACCTCTCGAGTCATATGCTGACATTGGTGGATTGGAGGAACAGATTCAAGAAATAAAGGAAGCAGTAGAATTGCCATTAACACATCCAGAACTTTATGAAGATGTTGGAATTAGACCACCAAAAGGTGTTATTCTTTATGGAGAACCTGGTACCGGCAAAACTCTCCTGGCCAAAGCAGTGGCAAACTCAACTTCTGCTACTTTCCTTCGTGTTGTTGGATCTGAACTGATCCAAAAATACCTTGGTGATGGCCCAAAACTTGTCAGAGAGTTGTTTAGAGTTGCAGAGGAGCTTGCACCATCCATTGTGTTCATTGATGAAATCGATGCTGTTGGAACAAAACGTTATGATGCTCATTCAGGAGGAGAAAAAGAAATTCAGCGCACAATGTTGGAATTACTCAACCAACTCGATGGCTTCGACTCGCGTGGTGATGTCAAGGTGATCATGGCAACAAACAGGATTGAGACCCTTGATCCTGCTCTGATTCGTCCTGGAAGAATCGACAGAAAAATTGAATTTCCGTTGCCAGATGTCAAAAACAAAAGAAAAATTTTCCAAATTCACACCACAAAGATGACCCTTTCGGATGATGTCAATTTGGAAGAATTCATCATGACAAAAGACGATCTTTCAGGTGCAGACATCAAAGCAATTTGCTCCGAAGCTGGGTTGTTGGCTCTTAGAGAACGAAGAATGAAAGTCACGCAAGCTGACTTCAGGAAAGCCAAGGACAAGGTGCTCTACAGAAAGAAAGAAGGAGTTCCTCAGGGATTGTACCTATAAGTTCACA
>XLTR555039|c0_g1_i1
ATTGTGTCCATCAATGATCCCAAAGTTTGGACAATATTAGATGTCATCAACTTATTCACATCTTCTTCCAAGTGTCTCTTTGGGTCTAATTTGCCTACGTTATGGATTGCAAGCTTCTCTTTAGTTAATTTTTGTTCATCTTGAATAATTTTTTCGTAATTTTTCGCAAGTTCCAACATTTCCTCAACCATTTTAGCGTTATTCTTATCGACATCTTCGAAATCTTCAAGCAATAAACCACTGGTCCATTTCTTCTTATGTAAGTTCAGCAGCATTTTCTGTTCCAACTCATTTTTTCTGTAATTAATAGCGAGGGAATAGTAGTGACGATTTAAACCGTGAATTAAAGCCTGGATAGAAGCTTTATGCAAATGGCCTAAGTTGGAAGTAGTTTGACGTGGTTCTTGACCCATAACCATGACTTGGGGATTTATCAGCCTAAATGCATCGATAACTACTTTTCCTTTTACGCTCTGAATTGGGTCTACGACTACAGCAACAGCTCTTTGGTTGAGAGCTTCAAATGCTTGTTGTGTATTGATATCAACTCCAGAGAGCCAACAACCAAATCCAGGGTGACTGTGATACCAACCCACAACAATTTCTGGTCTTCCTGTTTGCTTTAACATTTCCAACATTGCTGTTTGAAAAACAGGATCTACAGCCTCTACACTTACACCCGTTCCACTTTGTGGCATTGCAAATACATCGACCACTCGCACAGTATAATCATCAATAAAATTTCCCAACATAAGCCCCATAACCTCCATGGGTACTCCAGCTCTACCATGTTTCAACATTTTGAGTAAAGCCAAAGAAGAAATATGAACTGTTTCTGCTGTATCTACCACAGGTGCATCCACTCCTGGAGTGGCCCCTCCTAATCCCATGTATCTCGAAAAATCCATTCCTCTACACTTACACCCGTTCCA
>XLTR575152|c0_g1_i1
AAGTCAATCCTTCTGTCCATTTCTTCTTGTGAAGATTCAAAAGCATTTTCTGTTCCAACTCATTTTTTCTGTAATTGATGGCAATTGAATAGTAATGTCGATTCAATCCATGAATAAGTGCCTGAATCGATGGCTTATTCAGATGTCCAAGATTTGATGTTGTTTGACGAGGTTCCTGACCCATCATCATCAGTTGAGGATTGATGAGTCTAAAAGCATCTATCACCACTTTTCCTTTTACACTCTGGATGGGATCAACTACAACAGCAACTGCTCTTTGGTTCAAAGCTTCAAAACTCTGTTGAGTATTGATATCAACACCGGAAAGCCAACAACCAAATCCAGGATGACTGTGATACCATCCAACAACA
>XATR931129|c0_g1_i2
AGAAAAACTTAGGTCAAAGGCACCCCGTTTTGAAGCGCATTCCAACCAGCAATTCTGCAGGTACCTCTTCTACTTGGGCAAAATCAGAACAATTCAGTTGGAGTACACCGATGCTAAAGAAAGCCTCCTGCAAGCTGCTCGGAAGGCACCACTGGCAGCTCGTGGCTTTCGTATCCAGTGCAATAAATGGGCTATCATAGTAAGGCTGCTTCTTGGGGAGATCCCAGAGAGAACTGTTTTCATGCAG
>XATR133019|c0_g1_i1
GTTCGGTTTGCAACTGCTCGCGCAAGCAAAGTCTTTCCTGTTCCAGGAGGGCCATAGAGTAACACTCCTTTGGGAGGGTCGATTCCGAGGTTGACAAATCTTTCAGGATGCAAAAGTGGGAGTTCTACAACTTCTCGAATTTTGTCAATTTGTTCTTTGGAGCCACCAACATCCTTGTAGGTCACGTCAGGTTTTTCTTCGACCGTCATCATCGTAACAGTTGGATCGATTTTGGGAGGAAGAGGAATTTGAATTTGGTACTTATTTCGATCAACACCAACACGCATTCCTTCCTCGATATCTGTGGGAGCAACACGATCCCCAAGCCCAACCACAAATTTTGCAATTTGCTTAACATTTATAATGTATTTAGCATCATCAGTTCCAGCATCAATTATTTTTGTGCATCTT
>XATR752727|c0_g1_i1
GTACAAGAACATTAATGAATTAGATGAAATAGATATGGGTATGCATGATCCTCAGGGTACAAGAACATTAATGTCACACAGATGCGACTATCCACAAATCGATCTCTAGTGTTGATCATGTCACCAGTAGGGGGAAAAAGCATCCTGTCCACTACCTCGTTGACTCATTTGTAGAAGTCGAAGTCTGTCTCAGGCTTCTTCACGTTGGTCCGGTAGCCCTTCTCGAAGTCCTTGGGGAGGACAACATACCGATTCCTGCGGACAGCATGCAAGCCGGCTTCTTGGCAAATAGCCGCGATATCAGCGGCGCTGATTTTATCCGGTCTCGAGACATAATCTTCCAAATCGACCTCGTCGCCCAAGTTCATCTTAGCAGTACAGACCTGGAAAACGAGCCTCTTCTGCCTACGGTCCGGCAGAGGGAACTCGATCTTCCTGTCCAATCTCCCAGGACGCAGCAGAGCAGGATCTAGAGTATCTGCCCGGTTGGTGGCCATGATAACCTTGACATTCACCGTCTGGTCGAATCCATCCATCTGATTGAGTAGCTCCATCAGGATCCGCTGAACCTCTCGGTCAGCA
>XLTR66447|c0_g1_i1
CTTGTGTTCATGAGTTCTGGTGGCACCAATGCTCCCCCGTCAATTGAGCAGTTGCGGATAAAATACAGGCAAAAATTTATCGAGCACAAGGATTTAGAGCTTAGAACAAAGAAAGCAAAAGAGGATGTGCACAAGATGCAAAGAGACTACGAGAAGACAGAAGACGACCTGAAAGCGGTCCAAAACGTGGGTCAAATTATTGGAGAAGTGTTACAGAAGCTTGACGATGAGCGATTCATCGTCAAGGCGTCGAGCGGTCCTCGATATGTGGTGGGATGCCGAACAAAGGTGAATAGAGATAAACTTCTGCCTGGTGTGCGTGTGGCCCTCGATATGACCACACTCACAATCATGCGAAACCTTCCAAGAGAGGTTGATCCAATGGTCTTTCACATGCTCAACGAGGATCCTGGAAACGTCTCTTACGATGATATTGGTGGTCTGAGCGATCAGATTCGAGAGCTCAGAGAGGTGATCGAGCTTCCTTTGACCAATCCTGAGCTCTTTCTTCGTGTTGGAATCAAACCTCCCAAGGGTGTTTTACTCTATGGCCCCCCAGGAACCGGCAAAACGTTACTTGCGAGAGCGTTAGCGAAGAACATCAAAGCGAGTTTCTTGAAGGTCGTTGCGAGTGCGATCGTAGACAAATACATCGGAGAAAGCGCACGTATCATTCGTGAAATGTTTGGCTATGCCCGCGAGCATGAACCTTGCGTCATTTTTATGGATGAGATCGATGCCATTGGAGGAAGAAGGTTTTCTCAAGGAACATCGGCCGATCGAGAGATTCAACGCACATTGATGGAGCTCCTGAACCAATTGGACGGATTTGACACACTGGGCAAAGTAAAGATGGTGATGGCCACCAACAGACCTGACGTTTTAGATCCAGCGTTACTCCGTCCTGGTCGTCTTGACCGAAAAATTGAAATTCCTCTTCCAAACGAAAGTGCTCGTTCTGATATCATTAAAATTCACGCGTCAACGATTGCGAAGCACGGCGAGATTGACTATGACGCAATTGTCAAATTAACTGACGGCTTTAACGGTGCCGACATGCGAAATGTGTGCACTGAAGCAGGGATGTTCGCGATTCGAGATGATCGCGATTATGTCATTGAAGAAGATTTTATGAAGGCTGCACGTAAGATTGGAGATGCTAAAAAACTAGAAGGAACTGCAGCATACGAAAAAG
>XATR821145|c0_g1_i1
ATGGTGCCAAACTCGTCCGAGACGCGTTCGCGCTCGCCAAAGAAAAATCACCCACCATCATCTTTATAGACGAGCTGGACGCCATAGGAACCAAGCGTTTCGACAGCGATATTTCTGGTGACAGGGAGGTGCAAAGGACCATGCTAGAGCTCCTCAATCAGCTCGATGGTTTCAGCTCCACCGAAGATATCAAGGTTATTGCAGCGACAAACAGAATCGATATTTTGGATCCAGCACTGTTGAGAAGCGGTAGACTCGACAGAAAGATCGAGTTCCCATTGCCAAACGAAGAAGCAAGGGCTAGAATCTTGCAAATTCACTCCAGAAAAATGAACGTGAGCAAGGACGTGAACTACGAAGAACTCGCGAGATGCACGGTGGACTTCAACGGAGCACAGCTGAAGGCAGTGTGTGTGGAAGCTGGCATGCTGGCCCTGCGTCGTGAGGGCACCACCATCTCTCATGAAGATTTCATAGAAGGAATCGCACAAGTTCAAGCGAAGAAGAAGGCCAATCTTGCTTACTAT
>XATR222599|c0_g1_i1
GTGGCCGAGGTCTGATTTGCCACTGCTTTTGCGAGAAGCGTTTTGCCAGTGCCGGGGGGACCATACAGAATGACGCCCTTGGGGGGCTTGATGCCTATTTCTTCGTACAGCTCGGGGTGTGTCAATGGCAGCTCAACAGCCTCCTTGATTTCTTGGACTTGTGCTTCGAGGCCACCGATATCGGCATATGATTCCAGTGGCGCCTTTTCGACCTTCATTACACTGACCAAGGGATCGACCTCATCTTGAAGTATGCCAACTACAGAGAGTGCTTTGTTGTGCAACAAGACCGAGCAGCCTGGTTCTAGCTGATCCTTGTCTACGAAGGACATGATAGACACATAGTACTCTGGGCCAACAGAAGAAGAGATGATGGCGTGATTGTCGTCGATGATCTCTTCCAACGAGCCAACATGCATGGGTGTGCCTCTCAAATCATCCACTTTAGAACGCTCCTCCTGAGTTTTCTCTTCTTGTGGCTTGAAACGTTCTTGGTTTTGAATGAACTCTTCTTCCAATAGCAGCCAGTCCTTTATCCTCTCCATTTTCAGAAGACGAAGCCGACATCTGGAATGTGGCGTAACAGCTGGGAGTTTGGCCCCTATTTCTGGACCTCTCCTCTTCTTCTTCTTTCCGATTCTGGATGGTGCTGGGGGCTCGTACTTCTTCTTCTCTTTATCTTTACCATCTTGCTTCTTGTCCTTATCGCCGCCAGGTCCTCCTGGGCCTCCTGGACCGCCTGGAAAACTAGTTCCCTGACCCATTTAT
>GTR97469|c0_g1_i1
CTGACTTTTTGACCAAAGGATGGACAACTCTGTAACCAACAAATTTACCTTCCTATCAGGCAAAGTAAACAGGATCTATTCCACTTTAGCAACTTTTCTTTGCTCAATTTGGCCAGTCAATTCACACTGCATCTCAGTCCAACTTGTTGGGACCAGCGTACCACCAGCTATACTTTGGGCAGAAACAACTCCAAGTTCATTCTTGGCAGTTGAAAGGTAGTATGCCCTTGCATCACCAAGAGATAGAACTAGAGCTCTAACAATGTCGCCAGGTCGATATGACTGGTACATATCCACCTTATCAATCTCAGTTGCACGAACATCTTGCTGCCTTAACATGCCAGTGAACTTTTCCTTGACAGCCTTCGAGTCAACACACATAATATCTGCAGAAGCCATCCTAGCCATAACCTTCGTCACACGGGCAATGACGACGCTCCCTGGCTGCGGCACGGCTCCGTGGGCCTTGTGCCCGACCACCTCCACCGTGGACCTCTGGTCGGAGGAGCCAGGAGTGGGGGGCGCGACGCGGCGGCGGCCGGTGACCGACGCGCGCACGGAGTGGCCGTCGGCGTA
>XATR541316|c0_g1_i1
GCACACGCTTCCAACATTGTCACAGCCATCTTCTTGGCATGTGGTCAAGATCCAGCTCAGAATGTAGAAAGTTCAAATTGCATGACAATGATGGAACTTGCTGCCAATGGAAAGGATCTTCATGTAACTGTCACTATGCCTTCTATTGAAGTTGGTACTATTGGTGGTGGAACACATTTGAACAGTCAGTCTGCTTGTTTGCAAATGCTGGGAGTGAAGGGAAGTTCTGAAACCAACCCTGGATCTCATGCTGAACGCCTTGCTAGAATTGTTGCTGCTA
>SA-TR56198|c3_g1_i10
GTTTGGAGGTGAAACCACCATCATAATTCCTTGACGAAGGCACGCCTGCCATTACTCCCGGAACTGGGTTATAAGTATCACTACTCCAGCAGCGAGCGCTAGAGCAGTTGAATATGTCTGTGAGAGTGCTTGCTTTGATCCCAAGATTCTGACCAAGAGCAAAGGCCTCAGAGACCCCAAGCATGCTGATAGCCATAGCCATGTTGTTACAGATCTTTGCGGCCGAGCCATTTCCAGCCCCGCCACAGTAGATTAGCTTTTTTGCCATTGCGAGAAGTAGAGGCTTCGCTGCTACATATGCTTCCTCTAAACCACCCACCTATACATCATTCCTTTGCACCAAAGTAAGACTCAAGCCCTTCTATCTAATATGATTGTTCGATACATCAAAGTCTCAGTATTTTCCTGGTGATAACAATAAGTTATGGGATGCAAGGAATGATACCATGAAAGTCAGTGTCCCAGCTTCTGCGGCAGGAACACCTCCCGATACTGGAGCATCCAGCATCATCGGCTTTTCAGCATAGCCTTTCTTTTCTTTTAAG
>DTR6074|c0_g2_i1
CTTCAGGACTTCCTCTCCCATTCTCTTGCATCCAACCAGTGTCGTTCCAGGAGAATATATGTCCCTAGTTCGGAACCCTTTGTTCAATGTTTGTGTAACTGCGGTTTCAATCCTCTTTGCAGCATTTTCGGCACCAAGGCCATATTTCAAGAGCATCGCACCACTAAGAATTGTAGCTAATGGGTTTGCCTTGTCCTGCCCAGCAATGTCAGGGGCAGAGCCATGAATAGGTTCAAATAGACCCGGTCCCGATTCACCAACACTAGCAGATGCGAGCATTCCAATACTTCCTGTGATCATTGATGCTTCGTCCGATAATATGTCACCAAAAATATTGTTTGTCACAATTGTGTCGAACTGTTTAGGATTCCTAACAAG
>SL-TR8243|c0_g2_i8
TGCACAACAGGGCTAGCTGATCGGTTTGGCAAGAATAGAGTGTTCAATACACCGTTGTGTGAACAGTTCTTCTCAAACAGGGTATTGCCGGATTTGCTATTGGCTTAGCAGCAATGGGTAATAGAGCTATTGCCGAAATCCAGTTTGCAGATTATATCTTTCCAGCATTTGATCAGATCGTTAACGAAGCAGCTAAATTCAGGTATAGAAGTGGAAATGAATTTAACTGCGGAGGTTTAACAATTCGATCTCCATATGGTGCTGTTGGACATGGTGGTCACTACCATTCACAGTCACCAGAGGCTTTCTTCTGCCATGTTCCGGGCCTGAAGGTTGTCATACCACGGAGCCCACGTGAGGCCAAGGGACTGTTGTTGGCTAGCATTCGTGACCCAAACCCAGTTATATTTTTCGAGCCAAAGTGGTTGTACCGCCTGTCTGTT
>CTR32149|c0_g1_i1
GAGGTGGGGGAGGACGAGGACGACGAGAAGCCGGTGCCGGAGGCGGTGTCTTCCTCAGGGTTCCAGTTCGCGGCACCACCAGAGGGCTACATCGAGCCGGCTCCGTTCGACGAGCTCCCGCCCGAATCGCCAGAGGATGTGGCGGCGGCGTACGAGGCGCTCTACGGACCGGCATTCAGCGGCGAGTCGTTGATGGGGAACAATGTGTTCGAGGTGAAGGTCGTAGACCCAGTCGACATGGACCGGGACCAGCGCCCCAACGACGACTTCAGCGAGCGCGTCGTGCAGGTCAGCAGAGTCACCAAGGTCGTCAAGGGTGGCAGGCAGCTCTCCTACCGCGCCCTCGTCGTCGTCGGCGACATGAAGGGACACGTTGGTGTGGGCGTCGGCAAGGCCAAGGAAGTCTCAGAGGCCATCACCAAGGCTGCCATGAATGGCCGCCGCAATCTTGTTACAGTGCCACTAACCAAGTACTGCACCTTCCCGCACAGAGCCGAGGCGAACTTTGGAGCAGCGACGGTTCTGCTGCGGCCTGCTTGCCCTGGATCTGGTGTCACTGCAGGTGGAGCGGTGAGGGTTGTGTTGGAGATGGCTGGAGTTGAAAATGCTCTTGGGAAGCAGTTGCGGAGCAAGAACCTCCTCAACAACGCAAGAGCTACCGTCAAGGCGACCCAGATGATGAGACAGTTCTCAGATGTTGCGGCAGAGCGCGGCCTTCCAATGGAGGAGTTATGGAAATGATCAAACAAATCAAAAGCTTCAGCTTCCTGACGGAATTCTTTTCTTTCTTCTGCTGTATTTGTTGAGTTCGTTTTCAGTTGTATCTATCTACTGGGACAAGTTTTCTTCTCTAATCTACTCCGGAATCCACAGAAAGTTAAGTTGCTATGTAGCTTCCTTCTATCTGTACATCATTGGAGCAAATCAGCAAAAATGTTAA
>SA-TR52925|c0_g2_i4
CCGTGGACACGCTGAAGCTGCTGGCGTGCGTGGACGCGCTCAACGGGCTGGTGCACGCGGTGCTAGGGTCCAACCCCAGCGAGACCTGCTGCCCGTTGCTGTCCGGCGTTGCCGACCTGGACGCCGCGCTCTGCCTCTGCACCACCATCAAGGCCAAGGCGCTCGACATCAGCCTCGTGCTCCCCGTCGCCATCTCGGTGCTCGTCAACCAGTGCGGCAAGAACGTTCCCGAAGACTTCCAGTGCCCCGGGACTCCGCCGCCATCCCCTGTGAGCCCCCCGACGCCAACACCGGTGACCCCGCCACCGACGCCGGTTACGCCACCTACACCGACTCCTGTTACGCC
>XATR585901|c1_g1_i1
TGCGGTTGCGGCGCTCCTCGGCAGAGCGGACGCGAACGATGTGCGAGTGAATGGCGCACGAGATGCAGTACATCATCTTCAGGTACATCTTCGGCAGCTGGTACTTGTCGAAGACGCAAGCCTCAGTGATATCGCGAACAGCGACAGCCTCAACCATGTTGCGCACCAGGAAGCGCTTCACGGCCTTGTCCTTCGGGCACGAACGGCCACAGTTCGAGCAGCGGATGGGGCGGACGTGACCGCGACCATGCTTTTCGCGGCCCGTGTTGCGTCGCTTCTGCGTCATTTTGTTCGAGAGAAC
>GTR114161|c0_g1_i3
GCATCTATTGGCATCTTTAACATGAGCTTAAAACTTCTGGAACAACTTCACGCCTTTCTGACCACTGGTCGATTCCTCAACCTTGATGACGTTGAAACGAACAGTCTTAGAAAGCGGACGGCACTGGCCAATCGTGACATTGTCACCCTCCTTCACACGGAAGCACGGTGAGCAGTGGGCCGGAACGTTGGTGTGGCGCTTCTCATAACGGTTGTACTTGGCCACGTAGTGCAGGTAATCGCGGCGCACAATGATGGTGCGCTTCATCTTCGCAGACTTCACAACACCTTTCAGAATACGGCCTCGAATGCTCACGTTGCCAGTGAACGGGCACTTCTTATCCACATACGAGCCATCAATGGCCTCCTTCGGGGTCTTGAAGCCCAGTCCAATATTCTTCCAGTAGCGAACCGACTTCGCCTTGCCTTTCTTGCCCGCAGTATGAACGTGAGCAAGAAACACACCGCTTTGCTTCTGGAATGCCTTCTCAGTTTGTTCAGCCATAGATGCCCAATATCAATCAAA
>XLTR948648|c3_g1_i2
ACCAAGACCAAGCGTTTCTGGCGTCAGATTGGCTTGGGCTTCAAGACCCCCAAGGAGGCCGTTGAAGGCACCTACGTTGACAAGAAATGCCCGTTCACTGGCGACGTTTCCATTCGTGGCCGTATTCTGAAGGGCACTGTCCGATCGGCTCGCATGAAGCGCACCATTATCGTTCGTCGTGATTTCCTCCACTACATTGCTAAATACAACCGATTCGAGAAGCGTCACAGCAACACGCCCGCCCATTGCTCTCCTTGCTTCCGCATCAAGGAAGGCGACCAAGTCGTCATTGGCCAGTGCAGACCCCTCTCCAAGACCGTGCGATTCAACGTTCTGAGAGTGGATGCTGCTGTTGAGGGTGGTGTCAAGCTCTTCAACAAGTTCTA
>XLTR871573|c4_g2_i2
ATTCACATGGAGATCGTATGTTCCTATGTGATGTTTTTATGCCACTAAAGCAGAAGCTGTGGATGATTCGTATTTCCATGTTGGTGGTAAAGCTTTTTTGGTCTTGTAATAACGTGCCAAACGATGTACACGTGATTCAATCAAAATTAAACGAAATTTGGAATCAGTATCTTTACGATTTTTTTCCAAGTGACGACGAATGTTCACAGCTTTTTTAATCAAATGATACAAATCTTCAGGTAATTCTGGAGCCAAACCAGCAGTTTTGAGGATACGTAAAATTTTAGATCCAGTGACAGAGTTTACTTGTGGGATACCCATAGAATCACGCAATACAACACCAATTTGAGACGGAGTCATACCCTTTTTGGCATATTTGTAGATTTCCTCCTTCACTTGTTCTGGTTCAGTCTTACACCATGACGGTGGATTAAGACGATAGGGTAATGATGAACGGGAAATACCCTTACCGTTGCTATGCATACGACCCATGGTTGCTTAGGGGGGAATAACAGAATGTTTTCTGTGTTGGTTTGATGGAATGATGAAGCCCTCTCCAA
>GTR37252|c0_g1_i1
ATAATAATTTATTAAGAAATATATATAATAAAAGAACTATTATTTATTCTCTTAAAGAAATATATATAGAGAGAGAGAGAGAGATATTTCCAATTTTAATTGATTTATGAAACCAATGCAGATGCAGTTGCTGCCTCATACTTCCAGACTGGTGGGAGTGCACGGCTCTTCTTGTAGTAACGTGCGAGTCTGTGAATACGGGACTCGATCAAAATCAAACGGTACTTGCTGTCCTTATCCTTATGGTTCTTCTCTAAATGTTTACGAACAGATACTGCCTTCTTGATCAAGTGGTAAAGATCCTCTGGAATGCTTGGTGCCAATGCGTTTGCCTTGAGAACACGTAGAACCTTTGTTCCAGTAATGCTCTTAATCTGACCAACTCCATGGGAATCACGGAGGATAACTCCAATTTGAGAAGGAGTCAAACCCTTCTTGGCGAGCTTGCAAATATGTTCAGCAATCTCTTGAGCAGAGAGTTTCATCCATGATGGTGGGGTGCGCTTGTATGGAAGTGCGCTACCTGAGATACCCTTTCCTGGTGCATGCATACGACCCATTTTAAAAAAATAATGAAGTGGTTTATAAAGTAATTATATTTAAAGG
>XATR925442|c1_g1_i1
ACTTAAGTTTCTAGTACGTAGAACCACCTGAAACAACAAAATGGGTCGTATGCACTCAGGAGGAAAAGGTATTTCGAAATCGGCGCTACCATACAGACGCACCGTGCCATCATGGCTCAAACTCACCACAGAGAACGTCAAGGAGCAAATCTTCAAGTTGGCGAAGAAAGGCCTCACGCCATCGCAGATTGGTGTGATTCTCCGTGACTCGCACGGAGTTGCCCAAGTGCGTTTCGTCACCGGCAGCAAGATCTTGCGTATCTTGAAGGCCAAGGGTCTAGCGCCCGATCTTCCAGAGGACCTTTATCACTTGATCAAGAAGGCCGTCTCCATCCGAAAGCACTTGGAGCGAAACCGAAAAGATAAAGATGCCAAGTTCAGGTTAATTTTGGTCGAGAGCAGAATTCACAGGTTGGCTCGTTACTACAAGTCAAAGTCCAAGTTGCCACCAACCTGGAAATACGTTTCGGCGACAGCTTCGGCCTTGGTAGCCTAAATGTATTATTTGACCGAAGACGAAAAACAAACAAAAATCGTTTGTGACCTAACTCTAACACCACTAGACCGAACTGTTTTTGTTATGTGATTTTTCTATAATTAAAATAATAATAAA
>XLTR942057|c1_g2_i2
GTTGGAGAAGCACACACGTCCAGCACAAAAATGTTTCTTTCCACCAAAAATAGCTTATGAAATCAAGGCAGAGGCGGTAGCAGATTCGTATTTCCAGGTTGGGGGCAACACCTTTCGGGTTTTGTAATAACGAGCGAGTCTGTGAACTCTGCTTTCGACAAGGATCAATCGATATTTGGAATCTTTGTCTTTTCTGTTCTTTTCCAAATGCTTTCTTACAGCGACTGCCTTCTTGATTAAGTGGTACAAGTCCTCAGGAACAGCGGGAGCGAGACCATTTGCCTTCAAGATTCTGACGACCTTGTTTCCAGTTACGTTCTTGACTTGGGCAATTCCGTGAGAGTCTCTCAAAATAACACCAATTTGAGATGGGGTAAGTCCCTT
>XATR858713|c5_g2_i2
AGGTGGTAGAGGTCCTCGGGGATCGACGGCGCGAGGCCGTTGGCCTTGAGGATGCGCAGGATCTTCGAGCCGGTGATGCTCCTCACCTGCCCGATGCCGTGCGAGTCGCGGAGGATGACGCCGACCTGGCTGGGCGTCAGACCCTTCTTCGACAGCTTGCAGATGTGCTCGGCGACCTCGGGCGCCGAGACCTTGAGCCACGACGGCGGCGTGCGCTTGTACGGCAGCGCCGAGCCCGAGATACCCTTGCCGGGATTGTGCATGCGACCCATTTTGGGCTGGTGATGAGGACAACCACAACAAGGACCCA
>XLTR287584|c0_g1_i1
TGGGTCGTATGCACAGTAGCGGAAAGGGTATTGCTGCCTCAGCTATCCCTTACAAGAGAACACCTCCTTCTTGGTTAAAACTTTCCCCTGAAGATGTCTCTAAACACATTTGCCGATTAGCCAAAAAGGGTCTCACTCCATCACAAATTGGTGTCATTTTACGAGATTCTCACGGAATCCCCCAAGTTAAAAACGTTACTGGTAGCAAAGTCTTAAGAATTTTGA
>XATR901739|c0_g1_i1
GATGAGTTTTATTAAGGACCCCTTTTACAATCTTCTACCACGGCGACCACCCTTCCTTCTAGTACTGTCCGTTGGAATTGGTGTAACATCCTCAATACGACCAATGCTCATGCCAGCACGGGCAAGAGCTCTAAGTGCTGATTGAGCACCAGGCCCAGGGGTCTTTGTTCTGTTACCACCAGTTGCTCTGAGTTTGATGTGGAGAGCAGTTATGCCCAGTTGCTGGCACCTGACAGCGACATCCTGTGCAGCAAGCATGGCCGCATAGGGGGAAGACTCATCTCTATCAGCCTTCACCTTCATACCGCCTGTAACACGGACAATAGTTTCCTTTCCAGACAGATCAGTGACATGAACAAAAGTATCATTGAAAGAGGCATAAATGTGGCAAACACCAAAAACTTGCTCACCAGGGGCAACAGTTGGGCCCAATTGGATAACAGTCTCTTCCTTCTCCTTCTTCTTTCTCGACATGTTGCTGTTGTCTACGAAGGATGGACCGACCAAGACGATGCAAAAAAGGACGA
>XLTR570779|c0_g2_i1
TTTCCATTTAAAATTTGTTCACAAACGTCTACCTCTACGACCTCCTTTTTTTCTTGTACAATCGGTTGGAATAGGAGTTACATCTTCAATACGTCCAATATGAAGTCCAGAACGTGCAAGAGCTCTAATTGCTGACTGAGCCCCCGGTCCTGGAACACGTGATCTATTACCTCCAGTTCCTCTTAATTTAATATGAATTGAATCAATACCAATTTTCATAAGTCTTTCTGCAACATCAGCTGATGCTAACATAGCTGCATATGGTGAAGGTTCATCACGATGAGCTTTAACTTTCATACCACCTGTTACTTTTGAAATTGTTTCACGACCTGAAAGATCTGTTGCATGAATAAATGTATCGTTAGGTGATGCGAAAATATGTACTACTGCCCATACTTTTGTTCCTTCAGAAACTTGAGGACCAAGTTTTACAA
>GTR26991|c0_g1_i1
ACGACCGATCTTCATGCCAGCACGAGCTAATGCACGGAGGGCAGCCTGTGCACCAGGACCAGGAGTCTTTGTTCTATTACCACCAGTTGCGCGAAGCTTAATATGAAGAGCAGTGACTCCAATTTCCTTGAGTCGAGTAGCGACATCTTGGGCGGCTAACATGGCAGCGTAGGGGGAGGCTTCATCACGATCGGCCTTGACCTTCATACCACCAGTGACACGAACTAACGTCTCTCTACCAGAG
>DTR80163|c0_g1_i1
GATTCTTCCAATCTTCATTCCTGCACGTGCTAATGCACGTAGAGCAGATTGTGCTCCTGGTCCTGGAGTTTTTGTTTTGCTTCCACCAGTTGCTCTTAACTTGACATGTATTGCAGTGATTCCAAGTTGTTTACATCTTGCAGCAACATCTTGTGCAGCAAGCATAGCAGCATAAGGGGAAGCCTCATCTCTATCAGCTTTAACTTTCATACCTCCCGTTACTCTTACTAATGTTTCTCGTCCAGATATATCTGTGACATGGACAAATGTGTCGTTAAATGATGCAAATATATGAGCGACTCCGAAAACTTCTTCGCCATCTCGGGCACTTGGGCCAAGAATGGTCTTTTCTTCTACCTTTTCTTCAGCACCTTTCGTTTGAACCATTTTTGTGTAATTTATGTGGTTCT
>XATR266587|c0_g1_i1
GATGTCCCAGTTGGAGAGCGACCCTCAGCTGTGAAGACTCACCTTCGTGACATGATCATCGTCCCTGAGATGATTGGTAGCATCATTGGAGTTTACAACGGAAAGGACTTCAACGGCATTGAAATTAAGCCTGAGATGATTGGCCACTACTTGGGTGAGTTCTCTATTACTTACAAACCAGTCAAGCACGGTCGCCCTGGTATTGGTGCCACCCACTCTTCTCG
>XATR71749|c0_g1_i1
GATGAGTTCCGCAGCTAGCAAGAAGCGAACTTTTCGCAAGTTCTCCTACCGTGGGGTTGACCTTGAGAACCTCTTGGACTTGAGCCAGGAGCAGCTCATCGATTTGCTCCCCGCTCGCTGCCGGAGGCGCTTTCTGAAGCGCGGCATCAAGAAGAAGCACACCAACTTGATCAAGAAGTTGCGCACTGCTAAAAAGGCCGCTCCCCCGAATGAGAAGCCTGAGGTCGTGAAGACTCACCTCCGGAATTGCATTATTGTTCCGGAGATGATTGGCAGCGTTGTCGGTATTTACAACGGCAAGACCTTCAACAGTGTCGAAATCAAGCCCGAAATGATTGGCCACTACACCGGCGAGTTTTCGATCAGCTACAAGCCTGTCAAGCACGGTCGCCCCGGTATTGGTGCCACCCACTCGTCTCGCTTCATCCCGCTCAAGTGAACGTTGCTGCTTGTCAATGGAAGCTACA
>XLTR876341|c1_g2_i2
TAAAAATGGCAGAAGTCGAAGCAACTGGAGCAACTACCCAGCCAAAAAAGAGAACCTTTAGAAAGTTCACTTACAGAGGAGTCGATCTCGAAAAGCTCCTCGACCTCAGCCAAGAGCAATTGGTCGATCTCTTCACTGCTCGTAAAAGAAGAAGATTCGTAACCAGAGGACTCAAGAGAAAGCATATGGCATTGCTGAAAAAGTTGAGAAAGGCTAAAAAGGAAGCCCCAACTGGAGAGAAACCACCAGTTGTTAAGACCCACTTGAGAAACATGATCATCGTTCCTGAAATGATTGGTAGTGTTATTGGAGTGTACAACGGAAAGGTTTTCAACTCTGTTGAAATCAAGCCTGAAATGGTTGGATTTTATTTGGGAGAATTTTCCATCACATACAAGCCAGTTAAGCACGGAAGACCCGGTATCGGTGCTACTCACTCATCACGTTTCATTCCTCTGAAGTGAGATTCTTTTTTGTTCTGCCATTGTAAGAAAGACTTGGTCCTTTGCGTTGCTCT
>XLTR568083|c1_g1_i1
GAGAACTCTCCGAGGTAGTGACCAGTCATCTCAGGCTTGATTTCGACGGAGTTGAATGTCTTTCCGTTGTAGACACCAACAACGCTACCGATCATCTCGGGGACCACGATCATATTTCTAAGATGGGTCTTAACAACCTCGGGCTTCTCACCTTGGACGGCATTACGTTTAGCCTTTCGGAGCTTCTTGGTGAGAGCGTAGTATTTGGTGGTAAGTCCACGCTTGATGAGTCTTCGTCGTTTGCGGGAGGTGACTAA
>XLTR269674|c0_g1_i1
AAATTTATGCCATCAGACAAGCAGTTGCAAAGGGATTGATTGCCTACTACCAAAAGTACGTCGATGAAGCTCAAAAGAAGGAATTGAAAGACATCTTCATCAACTACGACAGATCCTTGTTGGTTGCTGATCCTCGTCGTTGCGAACCAAAGAAATTCGGAGGTAGAGGAGCCAGATCTAAGATCCAGAAATCTTACAGATAAAAAAAAGGAACTTCTATTTTGTTATTTTTTGGAAGTTTTACTAAA
>XATR893278|c0_g1_i1
AAACTTCTTGGGCTCGCAGCGACGAGGATCGGCAACGAGTAGTGTACGATCATAGCTCAAAAGAATGTCCTTGATCTCCTTCTTTGAGGCTTCATCGACGAACTTTTGGTAGTAAGCTACAAGAGACTTGGCGATGGCTTGTCTGATGGCATAGATTTGAGAAGTATAACCTCCACCGCGAACACGAACGCGAATATCAACGCCAGCAAATCTTTGATTGCCAAGAATGAGAAGAGGCTCGAAGACCTTGAATCGGAGGATTTCAG
>GTR127447|c0_g2_i1
GCTCGCCCAGCCCGAGCTCCTCCGCTACAAGCTCTTCGAGCCGATCCTCGTCCTCGGGAAGGAGCGCTTCGCCGCGGTCGACATCCGCGTCCGCGTCCGCGGCGGCGGCCAGGTCTCGCAGGTCTACGCCATCCGCCAGGCGATCGCCCGCGCCATCGTCGCCTACTACCAGAAGTACGTCGACGAGGCGACGAAGAAGGAGATCAAGGAGATCCTGCTGAGCTACGACCGCACGCTGCTCGTCTCGGACCCGAGGCGCTGCGA
>DTR23116|c0_g2_i1
TTCTTGGATGCCTCATCAACGTATTTTTGGTAGAAAGCAACCAAGGCCTTGCCAATTGCCTGGCGGATAGCGTAGACTTGCGCAGTGTAACCACCACCCTTGACACGGACGCGGATGTCAACGTTGGCGAATTTGGGGAAACCAAGCAACAGAATTGGCTCCAAAACCTTGTAGCGGATGGCCTGAGGTTGAACGAATTCGATTGGGCAACCGTTAATCTTGATCAAGCCACGGCCGCGCTTAGCGTGCGCAACGGCAACGGCAGTTTTCTTGCGTCCGAAGACTTGCACCGACTCCTCGGCGGGTTTTTGTGTCGCCATGTTTGAAA
>XATR884559|c6_g2_i4
AGTCCATGCGGCGCTCGCGCTCCTCCTCCTGCAGCTTGAGCGAAATGCCGCGAACGTTGCCCTTGCGCAGACGCTTCATCAGATGCGTCGCAAAGCCAGAGATTTTGTTGCGGACACGCTTCGACGGCACTTGAGCGACCTCATCAACGATCTTCTTGTTGACGTCGAAGTCAAGAGTCATTCTCGAGTAGTACTTCTCGATGATGCTCTTGGCAGCCTTTTTCACGAGGTTCGTACGCACACGACCCATGGTAGTAGTAGAAGAC
>XLTR198125|c0_g1_i1
AAGGCGTCCAAGCAATTGATCGAGAAATATTATTCTCGCATGACGATGGATTTCAGCACCAACAAGCGTCTCTTGGATGAAGTCGCTTCTGTTCCCTCTAAACGCATTCGCAACAAAATTGCTGGTTTCTCCACGCATTTGTACAAGCGTGTGCTCAAGGCCCCTGTTCGTGGTATCTCCTTGAGATTGCAAGAGGAAGAGCGTGAAAAGAGACTCGATTACGTCCCTGACCAATCAGCCATCGGCACTGAGCACATCGCCATCGA
>XATR936664|c1_g8_i2
GCTGGTGAGCTGACCGAGGAGGAGATCGAGAAGATCAAGACGATCATTGCGAATCCGCGCCAGTTCAACATTCCTGACTGGTTCCTGAACAGACAGAAGGACAAGAAGGACGGCAAGTGGTTCCAGGTCACGTCTAACAACTTGGACACCAAGCTTCGTGAGGACTTAGAGCGTATGAAGAAGATGCGCCTGCATCGTGGTCTGCGCCACTACTGGAACGTGCGCGTGCGCGGCCAGCACACGTGCTCGACGGGCCGCCACGGCAAGACGGTGGGGCCGGCGGGCAAGAAGAAGGAGTA
>XATR231844|c0_g1_i1
CAACAGTACGACCCTTCCTGCCAGTCGTCTTGGTGTGCTGGCCACGCACACGCAGACCCCAGAAGTGCCTCAGACCACGGTGAGCTCTAATCTTCTTCAAGCGCTCAATGTCATCACGGAGCTTCATATCAACGTTGTTAGCGAAAACTTGGGAGTATTTGCCGTCTCTGATATCCTTTTGTCTGTTGAGGAACCACTGTGGGATCTTGAACTGGAGTGGGTTAGAAATAACAGTAACTATCTTCTCGATTTCCTCAGGGGTAAGTTGTCCAGCCCTCTTGTTCAGATCAATATCGGCCTTCTTGAGAACCAAGTTGGAAAATCTTCTTCCAATACCCTTGATAGCGGTAAGAGCATACATGACTTTTTGCTTGCCATCAATGTTGGTGTTGACAACACGCAAGATGTGTTGAAAATCGGGGCCAACCATGAG
>XATR533652|c0_g1_i1
TTGAAAAATGAGCGGGGCAAGCACCATTTCTTTGAGATCCACCATAGATTTTTTTGAAGGCACCCACACCAATTCCACCACGAAGGTAAATCTTGCGGGCCATTGATGCAGCACGAATGTAGTACCAATCGGGATTGTATGGTGCAAGTTCTTTGTGTTTTCCGGTTTTGACAATGTCGACCCATTTAGGGAGTTCAATTTTGCCACTCTTCTTTAAATGGGCAGCATATGATACGATGAACCGATCAGGAGCAACATCTTTGACAGTTACAGAGGCCTTTGGGACCTTTTTTTCTGTG
>DTR65954|c0_g1_i3
TCTGAAAGATCGATCATATGGCTGATACCGCAGCACCAGCAAAGGCACCAGCCGGTCGAGGTGGAGGGAGCAAGTCCGCCGCCGGCGCAAAGTCAGACAGGGGCAGCTCTCGTGGCTTTGGCAGCCGTGGCGATCGTCGTGGCCGTCGTGGACGCCGCGGACCACAGCGCCCAAAGGAAGAGGAGGAGTGGATCCCAGTCACCAAGATTGGCCGTCTCGTCAAGGACAAGCGCATCAAGCAAATCGAGGAGCTGTACCTGTTCAGCATCCCCATCAAGGAATACCAGATCATCGACCTGCTGGTACCCGGCCTCATCGACGAGGTCATGAAGGTCATGCCCGTGCAGAAGCAGACAGCTGCAGGCCAGCGCACCCGCTTCAAGGCAGTCGTCGCCGTCGGAGACAAGAACGGACACATCGGTCTGGGTGTCAAGGTCTCCAAGGAAGTCACCACCGCTATCCGCGGTGCTATCATCAACGCCAAGCTCGCACTCATCCCGGTTCGCCGTGGATACTGGGGTAACATGATCGGTGCTCCCCACACGGTACCTTGCAAGCTCACCGGCAAGTGCGGATCCGTCTTGGTCCGCTTGGTACCCGCACCTCGCGGTGCTGGTGTCATCGCTGCAGTGGCACCTAAGAAGTTCATCCACTTGTCAGGTATCGAAGACGTGTACACCAACACTACCGGATCCACGAAGACCTTGGGCAACTTCGTCATGGCCACGTTCCTCGCCATCAAGAAGTCGTACGGATTCCTGTCACCCGAGCTGTGGCCCGTCAACAAGTTCTTCAAGGCACCTTACCAAGAGCACAGCGACTACCTCGCTGCCACCAAGACCGAGAAGGCCAACTAAAAACCGAACTTAGAAGAATCCCCGAACAACAAATATGCAGGAGAGTTGGATAAG
>GTR67499|c0_g1_i1
TTATGGAGGACAAGGAAAACAAAGCATTTAGTAGTCTGAAGCTGCAGCAGACTCGATTGCCTTTCTTCTGTCGATCTTTTCTTTTCCAGTGGCAAACAGGAAGTCGGTGTGCTCCTGATAAGGTGTCTTTGTCAACCGAGTTTCTTTCCACAAATCTGGAGAAAGATAAGCGTAGGTTGCAGCAATTGCGCCAAAGGTGGCCTTCACGAAGTTTCCAAGGGTCTTGGTACTACCTTTTGAGGCAGTGAAAACATCTTGAATTCCAGCAAATTGCAGAACTTTCTTGGGGGTTCTTGCTGCGACAATTCCGGTACCTCTGGGTGCTGGGACAAGTCTGACGCGAACAGACCCACATTTTCCAGTAACTTTGGTGGGGACAGTATGTGGGAGACCAATCTTGTTTCCCCAGTATCCTCTTCTAACTGGTACAACTGAAAGCTTTGCTAAAATGATTGCTCCTCGAATGGCGGTGGCAACTTCTTTGGAACATTTGACGCCAAGGCCAACATGACCGTCGCTGTCTCCAACAATAACGAATGCCTTGAAACGGGTTCTTTGCCCTGCTCTGGTCTGCTTTTGGACGGGCATAATCTTCATCACTTCGTCCTTCAATTTGCCCCCAAGGAAATTATCGATGATTTGATATTCTTTGATAGGCAAAGCGTACAAGTAAATTTCCTCCAATTTCTTGATTAATCTCTCCTTGACAAGACGGCCCAATTTGGTTACTGGAACCCAAGCT
>XLTR621584|c0_g1_i1
AACGAGACCTGTTCCTCTAGGAGCAGGGACAAGTCGCATTCTCACAGATCCACACTTACCAGTCACCTTGGTCGGAACCGTATGAGGAGCTCCGATTTTATTTCCCCAATATCCCCTTCTGACTGGAACAACAGATAGTTTAGCTAAGATGATTGCTCCTCGAATTGCTGTGGCAACTTCTTTGGAACATTTGACTCCAAGGCCAACATGACCATTAGAGTCTCCAACGACAACAAAAGCTTTAAAACGTGTTCTCTGTCCTGCTCTTGTTTGCTTTTGAACAGGCATAATCTTCATGACTTCATCTTTAAGAGTT
>XLTR869990|c2_g2_i3
CATCTCGAAGAAATCTACTTGCATTCTCTTCCTGTTAAAGAATATCAAATCATTGATCACTTCCTCGGTTCCACACTTAAAGATGAGGTGATGAAGATCATGCCTGTTCAAAAACAAACAAGAGCCGGTCAAAGAACCCGCTTTAAGGCTTTTGTTGTCGTTGGAGACGCGAACGGGCACGTCGGACTTGGAGTCAAGTGTTCGAAGGAAGTGGCCACTGCAATCAGAGGAGCAATCATTCTTGCCAAACTATCGATCGTTCCTGTTCGAAGAGGCTACTGGGGAAACAAAATCGGAACTCCACACACCGTCCCGACCAAAGTCACAGGAAAATGTGGCTCAGTTCGAGTTCGTTTAGTTCCTGCTCCTCGAGGAACAGGCCTTGTCGCCGCCAGAACACCCAAAAAGTTGCTCCAATTTGCTGGAATTGAAGACGTTTATACATCAACACGTGGGAGTACAAAAACTCTTGGTAACTTTGTGAAAGCAACCTTCGCCGCAATCAAACATACCTATGCATATCTTACACCTGACCTGTGGAGAGAATTCCGTCTCACAAAGGCTCCTTATCAAGAATACTC
>DTR77777|c0_g1_i1
TTGTGTCCGAGACCTTTGAGAGAACAAATGTCAGCACCTGCCCCTGGAACTGGTGGCCGTGGCTTTGGGAGAGGTGGACGAGGAAGAGGAAGAGGCCGGGGAAGAGGCGCCAGAGGCGGAAAACAAGAAGAAAAGGAGTGGATTCCCGTGACCAAGCTCGGAAGGCTTGTAAAAGAAGCTAAGATTAGAAAACTCGAGGAAATCTTTCTTCATTCCCTGCCCGTCAAAGAATACCAAATCGTCGACCAGTTTCTTCCTGCAACAAAACTGAAGGATGAGGTGATGAAAATTTCACCCGTTCAGAAGCAGACTAGAGCTGGCCAAAGAACACGGTTCAAGGCCTTTGTGGTGGTCGGAGACAGCGAGGGGCATGTTGGCCTTGGTGTGAAATGTTCGAAAGAGGTGGCAACTGCAATTCGTTCTGCAATACAAATTGCAAAGCTGTGCATCATTCCAGTTCGACGAGGTTATTGGGGTAATAAACTCGGGGATCCCCACACCGTTCCCTGCAAGGTGACTGGAAAGTGCGGAAGTGTCTGTGTCCGACTGATTCCCGCTCCTCGAGGCGCAGGGATTGTTGCTGCACCTGTACCAAAGAAGCTTCTCCAAATGGCAGGAGTTGAAGACGTCTATACCCAGTCAAAGGGATCAACCAGGACTCTCGGGAACTTTGTGAAGGCAACCTTTGAAGCTTTGGGGAAGACGTACGGATTTCTCACCCCAGACTTGTGGGAACCAACGCATTTCACTGCAGATCCTTACCAAGAACATACAGATTTCCTCGCTGCGGGAATGAAGAGCTTGAGTAAGGTTGTTTAAGAATGGCATTGAAGAGTTTCAGA
>XLTR910153|c3_g1_i1
GCTGGAAGAGGATTCGGCAGAGGTCGTGGCTTCGGTGGCGAAGGCGACGGTGCTGGCAGAGGATTCGGCAGAGGCCGTGGTCGTGGACGTGGACGTGGTCGTGGCGATGGCCCACCAGGTGCCCCACGCCCAGGCAGAGAGGAAGGTGGCAAGGAAGAATGGCTTCCAGTCACCAAGCTGGGACGTCTTGTGAAGGCCGGTCACATCAAACGCCTCGAGGACATCTACTTGTTCTCCCTCCCAGTCAAGGAATTCCAAATCATCGATTTCTTCTTGCCCAAAATTAAGGATGAAGTTATGAAGATCATGCCTGTTCAGAAGCAAACCCGTGCAGGTCAAAGAACCCGCTTCAAGGCCTTCGTCATCGTCGGTGACCACGACGGACACGTTGGTCTTGGTGTGAAGTGCAGCAAGGAAGTCGCCACTGCCATTCGTGGTGCTATCATCCTTGCCAAGCTCTCTGTTATCCCCGTGAGAAGAGGTTATTGGGGTAACAAGATCGGTCCAGTCCACACTGTGCCAGTCAAGGTTACTGGAAAGTGCGGTTCCGTGAGAGTGAGACTCGTTCCTGCACCAAAGGGAACTGGTGTGGTCGCAGCCCCAGTGCCCAAGAAGGTTCTCCAGTACGCTGGTCTCAATGACGTGTACACCTCCACCCACGGTTCGACCAAGACCATGGGTAACTTCGTGAAGGCCACTTTCAACGCCATCGAGCACACTTACCAATACTTGACCCCTGATCTGTGGACCGAGACCAAGTTCATCAAGACTCCCCACCAGGAGCACCACGAGTTCTTGGCCAAGACCAAGAAGTCTTACTAAACGCTCAATA
>XATR945622|c7_g8_i3
TTTTATTTTGCCACAACGATGAGGAGCTCATTTAGAGTCTCTGTTGTTGATTGATGTGTTTGCTTTTTAGGCATTCTTGGCCTTCTCAGAAGTGTACTTCTTTCCGGAAGCAACAGCCAAAAAGTCGGAGTGCTCTTGGTATGGTGCCTTCAACAATTTGGTTTCTCTCCACAAGTCAGGGGTCAAATAACCGTATGTAGCAGACAAGGCAGCAAAGGTAGCCTTAACGAAGTTACCAAGGGTCTTGGTGCGTCCTCTTGTTTGAGTGAAGACGTCGTGAATACCGGCGAACTGCAAAACCTTCTTAGGGGTTCTGGCAGCAACAATACCAGTTCCTCTTGGTGCAGGAACAAGTCTGACAGATACAGATCCAGTCTTTCCGGTCACCTTGGTTGGCACGGTGTGAGGGGCACCGATTTTGTTACCCCAATAGCCTCTTCTAACTGGAACAATAGATAATTTTCCAAGAATGATGGCTCCTCTGATGGCGGTGGCAACTTCCTTAGAGCATTTGACTCCAAGACCAACATGACCATCACTGTCTCCAACAATGACGAAGGCCTTGAATCTGGTTCTTTGACCGGCTCTAGTTTGCTTTTGAACAGGCATGATTTTCATGACTTCATCCTTGATCTTTGGTCCAAGGAACCAATCAATGATTTGATACTCCTTGATGGGGATGGAGAACAGGTAGATTTCTTCCAATTTCTTGATCAACTTTTCTTTAACAAGTCTTCCCAATTTGGTAACTGGAGTCCATCCTCCTTCTTCTTCTTTGCCTCCTCTTCCATCTCTTCCAGGTCGGCCTCCTCGAGATCC
>XATR571713|c0_g1_i1
GAATGTCTTTGATAAAAAAACCGACGCAGGGACCCGCTCAAGCAGGTCAATTAAAAATTCGTATCACCCTTAACTCCAGAAATGTTAAAAGTGTAGAGAAAGTTTGTGCTGATTTAATTAAGGAAGCAAAACAACAAAGACTTACGGTTAAAGGGCCTGTTCGTATGCCCACTAAAATTTTGCATATTACTACTAGAAAATCACCTTGTGGAGAAGGTACTAACACCTGGGATCGTTTTGAAATGAGAATCCATAAAAGAGTTATTGATTTGTACAGTCCTCATGATGTTGTAAAACAAATTACTTCAATACCTATTGAACCTGGAGTACAAGTAGAAGTAACAATTGAGGATGAAAAAGAATCCGGAGCTGCACCTGCTACTAAAACTGCA
>XLTR930188|c0_g1_i2
CGGTTCAATTCTTGATCAGAGTGAGCCAATGCACGTACATAACCACAGAAAGCAACTGTAGTGTATTCATTGGTGTATACACCATTGGCATCTAAATGACCAATGTTTAATTGAACGGAACCATGGTCTTTAGCAGTAATGATACGGTTGGTAGCCGAACATTTGCGTGGGTTGTAGAGATCACCTTGATTTAAAACAGGGGCCGACATGGTTGTCAAACGGGGAGCACAATACAGGA
>XATR585183|c0_g2_i1
AGGAAGCCCAGTAACAAAATGCAGAACGAAGAAGGAGAAAGAGTTGACCTTTACATCCCAAGAAAGTGCTCTGCCACTAACAGATTGATTCATTCCAAAGATCATGCTTCTGTTCAAGTTAACGTTGGTCATGTGGATGCAAATGGAATTTTCACTGGAGAGTTCACCCCTTTTGCATTGTGCGGATTCATTCGTTTCAAGGGAGATGCTGATGATTCTTTGAACAGACTTGCACAACAAAAAGGCTTCCTCAAGCATGTTGTTTAAATTCGACCAAGGACTATGAATTAATAGAGAA
>XLTR877676|c0_g1_i1
ATCAAGAACGGAAAGAAGATCTCCGCCTTCGTCCCACAGGATGGTTGCTTGAACTTCATCGAGGAGAACGACGAGGTTCTTGTTGCTGGATTCGGTCGAAAGGGTCACGCCGTGGGAGATATTCCGGGGGTTCGATTCAAGATCGTCAAGGTTGCTGGAGTGGGTCTCAATGCCCTCTACCGAGAGAAGAAAGAGAAGCCCAGAAGTTAAGTCCCTAAAAATAAACCCA
>GTR49337|c6_g5_i7
GGGGGCCCCATCGACGGGACTCAAGAGCCGGGGGGAATGGAGGAGCGTGATGGAGCGTGGCGGGGGGTGCGGGAGCAGCGGCGGACACCCACGCGAGACACAGCGAGAGAAGCTTCTTTACGAGCGCGGCTTCTCCTTCTTCTCCTGGAAGAGGGCGAGCAGCGAGCAGCCCGACACCTTGACGACCTTGAAGCGGATCCCAGGGATATCACCGACGGCGTGGCCCGAGCGGCCGAAGCCGGCGACGAGGACCTCGTCGTTCTCCTCAATGAAGTTGAGGCAACCGTCGCGGGGCACGAAGGCGGCGATCTTCTTGCCGTTCTTGATGAGCTGCACACGCACGCACTTGCGGATGGCAGAGTTGGGCTGCTTGGCCTCCACGCCGACCTTCTCGACGACGATGCCCTTGGCGTGCGACGCGCCCGAGAACGGGTTGGTCCAC
>BTR51992|c0_g1_i1
GCGCCTCGCACGCCAAGGGCATCGTGCTGGAGAAGATCGGCATTGAGGCCAAGCAGCCCAACTCCGCCATCCGGAAGTGCGCGCGTGTGCAGCTCATCAAGAACGGCAAGAAGATTGCCGCCTTCGTGCCCAACGATGGCTGCCTGAACTTCATCGAGGAGAACGACGAGGTACTGATCGCTGGTTTCGGTCGGCGGGGTCACGCCGTGGGTGATATCCCCGGTGTGCGGTTCAAGGTGGTGAAGGTGGCAGGCGTCTCTTTGTGGGCGCTCTTCAGGGAGAAGAAGGAGAAGCCGAGGAACTGAGCTGGGGTTTGCGGCAAAGATGTGAAGGGGCAGCTGGTCAGCGGCAAGCCGGCGGTCGTTTTGCTGCTGCTTGCTGTTGGCTCAT
>XATR887106|c3_g11_i2
CAGCCTTGTTGTTTTCTGGGTTTATTTACTACTGTGGTGCAAACTGCAAATTGTTGTGCATGGTGATGATTTTGTTTGTTTGTTTGTTTTTTTACGAGCGGGGCTTCTCTTTCTTCTCCATCCAGAGGGCGAGCAGGGAGACACCAGAGACCTTTACGACTTTGAAGCGGACCCCGGGAATATCGCCCACGGCGTGGCCCTTGCGACCAAACCCTGCTACAAGTACTTCGTCGTTCTCCTCAATGAAGTTGAGGCAACCGTCGCGGGGCACGAAGGCGGCGATCTTCTTGCCGTTCTTGATGAGCTGCACACGGACGCACTTGCGGACGGCGGAGTTGGGCTGCTTGGCCTCGACACCGACCTTCTCGACGACGATGCCCTTGGCGTGCGACGCGCCCGAGAACGGGTTGGTCCACTTGGTCGGCAGGTGCGACTTGTTGTAGTTCTTGTCCGCCCAGCGCTGGAGGCGACGGGTGGTGCGCAGCTTGCGCGCAGCGTTCATACCCCTCGGACCGCCCATTGTGTTCGGGTAGGCTTGGAAAG
>XATR887106|c3_g4_i3
GGGGGCCCCATCGACGGGACTCAAGAGCCGGGGGGAATGGAGGAGCGTGATGGAGCGTGGCGGGGGGTGCGGGAGCAGCGGCGGACACCCACGCGAGACACAGCGAGAGAAGCTTCTTTACGAGCGCGGCTTCTCCTTCTTCTCCTGGAAGAGGGCGAGCAGCGAGCAGCCCGACACCTTGACGACCTTGAAGCGCACACCCGGAATGTCGCCGAGAGCGTGGCCGGAGCGGCCGAAGCCCGAGATGAGCACCTCGTCGTTCTCGTCGATGAAGTTGAGGGCACCGTCGCGGGGCGCGAACGCGGTCACGCGCTTCCCGTTCTTGATGAGTTGGACGCGCACGGCCTTGCGAATGGCCGAGTTGGGCTGCTTCGCCTCGATGCCGACCTTCTCAAGCACGATGCCGGACGCCTGCGACGTCTGCATGGGGAGGTTGTAGCGCTCGCTGCGCATGCGCTTCGAGTACTTGTTGATGGCCCAGCGCTCTGCGCCGCGGAGCGTGCGCAGCTTGCGCCCGGCGCCCATGCCCTGAGTCTTGCCGCCCATGGTTGCTTGGGATGCTGCTG
>CTR41886|c5_g3_i6
CAGATCTTCGTGAAGACCCTGACGGGCAAGACCATCACGCTGGAGGTGGAGTCCTCGGACACCATCGACAACGTCAAGGCCAAGATCCAGGACAAGGAGGGCATCCCCCCGGACCAGCAGCGGCTCATCTTCGCCGGTAAGCAGCTCGAGGACGGCCGCACCCTCGCCGACTACAACATCCAGAAGGAGTCCACCCTCCACCTGGTGCTCCGCCTCCGCGGGGGCGCCAAGAAGCGCAAGAAGAAGACGTACACCAAGCCCAAGAAGCAAAA
>BTR55551|c0_g1_i1
ATCTGGTCAATGCAGATTTTCGTAAAGACACTTACTGGAAAGACCATCACCCTCGAGGTCGAACCAGGTGATAGCATCGAGAATGTGAAGCAAAAGATCCAAGATAAGGAGGGAATTCCCCCAGACCAGCAACGTTTGATTTTCGCAGGAAAGCAACTCGATGATGGACGTACTCTTTCAGACTACAATATTCAAAAAGAGTCCACCCTTCATTTGGTTCTCCGCCTTCGTGGTGGTGCCAAGAAGCGCAAAAAAAAGGTTTACACCAAGCCAAAGAAGAACAAGCACAAGCACAAGAAGGTTCCTCTCGCCGCTCTCCAATACTATCGTGTTGAAGGTGACAAGGTTGTCAGATTGAGACGTGCTTGCGAATCCCCAGAGTGTGGACCAGGTATCTACATGGCCAGCCATGTTGATCGTCAATACTGTGGAAAGTGCGGTAGAACTATCATGTACACCAAGGAAGAAGCTGAAAGAAACGCTGCTCTCCGTGCCAAGACTGCCAAACCAACCACTACTGAAGCACCCAAGAAGGAAGAAGCACCCGCTGCCAAGGGTAAGCTGAAAGAAACGCTGCTCTCCGTGCCAAGACTGCCAAACCAACCACTACTGAAGCACCCAAGAAGGAAGA
>XATR526530|c0_g2_i1
GGTGGCAACATCCACGAACTGCTTGGCAGCATTGCCAGCCTTGATCATGTAGCCATCACGGAACATCATGCCCTTTGCACGCTGCGAGCGGACCTTGCCGCCCACACTCACTTCACAGCCCTTAGCTCCACTCTCCATGATGAACTTCACCACACCATAGCAAGCCCTACGAACGGCTAGCCCCTCCACAAGCTTGTACTTGAGTGACTCTGCCTGCGCGATGGCACAGAGACCACGGAATGCGACGCGCTCAGCAAAAAGGTCCACGGTGCCTTCTTTGAAGCGGAAGCGCTTCTGGATAGCGCTTGTGAGCTCCCTTATGCGTTGACCCTTCTCGCCCAAGACATTCTTGGTGCGAGTGGCACGAATGATGATCTCGGTGCGAGTGGGGGTGACCCTGACCTCGACACCAGAGTAGCCCACCATCTCGCGGGCATCCTCGCGGGTCTCGTCGGTCTTCAGGGCGAACTCGCGCGTTAGGAACTCGTTAAGTTCTGCGTAGAACACACCGTCTGCTACGAACTTCTTCTTCTTGCTGATCTGCGTGGCCATTGCAGCGGAACGGGGGCAACAGG
>XATR593294|c1_g1_i1
TGCCACCCTCAACAAGAAGCGCAAGTTCGTCGCCGATGGTGTCTTCTTTGCCGAACTGAACGAGTTTCTGGAGCACGAGCTGAACAACGAAGGGTATGCTGGAGTTGAGCTTCGCGTGATCCCCGGCCGCACCGAGATCACCATTCGCGCAACTCGCACTCAGGCTATCCTTGGCGACAAGGGGCGCCGCATTCGCGAGCTCACCGCTGTCATCCAGAAGCGCTTCAAGTTCCAGGAGAACTCTATCCGTCTTCTGGCGGAGAAGCTGAACAACCGTGGCCTCAGCGCGGTTGCCCAGGCTGAGTCTCTGTGCTTCAAGTTGACTGGTGGTCTCCCTGTTCGTCGTGCTTGCTATGGTGTTGTCCGCTTCATCATGGACAATGGCGCCAAGGGTTGCGAAGTTCGCGTCTCTGGTAAGCTCCGTGGCCTGCGTGCCAAG
>XLTR987827|c0_g1_i1
GTCTGACTTTGGTTCAAGGACTTTAACAACATCGGGTTGTAATTGCTTGGGTCCGACCTTGCCCGAAGGATCCCATGGCAACATGATAGCGACCTTAATACCCAAAACACCTTGACGCAACAAGACGTGACGAGTAGCAGTATCGACGTAATCCTTTGTTGGTTGACCACTCTTGATCATATATCCGTCACGGAATTTCATGGCCTTGGCTCTTTGTCCACGCAACTTTCCGGAGATGATGAGTTCGCAACCCTTGGCTTGGTTTTCCATGATGAAACGGAGAACTCCATAGCAAGCTCTTCTGACGGCTAAACCGTTGAGAAGCTTGTA
>GTR103146|c0_g1_i1
TGAGCATCTGTGGCGGCAGGCTGCTGGGGTTGTTGCTGAACCATATTCTGAGCGAAGCCTTGCTTGGGGGCAACAGGGAGGGACTGCTCCTCCTTGGGCTCATAGATGTTGACGACGTCAGGCTGCTTGTATGCTGATCCATCCTTGCCAGCGGGGTCATAGGGGAGCATGATAGACAGGTTGACACCCAGGACACCCTGCTTGAGCATGATGTGACGAACTGCCTTGTCAACATAGTACTTGGTAGCCTCACCGGACTTGACCATGTAGCCATCACGGAAAACCATGGCCTTGGCACGCTGACCACGCAGCTTGCCGCTGATCACAACCTGGCAACCGCGGGCGCCGTTCTCCATGATGAACCGGATGACACCGTAGCATGCACGACGAGCAGCGAGACCGCCCAGGAGCTTGTACTTGAGAGACTCGGCCTGAGCGATGGCGCAGAGTCCACGGTTCATGACGCGCTCAGCGTAGAGCTCAACAGTGCCAGGCTCAAACTTGAAGCGCTTCTGGATGAGGGAGGTGAGCTCACGAATGCGGCGTCCCTTGTCGCCCAGGACGTTTTGGGTACGGGTGGCACGGATGATGATTTCTGTGCGCATGGGGGTCACACGGACTTCAACACCAGCGTAGCCATCCTCAGCCAACTCGCGCTGCAGGTACTCATTCAGTTCAGAGTAGAAGATGCCATCAGCGCAGAACTTTCGCTTCTTGGAGATGTTCATGGTTGCCTAGTTAGGGCTTCTGAGGTGTAA
>XLTR304896|c0_g1_i1
AGTTGAGGTCACGAAGTGCGGCTTGTCTCAAAAAAATGGCTGCAACAACAACAAGTACACGACCCACTTCACAAGTTAGCAAGAAAAGAAAGTTTGTTGCTGATGGCGTATTTTATGCTGAATTGAATGAATTGTTCTGTAGAGAGTTGAGTGAGGAAGGCTACAGCGGAGTTGAGGTCAGAGTTACTCCTGTGAGAACCGAGATTATCATCAAAGCTACTCGTACCAAGTTGGTCCTTGGTGAAAAGGGAAGAAGAATTAAAGAATTGACCGCTTTGGTTTCTAAGAGATGGAATTTTGAAGAAGGCACTTTAGATTTGTTTGCGGAACGTGTGCAAAATAGAGGTTTATGTGCTATTGCTCAAGCAGAGTCATTGAAACTCAAACTCCTCGGTGGTTTGGCTGTTAGAAGAGCTTGTTATGGAGTTCTCAGATTCATAATGGAGAGTGGTGCGAAGGGTACTGAAGTTATTGTTTCTGGAAAACTTAGAGCACAAAGAGCCAAAGCAATGAAATTTAGAGATGGTTACATGATTCGTTGTGGTCATCCAACCAAGGAATATGTGAACAGTGCTATTAGACATGTTCTCTTGAAGCAAGGTGTACTTGGAATCAAAGTCGCTATCATGTTGCCTTGGGATCCAAGCGGCAAGGATGGTCCCAAGAAACCACAACCTGATGTTGTTAAGGTACTTGACCCAAAGGAGGATGAATATTCTCAAGCACATGTTTAAAAATTTTGAATAAACCGCGA
>XLTR937703|c0_g1_i1
AGTTGTGGGTTGCGGCTTCATCATGTCATCTAACAATATTTCCAAGAAACGAAAGTTTGTTGCTGATGGTGTGTTCTATGCTGAGCTCAATCAATTTTTAACACGCGAGCTTGGTGAAGATGGATACAGTGGCGTGGAAGTTCGAGTAACTCCAATCCGAACAGAAATTATTATCCGAGCAACACGAACTCAAAACGTTCTTGGCGAAAAAGGTCGTAGAATCAGAGAGTTAACAAGTCTTGTCCAGAAGCGATTCAGTTTTCCTCCTGACTCTGTTGAGCTTTACGCTGAACGAGTTTCAAACAGAGCACTCTGTGCTATCGCCCAAGCTGAAAGTCTTAGATACAAACTTATTGGTGGTTTGGCTGTTCGTCGTGCGTGCTATGGTGTGTTAAGATACATCATGGAAAACGGTGCTCGCGGTGTCGAAGTTGTTGTTTCTGGAAAATTACGTGCCCAGCGTGCTAAATCTATGATCTTCCGTGATGGTTACATGATTAAATCAGGTGATCCTGTCAACCACTACATCGACGAAGCCATTCGACACATTAAATTGAAGCAGGGAGTTATGGGAATTAGAGTTAAAATTATGTTGCCATACGAACCTGATCCCAAGAAACCTGGTTCACATGTTCCACAACCTGATGTTGTCATTGTACCTGATCCCAAAACAGATGACGTCGCGGCAGCACCTAAACAGGGCTTTGCTCAAAACGCTGTGGAACCGGCTCCTGCCCCTGGTGTCGCTGGTGGACAACCATGGGATGGCGCTCAGGGCGGTGATGTTCAGGATGAAGCACAAGGCGTTACTGCTGGTGGAGGCGATGAAGAGTAAACAAAATGGAAT
>XLTR576060|c0_g1_i2
TCTTGAGCAACTCTGCTTCCCATATCGTCAGAAAGAGATTCGGTGTGGAGCTCGAGAAGCTTGGTAACATCAAATTTGGGTGATTTTTGGAGTTTGACTTTACGGATGTAAACGTTTTGGAGTGGGTAGATGGCGCTACACTTTTTCTCAATTTCTTTTCCAATGGCTTCTGGGATGAATTTTGTGACAAGATCCTTGAGTTCGACAGTTGAGGCTTCGCGAACCATGATGTCAACCATCTTCTTGCGGATTTGACGAATTTGAGAAGATTGGGCGTAACATGTCTTCTTGACTTGGTTGGCACGCTTCTTGGTGAAGGCAATACAGAAAAGACGAAGAACATATCCGTCAAGAGTTTTGACATCAACGTGGGCTTCGATGAGTGATTGCCATTTTCTGACAAGAGAACGGAGCTTGTCTGAGGTGAAAT
>XATR116457|c0_g1_i1
AGAGTCTGCCACTTCTTGACCAAAGAGCGGAGTTTATCAGTGGTGAAGTTCATGCCCCAGAAGTTTGTGAGCACAGTCTTGCCCTGAACATCCATGGCTCTGAGCTTGATCTTGCGGTGAGCTTGGTCTTCATCACCCTGCAAGTCAGCAAGACTGATCTCGAAGATGCGGCCAACAAGAGCGTCGGCACAGTTTTTGGTTCCCGAGGATCTGTTTACGGGGGTTTGGCCAACATTACGGTTGACAAAGACAGCGGGGGCTTTGATGGCGTACCATTCCTTCTTGGAGAAGGGATCCACAATCTTTTTCTTGGCACCCTTCTTGCCACCCTTTGCGAGACGCTTATT
>XATR869980|c10_g1_i1
GCAAGTGGCAGACCCTTATCGAGGCTCACATCGACGTTAAGACCACCGACGGCTACACTCTTCGTATGTTCTCCATCGGTTTCACGAAGCGGAGAAACAACCAGTACCGCAAGACGTCGTATGCTCAGTCTTCTCAGATCCGTGCCATTCGCAAGAAGATGATGGATATCATGTTCCGTGAGGCTTCGTCTTCGGACCTCAAGGATTTGGTCAGCAAGTTCATCCCGGAGGGCATCGGCAAGCAGATCGAGAAGGCGTGCCAGGGCATCTACCCGCTTCAGAACGTTTTCATCCGCAAGGTCAAGGTTCTGAAGACGCCGAAGTTTGACCCGTACAAGCTCATGGAGGCGCACGGTGGCGCTGCCGCTGAGGACACCGGTGC
>XATR946160|c4_g1_i1
GGTGACGCGCAGCAGCTTGAACTTGGTCTCCTCCTCACCGATGCGGTGCAGCACGAAGCGGCCCTTCGTGTCGTACAGCAGGCGGAAGCGCTCCTGAGTGTCCTTGATCTCAACGACGTCCATGAAGCCAGCGGGGTAGTTGATGTCAGTGCGAACTTTCTTGTCAACCTCCACATGGCGACGCATGACGATCATGACGGTCTCGCGACGGCTCAGTGAGTACTTGAGGCGATTGCGCAGAATCAAGCTCAAAGGCAAGCACTCGCGCATCTTGTGCGGGCCAGTCGATGGCCGGGGAGCCCAGATGCCGCCCAGCTTGTCGAGCATCCAGTGCTTAGGAGCATTCAATCTCTTGAGGTGCTTC
>XLTR950930|c0_g1_i1
TGTTAGACTTGGCAACTCTCTCAAGTTCATCCTTCTTCTTGATGGCATAAGAGTTGGATGATCCCTTAGCAGCATTGATCAATTCATCAGCCAAACATTCAGCAATGGTCTTCATGTTTCGGAAGGCAGATTCACGAGCTCCAGTGGTGAGGAGGAAGATGGCTTGATTGACTCTTCTCAATGGAGATACATCAACTGCTTGTCTTCTTACGGTACCAGCAGTTCCGATACGAGTAGAATCTTCACGAGGTCCAGAGTTAACGATGGCATCAACGATGACTTGAAGGGGGTTCTTGTCGGTCATCAAGTGGATGATTTCGCAAGCGTGTTGTACGATACGAACAGCCATCAATTTCTTTCCGTTGTTTCTTCCGTGCATCATGAGAGAGTTGGTCAGACGTTCAACAATGGGGGCTTGGGCCTTTCTGAATCTTCTCTTGTTGTATCTTCCAGCAGTGT
>XATR784359|c0_g1_i1
ATCACTGATTAATTCAACATGGCTGAATCATTATATTATCAAGAGGTCAAACTCTTTAACAAATGGTCTACTGAAGAAGTCAACGTCTCTGATGTCTCTTTAGTTGATTTTATTCCAGTGAAGGGTAAACATGCAGCTTATGCACCTCACACTGCTGGTCGTTATCAAAAGAAAGCTTTTCGTAAAACTCAATGCCCTATTGTTGAGCGATTAGTCAACTCATTAATGATGCACGGACGTAACAACGGAAAGAAATTAATGACTTTAAAAATCGTTAAACACGCTTTCGAAATCATCCACCTCGTAACTGGTGCTAACCCACTCCAGGTCTACGTTGATGCCGTCATGAAATCCGGTCCACGTGAAGACTCTACACGTATCGGTTCAGCTGGTGTTGTCCGTCGTCAAGCAGTCGATGTTTCACCATTAAGACGTGTGAACCAAGCTATCTATTTAATGACCACTGGTGCACGTTCATCTGCATTCAGAAACATTAAATCAATTGCTGAATGTTTAGCAGATGAAATTATCAACGCTGCTAACGACTCTCAAAACTCGTATGCTATCAAGAAGAAAGACGAAATTGAACGTGTCGCAAAAGCTAACCGATAAATACAATATATCCGGTTTCATTTACATGTACATGTTATTGGTGTGTTTGTATGGGAGCCAGTTCAACAAATACATACGATATTGCTCATCATGTACCGATGCACTTAACCATTGCGTTTTTAGTGGTTAGTTGTGTTTTAATCAGCAAGAGCAAAACAGAAGCAAATATAAAAAAACAAGA
>XLTR874342|c0_g3_i1
TAACATACAAAGATGTTGCAACAGAATAGACAACATACACAGCAGGGCTTATCGATTGCTTTTAGCGACACGTTCGATTTCATCCTTCTTCTTGATAGCAAAAGAGTTTTGGTTGTCGTTAGCAGCGTTGATGATTTCGTCTGCTAAACATTCGGCAATACTCTTCAAGTTTCTGAAAGAGTTGTTGCGAGCCCCAGTGGTCATCAAGTAAATAGCTTGGTTCACACGACGTAAAGGAGAAACATCAACGGATTGACGACGAACAACACCAGCTGAACCGATTCTTGTCGAATCTTCACGAGGACCAGCACGTTGAACAGCATCAACGAAGACTTGGAGTGGGTTCTTGCGAGTGACGAGATGAATAATCTCAAACGCAGTTTTAACGATACGAATAGCCATTAATTTTTTTCCTGTGTTTCGTCCATGCATCATGAGACTGTTGACCAAGCGCTCAACAATTGGGCAGGAAGCCTTGCGGAAGGCTTTTTTTTGGTATCGCCCAGCAGTGTGGGGGACAAATACGGAGAATTTGTGTCCATTTACAGGAATGTAATCCTTGAGGGATTGATCATTGACAGTCACTTCCTCGGTCGCCCATTTGTTGAAAACTTTGATTTCAGTGGCGTATTGGGGGCCAGCCTCTTGTCCAGGAGCATCAAACTCAGCGGCGGCGGTTTCAGCACTTTCTCTCTTCACTCTTTCTTGGCGACGATCACCTTTCTTGTCGCGACGACCTTTTCTATCATCATCGCCTCCTCTTCTTCTTTCATCATCACCTCCTCTTCTTCTGTCATCCCCTCGTCTGTCTTCACTCTTTCTTGGCGACGA
>XLTR569158|c0_g1_i1
GATCTATGGCTGAAACCAGCGGAATGGAACAAACCCAAGCGCCAGAAGCCGCGGCCTCAGCATACGCCACTGAGCCTAAGCTCTTCGGAAAGTGGGACTATAACGGTCTCCAAGTCACAGACGGCACCCTGAGCGATTTCATCTCCATCTCTCAGACTCGCGTGAAGACTTTCCTGCCACACACTTCCGGCCGCTGGCAAAAGAAGCGCTTCAGGAAGGCACTGTGTCCGATCATTGAGAGACTCGTCAACTCGCTCATGATGCACGGCAGAAACACTGGCAAGAAGCTCATGGCTGTGAGGATTGTCAAGCACACGCTGGAAATCGTGCACCTGCTTTCGGGCATGAATCCCATCCAAGTAATCATTGACGCGGTTTCCAAGACTGGCCCTCGCGAAGATTCCACTCGTATTGGCACAGGTGGTGTGGCTCGGCGTCAGGCAGTTGACGTTTCGCCTCTGCGTCGTGTGAACCAAGGCATTTACCTGATCTGCTGTGGTGCCCGCGAAGCCGCCTTCCGCAGCAGCAAGACGATCGCTGAGTGCCTGGCTGACGAACTCATCAACGCCTCGAAGGGCTCGGCCAACAGCTACGCTATCAAGAAGAAGGACGAGGTCGAGAGAATTGCCAAGGGTAA
>XATR940499|c7_g7_i1
TCAGAGAGGAGGAGCTTGACACGGCCGTTGGTCAGGACACCCTGCTTCATGGGGAAGCCCTGCTTGTCACAGCCTCCCATGATCTTGAACACATAGCCCTTGAATTCATCTCCAAGAGTATCTCCACTGACCTCCTGGGACAATCGCTTGTCAAAGAACGCCCGGAGTTTCTGGTCATCGTCAATTTCAACCTTCTTCTGGCACCCTGTAGTAGGGTTTGCAATGTTGAGCTTCATGGTGGCTGCTCCAGCGCTCCTCCAAGTGCGTGA
>XATR892594|c3_g2_i11
AAGCACTTCTAGTAAACCATTTATGCTCCAATATGTCACGATTGTAGGTCGCGGATTCACTTCTTACATGTCCTCAGCAGGGGCATCGCCAGCATCGTCCTTCTTCGCCGCCTTCGTGCGGAGAGTCTTGCGCTTGACACGACCAGCACGGCCAGAGCCGTATGGGCTGGTCAGAGCAAACTCGATGTGCTTCTCGCTGTCCGAACGCACCAGGAACGACGGCACATCGACCATTCGCTTACCAACACGGATATGACGCTGCTTAATGAGGCAGCGGGCATGGTGAATCGACTTCGCCAAGTTGCTCTTGAAGACACACGTCTGCAGACGGCGATCCATCAGCTTCTCAACCGTCAGACCGAGCACGTAGTCGAGCTTCTGCTCGGTCTCGTTCAGCAGGCCCAAGCGAGTCAGACGGCGCAGAATAGCCTGACCCTCAAAGATACGCTTTGGATTCTCTTCATCAAGCGTTAGCAGCACACGTGCAATCGAGCGGATCTTCGACAACATGTAGTTCACACGCCACACCTCACGCTTGCAACGCAGGCCATACTCGCCGACGAGCTTCAGCTCCTTGTCCAAGCGCTCCTTCTCGAACGGCCGGC
>XLTR962946|c8_g1_i3
GTATACAACAAGACCTATTCGACGCCTCGTCGTCCATATGAAAAAGAACGTTTGGACAACGAATTGCGCCTGTGTGGTGAATACGGTCTCAAATCAAAGAGAGAGCTTTGGCGAACACGTTTAGCTTTATCTAAAGCCCGTCGTACTGCTCGTGTTCTCTTAACTCTTGAAGAGAAATCAGAAAAACGTTTATTCGAGGGAGAGGCTTTAATGCGCAGACTTCACCGTCTTGGAATTTTGGACGAAAGCAAGAACAAGCTCGATTATGTCCTCGCTTTGACCATTGAAGATTTCCTTGAACGCAGGTTACAAACCCGTGTTTTCAAACTCGGACTCGCTAAATCTATTCACCACGCCCGTGTATTGATCAGACAAAGACACATCCGCGTTCGCTCAACAA
>SL-TR13220|c0_g1_i8
CGCCCTACATTTGCGCGTTCCCCCTCGTGCTTTGGCTAAACTGTGCACGTGTGTGCGTTGCTGTTCTGCAGTTGTGGGCATCATTAAGCTGGCGTTGGAGGCCGGCAAGGCCACGCCGGCGCCGCCCGTCGGCCCAGCGCTCGGTGCCAAGGGTGTTAACATCATGGCCTTCTGCAAGGATTACAATGCCAAGACGGCCGACAAGCCCGGGTACATCATCCCCGTCGAGATCACCGTGTTCGATGATAAGAGCTTCACCTTTATCCT
>GTR88063|c0_g1_i1
AGCCCTGTATCTCCCCCCTCTGCTCTGCCCGCACACTCCAATGGCAGCCACGGCGGTGACCCTGCCCTCCTCCTCGCCCTCCCCCTTCCCCGTCGCCACCACCTCCGCCCGGCGCTGCCTCCACCTCCGCTCCCCGCTTCCCCGGCGCGCCATCCGCGTCGCCGCCTCCGCCGCGACCGAGGCGCCGCCCAAGCCGGCGGGGCCCTCCCCCATCATCCTCGTCGACCCCGCCGAGGCCCAGAAGGTCCACCGCCTCAAGACCGTCTACGACACCAAGGTCGTCCCCATCATTACCGAGGAGTTCGGCTACACCAATGTCCACCAGGTCCCCAAGCTCGAGAAGATTGTGGTGAACTGCGGGCTGGGGGTGGATGCGGGGAACAACAAGGGGCTGGAGGCCGCCCTGAAGGACCTCGCCTCGATCACCGGCCAGTACCCCGTCAAGACCAAGGCCAAGAACTCCGTGGCCAGCTTCAAGATCCGCGAGGGCAACACAATTGGTATCGCCGTCACGCTTCGCGGCAGGGTGATGTTCAACTTCTTGGATAGGCTCATCAATCTTGGGCTCCCTAGGACCAGTGACTTCTTGGGTGTCAACCCCAACAGCTTCGACGGGAGCGGCAACTACACCATCGGCATGCGCGATCAGGGCGTCTTCCCGGAGATCCCGTACGAGGTGGGTGGCAAGAAGAACGGTATGGACGTCAGCATCGTCACCACCGCCAAGACCGACAACGAGGCCCTCAGGCTTCTCACCCTCCTCGGAATGCCGTTCGCCGCGCACATGAAGGGTGATGAGTTCAAGAAGAAGAGGTTGAAGAAGCACCACTTCATGAGCAAGGGCAGGGGAAGGAAGTGAAGATCCAGCGTGGTTGTTTTCGCACGATGACCTTTGCTTCCCAGTTTGTTCATTGTGATCATTTTGCATAGTTTGGTTTAGAAATTTGATCATCTTCCTGTATGTTACTTGCTGTTCATGTTGTACCTACTGCCAGAAAACCAAAAATGGAAAATGTTGCTTTG
>ATR22605|c0_g1_i1
CGTTTCAGCAGTATATAGAAATGAGCTCTCCTTTCAGACGTTTTGTTCAAATCGGCAGAGTTGCCTTGATCAACTACGGCCCTGATGTTGGCAAACTTTGCGTCATCATCGACGTTGTCGATTCAAACAGAGCCCTTATTGACGGCCCCGAGTCCGTCACTGGTGTTAAGCGCCAAGCTATTCACTTCAAGCGTTTGAGCCTTACTGATCACGTCGTCAAGGTTCCCCGTAACGCCAGACAAACCTTGTTGACCAAGGCTGTCACTGCTTCGGATGTTAAGACTAAGTTCGCCAACAGCGCTTGGGGCAAGAAATTGGCTGCCAAAGACGCCAGAGCTAACACTTCTGACTTCGATCGCTTCAAGATCACTGTCCTCAAGAAGAGAAGAAACCACCTCGTTGCTGCTGAAACCCGCAAGTTAGTCAAGGCTGCCAACAAGAAGAAATAAATAATATTTCGTG
>XLTR962753|c0_g1_i1
GGTTCGCACAAAGCTAATTACTCTTCGTCTTTTGTTTCCTCTGGGACTACTAATGGTCCTTTTCTCCCTAGGTATTTCGCTTGGTTTCCATCAGGAATAAGTATTCCCTCCTTTCTCATGCGTACGTAGTCTTGAGTATAATACTTAGTGAACCCCCATTTCTTTGAAATAACAATCTTCTGTCTGCCAGGGAACTTAAACTTAGCTCTGCGAAGTGCTTCAATTGCGTGAGGCACATTTTGTTTCTTGCAGCGAACAGAAAGAAGAATCTGGCCAATGTTCACACGTGCAACAAGGCCCTCGGGCTTACCGAAAGCTCCACGCATTCCTGTTTGGAGCCTATCGGCACCAGCACATGAAAGCATCTTG
>XLTR621449|c0_g2_i1
AACCAGGACCCAACAGTTTAGGAATCTGACGAATGATGGAATCAGACGCAAGAAAGGCATTGTACTTCTTGGCCATCTTCTTCACAATCTTCTTGTTCTTGTTGATTTTCTTCAAGTCATCGATGCTCATGTTGTCGAGGCCGAGTTTCTTGGCTTCATCAACGTGTTGTTGATCACCCATAATGCAAACCTTGAAGGTAGCCTTGGTAGCAGCAGGTAACTTAACAGCTCCAGAAAAACGCTTATCCTTTTGGGGATCGTAGTTCTTCAAACCAACTTGGAGTTCGATGGTTCAACGAATCCTCTCTTCG
>XATR924373|c0_g3_i1
CATTTATTCTGGAACTTCAATTTCTCCATTTTCGATCTTGGCTTGCAGGTCTCTTGGAGTTTGTCCATCAATAGTGCAACCAACAGAAACACAAGTACCCAAAATTTCCTTAACTGTTCCCTTGAAAGATTTGGCCAAACTTCTTTCTCTCATAACTTTGGCAATGGAAATGACATCATCAAAAGAGATATTGCCATCGTGTTTAACGTGTTTGACTTTCTTTCTGTCTCTGGATGGTTCCTTGAGAGCTCTGATGATCAAAGCAGCAGCGCTAGGAACAACCTCAACTTTGGCTTGTCTGTTTTGGATGGTCAACTTGCAAGTAATCTTGAGACCCTTCCAGTCTCCAGTTGCTTTAGCAATATCATCAGAGATTTTTTTTGGGGAAAGACCAAGAGGACCAACTTTGGGGGCAAGTGAAGAAACAGCAGCAGCTTCACCTCCTACGGCTCTGACATAAATGACAACAATCTGCGATGGGTCGATCTTTGGTGGCATTTTCAAGTAATATCTATAAAATTAATGTGTTGGCGTTGGATGATTTCTTTTAGAAACCTACCAGGTATTAGCACCAA
>XLTR893251|c0_g3_i2
AAGGCCACCGGAGACTGGAAGGGGCTGAGGATCACCTGCAGGCTCGTCATCCAGAACAGAGTTGCCAAAGTGGAAGTCGTGCCCAGCGCCGCCTCCCTCATCGTCAAGGCCCTCAAGGAGCCGGCGAGGGACAGGAAGAAGACCAAGAACATCAAGCACAACGGAAACCTCACCTTCGACGAGATCGTGGACATTGCCAAGGTGATGCGTGAGAGGAGTATGGCGAGAGAGTTCGTCGGCACCGTCAAGGAGATCCTCGGAACCTGCGTGTCCGTTGGATGCACCGTTGACGGAGAGAGCCCAAAGGAGATCCAGCGAAAGATCAACGACGGGGAATTGGAAGGGGGACCGAAAGAAGACCAAGAACATCAAGCA
>XATR893027|c0_g1_i2
ATCATGCAAAACTGTGCGCAACAGTCTGTCTAGTTTGCTGGGATAGCAATCTCGCCCTTGTCGATGAGCTCAATTACTTCCCTGGGACTCTTGCCGTCCACAGTGCAGCCAACGGACATGCAGGTTCCCAGAATTTCCTTTGCTGTGCCAGCCAAGCTCTTTGCCATCGAACGAACCCTCATCTCACGGGCAATTTCGATCAGGTCGTTCACAGCAATATTGCCGCTATGCTTAATATTCTTCTCCTTCTTCTTGTCGCGAACGGGTTCCTTCAGCGCCTTGATGACAAGAGACGACGCAGATGGTAGAACGACCACGGTGGCGTTACGGTTCTGGACAACAAGCTTTACGGTGATACGCAGACCTCGCCAGTCTTGGGTGGCCTTGGCTATATCCTCCCCGATCTTCTTGGGAGACAGACCAAGAGGACCGACTTTAGGTGCCAGAGTAGCAGCAGCACCAACTTCGCCACCAATAACCTTCACCAGAATCTCTTTCTTCTCAGTTGGATCGAATTTAGGAGGCATTGTTAATAGTGTGGATGAATCCGCGTAGGACCGACCAAAAAGAGTTGTTGCACAATAACAATTGCCGCTCCTGAGAAGA
>XLTR614721|c0_g1_i1
GGACTCACCTTTTTTCCGAATACAATGCCTCCAAAGTTCGACCCAACTGCCATTACGACAATCAACGTGAGATGTGTCGGAGGTGAAGTTGGTGCTGTCTCATCTCTTGCTCCCAAGGTCGGTCCTCTCGGTCTTGCACCCAAGAAGATTGGTGATGATATTGCCAAGAGTACTCAAGATTGGAAGGGACTCAAGATCACAGTCAGACTCGTCGTTCAGAACAGAGTTGCCAAGGTTGAGGTCGTACCAAGTGCTGCTGCCCTCATTGTAAAGGCTCTCAAGGAGCCACCTCGTGACAGAAAGAAGCAGAAGAACATTAAGCACGATGGAAACCTTACTTTCGATGATATTCTCGACATTGCCAAACTCATGAGAGAGCGTTCCATGGCCCGCACACTGAAAGGAACGGTCAAGGAAATTTTGGGCACCTGTGTTTCTGTTGGATGTACCATTGATGGACAAAGCCCAAGAGATGTTCAAAAGAAGGTTGATGATGGAGAGTATGAAATCCCAGAGAAGTAGACC
>ATR72918|c0_g2_i1
CACCAGGGTATTACCCAGCTCAAGTTCCAGAGGAACAAGCGTTCTGTTGCAGAAGAAAGAGCTGGACGCAGGTTGGGTGGTCTTCGTGTGCTCAACTCCTACTGGGTGAACGAGGATTCCACCTACAAGTACTTTGAGGTCATCCTTGTTGATGTTGCACACAGCGCTGTCCGCAACGACCCAAGGATCAACTGGCTCTGCAACCCTGTGCACAAGCACCGTGAGCTCCGTGGTCTCACATCTGCCGGCAAGAAGTTCCGTGGTCTGCG
>XLTR295724|c0_g1_i1
AAAGGAAAAGTGTATTTGGGTGTTTCGATTCAGAAAGTAAGGACGAGAACATTTAAGCATTTTGTTGGGCTCCTTCTTTGAGTCTTTGTCTAGCCAATTTCTTCTTGGAAATCTTCTTGGGTCTCTTTTGAGAGGATTCCTCGTTCTCAGCGGGTTTCTTAACAGCACTTTCCTTTTGGGTCAAAATGAGTTCAATGTGGCAAGGGTGGGACATGTAGGCATTGATTCTACCGTGGGCTCTGTATGTTCTTCTTCTTCCAGCTTGTGCAGCATTGACTTGGATATGAGAAACGTAAAGACTTTCAAGATCCAATCCTTTCAATTCAGCGTTGGATTCTGCGTTCTTCAAAAGATTTTGGAGGAAAACGCAGGACTTTTGTGGCCATCTACCTTGAACAACACCCCAAGGTTTTGCTTGGGCAGTTCTTCCAACAGCTCCGTTAAAATGTCTGAAAGGAACAGCTTGTTTGTGAGCAACGACATCATCAAGAAACTTTTGGGCCTTTCGAAGACTCATTCCCTTAAGAGCACGAGCAGTTTCATGAGTGTTCTTAAAGTGGACTCTCAAATCAGAACCTCGAGCCTTGCAGGACTTGGTTGGATTATCTGGCTCTGTGGAATATTTAGGCATTTTGACTGGAAGAAGAGACGAGGCAAA
>GTR66900|c0_g2_i1
GCCGAGATGTCGTTATTCTGACTGCTTGTTTCCACCAACGGGGTTAGGCTGACTCAGGCTTCTTCTCTTCCAATTTTACATCCTTCTTCGTCTTCTTCTGACGAGCACGATCACGACGAGCCAGAGCCTGGGCCTGGATGTTGTTCTCGCGCACTTGCTCAGCCTTAGCTTTGTGGATGTGCTCCATCAACACACGCTTGTTCTTGAAGACGTTACCCTTAACCTTCTGATACAGAGAATGGTACAAATGTTTGTCGATTTTCGAGCTCTCACGATATTTGCGGAGAAGGTTTCGAAGGACACGCATGCGACGGATCCAAATGATCTTGCTTGGATAACGCGCCTCACGAGTACCTCGACGCTTGCCAAAGCCACTGTGGCGACCTTTACGCTTTGCCTCCAAGCGCTTGTTCACACGAGCACGAGAATGAATGGCATTAGGCTTCTTGATGACATAGCCATCTTTAACCAGCTTTCGAATGTTTTGCCGTGAGTTGGCGTTGTGAATCTCATTCACTTCGTTCGGATCGAGCCACACCTTGCGTTTGCCGCAGTTCAGCACCGACGCAGCCAAACGTTTTTGCAGCTTCAGAGACATCT
>XLTR952239|c0_g1_i1
ACACCACCTCTCGCGAAAATGGTGTCACTTAAGCTGCAAAAGCGCTTGGCAGCCAGCGTTATGAAATGCGGCAAAAAGAAGGTCTGGCTCGATCCCAACGAAGGCAATGAGATCTCCATGGCCAATTCTCGCCAAGCCATCCGCAAGCTGGTTAAAGATGGTTTGATCATCAGGAAACCACAGACTATGCACTCACGTGCAAGAATCAGAAAGCGTCTCGCCGCTAAACGTCTGGGCAGACACACGGGTCCTGGTAAAAGGAAGGGTACCCGTGAGGCCCGTATGCCAACCAAGATTCTCTGGATCAGAAGACTGAGAGTCCTCAGAAGGCTCCTTCGCAAATACCGTGAAGCCAAGAAGATCGACAAGCACTTGTATCACGAGTTGTACATGAAGGTTAAGGGTAACGTTTTCA
>XLTR622982|c1_g1_i1
GGAACATTGCCCACACAAACTTTCTTGAAAACCTACAAAATTGGTCAGATTGTTGATATCAAGGCTGATGGTGCAATCCACAAGGGTATGCCTCACAAATTCTACCACGGCAAAACGGGTGTTATCTGGAACGTTACTCCCCGTGCAGTCGGTGTTGAGGTAAACAAACAAATCGGCAACCGCATCATCCGAAAACGTATCCACGTCCGCATTGAGCACATCAAACACTCACGAAGCAAGGAGGAGTTCGTCACACGTGTGAAGGAAAATGAAGTCAAGAAGAAGGAAGCCAAGGACAGCAAATCCACCAAGCGTCT
>XATR216693|c0_g1_i1
TGGTCTGATAATTTAAACAATGCTGCCTGCAGCACTGGCAACTCTGGGCCACAGATCGGCGCATTCTTTGCCGACTGGTCCAGTGATAGCTGATCCCTTCATTTCACCCTTTGGATTAACGATCACACCAGCGTTGTCTTCGAAATAGAGGAAAACACCGTCCTTCCTCCTCCATGGTCTTCTCTGTCTTACTACGACGGCAGTTGTGACTTTCTTTCTGAGCTCTGGCTTACCCTTCTTAACGGTTGCGAGAACCATGTCGCCAACACCGGCTGAGGGCAATCTGTTCAAACGGCCCTTAGTGCCCTTGACGGCAATAATGTAAAGGTTTTTTGCTCCTGTGTTATCGG
>XATR884773|c3_g1_i1
ATCAAAATGTATTTAATTTTAACATTCATTTTATTGGACAGATCCACTAGCAGAAGCAATTCTAGGCCATAATTCAGCACATTCTTTGGCAACAGGGCCAGTAATAGCGGTACCCTTCAATTCACCTTTTCCAGTAACGATCACACCAGCATTATCTTCAAAGTAAATAAAATAACCATCTTTCCTTCTCCAAGGTTTTCTTTGTCTGACAACAACAGCGGTCCACACTTTTTTTCTGAGATCAGGTTTACCCTTTTTAACAGTAGCCATGACCATCTCACCAACGGAGGCATCAGGTAATCTGTTCAATCTTCCTTGATATCCTTT
>XLTR898296|c0_g2_i4
TTCTTGATCCTCTCCTTGATCTCACGTAACGCCGTCTCCCTGGCCGCCGCCCGCACCTCCGTCTTCTCCGTCCGCTTCTTCTGGATCACCTCCAGCGACGCGCCCACAATAGACCTAGAGTAGGGCTTGTTGGTAGCCCTGCGCTTCTTCTTCACGGCCGTGTCGTGCATGTCCTTCTTGTGCTGCTTGCGGAACAGCGCCGTCCATGACAGCTTCGCGGGTTTCAGCCGGTTGTGGAAGTAGTGCTTGCACTTGCTGTTGAGGAACAGGAACACCTGGCTGTCGGAGCGGATGAACCTGATGCCGCGGCCCGGGTAGATCTTGGAGCCGGAGAAGCGGCACACCTCGGTCTTGAGCACCATGGTGGCGAGCTCGGAGGGGACGGCAACGACGACAGGGAGAGACAAGGAGAGATG
>XLTR929717|c0_g1_i1
TTAAAAAAAAGTTTATTGTTCACCGCGAACACTTTATTCAGCCTTAACCTCGTGCTTGGTAAGTTTATCCTTTTCAGCTTGTCTCTTAGATCTGTCCTTTCGGTCAAGGATAGACTTTCTGTCTTTGTCGATCTTCAATTTGTTAATGACAACTTTGGATGGGTGAATTCCGATGGGGATGGTCACACCATTGGCTTTATCACGGGTAAGTTTCTCAATATGGATGACGTACTTTCGGCGGTAAACTTGAATAACTTTTCCGTCTTTTCCCTTGTGAGTTCCTCGAGTGACTGTAACCTCATCGTCCTTACGGATGGGCATAGATCGAACATGGTATTTCTTTCGGAGCTCAGTAGACAAAGGTGCACTCATAATCACTCTTCTGACCGAAGAGGGGGCAGAAAAGTGTGCCTTACGGTTCTTTCTTCGAGAAGAAGTGACAGCTGGGTTGTACTTCATTTTGGCTTGAAAGTGTACACAGCGAA
>XATR873971|c3_g3_i2
GGAATTCCTCCAACACCAACAGTGCAACGCTCTTAATCCAGCGCGGCGGTCGGCTTGTCGCCGGCCGGGACATCTTTGTCCGTGAACTTCTGGCCCTTCGCGCCTTTCTTGCGGTTCTTGCGCTCGAGCAGGGCCTTGCGGTCCGGGTCGAGGTGCAGCTTCGTGATCACAACCTTCGACGGGTGGATGCCCAGGTTCACCGTGGCACCGTTGTTCTTCTCACGAGTGATGCGCTCGACGTGGATGACGTACTTCTTGCGGTACACCTGCGTCACCTTACCGTCGCGGTTCTTGTACGTACCGCGCACCACCTGCACCTCATCGTCCTTACGGATCGGCAGCGAGCGCACGTTGTACTTCTTACGCAGCTCCTTCGACAGCGGCGCAGACATGATCTTGCGACGCGCCGTGGAGTCGGCCGTGAAGTGAGCCTTGCGGGCCTTGCGGCGGTCGGCGTGGACAGCAGCGTTGAACTTCATTCCGCTTAGTTTATCGA
>XLTR574101|c0_g1_i1
GGTCCAGGTGCAGCTTCGTGATCACCACCTTGGACGCATCAATGCCAATCGGAACCGTGGCACCGTTGTTCTTCTCGCGAGTGATACGCTCGATGTGGATGACCCACTTCTTTCTGTAGACTTGGATCACCTTGCCCTCCTTTCCTCGGTGAGTTCCACGAACAACTTGGACCTCATCATCCTTTCTGATGGGCAAAGCGCGGACCTTGTGTTTGTTGCGGAGCTCCTTGGTAAGGGGAGAGCTCATAAGGATTCGGCGGACGCTCGAGGGAGCGGTGAAATGAGCCTTTCGGTTCTTTCTGCGAGAAGAGGTGACATTGGGATTGTGCTTGGCCATGAT
>DTR6764|c0_g1_i1
CGTAGGGGCGGTCCCGGGTGCCCCCCAACACACCACCCCACAAACCCCAACCCTCCCCGGCGGCGGCGGCGCAGCATCCGGCAGGTACGCGAAGATGGTGAAGTTCCTGAAGCCCGGGAAGGCGGTGATCCTGCTGCAGGGGCGGTTCGCCGGGAAGAAGGCGGTGATCGTGCGCGTGTTCGAGGAGGGCACCCGGGACCGCCCCTACGGGCACTGCCTCGTCGCCGGCCTCGCCAAGTACCCCAAGAAGGTGATCCGCAAGGACTCCGCCAAGAAGACGGCCAAGAAGTCGCGCGTCAAGTGCTTCCTCAAGCTCGTCAACTTCACCCACCTCATGCCCACCCGCTACACCCTCGACGTCGACTTCAAGGACGTGTCCACGGCCGGGCCCGACGCGCTCGCCGTCTCCGACAAGAAGGTCACCCTCGCCAAGGCCGCCAAGGCCCGCCTCGAGGAGAGGTTCAAGACGGGCAAGAACAGGTGGTTCTTCACCAAGCTCCGCTTCTAGGAGCAAAGC
>XLTR880255|c1_g2_i1
AAGCGACTCCGGCAGCCATGACGACCCGCCTGAAGAAGAACCGCAAGAAGAGAGGCCATGTCAGTGCCGGCCACGGGCGTGTTGGGAAGCATCGCAAGCATCCGGGAGGTCGCGGTAACGCTGGAGGCATGCACCACCACCGCATTCTCTTCGACAAATACCACCCTGGCTACTTTGGCAAGGTCGGTATGCGTTACTTCCACATGCAGAAGAACAAGTTCTTCCGTCCTGCTATCAACCTCGATAAGCTCTGGACCCT
>XLTR825955|c0_g1_i1
AAGCGTCGCTTGACAGCTTCGTCCAAGTGAGAAGCCCAGACGGTAGTGAGAGAGCGGAGGCCATGAGGGGTTTCAACATAACCAACCATGCCAACAACAATCATTGGCGGGGTTTCCAACACAGTGACCATTTCCACGGCTTCCTTCTTGTGCAATATCGAACCAGGCTTGTTCACCTCTCGCATGATGTGAGTGCAGCCAGCTTTGTAGCCAATGAATGAAGTCAAA
>XATR911684|c2_g4_i6
CGCCGAGGCGGAAGATCTTCTTGTTCAGCTCCGTGCGCTTGTGGAAGCCGAGCTGTCCGGCGCGCGCCACGGCCCACGAGACGCGCGCAGGGTGCCACGCGCCAATGCACGCGACCTTGCGCAGACCGCGGTGGGTCTTGCGCGGCAGGTGGCGCACGCCCCAGCGCTGGACCACGCCCTGGAACCCCTTGCCCTTGGTGACCGAGATCACGTCCATGTTGTCGTTCTGGGCGAACACGGTGCTCACCGGGATCGGCTTCTCGAACAGGCGCAGCGCGAACTCGACCTTCTGCGCGGTCGTGCCACCGTTGACCTGGATCTCAGAGATGTGGGCCTTCTTCTGGCCGAAGGG
>XLTR910419|c0_g1_i1
ATGGAAGGAAAATTTATTTGGGGGGAAGGGTAGCCCGAATGATATCAGAATCACCGGCGTGAATGATAGACATGGTGCTAACAGTGAATTTTTTCCCACAGGCTGTTCCAAGATCTCCGTTGTTTCCATTGTAATGGTAGACACCACAGCTTCCAAGCATGGCGTAGTACTCGATTTCTGACTTTCTCAAGGGTGGAGTGTTGTTGGCGATAAGAACCATTTTAGCCTTTCCACTACGGAGACTTTTAAGGACAGATTTGTATCCGAGTGTGTAGACTCCACTCTTCAAGACCAAGGCGAGTCGGGAATTGATACCTTCCTGTTGTTTTTTTCTGT
>XATR884528|c0_g2_i1
CCAGTGGAGAAGAAGGAGCGCAAGGCGCGCGCAAGCCGTGCGGAAGATGTCGTGACTCGCGAGTACACCATCAACCTGCACAAGCGCGTGCACGGTGTTCAGTTCAAGTCTCGCGCTCCGCGTGCGATCTCTGAGATCCGCAAGTTCGTGAAGAAGGCGATGGGCACCAACGATGTGCGCATTGACGTCTCGCTGAACAAGTACGTGTGGGGCAATGGCATCCGCAACGTGCCGACCCGCGTTCGCGTTCGCCTGCACCGCAAGCGCAACGAGGATGAGGACGCCACCGAGAAGCTGTACACGCTGGTGACGCCGG
>XLTR878037|c0_g1_i1
AGACCACATTAGGACCAAAGGGCCACCCGCTTATAAACTAAAGAGGATTTAAAATGGTCGCTGTTCCAAAGACCAAGAATACTTATTGCCCAAGCAAGGAGTGCCGCAAGCACACCCTCCACAAAGTGTCTCAGTACAAGAAGGGAAGAGACAGCCTTGTTGCACAGGGAAAGCGACGTTATGACCGCAAACAGAAGGGTTTCGGAGGTCAGAAGAAGCCCGTCTTCCACAAGAAGGCTAAGGTCACCAAGAAGATCGTACTCAGGTTAGAGTGCACCAAGTGCGGGCATAAGACCCAGAAGGCCCTCAAGAGATGCAAACACTTTGAGCTCGGCGCTGAGAGCAAGAAGAAGAAGAAGGGTGAGGTTACCTTCTAAGA
>XATR546026|c0_g1_i1
AAATCATCAAATGACCAAGGGTACACAGTCATTCGGTAAAAGACAAACAAAGACTCACACATACTGCAGAAGATGCGGCAAAATTACATTCCACAGACAAAAGAAAGTTTGCGGCTCATGTGGATATCCCGCTGCCTCTTTGAGAAGATATGATGGATGGGGCCAAAAGACTGCCAGAAGAAGAGGACAAGGAACTGGAAGTATGAGCTATCTTAAACACGTTCCAAGAAGAGCTAAGAATGGATTCAGAGCCGGAACCACCCCAAAGCCTAAAACTAGAAAGACCGCCAATAAGTAATCGCTCATATATTGATACACGCTTGGCTGTAATCCTAAACTGTATTAGTGTGCATTTGATCATGAAACGAGACTTAGAGCCATAATTTTTGTTGTAAA
>XLTR260783|c0_g1_i1
TGCAATAATTTAGTTAGAGCTAGCGGTTACAGCTTTCTGTTTCTTTTCTCTCTTGGGAAGAGGCACACCTTCTTTGAAACCATTCTTGAACCTTCTGGGGATGTCCTTCAAATACCTCATTCTTCCTGTACCCGTTGTCTTTCTTCTGATCGCCTTCACGGACCAATTATATTTCCTCAACTTAGGGGAAGGATAGCCGCATGCAGCGCATCTGGACTTCTGTAAGTGATAAGAACGTCTACCGCAGCGTCTGCACAGTCCGTGCGACTTGGTGTGTCTTTTACCAAAACTGTGGGTACCCTTGGTCATTTTGCTTCCCCTTCAGGCCG
>GTR47575|c0_g1_i1
TGAAGTCACAGCAGGCGCGACAGCTCACTTGAGTTCCTTGACTTGGATGCCGGGAGGGAGCGACTGCTTCAGCTTCTCGGCCTTCTCCTTGTCCTGGATGACGAGCGTGTAGAGGAAGCGGCTGCAGCGCACCTTGAACTTGACGTTGTCAGCGTTCTTCTTGATCTTCACCGACTTGGCGTCCTTCCTGCGAGCCTTGAGGAGGAAGTCCTTGATCTCGTGGATCTG
>XLTR935904|c2_g2_i4
CGACCATAGATGACAAGAGGACCTCGTCGTTTGATATATCTTCTATTTCTCATCTTTCCCTTGCCACGACGGAGTTTGTGAGAATTTTTAACCTTTTCAACATCATCGAAAGCTCCAATTTTTTTCAACAATTGGACAGCCTCCTTAGTTTTAGAGATGTTGTTGACGGCCTTGTTTGAAACGACCAAGGGAACTTCGGGAACATTGTCGATCTTATGACCTCTTGCCATAACCAATGAGGGAAGTGCTGTGGCAGCAAGAGCGGAACAGGTGGCATATCTTCTTTGTCCTTGGTTCACTCTACGATGCCATCTTCTCCAAACCTTAGTGGGGGCAAACATTCGTCCTCCACGGCACATATTTCCGAAAGCTCCTTGTCCGGCACGATGAGTTCCACCTCCAGGAACACGGGGAATACGAGACACAGCTCTTCCAGTACCCCAAGATTCAGCTGAAGTTTGATGTCCAGCTGCT
>XLTR931821|c0_g1_i1
ACAAATTCTTCCTCCAAAAATGTTGGCCAGACCTTTAGTTGGAGTTCAAACTGGTGATTCTAAGACCAAGGTGGAGCAGCATGTAACTCTCCCCGCTGTTTTCACTGTCCCAATTAGACCTGATCTCGTTCAAGACGTTCACACTAGAATGGCTAAGAACAAGAGACAGCCATACGCTGTATCTAAGTTTGCAGGTCACCAATCCTCTGCTGAATCATGGGGTACTGGAAGAGCTGTGGCTCGTATTCCCCGTGTTTCTGGAGGTGGTACTCACAGAGCTGGCCAGGGAGCTTTTGGAAATATGTGCCGAGGAGGAAGAATGTTCGCTCCAACTAAGACATGGAGAAGATGGCACAGAAAGATCAACACAACCGAAAAGAGACACGCTGTTGCATCAGCTATTGCTG
>XATR692622|c0_g1_i1
GTCATTAAACAGACAATTAGTGACGGTTCAAAATCCCAACAGCAAAAAAAAGAATCCCAAGACTTTGCCTTTACCCGCAGTTCTCGCGGCGCCTATCCGCTTGGATATAGTACGATTCGTGCATACGAATATTGCTAAAAATGATCGCCAGCCTTACGCCGTTTCTCCCGATGCCGGTATGCAATCTAGCGCACGCAGTTGGGGTACTGGTAGAGCTGTATCCCGTATTCCCCGTGTTCCCGGTGGTGGTACTCACCGTGCTGGTCAAGGTGCTTTCGGAAATATGTGTAGAGGTGGTCGTATGTTTTCACCTACAAAGAC
>ATR52392|c0_g1_i1
AGTGAAAGAGGATGGTGAACATTCCCAAGGTCAAGAACACCTTCTGCCCGTCAGGCAAGTGCGGCAAGCACACCAAGCACAAGGTGACCCAGTACAAGAAGGGTAAGGACAGTATCAAGGCTCAGGGCAAGCGCCGTTACGATCGCAAGCAGCAGGGCTATGGTGGCCAGACCAAGCCTATCTTCCGCAAGAAGGCCAAGACAACCCGTAAGATTGTATTGATTCTCTCCTGCCAGGAATGCAAGCACAAGCACCAGCACGTCCTCAAGCGCACCAAGCACTTCGAGCTTGGTGGCGAGAAGAAGA
>XLTR915780|c3_g1_i1
AATTGAAAAAAACATTAACACTTTAGTTCATCCTGCGGATGAGAGTGTTGATCTGGTCCTCCCTGTTTCCGGCATCACCACCCTCGATGAAGTGCGTGCCCTTCTTGTTGAAACCGCCACGAGGGTTGGAAAGTTTGAACGGCCAAAGGAACCTGTTCGCTTGCTTGAAGTGACCTCCGACAGTGAAGATCTCGTGAATAAGGTCCTCCATGCAGACGATGCCGTATTTGCCGAGCTTCTGTTCGATGATCGAGTTGTCGCTGAGGGGGATGCGCTGCTTGTTGATCTTGGCGAACCCGCGCTTGTAGATGAGCTCCTTCACCGTCTTCAAGTTGGGGTAACCGTAGCTAATGTAAGGCTCAACGCGCTGCAGCATGTTGACGGTGGCCTTGTTCAGTCTCACGAAGACGCCATTGTTGATCTGGCGAAGACGAAGAAGCTGCAAGATCTTCCTGGTCCTCGGGTCCACACCGTTGATACCACGG
>XATR576557|c0_g1_i1
TGCGGTGGAAGCCGCCAGTTGGGTTGCTAAGTTTGAAGGTCCAGAGGAACTTGTTGGCCTGCTTGAAGTGCTTGCCAACGGTGTAGATTTCGTGGATGATATCCTCAACGCAAACAACGTTGTGCTTGCCGAGCTTCTTGCTGATGATGGAGTTGGTGGTGATTGGGACACGTTGCTTGTGGATCTTAGCAAAACCTCTCTTGTAGATGAGTTCTCTGACGCTCTTGAGGTTTGGATAACCATAAGCAATGTATGGCTCTACGAGACGCAACATGTTGATGGTGGCAGAGGTGAGCTTGACAAAGACACCGTTGAAGATTTGGCGAAGACGCAACAATTGGAGAATCTTTCTGGTTCTTGGAT
>XLTR559859|c1_g1_i1
AAGCGCCAGGCGAAGAACAACAACAACTTCTACATCGAGCCGGAGGCGAAAGTGCTGTTCGTGATTCGCATTCGCGGTATCATGAACGTCAGCCCGAAGGTGAAGAAGATCCTGCAGCTGCTGCGTCTGCGCCAGATCAACAACGGTGTGTTCCTCAAGGTGAACAAGGCCACGCTCAACATGCTGCAGCAGGTGGAGCCCTATGTGACCTATGGCCCGCCCTCGCTCA
>XLTR589227|c0_g2_i1
TTGCCTTCGTTATCCGCATCCGTGGTATTATGCGTGTGGCCCCCAAAACCAGAAAAATTCTTCAAATTCTTCGTTTGAGACAAGTCAACAACGGTGTGTTCGTCAAATTGAACAAAGCCAGTATCATTATGCTCCGCTTGGTTGAGCCTTACATCACCTATGGTACTCCTAACTTGAAATCTGTCTCTGAGTTAATTTACAAGCGAGGTTATGGCAAAGTTGAAAGACAACGCATTCCCTTAACCGATAACTTAATTATCGCCAGAGAATTAGGTAAACATGGTATCCACGGAATTGAAGATTTAATCCACGAGATTTACACTGTTGGTCCTCACTTCAAAGAGGCAAACGCCTTCTTATGGCCATTCAAATTAAACTCACCTCTTGGTGGTTTTACTCAAAAGAGAAAACATTACAGTGAAGGCGGTGAACATGGTGTTCGCGATGA
>XATR231168|c1_g1_i1
GGCGAAGAAGCAGCGTCTGGCGGACAAGGCGCAGGCCGAGGCGAAGGGCCAGGCTGCGGACGAGTCCAAGAAGCCCAAGTTCCTCAAGTACGGCATCAACCACATCGCCTCGCTGGTCGAGAACCGCAAGGCCAAACTGGTCGTCATCGCGCACGACGTGGACCCCGTGGAGCTGGTGGTCTGGCTGCCGGCGCTGTGCCGCAAGAAGGACGTCCCTTACGTGATCGTGAAGGGCAAGGCGCGCCTCG
>XATR865463|c0_g2_i9
ATCCTGCAATGGGCAAGATTATCCGCGGTTGCCGCAAGGGTGCCGGAGGTATCTTCAAGGCGCACACCTTTCACCGGAAGGGCGCTGCGCGCTTCCGCACGCTCGACCACTCTGAGCGCCACGGCTACCTCAAGGGTATCGTGAAGGAGATCATCCACGACCCCGGGCGTGGCGCTCCCCTTGCGCGCGTCGAGTTCCGCCAGACGTACAAGTACCGCAAGGCGCGCGAGCTGTTCGTGGCGGCCGAGGGCATGTATACGGGCCAGTTTGTCTACTGCGGCAAGCGCGCCACGCTCACCGTCGGCAACGTGCTGCCCATTGGCGCCATGCCTGAGGGTTCGATCATCTGCAACGTCGAGACGTTCCCCGGCGACCGTGGGTCTCTGGCCCGCTGCAGCGGCAACTACGCCACGATCATCGGCCACAACCCCGATGACAACAAGACCAAGGTCAAGCTCCCGAGCGGCAGCAAGAAGACCCTCCCGAGCAACTGCCGCGCCATGATCGGCGTCGTCGCCGGTGGCGGCCGTACCGACAAGCCCCTCCTCAAGGCCGGCAACGCCTA
>XLTR938008|c0_g2_i1
AAAAATAAAGTATGGGAAGAGTAATTCGTTCACAACGTAAAGGTCGTGGAAGTGTTTTCCGTAGTCACACAACCCACCGAAAGGGTGCCTCTAAGTTACGACCTTTAGATTATGCTGAGCGTGAAGGATATTTGAAAGGTGTTGTAAGACAAATTGTTCATGATCCAGGTCGTGGAGCGCCATTGGCATTAGTGGAATTTAGAAATCCTTATCATTTAAAGAAAGATAAACATATTTATGTCGCTTCTGAAGGATTATATACTGGGCAGTTTGTTTATCATGGGGCAAAGGCGAAATTAGTTGTGGGGAATGTCGTCCCGTTGATGAGTTGTCCAGAAGGTACGATTGTGTGTAATGTGGAAGAGAGGCCAGGGGATAGAGGGAAATTAGCGAAGGCATCAGGGGATTATTGTGTGTTGAAGAGTCATGATACGGATAAAGGGTTGAGTACGTTGTTGTTACCAAGTGGAAACAAGAAGGTCGTGGATAGTAGGTGCAGAGCTTGTGTGGGAAATGTTGCGGGAGGGAACAGATGTGATAAACCTTTGTTGAAAGCTGGAAGAGCTTATCATAAATACAGAGTGAAGAGGAACTGCTGGCCAGTAGTCAGAGGTGTGGCTATGAACCCAGTCGAGCATCCCCATGGTGGTGGTAATCATCAACATATTGGTCATGCTTCTACAGTTAGAAGAGACGCTCCTCCAGGGCAAAAAGTTGGTCTTATCGCAGCTAGAAGAACTGGTAGACATAAAGGAAGAACAGCTGCAAAGGACGAATAAGCAGCTTCGTAAGACAATAATAACAAAGCCTTTAAAAGAATTAAAGTTTGATAACATTTTAACTTTAATGTGGAAAAATAATTTAGGTACTTCAATT
>XLTR872854|c4_g7_i4
AATGGGTCGAGTGATTCGTGCTCAAAGGAAGGGTGCTGGCTCAGTCTTCAAGTCTCATGTTCATCGCCGAAAGGGACCAGCAAAACACAGAGCTTTAGATTTTGCTGAGCGACATGGATACATCAAAGGTGTCGTCAAAGAGATTATTCACGATCCCGGGCGTGGAGCACCTCTCGCTCGAGTTCTTTTCAGACATGCCTACAAATACAAGCACGATAAGGAACTTTTCATTGCCGCTGAAGGGATGTACACTGGACAATTCATTTACTGTGGAAAGAAGGCCCACCTTACCGTAGGAAATGTCTTGCCTCTCATCTCCCTCCCAGAAGGTACAATTGTCTGCAATGTTGAATCCAAACTTGGTGACCGTGGTACATTCGCTCGTTGTTCTGGAAACTACGCCACAGTTATCAGTCACAACACTGATGATGGAACTACAAGAGTCAAGCTTCCATCTGGAGCCAAAAAAGTGGTCCCATCCGATTCTCGTGCTATGGTCGGAATTGTTGCTGGTGGAGGGCGAATTGATAAACCTATGTTGAAGGCCGGTAACGCCTATCACAAGTATCGTGTCAAGAGAAACTCATGGCCCAAGGTCAGAGGTGTTGCAATGAACCCCGTGGACCATCCTCACGGAGGAGGTAACCATCAACATATTGGTCACCCTTCGACAGTCAGAAGAGATGCACCAGCTGGTCAAAAAGTCGGTCTCATTGCTGCCAGACGTACTGGTATTATTCG
>XLTR936722|c0_g1_i2
AGGGTACTGCGGCCCCTAAATCGATCATGGGTAGAATTATTCGAGCGCAAAGAAAAGGTCGTGGGTCTATTTTCACGGCAAATCAAAAGCATCGAAAAGGAGCAGCTGGATTTAGAGCTGCTGACTTTGCTGAACGACATGGATACATCAAGGGTGTTGTAAAGGATATCATCCATGACCCTGGTCGTGGTGCCCCTCTCGCAAAAGTTGCTTTTCGTCATCCATACAAATTCAAGCAAGTAACCGAGACTTTCTTGGCTGTTGAAGGCCTGTACTCTGGTCAATTTGTCTATGCTGGAAAAAAAGCCAAATTACATATCGGAAACGTTCTTCCTCTTAATGTAATGCCTGAAGGTGCGATCGTATGTAACATTGAAGAAAGACCTGGTGATCGCGGTAAGTTCGCTCGCGCCTCTGGCAATTATTGCACGATTGTTGCTCATAACCCAGATAACGGCACCACACGCGTCAGACTTCCATCTGGAGCCAAGAAATTATTGCAAAGTGATTGCAGAGGTCTTGTCGGTGTTGTTGCTGGTGGTGGTCGAATTGATAAACCCATGCTCAAGGCAGGGCGTCAATTCCACAAATATCGGGTCAAGAGAAATAGATGGCCAAAGGTTCGTGGTGTGGCTATGAACCCGGTTGAACATCCACACGGTGGTGGTAACCATCAGCACATCGGACACCCCTCAACGGTGCGAAGAGATGCACCTGCTGGTCAAAAAGTTGGTTTGATTGCTGCGCGAAGAACTGGTAGAACAAGAGGTGCGCAAGCCATGATCAAGAAGGCAGGTGGTTCAGCCGAATAAGATCCACGAGAAGGGGCCCATTAAATCCGATCCACGATTTCTTTCT
>XLTR531208|c0_g1_i1
GAGCAATGGGAAAGGTTATCAGAGCTCAGCGAAAGGGTCGTGCTGGAGGTGTATTCAAGTCTCACTCCAAGCATCGAGTTGGTGCTGCCAAATATCGTGCCATTGACTACTCTGAACGTCACGGATACGTCAAGGGAGTTGTAAAGGAGATCATTCACGACCCCGGCCGAGGTGCTCCTCTCGCCGAAGTTTCCTTCCGCCACCAATACAAATACAAGCAGACACATGAATTATTCATCGCTGTAGAAGGAATGTACACCGGACAATTCATTTATTGCGGCAAGAAGGCCCAATTGAAAATTGGAAACGTTTTACCAATCGGTGGTCTCCCCGAAGGTACCACCATTTGCAACGTCGAACAACACGTTGGAGATCGTGGTAAATTGGGACGTGCATCTGGGGATTATTCTACCATCATTTCTCACAACCCAGACACCAACACCACTCGTATCCGATTACCTTCTGGTGCCAAGAAAGTCCTCCAATCCGATTGCAGAGGCATGGTTGGTATTGTCGCCGGTGGTGGTCGTATCGATAAGCCAATGATGAAGGCTGGTCGTGCCTATCACAAATACAAGGCAAAGCGAAACTGCTGG
>XLTR540705|c0_g1_i1
GCTTTTTTACCCGGCGGACTGTCGCGAGCAACAGTCGAGGCGTGACCGATGTGCTGCTGGTTACCACCACCGTGCGGGTGCTCTACCGGATTCATAGCAACACCACGCACATACGGCCAACAGTTACGCTTGGCTTTGTATTTGTGGTAGGCGCGACCGGCTTTCAAGATCGGTTTATCGACGCGACCGCCGCCCGCGATCACTCCGATCATGGCGCGAGCCTCAGACGGAACGACTTTTTTCGCACCCGACGGCAGACGGAGACGAGTCTGTTGGGTTTCCGGATTGTGTGAGACGATCGTGGCATAACCACCCGACGCACGAGCCAATTTGCCGCGATCACCCGCACGCTCTTCCGCGTTACACACGATCGTACCTTCCGGCATTGATCGGAGCGGTAAGACGTTTCCGATTTTGATTTGGGCTTTTTTGCCGCAGTAAATGAACTGTCCGTTGTACATACCCTCAACAGCGATGAAGTTAGCCTCCTGTTTGCGGTATTTGTACGGGTGACGGAAGACGACACGCGCGAGCGGTGCACCACGTCCAGGATCGTGGATGATCTCACGGATAACACCTTTCACATAGCCGTGGCGTTCACTGAAATCGAGCGAGCGGTATTTCGCAGCGCCTTTGCGGTGTTTATTGTGCGACTGGAAAACAGCGCCCGGTGCACCTTTACGTTGAGCTCGAATGACTCGACCCATGTTCCTTAATTTATCGA
>XATR322928|c0_g1_i1
AAGTGCTGGGACTTGTTGGGACCAACGGCATCGGAAAAACGACAGCCTTGAAAGTGCTCAGCGGCAAACTGAAACCCAATCTTGGCCGTTTTGTTGACCCTCCTGACTGGCAAGAAATTATCACGTACTTTCGCGGATCTGAGCTTCAGAATTACTTTGTCCGCCTTTTGGAAGAGAAGATGAAGGCAGTTGTGAAACCGCAGTATGTCGACTTGATCCCACGAGCTGTGAAAGGGGTTGTTGGGGAAATTCTTTCCAAGAAGGACGAACGTAATTGCACAAAGCAATTGATCGAAGATCTTGAGCTGCAGTCTGTGTTGGACAGGCAAGTTGAACAGCTTTCTGGTGGCGAACTTCAACGCTTTGCCATTGCAACAGCATGTTCTCAAGATGCCGACGTTTATATGTTTGACGAACCATCAAGCTATTTGGATGTTCGACAGCGTCTGCAAGCAGCTCGAACGATTCGTCAACTTTGTGAAAGTGAAAA
>XLTR901200|c0_g3_i2
TCATTCTTCCCTTCCAACATTTTGGCTCGAAGTGACTCCTTGTACGAGAGGATATCACCCTTCCATGGCTTCACCTTCTTGTTCTCGCATATCCAAATCTCCTTGGCGACTTGGTTGATAAGCCTGAAATCGTGGCTGACGAGGACCAATCCTCCCTCAAAATCGTTGATGGCCTCTGCCAGGGAGTCGATGGTTTCGATGTCCAAGTGATTTGTGGGCTCATCGAGAAGGAGGAGATGAGGCTCCTTCCATGACAGCCAAGCGAACACGACTCTGCTCTTTTGACCGTCCGAGAGCGTCTTCATCGGGCAGGTCTGGGCCTTTCCGGTGATACCGAACTTGCCGATCACCTGGCGCATCCTTTCGATCTCCACCTCACCGGGGAAGCACTTCATCATAAAGTCCAGAGCGCTGAGTTCGAGCTCCAGTTGATCCGTCAAGTGCTGATGATACCAAGCGATTCGCAGGTGCTGGTGCCTCCTCACCATTCCTTGGGTGGGGTTGAGGGTCCCCACAAGGAGCTTCAACAGGGTGGACTTGCCCACTCCGTTCGGACCGACGAGGGCGATTCGCGAATCGAGGTCGATGCCAAAGTCCAGGTCTGAGTAGAGCTCCGCGGAGGGCTCGGGGGAGTACCCAAAGTGCACGTGGTTGAACTGCACAACAGGGGGAGGGAGGGTTCCTGGGTCAGCGAACCTGAGCACCAGGATCTTGTCCTGCTGGACCCTCTCGGTCAACCCAGCCGCCTCCATCTTTGCAAGAGTCTTTTCTTTGGACTGAGCCTGCCTTGCAAGCTTCGCCGATCCATGACCAAATCTGGCGATGTAGTTCTTCATGTGGGAGATCTGGTCCTGCTCCCAGTTGTACTGCTTCATCTGGTTTTCTTCCCTCTCGGCTCGAGACTTGATGTAAGTGTCGTAGTTTCCAGAGTAGTAGGTGAGCTTTCTGCTCTGAAGGTGGACGATGTTTGTGCAGACACCGTTGAGGAAGTCTTGAGAGTGGGAGACGAGCAGGAGGATCCTGTTGTACTCCTTCAGGTATTCCTCCAGCCACACGCAAGCCTCCAAGTCCAAGTGGTTTGTTGGCTCGTCGAGCAGCAGCATCATCGGCCTCATGAAGAGAGCCTTCGCAAGGGCGATCCTCATCCTCCAACCTCCGGAGAACTCCTTCGTCTTCTTCTGCTGCATGACCTTGGAGAACCCAAGCCCGTGCAATATCTCTCCCGCCCTCTTGCCCGCCGTCTCTGCGTCCAGCTCGTCGATGCGCTCGTAAGCGGTCATCAGCCTCTCGCTGTTGGCACCCTCCTCCGACAGGACGAGTTCCTCTGCCTCCTCCTCGAGCCTCT
>CTR64422|c0_g2_i1
TCCTCTTGCTTGATGAGCCTACTAATCATCTCGATCTTGAGGCATGTGTGTGGTTGGAAGAAACACTGAAGAAATTCGACCGTATACTTGTTGTGATATCACACTCCCAAGACTTTCTGAATGGAGTATGCACGAATATCATCCACATGCAGAATAGGAAGCTTAAGCTGTACACCGGAAATTTTGACCAGTACGTCCAGACACGGTCTGAACTGGAAGAGAACCAAATGAAGCAGTACAGATGGGAGCAGGATCAGATTGCATCGATGAAGGAGTATATCGCGCGTTTCGGGCACGGGTCTGCGAAGCTGGCACGTCAGGCTCAGAGCAAGGAGAAAACGCTCGCTAAGATGGAGCGCGGTGGGCTGACGGAGAAGGTCGCGAGGGACAGGATCCTGACGTTCCGCTTCACGAACGTGGGCAAGCTCCCGCCGCCGGTGCTGCAGTTTGTGGAGGTGACGTTCGGGTACACACCGGATAACCTGATCTACAAGAAGCTAGACTTTGGCGTGGACCTAGACTCTCGTGTGGCGCTGGTGGGCGCCACTTGTG
>XLTR262805|c0_g1_i1
AGGAGGTCAAAAACAAAGAATCGCTATTGCTCGAGCTCTCCTCATGAATCCAAAGATTCTTCTTTTGGATGAAGCAACCAGTGCTTTAGATGCTGAAAGTGAATATTTAGTCCAAGAAGCAATTGAAAGAGCTATGGAAAATAGAACTGTACTTGTCATTGCCCACCGTCTTTCCACTGTTAAAAATGCTGATATTATTGCTGTTCTTTCAGGTGGCACCGTCGTAGAAAAAGGAACTCATCAAGAGTTACTGGAAAAAGATGGATTGTATAGAAAGCTAGTAAATCGACAATTGCAAGGGGCAGACGACATGAATCAAGTCTTCTCCGAAATCACAGGAGAAACTAGAAAAGAAGAGGCTAAAGAAGATAGCAAAAAAAGATTAATTAATTTCTTTGA
>XLTR60776|c0_g1_i1
CACTCATGTTGGAGAAAGAGGTGTTCAATTAAGTGGGGGACAAAAACAAAGAATTGCAATTGCAAGAGCTCTTCTTAAAGATCCAAAAATCTTGCTTCTGGATGAAGCTACAAGTGCTTTGGATTCTGAATCAGAAAGAGTTGTTCAAGAAGCTTTGGACAGACTGATGCAAGGAAGAACAGTCATGGTAATTGCTCACAGATTGAGCACTGTAAAGAACGCAAATGTAGTTTGCGTGATTCAACAAGGAGTGATAGCAGAACAAGGAACCCACGAAGAACTTCTTCGGAAGGATGGTATCTACAAACAACTTGTTCTTCGGCAACTTCACGAAGAACTTCTTCGGAAGGATGGTATCTACAAACAACTTGTTCTTCGGCAACTTCACGAAGAACTTCTTCGGAAGGA
>CTR58702|c0_g1_i1
GTCCAGTAGGAGGATGGCCGGGTTCTTGAGCATGGCCCGGGCAATGGCGATCCGCTGCTTCTGGCCGCCGGAGAGCTGCAGGCCGCGCTCCCCAACCTGCGTGTCGTAGCCGTCGGGGAGCTTGATGATGAAGGAGTGGGCGTTGGCGACCCTGGCGGCCTCCTCCATCTCCACCTGCGTCGCCTCCTCCCTCCCCAGCAGCAGGTTCTCCCTGATGCTCGTCGCGAACAGCGCCGGCTCCTGGCTCACCAGCCCGATCTGCGACCGCAGCCACCGCAGCTTCAGATCCTTGAGCTCAACGCCGTCCAGCATGATCTGACCTGAACTGGGGTCGTAGAACCTCTCGATCAGGGACACTATGGTGCTTTTGCCGGACCCGGAGCTGCCGACCAGAGCGATCGTCTTCCCGGCCGGCACTGTCAGAGAGAAACTGCGCAGGACCGGCATGTCCGGCCGGGACGGGTACGCGAACTCCACGTTCCTCAGCTCTAGCCGCCCTGTCACTGACTGCAGCTCCACGCCGGCGTCGCCGTCCTGCGAGATGCCCGGCGTGTGGTCGATGATCCGGAAGATCTTCGCCGCCGCCACCTTCGCCTTCGCGAACGCCGCTATGCTCGGCGCCGACTGCCCAAGAGCGATTCCGCCGATCATGACGGAGAACATGGTGGCGATGGCGAGCCCGCCGTTGGTGTGGTGGCCGCGGACGAGATGGCCGCCGTACCAGAGGAGCAGCGCGTAGCAGCAGAAGACGGTGAAGTATGTGCCGCCCAGCCCGAGGCCCTTGG
>GTR294596|c0_g1_i1
CGAAACGAGATCCTTTTCTAGCTTCAGCAATGTATTTCGGTGCATTCGACATGCTTTCCATGCCACCTGCCACAACAATATCATTGATGCCCAGTTGAATTGACTGTGCAGCAAACATCGTCGCTTTCATGCCAGATGCGCAAACTTTGTTGACTGTGGTGCAAACAACCGTATTTGGTATCCCTGCACCTAAAGCAGCTTGTCTCGCAGGAGCTTGCCCCAGGTTGGCACTCAAGACATTGCCGAAGAAGACCTCCTGCACAACG
>BTR23196|c0_g2_i1
CTCGCCTTCGCCTTCGCCAACTTCGTCAACATCCTCTCCATCTGGTTAAAGGAGAAGAGATGGGATGCAAGAAAGTTCCTTACTTCCTCTGGAATTATTTCATCCCTTTCTGCGGCGGTGGCAAGTTTGGCCATGGCGGTTGGCCAACAAGAAGGCGGGGATAGCTCTGTTTTCGCCCTTGCGTTGGTTTTTGCTGCCGTTGTAATGTATGATGCATCAGGAGTTAGGTTTCACACAGGTCGCCAAGCTGCGTTGTTAAATCAAATAGTTTCTGATTTTTCACCGGAACATCCAATTATCTCTACCTTTAGGCCGCTTCAGGAATTTCTCGGCCACAGTCCATTTCAGGTTTTCACAGGAGCGCTTGTTGGTTGTACAGTAGCATATTTAATGGGAAAATCTGTATGATAAATAGTTGGTAGTATTTGCCTTGTGCTCAGATTATACCACTTATATAAGGGACCTCTTTTTGTGTGCAAAGTTTCTTTGGTATCAACGTGCCACCGTCCTTCTGTTGAACTCGTTGCATGAATTGTTCTTTGCTGGTTATAGCATATCTTGTG
>SL-TR68478|c1_g3_i3
AGGCCACTGTGTTTCAAGTATTTGGTGACAACCAGAGATCCAGGGGCAAGGCTTGTTTTCACCCATGGCTTCACCTCAAGACCCAATTCGCAGGCTTTCTTCGCCACAAGTCCAGCACCAATCATGACGCTAGGATTTGATGAGTTTGTGGAACTGCATACTGCTGCAAGAACCACACTGCCGTTCGAGATTTCAGCAGGTTGTCCATGGAAGTCAAATTTAACAACTTTATCCTGTTGTTCCTTTGGCACTGCATAACCCTTGAAACCAACCTGGTTACCCAGGCAAGAATGCCAGTCCGATTTCATTTCCTTCAAAGGAACCCTGTCGTGGGGCCTCTTTGGGCCTGCGACGGAAGGCTCCACCTTAGTAAGGTCCAGTTCAAGATATGAAGAGTAAACTGGTTCTGTTTGAGGCTGCCAGCATGAACACAATTTTTCAAAATCAACATTTAACTGAAACACTCAAGCAAGCGTTGTAACGAAAAATGGGAAGAGAAGAGTCATGCCTCATTGCTGTCCACAAACATCT
>XLTR529618|c0_g1_i1
GGGAGCTGAAGGCCCCCAAGGTGATTGGTGTGAAGCTGACTGGCCGCATGAGCAAGTGGACCAGCCCCAAGGACGTCATCCTCAAGGTTGCCGGCATCCTGACCGTGAAGGGCGGCACCGGCGCCATCGTCGAGTACTTCGGCCCCGGCGTGGACAGCATCTCGTGCACTGGTGCCGCGACCATCTGCAACATGGGCGCCGAGATCGGAGCCACCACTTCCCTGTTCCCTTTCAACAGGAGGATGGTCGATTACCTCAACGTCACCGAGAGGAAGGAGTTCGCCACTCTGGCGGAGGGATACAGGCAGTTCTTGAACCCAGACCAGGGAGCCCAGTACGACCAGCTGATCGAGATCAACCTGAGCGAGCTGG
>CTR63501|c0_g1_i1
GGCAAGCGCAGCACCACCCCAGCTTCACAAGCTCTCTCTGCTTCCACGTCTCTTCCTGCCTACCGAGTGCTGTGCTGACTCTCTGTTCGTGACGAGTGAAGGAGCTAAGCTGTTGATGCGAGTGAGGGTGCGTGTGTCCGCCATGGCTATCGCTGACGACCACGACGAGTACGCCAAGCTCGTCCGGGGGATGAACCCGCCGAGGGTTGTGATCGACAACGACGCCTCCGACGACGCGACCGTCATCCGGGTGGACAGCGTCAACAGCCACGGCACGCTCCTCGCCGTCGTGCAGGTCATCGCCGACCTCAACCTCGTCATCCGCAAGGCCTACTTCTCCTCCGACGGCAACTGGTTCATGGATGTGTTCAATGTCACTGACCGTGACGGGCGCAAGGTTCTTGACGAACCAACCATCTCCTACATCCAAACGACGCTGGAGGCGGAGGACTGCTACTACCCGGAGGTGCGCAACACGGTGGGCATCGTGCCGTCGGAGGAGTACACGTCCATCGAGCTCACGGGCACCGACCGCCCGGGCCTGCTCTCCGAGGTGTGCGCGGTGCTCGCCGG
>XLTR873136|c8_g1_i2
CACACTTTTTATAACGAGTTGAGAGTTGCTCCTGAAGAACACCCAGTTCTTTTGACTGAAGCTCCTCTTAACCCAAAAGCTAACCGTGAAAGAATGACCCAAATCATGTTTGAGACCTTCAACGTCCCAGCTATGTACGTCAACATTCAAGCAGTTCTCTCCCTGTACGCATCTGGTCGTACCACTGGTGCTGTCTTGGACTCTGGAGATGGTGTCACTCACACTGTGCCAATCTACGAAGGATATGCTCTTCCCCATGCTATCTTACGTATTGATCTTGCTGGACGTGATTTGACTGAATACTTGATGAAGATCTTGACCGAACGTGGCTACTCATTCACCACCACTGCTGAACGTGAAATTGTTCGTGACATCAAGGAAAAGCTTTGCTACGTTGC
>DTR32063|c7_g5_i2
CTTAGAGTTGCTCCTGAAGAACATCCAGTTTTATTGACTGAAGCTCCATTGAATCCAAAGGCAAACAGAGAAAAAATGACACAAATTATGTTTGAAACCTTTAACACCCCTGCAATGTATGTTGCTATTCAAGCAGTATTATCTCTTTATGCTTCTGGACGTACAACTGGTATTGTTATGGATTCTGGTGATGGAGTTACTCACTGTGTACCAATTTATGAAGGATATGCTTTACCACATGCTATTCTTAGATTGGATTTAGCTGGAAGAGATCTTGCTATTTTTGACAGTATCTCCTGAAAC
>GTR59239|c0_g1_i2
GATATTTAAGGGTTAAGATACCACGTTTGGATTGAGCTTCATCTCCAACATATGCATCTTTTTGTCCCATACCAACCATAACTCCCTTATGACGAGGACGTCCAACAATGGATGGAAAGACTGCACGAGGAGCATCATCCCCAGCAAAACCAGCTTTACACATACCGGAACCATTGTCAACGACAAGAGCTTGAACATCACCTGAATCAGCCATTTTGTTAGTTGTAAGTTAG
>XATR932719|c0_g1_i1
CTCGAACATGGTGGTGCCACCCGACAGGACGATGTTGCCGTACAGATCCTTACGGATATCAACGTCGCACTTCATGATCGAGTCGAACGTCGTCTGGTGCACGCCGGCGAACTCGCGGCCGATCAGGCTGGGCTTGAACAGCACCTCTGGGGTACGGAAGCGCTCCGAGCCGACCGAGATGACCTGGCCGTCCGGCAGCTCGTAGTTCTTCTCGAGCTCGGTCGACTGCTTCGCCTTGTTGAGCTCGTCCTCGTAGTCGAGCGCAACGTACGACAGCTTCTCCTTGATGTCGCGCACGATTTCGCGCTCGGCCGACGTGGTG
>XATR953071|c0_g1_i1
ATGGTGTTACACACACTGTTCCAATTTATGAAGGTTATGCATTACCTCATGCAATTCTTAGATTAGATCTTGCAGGAAGAGATTTAACTGAATACTTAATCAAGATTTTAACTGAAAGAGGTCTTAACTTCACTACCTCTGCAGAAAAAGAAATTGTTAGAGATATTAAGGAAAAACTTGCATACGTTGCAATTGATTTTGATAAGGAATAGGAAAAAGCCTCACAAACCAACGAAATTGATGTTAAGTACGAATTACCAGATGGATCTACCATCACTGTTGGCTCAGAAAGATTCAGATGCCCAGAAGTTCTCTTTAAACCATCACTCATTGGTAAAGAATCAGAAGGTATCCACAAGACTCTCTATGATTCAATCCAAAAATGTGATTTAGATACAAGAAAAGATTTATATGCAAACATCGTTTTATCAGGAGGATCAACTATGTTCCCTGGTATCGCTGATAGATTATTCAAGGAAATTAAACAAATGGCACCATCAGCCCTTACTCAAACTGATGAACTTGCAAAGAAGAACATCAGAATCACTGCACCACCAGAGAGAAAATACTCAGTTTGGATTGGAGGTTCAATTCTTGCATCACTTTCCACCTTCCAACAAATGTGGATTTCCAAACAAGAATTTGATGAAGCTGGTCCAGGTATTGT
>XATR857163|c6_g3_i1
GATGCCCAGAAGTCCTCTTCAAACCAAACTTCATTGGACGTGAATTTGCTGGTATCCACCAAACTACTTATGACTCCATCATGAAATGTGATGTCGATATCCGAAAGGATTTGTATGGCAACATTGTCTTGTCTGGTGGTACAACCATGTTCGAGGGTATCGCCGAACGTATGGAAAAGGAAATCCGTGCCTTGGCCCCCGCCTCGATGAAAGTGAAAATCGTCGCCCCCCCTGAGCGTAAATACTCCGTCTGGATTGGTGGATCCATCTTGGCCTCCCTCTCCACTTTCCAACAAATGTGGATCTCCAAGGAAGA
>XATR857163|c6_g9_i2
AGCCTTCCTTCCTCGGAATGGAGTCTGCCGGTATCCACGAGACCACCTACAACTCCATCATGAAGTGCGACGTTGATATCCGCAAGGATCTCTACGGAAACACCGTCTTATCTGGTGGAACCACCATGTTCGAAGGTATTGCTGAGCGTATGACCAAAGAAATCACTGCTCTCGCTCCCGCCTCAATGAAGATCAAGATCGTCGCTCCTCCTGAACGTAAATATTCAGTCTGGATCGGTGGATCTATCTTATC
>XATR530193|c0_g1_i2
CACCACCTACAACTCCATCATGAAGTGCGACGTGGACATCCGCAAGGACCTCTACGGCAACACCGTGCTGTCCGGCGGCACCACCATGTTCGGCGGCATCGACGCGCGCATGAAGAAGGAGATCACCACGCTCGCCCCGCCCACCATGACCATCAAGGTTGTCGCCCCCCCTGAGCGCAAGTACTCGGTCTGGATCGGTGGCTCCATTCTGGCCTCCCTCTCCACCTTCCAACAAATGTGGATCTCCAAGAACGAGTACGACGAGTCGGGTC
>XLTR944887|c10_g4_i1
GAAATTGTAAGAGACATAAAGGAGAAGCTTGCCTATGTTGCCCTTGATTATGAGCAGGAGCTGGAGACTGCGAAGAGCAGCTCTTCTGTTGAGAAGAACTATGAGCTGCCTGATGGGCAGGTCATCACGATTGGTGCTGAGAGGTTCAGGTGCCCAGAGGTGCTGTTCCAGCCCTCGATAATCGGTATGGAAGCTCCTGGGATTCATGAGACCACTTACAACTCCATCATGAAGTGCGACATTGATATCCGTAAGGATCTGTACGCCAACACTGTCCTCTCTGGAGGCACCACCATGTACCCCGGAATCGCTGACCGCATGCAGAAGGAGATCACTGCCCTTGCCCCCAGCACCATGAAGATCAAGATCATCGCTCCCCCCGAGCGCAAGTACTCCGTCTGGATCGGAGGATCCATCCTCGCCTCTCTCTCCACCTTCC
>XATR935066|c2_g4_i4
TGTCGGTGATGAAGCTCAATCTAAACGAGGAATCCTCACTCTGAAATACCCCATTGAACATGGTATTGTGACCAATTGGGATGATATGGAAAAGATCTGGCATCATACTTTTTACAATGAACTCCGTGTTGCTCCTGAAGAACATCCTGTTCTCTTGACTGAAGCTCCTTTAAACCCTAAAGCCAACAGAGAAAAGATGACTCAAATTATGTTCGAGACTTTCAATGTTCCTGCTATGTATGTTGCCATTCAAGCCGTCTTATCTTTATATGCTTCTGGTCGTACCACTGGTATTGTCTTGGACTCCGGAGATGGTGTCTCTCACACTGTCCCTATCTATGAAGGTTATGCTCTTCCTCATGCTATCCTTCGTCTCGATTTAGCTGGTCGTGATTTAACTGATTATTTAATGAAAATTCTCACTGAACGAGGATATTCTTT
>CTR20057|c0_g1_i1
AAGATCCAAACGAAGAATGGCGTGAGGAAGCGCATATCCTTCATAAATGGGCACAGTGTGGCTGACACCATCACCAGAGTCGAGAACAATACCAGTAGTACGACCACTTGCATAGAGGGAGAGCACCGCCTGAATTGCAACATACATAGCAGGGACATTGAAAGTCTCAAACATAATCTGGGTCATCTTCTCTCTGTTGGCTTTTGGGTTCAAAGGAGCTTCAGTGAGCAAGACAGGGTGCTCCTCAGGTGCCACACGGAGCTCATTGTAGAAAGTGTGATGCCAGATTTTCTCCATGTCATCCCAGTTGCTCACAATACCGTGCTCAATTGGGTATTTCAGTGTAAGGATACCTCTCTTGGACTGTGCCTCATCACCAACATAGGCATCCTTCTGTCCCATCCCAACCATAACACCAGTGTGCCGAGGGCGGCCAACTATGCTAGGGAAAACAGCCCTTGGTGCATCATCTCCAGCGAAACCAGCCTTGACCATTCCGGTACCATTGTCGCAAACAAGAGGCTGGATGTCCTCGCCATCAGCCATTTCCTACAGAATATCGTGGCGAGGAGGAGGCGGCGGCGGGCAACGGGATGCGATCGGAGGAGGAGGAGAATGGAAGGTGGTGGCTGGGCTGGCTGGCGCTATAACTGCTGCTGCTGTGCTGCTCTGGATCTCGCTACGCTAGGCTCACTACTCACGCCGCTGTCTGTCTGCTGTCGGTCCTGCCTGCCTGCCCTGCCACCAGTCCCCGCTG
>XLTR928382|c4_g6_i2
ATCGTACTCTGCCTTGGAGATCCACATCTGCTGGAAGGTACTAAGAGAGGCGAGGATGGAGCCACCAATCCAGACACTGTACTTCCTCTCCGGTGGAGCGACGACCTTGATCTTCATGCTGCTGGGCGCGAGCGCGGTGATCTCCTTGTTCATACGGTCGGCGATCCCAGGGAACATGGTAGACCCGCCACTGAGCACAACATTGCCATACAGATCCTTCCTGATATCGACATCGCACTTCATGATGGAGTTGAAGGTGGCCTCATGGATGCCACCAACTTCCATCCCGATCATGGACGGCTGGAAGAGCACCTCTGGGCACCTGAACCGCTCAGCCCCGATGGTGATCACCTGTCCGTCGGGCAGCTCGTAGCTCTTCTCGAGGGC
>GTR82277|c0_g1_i1
ATACAGGGAAAGCACGGCCTGGATGGAAACGTACATGGCAGGGGTGTTGAAGGTCTCAAACATGATTTGGGTCATCTTCTCCCTGTTAGCCTTGGGGTTAAGGGGAGCTTCAGTCAAGAGAACGGGGTGCTCCTCAGGGGCAACACGAAGCTCGTTGTAGAAAGTGTGATGCCAGATCTTCTCCATGTCGTCCCAGTTGGTAACGATACCGTGTTCAATGGGGTACTTGAGGGCAAGGATACCT
>GTR53153|c0_g1_i1
GACATACGCCAGTTTCTCTTTGATGTCACGCACGATTTCACGTTCAGCAGAGGTGGTGAACGAATAACCACGCTCCGTCAAAATCTTCATCATATAGTCCGTCAAGTCACGACCGGCCAAATCCAAACGCAAAATAGCGTGGGGCAGGGCATAACCTTCGTAGATCGGCACAGTGTGCGACACACCATCGCCAGAGTCCAGCACGATACCAGTGGTACGGCCCGACGCGTACAGCGACAGCACCGCCTGGATGGCGACGTACATGGCCGGCGTGT
>DTR42884|c8_g2_i1
CGCTCCCACGAAAAACTTCCCTGGCAACACCGCACCGCACCGCGCCGGGTCGTGGGGCCGGGAGAGCCAGCCGGGCCGAAGAGCGCGGCCGTCCCCTACCGAAAACGCCCGCTGCGTATCGCGATTCTCTCCCCGGTCGTCCGCCCTCGCCCCCCTGCCGCTGCTATACATACCCCGCTCCCTCCCTCCCCACCACAACCCTACCGCTCAGACTCGCCTCCCTCCCATCTCCTCCTCCACCGCCCCGTCGTCGCACGGCCAGGAGAAGCACCCGCTGCCCCTCCTCCGGATCCCGGTGAAAAATGGCTGACGCCGAGGACATCCAGCCCCTCGTCTGCGACAATGGAACCGGTATGGTCAAGGCTGGATTCGCCGGAGACGACGCTCCCAGGGCCGTCTTCCCCAGTATCGTGGGACGCCCGCGCCACACCGGCGTCATGGTCGGGATGGGGCAGAAGGACGCCTACGTCGGCGACGAGGCGCAGTCCAAGAGGGGTATCCTGACCCTCAAGTACCCCATCGAGCACGGTATCGTCAGCAACTGGGACGATATGGAGAAGATCTGGCATCACACCTTCTACAACGAGCTCCGTGTCGCACCTGAAGATCATCCTGTGTTGCTGACTGAAGCCCCTCTCAACCCCAAGGCCAACAGAGAGAAGATGACACAGATCATGTTTGAAACCTTTAGTTGCCCAGCAATGTATGTTGCAATCCAGGCTGTTCTATCCTTGTATGCCAGCGGTCGAACAACTGGTATTGTGCTTGACTCCGGTGATGGTGTGAGCCACACTGTTCCAATCTACGAGGGCTACACGCTTCCTCATGCTATCCTTCGTTTGGACCTTGCTGGTCGTGACCTCACTGACAATCTGATGAAGATCCTCACAGAAAGAGGGTACTCCCTCACGACAACCGCTGAGCGGGAAATTGTCAGAGACATAAAGGAGAAGCTCGCTTATGTCGCCCTTGATTATGAGCAGGAGCTGGAAACGGCTAGGAGCAGTTCCGCTGTGGAGAAGAGCTATGAGATGCCTGATGGTCAGGTTATTACCATAGGATCTGAAAGGTTCAGATGTCCTGAGGTGCTTTTCCAGCCATCTCTTGTTGGTATGGAAGTTCCTGGTATCCACGAAGCGACATACAACTCCATCATGAAGTGCGATGTTGATATCAGAAAGGATCTGTACGGTAATGTTGTTCTCAGTGGAGGTTCTACCATGTTTCCTGGAATTGCTGATCGCATGAGCAAGGAGATCACGGCCCTTGCTCCTACCAGTATGAAGGTTAAAGTTATTGCACCGCCTGAAAGGAAATACAGTGTCTG
>XATR880220|c0_g1_i5
GATGCCCAGAGGCTCTCTTCCAACCATCTTTCCTCGGAATGGAATCTGCAGGAATCCACGAGACCACCTACAACTCCATCATGAAGTGCGATGTTGATATCAGAAAGGATTTGTACGGTAATGTTGTTCTCAGTGGAGGTTCTACCATGTTTCCTGGAATTGCTGATCGCATGAGCAAGGAGATCACGGCCCTTGCTCCTACCAGTATGAAGGTTAAAGTTATTGCACCGCCTGAAAGGAAATACAGTGTCTGGATTGGTGGCTCTATTTTGGCCTCTCTTAGCACTTTCCAGCAGATGTGGATCTCCAAGGCAGAGTACGATGAATCTGGTCCCGGCATTGTCCACATGAAGT
>XLTR941108|c2_g1_i1
TGAGCGCGCTCTCCCTTGCCGGCGCCGACGTGAAGGACCTCAAAACGATGGCTAGTGTGCCCCGTGACGGCGCCACCCTCGGCGAGATCGTGCTGCGCGGGAGCAGCGTGATGAAGGGGTACCTCAACAACCCGGAGGCGAACGAGAAGGCGTTCAAGGACGGGTGGTTCCTGACCGGCGACGTGGGCGTGGTGCACCCGGACGGGTACGTGGAGATCAAGGACCGGTCCAAGGACGTGATCATCTCCGGCGGGGAGAACATCTGCAGCAAGGAGGT
>SL-TR30172|c0_g1_i2
AATAGGATTAACTGAAGTGTATTGTTTCTAAGAGTATGATTCAAAGAAAAATGGAACAACACAAGGACACTTCTTGGCTCGTTCAAAAAAAAAGGACACTTCTTGGAGTAATGACCAAAGTAAAACAGTCACTGACCAAACCATACTGTTGCATTTGCTTCTTCGAGGAATAGCACTATGGGTGAACCGTACATGGCACGATGTGGCAGTGTGGACTGTGGAGCACGCACGTACGTGCCCGCTACTTCGATATCATTCCCAGACGGGGTACTGGTGGATGCAGTCCTTCCACGGCCCCAGCGCGTTCCTCCCGTCGCGCCCGCCGGCGACGTCGTCGGCGACGGCGACGCGCTCCCACACGAGGCTGTTGGCCTTGAGCCCGCTCCCGATGCCGAGCTGCCACACCGTGTCGCCCTTCCGGACCCGCCCCTTGGCCTCGAGGTACGCGAGCTGGTACCATAGGGACGCCGCCGACTGGTTACCGAACCGGTGGAACGTCATGAGCGCCGCCTCCATCTGCCGCTCGCCCAGCCCGAGCCCCTTCCCCAGCCGCAGTATCATCGGCTTCCCCGACGACGGCAGGCAGAAGTGGTCTGCCGCCTCACGGAAGTCTGGCATTGGTGCCGCGGAAGTGGCGGAGCTGCTGCCGGCGAGCTTGTCTTGCCCTCGCCGCCGCATCGACACGAGTAACGCGGCCGTGTAGCGCGCCTTCTCGCGCCACGGCAGGATGGAGAGGCTGAGCGTGACGAGGTGCGCGCGGAGCAGCTCGCTGACCATGCGGCCGACGCCCTGGCTGAGCGTGAAGCCGGTGATGCCCTCGTTGTCCTCCTCTCGGTACCCCGCGCGGTAGCTCCGGTCGTTGGCCGTCGTGTTCGTGCGCGTCAAGTTGACGAGCCGGTACTTCACCCCCGCCGCCATGTCGTTCGTCACGAGCGCGGCGGAGCAGCCGGTGCGGAAGTTGCAGTTGAGGAGGAGCTTGCCGTGGTCTTTGCCGCTGTACCACCCCACCGTGAGGATCTCGGCGCTGACGACGACGGCGTACGACATGGCGTGCGCACGCAGGACGCCGGCCGCGACGTCCACGCCGACGGAGCCGGCGCTGCATCCCATGCCGGAGAGGTTAAACGTCTTGACGTCGCTCCGCATCCCGTAGCGGTTGGCGATGATGGCCGCGAGCGAGGGCGCGGGGCAGAACCCGCTGCAGTTGACGACGACCGCGCCGACGGCGGCCGGCGGCACGCGGGACTTGGCGAAGAGGTCGTCGAGGGCGGGGAAGAAGAGCATGTGCGCCTCCTGGACGGCGTGCGCGTGCGTGGACGCCGGCGGGAGGTAGTGCAGGGCCGGCGGGAAGTAGGTCTCGTTGCCCATGCCGCTGGACAGAATGGCGTTCGCCATGAACTCGATGCTGCCCGCGTCGAAGCAGCCGATGAGCTCGAAGTGCTCCCGGAGCGCCGCCACCGGGAGGCGCAGCCGGCGGGGCGGCTTGAGGCAGGAGAAGTCGACGAGCCCGATGCGGGCCCCGCGGCGCCGGTAGCGGCAGAGGAGCAGCATCGCGGAGACCGGGACGAGGTAGAGCGCCGCGCTCCGCCGCAGCGCGAAGACGAGGGCCTCGGCGAGGACGCAGAGGAGGAGCGCCGCCGCGCCGAGGAGGCCGTGGAGGGACGCGAGGAGGTGGTCCTTGTGAGCTACGTCCATG
>XATR926810|c0_g2_i2
GATCTGCCACACGCGGTTGCCGCGCTTGACGCGGCCCTTGGCCTCGGCGTAGGCGAGCTCGTACCACAGCGAGCTGCTGGAGGTGTTGCCGAACCGGTACAGCGTCATCCGCGACGGCTCCATGTGCCACTCCGTCAGGTCCAGGTTCTTCTCCAGCTCGTCCAGCACGGCGCGCCCCCCCGCGTGGATGCAGAAGTGCTCGAAGGCCAGCTTGAAGTCCGGGATGTAGGGCTTGATCTTCATCTTGAAGGCCTTCTTCGCCACCAGCGTGGCCATGAACAGCAGCTGCTCCGAGAACGGGAGCACCAGCGGGCCCAGCGTCGTGATGTTGGTCTTGAGCGCGTCCCCGGCCACGGCCATCAGGTCCTTGGACAGCGACACCCCCACCTTGCCGGCCCCGTCCTCCTCCTGCGTCACGCAGCCGAAGCACCGGTCGTCGGCGCCCTTGTGCGTGCGCACCGTGTGCACCAGCTCGTACTTGGACCGCCGCCGGTCGGAGCGCCGGTTCGACAGCAGGATCGCCGCGCCGCCCATCCGGAACAGGCAGTTGGACACCAGCTTCGACCGGTCGTTCCCGAAGTACCAGTTGAGGGTGATGTTCTCCATGCTGATCACCAGCGCGTACGAGTTCGGGTGCACCTGCAGCAGGTCCTTGGCGAGGTCGATGGA
>XATR918337|c1_g8_i1
GCGAAGCCAAGGGCAACGGGGTTGCTAGCAAGGGGGGAGAGGGCAGGCTTGAGAGAGTCGTAGAGACCGAAGTAGAGACCACGGTACACGACGATACCCACCACGGAGATGGTGAATCCACGGTAGAGTCCAGCAATACCATCAGTCTTCATGGTCTTTCTGTAGACATCCAAGAGACCGTTGAACTGACGCTCTCCTCCCTTCTTGGCACTCTTGTTGTCATTGGCCAAACGAGTACGGGCATAGTCGAGAGAGTACACGAAGGTGAGGGAAGCAGCACCAGCCATACCTCCAGCAGCAATGTTGGAGGCGAACTTCTTGGTGTATGAGGCGGTCTTGGGGACAGCGAACATTCTCTTGAATTGATCCTTGAAGGCGAAGTTGAGAGCCTGGGTAGGGAAGTAACGGATCACATTGGCAGTGTTACCACGCCA
>GTR92439|c8_g1_i1
TCTGCAAAGGGTGTTGAGGATGCCAAGGCATTTTTCCTTGACTTTATGATGGGTGGTGTCTCTGCCGCCGTCTCCAAGACCGCTGCTGCGCCTATCGAGCGTGTTAAGCTGCTCATTCAGAACCAGGATGAGATGATCAAGAACGGCCGCCTCGACAAGCCCTACTCGGGCATTGGCGAATGCTTCAGCCGCACCATCAAGAACGAGGGCTTTGGCTCTCTCTGGCGTGGAAACCTGGCCAACGTGCTCCGTTATTTCCCCACCCAGGCCCTCAACTTTGCCTTCAAGGATAGATACAAGCAGATCTTCCAGC
>XLTR899645|c2_g1_i1
AAAAAAAATGACTGAGATTTTTAAAAAAAATAACATTATGAAATGATGAAAATATATAGATAATATAGATTGCATATTGAAATTATTTTACAAAAAGTTTTATTAATTTTAAAAAAGAGTTGATCAATATCTATATGTGTCTTTTTTGAATGGGCCAGTGACTTTAACGCCAATATATTCAGCTTATTCTGGACTTAAAACTGTCAATTCAACACCTAAAGAATCTAAGTGCAATCTGGCAACTTTCTCATCTAATTCTTTTGGAATAACGTAGACTTTTTTCTCATATTTTGAGGTGGTTCTATTAGTCCAGAGCTCAATTTGGGCAATGACTTAGTTGGTAAAAGAGTTGGACATAACAAAAGAAGGATGACCAGTAGCACAACCTAAGTTCAATAATCTTCCTTCAGCTAAAATTAAGATTCCATGTCCATCAGGGAATACCCATCTATCGAGTTAAGGTTTAATATTTTCTTATTTGATTCCTTCCATTTTCTCTAAATTAGCCATATCAATTTCGTTATCAAAATGACCAATGTTGCCTACAATAGCATTGTTTTTCATTTTTTTCATATGCTCTAAG
>SL-TR63231|c0_g1_i2
GTGCACCACCAGTACTCCTCGAGCGTCTCGCCCTTCCAGGCGAAGACGGCGGCGGAGTCGCGCGCGATGGCGGCGGCGGCGTGGTCCTGCGTGGAGAAGATGTTGCAGGAGCACCAGCGGACCTCGGCGCCGAGCGCGGTGAGGGTCTCGATGAGGACGGCGGTCTGGATGGTCATGTGGAGGGAGCCCGAGATCCGGGCGCCCTTGAAGGGCTGCGAGGGGCCGAACTCGGCGCGGCACGCCATGAGGCCCGGCATCTCGACCTCGGCCAGGTCGAGCTCGAGCCGGCCGAAGTCGGCCTGGGACAGGTCCTTCACCTTGTACTCCCGGCCCGAGGAGGTCTTCTCCACGGAGAGCGCCATGGCGAGCGAAAAGGTGGGATGGATCTGAGATTCTGGGGGAGGGAGGGAGATGGGGAGGAGGCGGCGAGGGGATAGGCTGGGGGTGAGGAGGGTTTTATGG
>ATR18737|c0_g2_i3
CCTGCAGGCCCTGATGGAGGGCATCCAGATCCTCACCCTGGAGGACGTTGTCTCGGAGGCCGACATCTTCGTGACCACCACAGGTAACAAGGACATTATCATGGTTGACCACATGAGGAAGATGAAGAACAACGCCATCGTCTGCAACATCGGCCACTTCGACAACGAGATTGACATGAACGGCCTCGAGACCTACCCTGGCGTCAAGCGCATCACCATCAAGCCCCAGACCGACCGCTGGGTGTTCCCTGAGACCAAGTCCGGGATCATTGTTCTTGCCGAGGGTCGTCTGATGAACCTTGGGTGTGCCACTGGTCACCCCAGCTTTGTCATGTCCTGCTCATTCACTAACCAGGTTATTGCCCAGCTTGAGTTGTGGAACGAGAGGAGCAGCGGCAAGTATGAGAAGAAGGTGTACGTCCTCCCCAAGCACCTCGACGAGAA
>SA-TR1909|c0_g3_i2
GTCTCGCCCTTCCAGGCGAAGACGGCGGCGGAGTCGCGCGCGATGGCGGCGGCGGCGTGGTCCTGCGTGGAGAAGATGTTGCAGGAGCACCAGCGGACCTCGGCGCCCAGGGCGGTGAGGGTCTCGATGAGGACGGCGGTCTGGATGGTCATGTGGAGGGAGCCCGAGATCCGGGCGCCCTTGAAGGGCTGCGAGGGCCCGAACTCGGCGCGGCACGCCATGAGGCCCGGCATCTCGACCTCGGCCAGGTCCAGCTCGAGGCGGCCGAAGTCGGCCTGCGAGAGGTCCTTCACCTTGTACTCCCGGCCCGAGGAGGTCTTCTCCACGGAGAGCGCCATGGTGGTGGGAGGGGAGATGGATCTGAGATTCTGGGGGAGGGAGGGAGATGGGGAGGAGGCGGCGAGGGGATA
>XLTR933592|c0_g1_i1
CAATTTGCTCAAATGAGTCAGCGACAATCAATCGTCACTACCAACGGGTTGACCGAAGGCCTCAGACAGGGGGAAGATTTCAAAGTTGCGGACATGAAGGAGGCGGAGTTTGGCCGCAAGGAGCTGGACTTGGCTGAGGTGGAGATGCCGGGCCTGATGGCCTGCCGTGCAGAGTTCGCCTCGCGACAACCCCTCAAGGGCGCTCGAATTTCTGGCTCCTTGCACATGACCATCCAGACCGGAGTGTTGATTGAGACGCTGGTGGCACTCGGCGCTGAAGTGCGTTGGTGTTCCTGCAACATCTTCTCCACCCAGGACCACGCGGCTGCCGCGATTGTCGCCGCGAAAACGGCCGCTGTTTTCGCGTGGAAAGGG
>CTR16433|c0_g1_i1
GTGCCTCGATCCGGACGCCAGCACGAGTGTTCTTGGGATCATCCTCGGCGGCGGCGCCGGGACAAGGCTGTACCCGCTGACGAAGAAGAGGGCCAAGCCTGCGGTGCCGCTGGGCGCCAACTACAGGCTCATAGACATCCCGGTCAGCAACTGTCTCAACAGCAACGTGTCCAAGATCTACGTCCTAACGCAGTTCAACTCCGCGTCGCTCAACCGCCACCTCTCGAGGGCCTACGGGAACAACATTAGTGGGTACAAGAATGAGGGGTTTGTCGAAGTTCTTGCGGCGCAGCAGAGTCCGGAAAATCCAAATTGGTTTCAGGGTACCGCAGATGCCGTGCGACAGTACTTGTGGCTCTTTGAGGAACACAATGTTATGGAGTTCCTTATTCTGGCTGGAGATCACCTGTACCGTATGGACTACCAAAAATTCATTCAAGCACACAGAGAAACAGATGCTGATATAACTGTGGCTGCCCTGCCAATGGATGAGCAACGTGCAACTGCATTTGGCCTTATGAAAATTGATGA
>XLTR904808|c6_g2_i1
TAGAAAGAATACAAAAGTGATGACGTAGTTACTTGCCGGAGAGTGCGTTGGACAACCAGTCCAATCCTTCGTATAATCCATCTCCACTTGTGGCGCATGCGGCTTGAATGTACCATTTTCTTTGTCTCATTTGATGCAGTCCTAGCTTGTCTGTAATTTCTGCAACGCTCATAGCGTTTGGAAGATCTTGTTTGTTGGCAAAGACGAGGAGAACAGCATCACGCAGTTCATCTTCACTAAGCATTTTGTCGAGTTCTTCTCTTGCTTCAGAAATTCTCTCTCTGTCATTGCTATCAATCACAAAAATGAGTCCTTGTGTGTTTTGGAAATAGTGTCTCCACAGAGGTCTAATCTTGTCTTGACCTCCCACATCCCAAACAGTGAAGTTAATATTTTTGTATTCAACAGTTTCGACGTTGAAACCAATTGTTGGAATAGTTGTTACAACTTCTCCGAGCTTCAGTTTGTAAAGAATGGTGGTTTTTCCAGCGGCATCAAGACCAACCATAAGAATTCTCATGTCCTTATTTCCAAGGAGTCTCTTAAACAGCGAACTGATTGTAAGACCCATTTTTCTGTGTTATCTGTTATGCGATCAGAAATGGTGGTGTTTGGCGAACAAGTTCGAAGTAATGTACAAAATAAATAAATGCAAAGCACGTAGAAGTAAAAGCGCTTTTTGAATGCGCAAATGAGGGTACGAAATCAAAAATTGAGTTTGTTTGCAAAACTCTTGGGGTATGCGCAATGATGATTGTAAGACTCATTTTTCTG
>XATR942808|c1_g6_i3
CACCATCCCCACCATCGGATTTAATGTTGAAACTGTTGAGTACAAGAACATTAGCTTCACAGTTTGGGATGTCGGAGGTCAGGACAAGATCAGGCTCCTGTGGAGGCACTACTTCCAGAACACCCAGGGGCTCATCTTTGTCGTCGACTCGAACGACAGGGAGCGTGCGGTTGAGGCTCGCGACGAGCTCGACAAGATGCTCAAGGAGGACGAGCTTCGTGACGCGGTCCTCCTCGTCTTTGCCAACAAGCAGGACCTCCCCCAGGCCATGTCTGTCGCCGAGATCACCGACAAGCTCGGCCTCCACCAGATCCGCAACCGCAAGTGGTACATGCAGGCCACCTGCGCCACCTCCGGCGACGGCCTCTACGAGGGCCTCGACTGGCTCGCGAACAACCTCGCCAAGTAA
>GTR52192|c0_g1_i1
ATCATCTTCGTTGTGGACAGCAACGATCGTGATCGTATGGATGACAGCAAGGATTACGAGCACAGCGCCAAGGAGGAGCTGCACCGCATGTTGGCTGAGGACGAGTTGAAAGACGCCGTGTTGCTGGTCTTCGCCAACAAGCAAGATTTGCCAAACGCTATGAGCATTGCCGAAATGACCGATAAATTGGGACTTCACAGCATTAAGAACAAGAAGTGGTACATTCAGAGCTGCTGCGCCACCAGTGGAGATGGTTTGTACGAAGGACTCGATTGGTTATCCAACGTCTTGAGCGGAAAGTAAACAAGAACAAATGAGCATCGACCTTACAGAATATACTATTTATTTCGAGAATTGGCTTGTATTGTAGATCGAAAGGACAATAATG
>XLTR981723|c0_g1_i1
TTGTCATTGCTGTCCACAACGTAAATGACTCCATTTGTGTTTTGAAAATAATGTCTCCATAACGGACGAATTTTATCTTGTCCGCCGACATCCCACACAGTGAATGAAATATTTTTGTATTCCACCGTTTCGACGTTAAATCCGATGGTAGGAATGGTGGTGACCACTTCGCCTAATTTTAATTTATATAAAATGGTGGTTTTACCAGCAGCATCTAATCCCACCATTAAAATACGCATTTCCTTCTTGCCGAAGAGGCGTGACCAGAGTTTAGCGAATGCG
>DTR285194|c0_g1_i1
GTGATTTCAGCCACAGACATAGCATAGGGTAAATCTTGCTTATTAGCAAACACCAAAAGAGCAGTATTATCCAATTCATCATCTCTTAAAACTTTATGAAGTTCGTGTGCAGCTTCATCGATACGATCTCGATCACTGGAATCAACGACAAAGATTAAACCTTGTGTGTTGTGGTAGTAATGTCGCCATAATGACCGGATTTTGTCTTGACCCCCTACATCCCATACTGTGAAATTTATACCTCTGTATTGTACGGTTTCAACTTTAAAGCCAATGGTAGGCACAGTGGTGACAATTTCACCAATTTTTAGTTTATATAAAACTGTGGTTTTTCCAGCAGCGTCTAGACCAACCATCAAAATTCGCATCTCTTTTTTTCCAAGTTTAGTAAAAAATTTTGTTAAAGAGCCTCCCATT
>XATR263857|c0_g1_i1
AAGGAAAGGCTCTCCCCCAGCCACTCTTTTTTTATTTTCGCATCACTCAAAAAAAAAAACCTTAAAACCTAACAATGGGCAATTGGATTATTAAGCTCTTCAACCCAAAGAGGGATATGAGAATTTTGATGGTCGGGCTCGACGCCGCAGGAAAGACCACCATCCTTTATAAACTAAAGCTCGGTGAAATTGTTACCACAATTCCCACCATTGGTTTCAATGTGGAGACTGTCGAGTACAAGAAGATTTCTTTCACAGTTTGGGACGTTGGAGGTCAAGATAAGATCAGACCTTTATGGAGACACTACTACCAAAACACACAAGGACTTATCTTCGTGGTTGACTCCAACGATAGAGAACGTGTGAACGAAGCTGCAGAGGAGTTAAACAAGATGCTTTCTGAGGATGAGCTTCGAGACGCTGCCGTTTTGGTCTTTGCAAACAAGCAGGATCTTCCTAACGCCATGAGCGTTGCGGAGGTTACAGATAAGTTAGGCCTCCACAGCATCAGAAACCGAAAGTGGTACATCCAAAGCACTTGTGCTACCAGTGGAGATGGTCTCTACGAAGGACTCGACTGGCTCTCCAACGTGCTCAATGCTAAGTAAGCTTTGCATTTCTGTAGAATAG
>XATR868990|c0_g1_i1
GCCCATTGGAAGCGTTCATGACTGCAATGCAGCGAGGAAAATAGCATTTGTTAGTCATGCCTGATTTCTGAACATCGAAGTCATAATGGAAAGCTTGAACTGCTAAAACCCCAAATTGTAAACACCAGAATCAAGTTGACAAAATGAGAAGTGGCCCTAAAAATTGGTTTGACTTAAAATGCCAATCAGGAGAGTAAGAAATAGAAACCTTGCTGGCTATATTGTTGGAGAGCCAGTCCAGTCCTTCATACAGACCCTCCCCACTTGTAGCACAAGCACTCTGAATATACCAGTGTCGCTGGCGCAGAGAGTGGAGACCAAGCTTATCTGTTATTTCAGCAGCATTCATGGCATTGGGAAGATCTTGCTTGTTAGCAAAAACAAGCAACACAGCATTGCGAAGCTCATCCTCATTCAGCATTCTGTGGAGCTCATCTCTCGCCTCAGCAATACGATCTCTGTCGTTGCTGTCAACAACAAAGATAAGGCCCTGAGTGTTCTGGAAGTAGTGCCTCCACAAAGGCCTTATCTTGTCCTGGCCACCGACATCCCAAACAGT
>GTR47580|c0_g1_i1
AACATTATCGGTGGTGGTTTGGCTGGTGGTGGTTCTTTGGCCTTCGTCTACACTTTGGATTATGCCCGTACTCGTCTTGCCAACGACTTGAAATCCTCCAAAAAGGGCGGTGAACGTGAATTCAACGGTTTATTGGATGTCTACAGGAAAACATTCAAAACCGATGGTATCCAGGGTCTGTATCGTGGATTCAACATCTCTTTCGTCGGAATCTTTATCTACCGTGGTTTCTACTTCGGTCTCTACGATAGTATTATGCCTTTGTTCGATAAAAACGTCGGCTTGGGAACCCGATTTGCGGTCGGATACTGTGTGACTGTTGCTGCTGGTTTGGCTTCGTACCCCATTGATACTATTCGACGACGAATGATGATGACATCTG
>XLTR907975|c0_g6_i2
TAGCTTTTGGTGGTAGCAACTGTAGTCAGCAAGAATGAGTGAGGGCTCCAGCGTCAACGAATACAGAGGCTACAAGCTCGGTTTCTATGAGGACTTTCTCATTGGCGGTGTCGCTGCTGGTATCTCAAAGACCGCAGCCGCTCCCATTGAGCGTATCAAGCTCTTGGTCCAGAACCAGGATGAGATGATCAAGCAGGGTCGTCTCAAGGAGCCCTACAAGGGAGTCGCCGATTGCTTCCGTCGTGTCACCGCTGAGGAAGGCATCGGTGCTCTCTGGCGAGGCAACTTGGCCAACGTGCTCCGTTACTTCCCTACTCAAGCCTTGAACTTCGCCTTCAAGGACTACTACAAGAACCTCTTCAACTACAAGAAGGACCGTGATGGCTATGCCAAGTGGTTCGCTGCCAACATGGCTTCTGGTGGTATGGCCGGTGCCACATCACTGCTCTTCGTCTACAGCTTGGACTATGCCCGTACTCGTCTGGCTAACGATGCCAAGGGTGCCAAGAAGGGTGGAGGTGAGCGTCAGTTCAACGGCTTGATCGATGTCTACCGAAAGACAATGGCCACCGATGGTATTGGTGGTCTCTACCGTGGCTTCATGGTCTCATGCACTGGTATCATTGTGTACCGTGGTTGCTACTTCGGTTTCTATGACTCCCTCAAGCCCGTCGTCCTCCAGGGTGCCATGGCTAACAACTTCTTCGCTGCCTTCATGCTGGGTTGGGCTGTTACTATCGGTGCTGGTCTCGCCAGCTACCCTCTGGACACCATCCGTCGTCGTATGATGATGACCTCTGGTGCTGCCGAGAAGTACAAGAGCTCTTT
>XLTR877080|c6_g1_i1
GAAGGCAAAGTTAAGAGCTTGAGTTGGGAAATAACGGATGACGTTGGCGACGTTTCCTCTCCAGAGTGATGCAAATCCTTCTTCAGCAATGACACGCTTGGTGCAATCAGCAATACCTTTGTATGGTTCTGAGAGACGACCAGATTTGATCATTTCATCTTGATTTTGAATGAGGAGTTTGACACGTTCAATGGGGGCAGCAGCTGTTTTTGAGACGGCAGCTGAGACTCCTCCCATGAGAAAATCAATAACG
>CTR31631|c0_g1_i1
TCCGCTGCAACGACGCCGGCGTCGAGTTCCATCACGCCGTGGCGCCAGCCCTGTCGCTGGACGACTTCCTGGTGCCTAACGCCGACGTGCCGACCAAGCTGACAAAGGACCTGTTCCCCATGGACCGCACCGTGAGCTACGACGGACACCGCCGTCCTCTCACGTCGTTCCAGCTTACCGTGCTCGGCGACGGGGCCGTCTTCATCGGCATCGTCGCCAACCACGCCGTCGTGGACGGCACCTCCTTCTGGCACTTCTTCAACACCTGGGCCGCCCTTTGCCGCGGCGCGTCACCCAACCTGCCGGACTTCCGCCGCAACTTCTTTGGCGAGTCAACAGCCGTCCTCCGTTTCGCTGGCGGCGTGGGCCCTGCGGTGACCTTTGACCCGGACGCGCCTGTCCGCGAGCGAATCTTTCACTTCAGCAGCGCTGCAATTCGCGAGCTCAAGGCGATAGCGAACCGCCGGCCGAGCGCCGGTCAAGATGCCGAGGTTTACGGCAAGATGGCGCATGACCCGAAGAACCCCCAGGTGCGCGGCGAGGTCTCGTCGTTCCAGTCGCTGTGCGCGCAGATATGGGTGTCGACGACGCGCGCGCGGAAGCGGCTCGCGGCCGACGCGACCACGACGCTACGCCTGG
>XATR170987|c0_g1_i1
GGTAGCGGTAGATCTGCCCCGGCTTCGTGGTCTCGATGTTGCCGCCCGCTTCGGCCGCCAGGTCCACCACCACCGAACCCGGCTTCATCGACTCAATCATCGCCTTGGATATGAGCTTCGGCGCCGGCTTGCCAGGGATGAGCGCCGTGGTGATCACGATGTCGACGTCCTTGCACTGCTTGGCGAACAGGGCCATCTCGGCCTTGATGAACTCGGGGCTCATCTCCTTGGCGTACCCTCCGGTGCCCTCGCCGCTCTCCTTGAGCGACACCTCGAGGAACTCGGCGCCCATACTCTCGATCTGCTCCCT
>SA-TR53841|c0_g1_i1
GCCGCCGATCGGTCACAAGCTCGACGCCAAGCATGAAGCCTGTTCCCCTCACGTCGCCGATAATCTCGTGCTTCTCTTGGAGACCGCGGAGGCGGTCTTTGAGGTAGGCGCCGACGATGAAGGCGTTCTCCTGGAGCCTCTCCTTCTCGAGCACCTTGAGGACTGCGAGCCCGCCGGCGGTGCAGAGCGGGTTGCCGCCGAAGGTGTTGAAGTAGCAGCGCCGGG
>GTR225959|c0_g1_i1
TAGGCAAATACTTCAACCAGATCTCTCTAGCCTCAAGATCAGGTTGCAGACCAGCCTTTTCGTTGCCCTCAAAGTATGTCACATAGAGACGCTCAGGGTTTAGCTTGTAGACTTCAGTTAGCAGCTCCCACGCCCAACCTATGGCCTCCTCCTTGAAGTAATTCCCGAAGGACCAATTTCCTAACATCTCAAAGAAGGTGTGGTGATAGGTGTCCTTGCCTACATCTTCCAAGTCATTGTGTTTACCACCTGCGCGGATGCACTTTTGACTGTTGCAAGCACTCTTCAATTTTGCAAGTGGGTGCTTTGGGTCAATGACTCCCAAAAAGATCG
>XATR909648|c0_g2_i1
ACCTTCAGTGAGTACACCGTGATTCATGTCGGGTGTCTCGCGAAGATTAATCCAGAGGCGCCCCTCGACAAAGTTTGTGTTCTCAGCTGTGGTATCTCAACTGGGCTTGGTGCGACGCTGAATGTCGCGAAACCGAAAAAGGGTTCAACGGTGGCAATTTTTGGTCTTGGAGCTGTAGGCCTTGCTGCCATGGAAGGGGCCAAGATGGCTGGGGCATCAAGGATCATTGGTGTGGATTTGAACCCTGCAAAATATGAACAAGCTAAGA
>SA-TR105133|c0_g1_i1
AAATGAACAAGATCCTTAGTATGATCGATTCTGGCAAGAAGGAGGGCGCCAAGATGTGCACTGGCGGAAGCCGCATCGGGACCCGCGGCTACTACGTACAGCCAACCGTGTTCGCCGATGTAAAGGACTCTATGCGGATTGCTCGTGAGGAGATCTTCGGTCCTGTCCAGCAGATCTTGAAATTCAAAACAATTGATGAGGTGATTGCGCGAGCGAACAATTCGGAATATGGACTTGCTGGAGCAG
>GTR311404|c0_g1_i1
AGGATCTTGAGCTTTGCCGACGAGTAGGGCGGGTACCTGGCCTTTGCCTCGCCACCGAAGCCTCGGTGCAGGACTGCCTTCCTGTGGCTGAAAGCATCAAAGCTGAATTTCCCATGGTAGGCGCCTGTGCCGCTCTCCCCAACTCCTCCAAATGGTAGGTGAGGATTGGTGAGATGTACGCTGGTGTCGTTGAGGAGCATTCCTCCTGCAGAAACGGTCCTCTCGAACTGCTCCTGGAGCTTGCTGTCCCTGGTGAAGAGGTAGGCTGCAAGGGGCTTAGTCAT
>BTR5097|c0_g1_i1
AAGTAGAATTTTATTTCTTTGCATCTTCTCAGGCAAGACAATGTTGATACAGTTTACTGCATCTTCTCAATAATGCCAGCAACAGTAATGACTAATGAGTAATGAGCCAGGGTAAATTCATATGCTTACATTGGCGACATGGTTCTAGCGGAAATCCATGACCTACAGGAGCAATACATGCAGTCTAGAGAATAATTCCCAAGGGAACCGATCAACTGAGCCATAGTACATTTTCTTAAGCGCATCGTTGGCAATACATTAACAAGTGACTGGCACTAAGGTGGCCTGCTCTCTTGGCAGAATCAACACCACACCGGGAGCTGTCCTAGATTTCCCCGTCCCAGAGCTCCTCGTGGGTCTTGTACACGCTGTCTTTGTTCACGATGAAGTTGCCCACGAGCAGCCTAGTCTGCTTAATCTCAGAGAACTTCGCAAGCAAGTCATCTGGAATTGACCAGCCATAAACATCAAGGTTCTGCTTTATACGATCTTCACTCACGCTCTTTGGGAGCACACTGTGACCCATCTGAATGTTCCAGCGCAGCGCTACCTGTGCAGGAGTTTTACCCAGCTTCTCTGCGATTGAGATGACGACAGGTTCTTTTAGGACATTACCGTTCATCCATGTTGAACCAGGTGAACCTAGTGGCGAGTAAGCAGAGAGGTGAACACCAGTCGATTGGCAGAAGCTATGGAGTTTAGTTTGCTGCCAACCAGGATGGCACTCCACCTGGTCAACAGCAGGAGGTACGCGAGCAATAGCAAGCAAATCACCCAGTTTCTTTGATGCAAAGTTACTCACACCAATGGCACGAGCTTTGCCCGCATCATGTAGCTTCTCCATTGCTCCCCATGTAGCTGGGATGTTAGGTGTTATGTAGTTTTCAGGGTTGCCAATACTTGATCCCTTCTTGATGCTAAATGGCCAATGGATAAGGTAAAGATCCAAGTAGTCAAGCTGCAGGTCATTCAGGGAATTATCAAGTGCCACAGGCACATCTTCTGGGGCATGATAATCAGACCATAGCTTAGAGGTGATAAACAGATCTTCGCGCTTGACTACACCCTCTTCAAATAGCTTCTTGAGAGCCAAACCAACCTCCTTTTCGTTGTTGTAGGCTCTGGCGCAATCGATGTGCCGGTACCCCGCCTTGACGGCGGCGT
>ETR7507|c3_g2_i1
TACTACCAGCACCGCATAGACACCAGGCTGCCTATCGAGGTCACGATTGGAGAGCTCAAGAAGCTAGTAGAAGAAGGGAAGATAAAATACATCGGGTTATCCGAAGCATCTGCATCAACGATCAGAAGGGCTCATGCCGTTCATCCTATCACTGCAGTTCAGCTGGAGTGGTCATTATGGTCTAGAGATGTCGAAGAAGACATAATTCCAACTTGCAGAGAAGTTGGAATTGGAATTGTAGCTTAC
>XLTR752344|c0_g1_i1
ATAGGCGATGAGCGTGACGCCGAGCTCGTCGCAGGCGGCCTTGACGCCGTTCTCCTCGGGCGTCCTGTAGATGAGGCTGTAGTTCACCTGGTTGACAGCGAGCGGGACGCCCCTCTTCTTGAGCCGCGCGTGCGCGTCCCGGAGCCGTTTCTCATTGTAGTTGGAGACTCCGACGGCCTTCACGAGACCTTGGTCGTACGCGTCTGCCAGGCCATCAAGGTACCCTTCGTTGCCCCATAGGCCTGGCCAGTGGAGCTGGTAGAGCTCGACGGAGGGGAGGCCGAGGCGCTCCAGCGACTTCTTGAGCGCGGAGAGGACGCTGCCGCG
>ETR3667|c0_g1_i2
TCCCTCTCCATCGAGGGCACCATTAGCTTAGTAGTTACGATTACTAACATTATTATCTTCACGCAAAGCATTCTCTCTAGCTACTTCTCTGTCATCACATCCGTGATCTCTTCACACGTATCGCTGCTCGCTGCCGTATCAAAACAAGAAGGTGGTCGTTGATTTTTGTCGTCGGAGATGACGGTGACGCCTCAGATCACGGTGAGCGACGGGAGGCTGGCGGTTCGCGGCCGGACGGTGCTGTCCGGCGTGCCGGACAACGTCGCGGCGGCGCACGCTCCCTGGGCGGGGCTTGTTGACGGGGCCTTCGTCGGCGTCACCGCCGGTGAGGCCAAGAGCCACCACGTCTTCACCTTCGGGACCCTCCGGGATTGCCGGTTCATGTGCCTGTTCCGGTTCAAGCTGTGGTGGATGACACAGCGGATGGGCACCTCGGGGCGCGACGTCCCGCTGGAGACCCAGTTCATTATCATCGAGGTCCCCGCCGCCGCCGGCAATGACACGGACGACGGCGACAGCGACAGCTGCGAGCCGCTGTACGTAGTGATGCTGCCGCTGCTGGAGGGGCAGTTCCGCACGGTGCTCCAGGGCAACGACCGGGACGAGCTCGAGATCTGCATCGAGAGCGGGGACAAAACGGTGCAGACGGAACAGGGCATGAACAATGTCTACATCCACGCCGGCACCAATCCTTTCGACACTATCACCCAGGCGGTCAAGGCCGTGGAGAAACACATACAGACGTTCCACCACAGGGAGAAGAAAAAACTGCCGTCGTTCGTGGACTGGTTCGGGTGGTGCACGTGGGACGCCTTCTACACCGACGTGACGGCCGACGGCGTCAAGCAGGGCCTCCGTAGCCTGGCAGAGGGCGGCGCGCCGCCGCGGTTCCTCATCATCGATGACGGCTGGCAGCAGATCGGCAGCGAGAACAAGGAGGACCCCGGCGTCGCCGTCCAGGAAGGCGCCCAGTTCGCGAGCAGGCTCACCGGGATCAAGGAGAACACAAAATTCCAGAGCGAGAAGCAAGAGGAGACTCCCGGGCTGAAGCAGCTGGTGGACGAGACCAAGAAGGAGCACGGCGTCAAGAGCGTGTACGTGTGGCACGCCATGGCCGGGTACTGGGGCGGCGTCACGCCGTCGGCGGCCGGGATGGAGCGCTACGAGCCGGCGATGGCGTACCCGGTGCAGTCGCCGGGCGTCACGGGCAACCAGCCGGACATCGTCATGGACTCGCTCTCCGTGCTCGGCCTCGGCCTCGTGCACCCGCGCAAGGTCCACAGCTTCTACGACGAGCTCCACGCCTACCTCGCTAAGTGCGGCGTCGACGGCGTCAAGGTGGACGTGCAGAACATCATCGAGACACTCG
>CTR52965|c0_g1_i1
ACCGCTTCTACGACGAGCTCCACGCCTACCTCGCCGCCGCCGGCGTCGACGGCGTCAAGGTGGACGTGCAGTGCGTCCTCGAGACGCTGGGCGCCGGCCACGGCGGCCGCGTGCAGCTCACCAGGGAGTACCACCGCGCGCTCGACGCTTCCGTCGCCAAGAACTTCTCGGACAACGGCATCATCGCGTGCATGAGCCACAACACCGACGCCCTCTACTGCTCGAAGCAGACGGCGGTGGTGCGAGCCTCGGACGATTTCTTCCCGAGGGAGGCGGTGTCGCACACGATCCACATCGCGGCGGTGGCGTACAACAGCGTCTTCCTCGGCGAGTTCATGCTCCCGGACTGGGACATGTTCCACTCCCTGCACCCCGCCGGCGACTACCACGGCTCGGCGCGCGCCATCAGCGGCGGGCCCGTCTACGTCAGCGACGCCCCGGGGAAGCACGACTTCGAGCTGCTGAGGAAGATGGTGCTGCCGGACGGCACCGTGCTCCGCGCGCGGCTGCCGGGACGGCCCACCAAGGACTGCCTGTTCACCGACCCGGCGCGCGACGGCGTGAGCCTGCTCAAGATCTGGAACATGAACATGTTCACCGGCGTCCTTGGCGTGTACAACTGCCAGGGCGCGGCGTGGAGCTCCGCGGAGAAGAAGAACGTCTTCCACGACGAGGCCGGCGCGGCGGCCCTGAGCTGCGGCGTCAGGGCCCG
>GTR361664|c0_g1_i1
GGGACCAGACAGTCGTGTCTTAATAAAGAAGGGAAGAAAGAAAGCTCAAAAATACTTTAGAATGTATCATGATCCAATTCCTGTTATGCAGCTTGTTAAGGAAATAGCTTCTATCATGCAAGAATTCACTCAATCTGGTGGTGTAAGACCTTTCGGTGTCAGTTTGTTAGTCGCAGGCTGGGACGAAAGTGGTCCTTCTGTATATCAAGTTGATCCTTCTGGATCCTATTTTGCCTGGAAAGCTACGGCTATTGGAAAAAATATGCTCAATGCAAAAACTTTCTTGGAAAGAAGATATAATGAAGATATAGAATTAGAAGATGCAATTCATACTGCAATTTTGACACTAAAAGAAGGCTTCGAAGGAGAAATGAAATCTTCTAATATTGAGATTGGAGTAGTAACCTCAGAGGGCAAATTTCAAATTTATACGC
>GTR55622|c5_g1_i1
ATCTTTTTCCAAAGCAGCCAAATCTTCACGAGCTTCAGAGAACTCTCCTTCCTCCATACCTTCTCCGACATACCAATGCACGAAGGCACGTTTGGAGTACATCAAATCAAACTTGTGGTCAATGCGAGCAAAGACTTCAGCAATGGCAGTGCTGTTGGAAACCATGCACACGGAGCGTTGAACTTTGGCCAAATCTCCTCCGGGAACAACAGTGGGTGGTTGGTAGTTGATTCCACATTTGAATCCAGTGGGACACCAATCCACAAACTGGATGGTACGCTTGGTCTTAATGGTGGCAACTGAAGCGTTGACATCCTTGGGCACTACATCCCCTCTGTACATCAAGCAGCAGGCCATGTATTTTCCATGACGAGGATCACATTTGGTCATCATGCTTGCTGGTTCAAAAACGGCGTTGGTGATCTCAGCAACAGAGAGTTGTTCATGGTAGGCTTTCTCGGCACTGATGATGGGAGCATAAGAGGACATCACGAAATGAATACGAGGGTATGGAACCAAATTGGTTTGGAATTCAGTGATATCAACGTTCAAGGCACCATCAAATCTCAAGGAGGCGGTCAAAGAAGAGATGACTTGTCCAATCAAACGGTTCAAGTTGGTGTATGTGGGTCGTTCAATATCAAGGTTACGACGGCAAATATCGTACAAAGCTTCATTGTCCAGCATGAAGGCAACATCGGTGTGTTCCAACAAAGAGTGAGTGGACAACACACTGTTGTAAGGTTCAACGACAGCAGTGGAAACCTGAGGGGAAGGGTAAACACAGAAATCAAGTTTGGATTTTTTGCCATAATCTACGGAAAGTCGTTCCAACAAGAGGGAACCCAAACCAGAACCAGTACCACCTCCAACAGCATTGAAGCACAAAAATCCTTGAAGACCAGTGCAGTTATCAGCTAACTTACGGATTCTGTCCAAGCAAAGGTCAACAATTTCTTTTCCAATGGTGTAATGACCACGGGCGTAGTTGTTGGCAGCATCTTCTTTACCACTGATGAGTTGTTCGGGGTGGAACAATTGGCGGTAAGTTCCTGTGCGAACTTCATCAACCACTGTGGGTTCCAAATCCAAGAAAACACAACGTGGGACGTGTTTGCCAGCACCAGTTTCAGAGAAAAAGGTGTTGAAGGCATCATCTTCTACTCCAATGGTCTTGTCAGAGGGCATGGATCCATCAGGTTGAATACCATGTTCCAAGCAGTACAATTCCCAGCAGGCGTTACCAACTTGGATACCAGCTTGACCAATGTGAATGGAAATAACTTCACGCATTTTTTAAAGAAAAGCGAAAAGCGTTAA
>CTR8265|c0_g2_i1
ACAACTCGACATCGAAAGACCCACTTACACCAACTTGAACAGACTTATCGCTCAAGTCATCTCCTCTTTGACTGCTTCTTTGAGATTCGATGGTGCCCTCAACGTCGATATCACTGAATTCCAAACCAACTTGGTCCCCTACCCCAGAATCCATTTCATGTTGTCCTCTTATGCCCCCATCATCTCCGCTGAAAAGGCTTATCACGAACAACTCTCCGTTGCTGAAATCACCAACTCTGCCTTCGAACCCGCCTCCATGATGGTTAAGTGTGATCCCAGACATGGTAAATACATGGCCTGCTGCATGATGTACAGAGGTGATGTCGTCCCCAAGGATGTCAACGCTTCCATTGCCACAATCAAGACCAAGAGAACCATTCAATTCGTCGACTGGTGCCCCACTGGTTTCAAGGCTGGTATCAACTACCAACCCCCCACTGTCGTCCCCGGTGGTGATTTGGCCAAGGTCATGAGAGCTGTCTGCATGATCTCCAACTCTACTGCTATCGCTGAAGTCTTCTCCAGAATCGATCATAAGTTCGATCTTATGTACGCCAAGAGAGCTTTCGTCCATTGGTACGTCGGTGAAGGTATGGAAGAAGGTGAATTCTCCGAAGCCAGAGAAGATTTGGCTGCCCTCGAAAAGGATTACGAAGAAGTCGGTATTGAAACTGCTGAAGGTGAAGGTGAAGAAGAAGGATATTAGACTATCTGAGGAAAAGTATCATACATATATTTCACATTTCACTCGTATGATATATTTTAGCATATGACGATTTTATTACAAAGTCTATCAACGCTATAATA
>XATR888447|c7_g5_i1
ACGGTGGGGGGTTGGTAGTTGATGCCGACTTTGAAGCCAGTGGGGCACCAATCCACGAACTGGATCGTTCTCTTGGTTTTGATGGTCGCGATGGCAGCGTTCACATCTTTGGGGACCACATCACCTCGGTACATCATGCAGCACGACATGTATTTGCCATGACGAGGGTCACACTTGACCATCGAGTTAGCGGGCTCGAAAGCTGTGCTTGTGATTTCAGCAACAGACAATTGCTCATGGTACGCTTTCTCAGCGGAGATGATGGGAGCGTAAGAAGACAGCAGGAAGTGAATGCGAGGGTATGGTACGAGGTTGGTTTGGAACTCGGTCATGTCCACGTTCAAGGCACCGTCGAAACGAAGGGAGGCCGTCATCGAGGAGATCACTTGAGCAATCAAACGGTTCAAGTTCTGATACCCAGGTCGTTCGATGTTCAGAGAACGACGGCAGATATCATACTGTGCTTCATTGTCGAAGTTCACTGCCACGTCAGTGTGCTCAAGTAACGAGTGAGTGGTGAGCACTGAATTGTAGGGTTCAGTCACGGCGGTGGAGATCTGGGGTGCCGGCAACACGCAGAATCCCAACTTGGATTTTTTGCCGTAGTCCACTGACAGGCGTTCCAGCAACAACGAACCCAGACCAGAGCCAGTTCCACCTCCGACAGCGTGGAACACCATGAATCCTTGAAGGCCAGTGCAGTTGTCCACCAGCTTGCGGATGCGATCCAAGGCCAAATCAACAATTTCTTTGCCAATAGTGTAGTGCCCACGAGCATAGTTGTTAGCGGCGTCTTCCTTGCCGGTAATCAACTGCTCAGGATGGAACAACTGGCGGTATTTTCCCGTGCGAACTTCGTCGATCACAGTTGGCTCCAAGTCAATCATCACGCAGCGAGGCACATGTTTGCCCGCTCCGGTCTCCGAAAAGAAGGTGTTGAAGGCATCGTCACCATGACCAACAGTCTTGTCGGAAGGCATCTGGCCATCAGGAGAAATGCCGTGCTCGAGGCAGTACAACTCCCAGCAGGCATTTCCGACTTGAACTCCGCATTGACCCACATGAATGGAAAGGACTTCGCGCATTTTATTGAAGAGATGTA
>XATR937715|c1_g1_i2
CAAACAAGAAACATGAGAGAAGTTATCTCAATCCACGTTGGTCAAGCTGGTATCCAAATCGGTAACGCCTGTTGGGAACTCTACTGCCTTGAGCACGGTATCCAGCCTGATGGTCAAATGCCATCTGACAAGACTATTGGACAAGGAGATGATGCCTTCAATACGTTCTTCAGTGAAACAGGTGCAGGCAAACATGTTCCTCGGGCTGTTTTTTTGGACTTGGAGCCAACTGTCATTGATGAGATACGCACAGGAACTTATCGCCGCCTGTTCCACCCTGACCAACTTATCACGGGTAAAGAGGATGCCGCAAACAACTACGCCCGCGGTCACTATACAGTTGGCAAGGAGGTGATAGATCTTTGCTTGGATAGGATTCGAAAGATTGCCGACACTTGCACAGGCCTTCAAGGGTTCGTTGTTTACCATTCCGTTGGCGGTGGAACTGGGTCTGGGTTTGCTTCGTTGCTACTTGAACGGTTATCAGTTGATTACGGAAAGAAATCAAAACTAGACTTCGTAATTTGGCCTTCTCCGCAAGTATCAACTGCAGTTGTGGAGCCCTATAATGCAGTTCTTAGCACGCATACTCTGCTGGAGCACACGGACTGTACTTTCATGATGGACAATGAAGCATTATACGATATTTGTCGTCGCAACCTTGACGTGGAACGCCCAACATATACCAATTTGAATCGCCTTGTAGCTCAAGTAATATCTTCTCTTACCGCTTCTCTACGCTTCGACGGTTCCCTAAATGTGGATATTACGGAGTTTCAGACAAATCTTGTTCCATATCCTCGCATACATTTCATGCTCACATCCTACGCACCTGTGATAAGTGCTGAAAAGGCTTACCACGAGCAACTCTCTGTTCAAGACTTGACTACCAGCGTGTTTGAGCCATCCAACATGATGACCAAATGCGACCCCCGCCATGGAAAGTACATGGCTTGCTGTCTCATGTATCGGGGTGATGTGGTACCAAAAGAAGTGCACTCATCGCTAGCTTTAATAAAAACGAAGAGGACTATCCAGTTCGTTGATTGGTGCCCTACGGGATTCAAGTGTGGCCTAAATTACCAACCTCCTACTGTTGTTCCCGGCGGAGATCTCGCTAAAGTGCCAAGAGCTGTTTGCATGGAAGCTAACTCTACTGCAATCGGAGAAG
>XLTR600892|c0_g1_i1
TAGCAACTGACTGCGTCACGCTTTTTGGAGCAACATCACCCCGGTACATCAAACAGCAAGCCATGTATTTACCGTGACGAGGATCGCACTCAGCCATCATCGCGTCGTGCTCGAATGCCGCTTGCGTGATTTCACCAACAGTCAAAGCCTCATGGAAAGCCTTCTCCTTTGAGATAACTGGGGCGAACGAAGATAACATAAAATGAATTCGCGGGAAAGGGACCAAGTTAGTCTGAAACTCGGAAATGTCCATGTTAAGAGCACCAGCAAATCGAAGGGAAGCTGTCAGTGCGGAAACGACTTGTGCCAACAAACGGTTCAAATTATGATAAGTCGGGCGTTCAATATCGAGACTTTTGTTGCAAATGCGGTAGGCCGCTTCGTTGTCAAGGACAACATCAACGTCAGTGTGTTCGAGGAGGGAGTGTGTCGACAAGACAGCGTTGTATGGCTCGACGACAGCGGTTGACACACGAGGGGATGGATAGATTGTGAACCCCAATTTGCTTTTGCGACCATAATCCACACTCAAGCGCTCGAGGAGGAGGGAGCCCAATCCGGAACCGGTGCCTCCACCGACGGCATGGAAAATAAGAAATCCTTGAATAGATGTGCAAGCATCAGCAAGTCGTCGAATTCGGTCCAAAGCAGTATCCACAATATCCTTACCAACTGTGTAGTGTCCTCGAGCATAGTTATTCGCTGCATCTTGTTTGCCAGTGATCAACTGCTCGGGGTGGAACAGGGATTTGTATTTCCCAGTTCGGACTTCGTCGACGACGGTTGGTTCGAGATCAAGGAAAATCGCACGAGGAACAAACTTGCCCGCACCGGTTTCGCTGAAGAAGGTGCTAAAACTCCCCGAATCTTTATCTTTCTTTGCTTTGTCACCCTTCTCACTCTTGTCGCCCTCTTTCTTGTCGCCCTCTTTCTTGTCACCGTCACCCTCTTTCTTGTCACCCACCTTTGCATCAGTTTTTGGTTCCAATTTCCCGTCAGCTTGAATTCCATGCTCGAGACAGTACAACTCCCAACAAGCATTGCCGACCTGGACACCAGCTTGCCCGATATGAATAGACAGAATTTCACGCATGGGGGGAACCGGAATAAAAACAGCACAAAAGTA
>XATR914276|c2_g1_i3
TAAAACTCTCGAAGGAAAACTGCATATTGCGTACAGTGCAACGTTTTATTAGTTCAACTAAAGTGACCAGTACGCTGAACTTTTTAACGGTTGGGAAAAGGCATACAACTGTAATGGCGGCTGAAGTTTACTAGTGCCCTAAAATGTGCACGGTACGCTGCTAAAGTAAGTTGATGGCTCCGCGGGCGCCTTGTCGTCAGTCTTTACTCCCTCGCGGCTGCGGGGTAATCGAACGGCAGCGGCCGGACGTCGTCGCCGAGCGGGTCGGCGTGCCGGAACCCGTAGCTCCTGAGCACCTGGTCGTCGGCGAAGTTGAGCGCGCGGCGCATCCCGTCGTCGCAGCTGTCCCCGGTGTAGTATCGGTTCCGGTGGCCGCTGCAGGGCTGGCACCCCGTGAAGTGCGTCACGAAGGGGCGCCTCCAGCCGTGCACGCCGCTCTGCCCGAGCCCGGCGCCCTCCAGCGCGGCGTTCCTCGCCGCCGCGCGCTCCGCGTGGTCCCGCACGGCGGCGGAGTGCGCCCTCCGCAGCTCCGGCGCCCGCCGCTCCATCTCCTCGTACCGCGCCGTGATGTTGCCGAGCCGCGGCACGATCTCCAGCCAGTAGCCCTCGAAGTAGTAGCCGTCCTCCAGGAACACCTTCTCCCGCCACGGGCTGCCCTCCTGCATCAGCATGTACACCAGCGCCGACTGGTCGTCCGACTCGTTGAACACCTTGTCCCTGAACGTGGAGGTGAGGACGGCGCCCCAGCGGTCGTAGTCCGGGGAGTCGGGCCCCATGGCGGCCCAGGCGGCCATGAAGTCGAGCGACCACTGGCAGTTGCGGATGAGGAAGACCCCCGCGTTGAGCCCCGTCCACGTCGGGCTCGCCTTGTCCTTCCCGGCGGCGGCGCCGTACACCAGGCCCGGCCAGCCGTGCACGACGAGGTTGTGCGCGGCGTAGCGGGCGAGCGGGAGCCGGAAGTCCATGTCGGTGAGCACGGCGTCGGAGTCGACCCACCAGACCCACTCCGCCTCCGGGTGCGCCACCATGGCGGCCCGCACCAGCGGGATCTTGGCCCAGTACCGGTCCATGGAGGGCCGGAGCAGCGCCGTGTTGTACAGCAGCTGCACGCCGTTGAGGCGGCAGTAGTCGGCCTTGTTCTTCAGCAGGCGCGTCAGCAGGTGGTCGCCCCCCGGGGCGCGGCACGGCGCCGGCTGCGACCCCGACACCATCAGCACGCGCTCCTCCTCGCCGGTGGCCAGCTCCGGGCGCGCGCGGAGCCACCCGGCGCGCTTCTCGTCCCACCCGGCGATGGGGCGATCCACGGTGTACGACAGCTCCGGGTCGTCGTAGAACGTGCGGGTGCGGCCACCGTCGCCACGACCGTACGTCTGCTCCGGTAACGGTGCGTCCTTACCGTACGGGGAGAATGGCGAGGCGAGCGTGAGCAGCAGCGCCGTGGCCACCGCGGCGCCGGCGGAGAAGAGCAGCGCGTCGCCGAGCAGAGAGCGCGCCATGCCGGCGCCGGTGCCCGTAGAGGTGTAGCGCCGCGTCGTCTTCTGTG
>XATR753761|c0_g1_i1
CGATGACGGTACGAAGCCGGAGGTCCGTTATCCTCCGATGCGCAACGCGCTGTTGGTCAGCGGCCGCCCGATCTTCTTCTCGATGTGCGAGTGGGGTGTTGATGATCCCGCCACCTGGGCTCCTGCTGTCGGCAACTCGTGGCGTACCACCGGCGACATTTCCGACAGCTGGTCCTCCATGGTTTCGATCCTCGACCAGAACAACAAGTGGTACTCCTATGCCGCTCCCGGAGGCTGGAATGATCCCGACATGCTCGAGGTCGGAAACGGCCACATGACCACTGCCGAGTACCGCTCCCACTTCAGCTTGTGGTGCCTCATGAAGGCTCCCCTCCTGGTCGGCTGCGACATCACCCAGATGTCCGCGGACACTAAGGACATTCTCACCAACCCCGAGGTCATTGCAGTGAACCAGGACTCCAAGGGAGCTCAGGGCCACCTCATCACGTCGGTGAAGATGGCGCG
>XATR937481|c0_g1_i1
GGTCAGTGACCGCCCTGCCCGTACGAACGGCGCCATGGTCCCTCCCAAAGAATTTGTTGATGTATCTGGTCACGGTGTAGGTACGGGAGGGTGTCGGAGATCTGGTTCGACGGCGCTCAGGGGAAGAACGTGACCAAGATGACGTACCACTTCCAGGAGTGGTTCCAGACGGTGAGGCAGCTGCAGGGCTCCATCAACATCTTCTCCGACGCCGGCCCCGACGTCCGGTGGGTCGGCGACGAGCAGGGCTCCGCCGGGACCACCTGCTGGTCCACCGTCAACCGCTCATCCATAACAATCGGCGACGCCGGCATTGAGGAGTACATCAACACCGGCGACCCAAGGGGCACGGACTGGGTGCCGCCGGAGTGCGACGTGTCGATCCGGCCGGGGTGGTTCTGGCACAAGAACGAGACGGCCAAGCGGCTGAGCCAGCTGCTGGAGATATACTACAACTCGGTGGGCCGGAACTGCGTGCTGCTCCTGAACGCGCCGCCCAACACGACGGGCCTGGTGGAGGACGCCGACGTCGCCAGGCTCCGCGAGTTCCGCGCCGCCGTCACGCGCATCTTCGGCACGGACCTGGCCAAGGGCAGCACGGCGAGGGCCAGCAGCGAGCGCGGCGCCGGCTTCGGCGCGGGCAACGTGCTCGACGGGTCCGACGACACGTACTGGGCGCCGACGGCGGAGGACGGGCTAAAGAACGGGTACTGGATCGAGCTGCGGCGGCCGGCGGCGGCGGCGGCGCGGTCGTTCAACGTGGTGAGGATACAGTAGCACGTGGCGCTGGGGCAGCGCGTGG
>XATR592302|c0_g1_i1
AAAGTCCTTTTCAAGAGCAGCGAGATCTTCTCTTGCTTCAGTAAATTCTCCTTCTTCCATTCCTTCTCCGACGTACCAGTGGACGAAAGCTCTCTTTGCGTACATAAGGTCGAACTTGGCATCGAGTCTTGAGAAGACTTCGGCAATGGCAGTTGTGTTGGAAAGCATGAGAAGGGCTCTGTTCACCTTGGCAAGATCTCCTCCAGGAACAACAGCTGGTGGTTGGTTGTTGATACCGCACTTGAATCCAGTTGGGCACCAGTCGACGAATTGGATGGTTCTCTTTCCCTTCATTGCACCGA
>XATR932656|c3_g4_i3
TTTGAAGAAAGCGTTTAGTAGCCTTCTTCTTCACCTTCACCTTCAGCGGTTTCAATTCCGACTTCTTCGTAATCCTTTTCAAGGGCAGCCAAATCTTCTCTGGCTTCGGAGAACTCTCCTTCTTCCATACCCTCACCGACGTACCAATGAACGAAGGCTCTCTTGGCATACATAAGATCGAATTTGTGATCGATTCTTGAGAAGACTTCAGCAATGGCTGTTGAGTTGGAAATCATACAAACAGCTCTCATGACTTTAGCC
>SL-TR35639|c0_g1_i1
TCGGGATCAAGCCCACCGTCGGGCTCACCAGCCGGTCCGGCGTCGTTCCCATCAGCCCTAGGCAGGACACCGTCGGACCGATGTGCCGGACGGTATCAGACGCAGTCCAGGTGCTGGACGCCATTGTCGGCTACGACGAGTTCGACGCCGTGGCCACCGGAGCGGCATCCAAGTACATCCCTGCTGGGGGCTACATGCAGTTCCTGAAGAAAGATGGGCTGAGAGGCAAGAGAATCGGCGTCCTCAATGGCTTCTTCCGAGAAATCGGGGAGACGCAACTGAGCGTGTACAACCAGCACCTCACCACAATGAGGGA
>SA-TR45247|c0_g1_i1
CATCTCCTCCTCACACTTTACTATCTCCCTCTCGTCTCTCTTAGCTTGCTCCCTCTCCGTGGATTACTCCATTATTTTGCATTGAGCGATCGAGGGAGTTTGGGGAAGCTAGATGAGGAACTCATCGGTGTCTGACCGGAGCTTTGTCATGGAGAGCGACGACGACGAGGAGGCCGGGAGGCGGGACGGAAGCGAGGAGGAAGAGTCGGACGGGTCGTCATCGTGCGGCAGCCCGCGGCCGGTCGCCGCCGGCGGCGGCCATCCCAGCTCCTACAACAGCCATCAGTGGCCGCAGAGCTACAGGCAGTCGATGGACATGTACAGCAGCGTGCAGTCCCCCAGCCTGAGCGGGTTCCTGGCCACGCCCTCGCTCAGCAGGCTCTCCAGCTCCTTCCTGGCCACCTCCTTCCGGGGGAAGCCGGTGCCGGAGATCGTCAAGCCGCTCCTGCCGACTGCCATCGTCGCCGTCGAGGAGGACCATGACGACGCCAGCAGGAAGAGCTCTCATCAGAACCTGCCGCCGTCGAGGAAGGCGTCGTCTCTGTTCAAGATCCCCGAGGACCAGAAGCCGATGGGTGGGGTCGGCCATGAGGTGGGGCCCTACCGTCAGTGCTCTTACACCCAGGGGGTTCTGAACGGGGTCAATGTCTTGTGTGGTGTGGGGATCCTGTCAACACCTTATGCAGTCAGGCAGGGTGGCTGGCTTGGGCTGGTGATTCTGGCCGTGCTCGCCGTGCTGGCATGGTACACCGGCGTGCTCCTCCGGCGCTGCCTGGACAGCAAGGAAGGCATCGAGACCTACCCAGACATCGGACAGGCTGCCTTCGGCACTCCTGGCCGCATCGTCATCTCGATAATCCTGTACATGGAACTATATGCCTGTTGTATTGAGTATCTAATATTAGAGAGTGACAATCTATCAAAGTTGTTCCCCGATGCACACCTAACTATAGGGGACTTCACCCTGGACCCCCACGTCTTATTCGCAATTCTGACTGCGCTAATTGTCATGCCAACAACTTGGCTTCGTGATCTCAGTTGTCTAAGCTTCATTTCAGCTGGAGGAGTCGTAGCGTCAATCGTCATCGTTGCATGCCTCTTCTGGGCAGGGCTTGTTGATCATGTAGGTGTCAACAAGAGTGAAGGAACGGCCCTTAATCTCCCTGGGATCCCCATTGCCATTGGCTTGTATGGGTACTGCTACTCAGGCCATGGGGTGTTCCCTAATATCTACTCTTCTCTGAAGAAGCGCAACCAGTTTAATGCTGTTCTTTTCACCTGGTAATCACACCAAAGGTCCAAAACCACTGTATGCAAATCATATTTTTTTGGGGGTAATCTATGATCTCAGGTTGTGTTTATGTCTGTTGTCAGCATTGCACTTTCTACGGTTTTGTTCACCAGTGCTGCGGTCATGGGTTACATGATGTTTGGTGAAACGACAGAGTCTCAGTTCACGCTGAACTTGCCCCCAAATCTTGTGTCTTCCAAGATTGCCGTCTGGACAACGGTAACAAATCCAATAACCAAATATGCACTTACCATGACTCCCCTTGCCCTGAGTTTGGAAGAGCTGCTGCCTCGGAATCGGCAGACATACCCGAACATAATTATGCTTAGATCAGCTCTGGTGTTATCTTCTCTTGTTGTTGCTCTATCTGTTCCATTCTTCGGACTTGTGATGTCCCTAGTTGGGTCTCTGCTCACCATGTTTGTGGCGTATATTCTTCCATGTGCATGCTTTTTGGCCATCCTAAGGAGTACAGTGACTTGGTCGCAGATAGTACTATGTGTGTTCATCATTGCCGTGGGTCTCTGCTGTGCTGGTGTTGGCACATACTCCTCCCTTTCTAAGATAATCCAAAATTACCAGTGAATCCTTTAGGACACGCTATCATTTCTATGTATCAAAAAAATAATCTTTCGTTGTTCTATTTTACTTTCAAATGACACCTATGAAAAAATATGTCATGTTAGATAGACTGTGATATTCAAGTTGAATTAGTTTGATGTCGCACTCCTAGCTGGAGTACTTAGAAGGTGACTTTACCTCTTTCTTTTGCCGCATCATTTTTGTTTTGTAATGATGAGGTTTGCATCTTCCACGTGACCTTTAATTTTCAATCTCTTCGACTGTGACCTTCTTGTATACAACATCCAGTAATTGTAGTGGTGATGAGTTCAGTTGTGATGATATCTGG
>SA-TR42513|c0_g2_i1
GGACGGCAGCGTGAGCGTGAGCACGTAGAGCGTCGCCATGAGGTAGATGAGCTTGAACTTCTGTGGCTTCCACATCGCGTGCATGATCTCAACGGTGACAGCGTGGCCTCCGAAGGTGTAGAGTATGTTGGTGGCCCCGGTGAAGTAGAGCACCATCTTGGTGGGCGCCGAGTGCGTCACCCCCTCCACCTTGCCGTGGACGAGGGCGGCGACGGTGAGGTACCAGGCGGTGTAGGTGGTCATGAGGAGGCCGAGGAAGGACCACATCCGGTAGTTGTGGAAGGAGGGGATGAACACGGTGGTGGCGCAGCAGGCGCCGAAGATGTAGGTCCATGTCCGCTTATCCAGCG
>SA-TR91095|c0_g1_i1
TGCTTCAAGAGCTGCGCGCCTCCGCCGCCGTAGAAGGCGCCCCGCGAGTTGGTGACCGGCAGGAAGAGGTTGCAGAGGGTGGGCTCCGCGAAGAGGCCGGTGAGCACGCCGCCGAGGAGCCCAGCGACGCCGTGGGTGTGGATCACGCCCAGCGTGTCGTCCACGCGCTGCAGGAGCCTGGAGCGCTTGTGGAGGACCATCATCGTGTACCACGGCACGCTGCCGGCCAGCACGCCCATCACCACCGCCGCCCACCCCTGCACCACACCTGCGGCTGGGGTTATGCACACCAGTCCGGTGATGACGGCCTGGACGGCGCCGACGACGGAGGGCTTCCCGAAGAAGACGACGTCG
>CTR26369|c0_g1_i1
GACGCTGCCCATGTTCCACGCCAACGGGTGGAGCTTCCCGTGGGGGATGGCCGTGGTGGGCGGCACCAACGTCTGCCTGCGCCGCGTCGACGCCGGCGAGGTGTACGCCACCATCGCGGACCACAAAGTCACGCACCTCTGCGGCGCGCCCGTGGTGCTCAACATGCTTGCCAACGCTCCCGAGGGCGTGCGTAAGCCGCTGCCGGGGAAGGTGCGCATCCTGACGGCGGG
>SA-TR26889|c0_g2_i1
TCAACCATATCCTCGTGGAGAAATTTGTGTTCGGGGACCTATAATATTCCAAGGTTACTACAAAGATGAAGTTCAAACAAGAGAGGTCATTGATGAGGATGGTTGGTTGCATACTGGGGACATAGGTTTGTGGCTTCCTGGAGGGCGCCTAAAGATTATAGATAGGAAAAAGAACATTTTCAAGTTAGCTCAAGGAGAATACATAGCTCCGGAGAAGATCGAGAATGTCTATGCCAAGTGCAAGTTCATTGCCCAGTGCTTTGTATATGGCGATAGCTTTAATTCTTCTCTAGTTGCCGTCATAGCAGTTGAGCCAGAGGTGTTGAAGGCTTGGGCTGCATCAGAA
>SA-TR13716|c0_g2_i6
CCCAAAGATGTTACGCGGCCCGGCCCATCCCATCCCGGCGACCGCCGGCGGCGGCGGCGGCCGCGGGCAGCCGCTGGTGGTGACGCTCAACTGCCTGGAGGACCCGTCGGTGGAGCGGGACGCGCTGGCCGGCGCGGCGGCCGTGGAGCACGCGCCGCTCTCCGCGCTCTCCTCGGGCCACGTCGAGACCGCCGCGGTCGTGCTCCTCACCTCGCTCGCCTTCCTGCCGCGCGCCGCGCAGCGCCGGCTCCGCCCCTGGCAGCTGCTGCTCTGCCTGGGATCCCCCGACCGCGCCGCAGATGCCGCCGCCGCCGCTGAGCTCGGTCTCCGCCTCGTCCACGTCGACGCCAATCGCGCCGAGGAGGTCGCTGACACGGTCATGGCGCTCTTCCTCGGTCTCCTCCGACGCACCCACCTGCTGTCCGGGCACGCGTCCTCCTCCACGCCGTCCGCCGGGTGGCTCGGTTCCGTCCAGCCGCTCTGCCGCGGCATGCGGCGCTGCCGTGGCCTTGTACTCGGCATCGTCGGCGTCAACGCCGCCGCGCGATGCCTCGCCACCCGCAGCCTAGCCTTCCGCATGAGCGTGCTCTACTTCGATCCGCTCTACGAGGGTGCTGGCAAAACAAAGCGGCCTTCTATTGTATTTCCTTCTGCTGCCAGAAGAATGGATACTCTCAATGATTTATTGGCAGCAAGCGACCTTGTTTCTCTCCACTGTGCGTTAACGAATGATACAACAAACATACTTAGTGCTGAGCGCCTGCAGCACATAAAACCTGGAGCTTTTGTTGTGAATACCAGTAGCTGCCAGCTGATAGATGACTGTGCACTCAAACAACTCTTGCTTGATGGCACTATAGCGGGATGTGCATTGGATGGAGCTGAAGGTCCACAATGGATGGAAGCATGGGTACGTGAGATGCCCAATGTTCTAATTCTTCCTCGAAGTGCAGACTATAGTGAAGAAGTGTGGATGGAAATAAGAGAGAAAGCAATCACGATACTACAGTCTTTTTTCTTTGATGGTGTTGTTCCAACTAGTTCAATTTCTGATGAAGATGAGGAAATTAGCCAAGCTGGAAATGAAGATGATCAAGATAAAGAAACAAAAGACAGCCAGTCACATGTTTTTGATGGAACAGATGAAAGCCATTTAACTCTCAACTATGAAAAGAAAAGAGCAACGTCTCAGCATAAAGAACCTCAGGCTTCAGGGCAATCTCAGAATAGTAGCTCGCGAACAGAAGGGAGGCGCAGCCACTCTGGAAAGAAAGGGAAAAAAAGACCTGCTCACAGGAGATCTCAACAGAAAGCAGATGACTTGTCTGCTGTAGAGAGTGACAGTAATTATTCCTTCCGTAGAGATGATGACACTGCAATGAGTGGTAGGGACCAGGTGTTAAGTTCAAGTTCGCGGTTTGCTTCCCCTGAGGACTCAAAATACAAGCTGAAATCTCCTGCTGAATCCCTAATGGAAATAACTTCTGAGAAGAAGATGCCTGTCATGCTCGGTAGAAAATATCCTGATAAACTAAAAGATGGTTTCGTTGTAGCTTTGAGATCAAAAGATAATTCAGGGTTCCATGTTGCAAGACAGAGACGTGCTGGTGGTGGTGGCTGGATCCTTGATCTTGTGTCAAACGCTACAAACAGGGATCCTGCTGCTCAGTTTCTTGTCACTTTCAAAAACAATGATACAATGGGATTGCGATCCTTTGTTGCTGGCGGTAAACTATTGCAGATCAACAGGAAGACGGAGTTTGTGTTTGCAAGCCACAGCTTTGATGTTTGGGAGGGCTGGGTGCTGGAAGGCTCCTTGATGGAGGGCTGCAGGCTCATCAACTGCAGAAATTCTTCGGCTGTACTGGACGTGTGTATCGAGATCCTCGCAGCAGCGAGTGAAGAAGAC
>SA-TR3855|c3_g2_i2
AGCCGGTGTCGAGGGCGGTGCGGACGCTTCCGTCCTTCATGCCGGGGATGAGGTCGGCCATGAGGTCCACGTAGGCGCCGACGCCGTTGGGGAACATGGTGCCGCCGCCCGGGAAGGAGAAGCGGTCGCCTTCCTTGCGGAGCCAGTGCTGGTTCGACTTCTGGCTGTTGATCCAGTCGTAGGGGACGTTGCGGTACCAGCACTGGTCCTTGCTCTTGGGCCAGCGGATGGGCGGCTTGTAGCCCGCCGGCGGAGGCACGAGGCAGACGGCGCGCTCCGGCGGCGGCGGGCAGTGGCGCTCCATGAAGCTGAGGCGGTAGTTGCCGTACCTTCGCCACCGCTTGGGGTCGGTGCAGGGAGTGTAGTCCTGGTAGTCGGCGGGGCACTCGGGGAACTGCACATCCTCCTCGCTATTGGCAATGGCGACGGCGGTGGAGTCTTCTTGTTTCGTGGAAAGAGGAACGCGGAGTGTCCGCGTGGTGGCGGTGGTGGCGGCGACGTCGAAGAGGGCGAAGCTGCGGCCGGTGCTGTAGATGCCGCCGAGGTAGAAGGAGAAGCCGCAGAGGAAGAGGAACACGAGCGCCACCGGCACGGCCCTCGACCCGGCGCCGCCGCCGCCAGCCCTCTCGGGCTTCGCCTCCTTGCTGTACTTCATCGCCCTCCTCTGCCCTTTTTCGAACCGAGTTGGAACCAAGCCGAATT
>CTR62522|c0_g1_i1
GGCACTCGTCTTTCCATTATAATTTCCATAGGTATTTTCTGCAGCTCAAATGAAAGAAAATGGTATTGCACAATTTCAGCAGACATGCAATGTCTTGCAGGCTAGCTTATAATCTTTCAGGAAAACACAACACACCTCACAGTTTTATGCACTTTTATTTCCACATCAAACACGAAGAGCCATATAAGGCAGATCAAACAGACACAAGCCTCAGTACTCTGCTCCCAGGAGTGCAAGCATCATATCTTCGTAGTCTCTGGTCGTGTCCTTGGAGACGGCCTTCTCCAGCGGGACACTGTTCCTCTTCTGGTACGCCTCCTTGATCAGCTTCAGGTCCACCTCGGCGCGGGTGGTTATGATCCTTGTAAGGGAGTTCTCGTCTGTGCCGACGCCTCCGAGAGCCAGCCGGATGATCTTCTCGAAGTATCTGTCAGGGCAGGTGAAGCACCTTATGATCGCCCTCAGGGTCGCCAGGAACTCGTCCTTGGGATCCTCCTTCAGGTCCTTGGTGATGGGATGGCTGAACTGATCATTGTAGCTGTTGAATGTTGCAAGTAGCTGAGCTTTGCTCCTTGTGGTGAGAATCCTGATGATTTCCTCATCACCGTAAGCCTTGTCATGGATCTTACCATGGAGTATTTTGGCTTCAGAGTGTGCCACTGATGTGTTCACCTCTGGGCCGTCATAGCGGTATGCACTTACAAGAGGTACCAAAAGCTTGCGGAATTCGCCGGTGACGTGGGCGGCGACGTCCTCCTCGAGGGAGCGCTTGAAGCGGTCGTGGTATGCCTGCCTGACGGCGAAGAGCTGCGCCGAACCCCGCGCGCAGGCGATCTCGACGAGCACGGGGTTCCCTGGCTGCCACTTCCTGGCGCCCTCGTTGGCCAGCACCGCGTCCCGCTCCGCCGGGTCCAGCGTCCACAGGATCACGGCCCTCTCGAAGTCGCCGGAGATCTCGTCGGTGATGCTCCGCAGGAGCTCCTCGCCGTAGGTGTCGGCGTAGGCCTTGCGGATGGCGCGGCGCTGCGCGGCGTCGCGGTGGCCGAGGATGGAGACGATGAGCCCCTCGTTCGTGCCCCACCCTTCGAAGGCCTTGCGGAGCTGCTCGCAGTCGTCGGCGACGGCCGGGACGGAGGCGGGGACGGTGAGCGTCGCCATCGGGATCGGAGGCGACGCGGGAT
>DTR264045|c0_g1_i1
TACCGCTTATGCTCTTATGAAAACCGGTGACAGAAAATGCTTGAAATATATCAACAGGATAGTAGAAAAGTTTAGCGGAGCCGTTCCCAATGTTTATCCTGTCGATCTTTTTGAGCACCTCTGGGCCATTGATAGATTGGAGCGTCTTGGGATCTCGCGATACTTTCAGCGAGAGATTGAACATTGCATGGTTTATGTAAAAAGGTACTGGAGTGAAGAAGGGATTTCCTGGGCTAGGAACTCTAATGTAAAAGATTTGGATGACACAGCTATGGCTTTCCGACTACTGCGACTGCATGGACATAATGTCTCCCCAAATGTGTTTAAGAACTTTGAGAAGGATGGGAAGTTCTTTTGTTTCGTTGGACAATCAACCGAAGCAGTCACTGGGATGTATAACCTAAATAGGGCCTCTCAAATAAGTTTTCTTGGAGAGAATGTCTTGCAGCGTGCTAGGGCTTTCTCATACGAGTTCCTTAGGGAAAGAGAATCCCAAGGCACAATTCGTGACAAATG
>DTR99619|c0_g1_i1
TGCTCCTTGTACTCCCTGAAGTACTCCAGCTGCTCCGCCATGGTGATCACGGACATGATGCCGGCGGTGGCGTTGTCGAGCCCCGTGGAGGCGGACGCGAAGGAGACCCCCGTGACGAGGTCGTCGATGGTTAGGTTGTTGTCGAGGTAGGCCGGGATGGAGGGCGGCAGGCCGAACGCCTCCGAGATGAAGTCCGTGGCCAGGCGGCCGTTGGAGAAGCGGCCCGTGGGGAGCCCGTCGGCGAAGTCGCGCCCGTACGGCGGGAAGTTG
>SA-TR84339|c5_g2_i8
GCCATTGTCAGCCTCTCTCTGAGCTTCAAGCCATCCTCCGATTCCAGCACCAGCCTCACCTTCTTCTCCACCTCTTCGGCCGTCACCAGCTCCTCGTCGTACCCCTCCATCACCACCCCAGCCTTCATCTCGTCCACCACGAACACCTTGTTCAGCCTCTGCTCCGCATACTGCGGCCAGCACAGCATCGGCACCCCGGCAGACACCGCTTCCAGGACGGAGTTCCACCCGCAGTGCGTCATGAACGCGCC
>HTR6946|c0_g1_i1
CAAAGCGCAGTCGGGCACACGCAGATTACAGAGGCACCGCTACTGCGGCATACGCTCACTGCACACACGCCTAGGCAGTTCGTGATAGCTAGAGAGATCGAGATGAAGGTGGAGGTGGTGGAGTCGACGCTGGTGGCGCCGAGCGAGGAGACGCCGCGGCTGGGGCTGTGGCTCTCCAACCTCGACCTCGCCGTGCCCAAGACGCACACGCCGCTGGTCTACTACTACCCGGCCCCGACGCCGCCAACGCTGGGCGGCACAGTCGGCGAGGACTTCTTCTCGCCGGATCGCCTCAGGGCGGCGCTGGCCAAGGCTCTGGTGCTGTTCTACCCGCTGGCCGGGCGGCTCGGCGTTGACGAGAGCGGGCGGCTGCAGATCGACTGCAACGGCGAGGGCGCGCTCTTCGTCGTCGCGAAGGCGGACTGCACCGGGGAGGACCTCTTCGGGAAATATGAGCCCTCGCCGGAGATCAGGCGTACGTTCGTGCCGTTCGCGCCTTCCGGCGACCCGCCCTGCCTTATGTCCATGTTTCAGGTGACGTTCCTCAAGTGTGGCGGAGTGGTGCTGGGTACAGGAATCCACCACGTCACCATGGACGGCATGGGCGCGTTCCACTTCATCCAGACGTGGACGGGGCTGGCGCGTGGCCTCGCCGTCTCCGAGGCGTGCCCTTCGCCGCCGACGCACGACCGCACGCTCCTCCGCCCGCGGTCGCCGCCGCACGCCGACTTCGACCACCCGGTGTACTCCCCCGCGTACCTCAACGGCCTTCCGCGGTCCTTTGTGACCCGCGTCTACTCCGTCTCGCCCAAGCTCCTCGTGGACCTCAAGTCCAGGTGCGCGCCCGGCGTGTCCACCTACGGCGCGGTCACCGCGCACCTCTGGCGCTGCATGTGCGTGGCGCGTGGCCTGGCGCCGGGATCCGACACCCGCCTCCGCGTGCCGGCCAACATCCGCCACCGTCTGCGCCCGCCGCTCCCGCGCCAGTACTTCGGCAACGCCATTGTGCGCGACCTCGTCACTGTCAAGGTGGGCGACGTCCTGGCGCAGCCATTGGGGTTCGTGGCCGACACCATCAGGAAGGCGGTGGAGCACGTCGACGACGCGTACGTGCGGTCGGTGATCGACTACCTGGAGCTGGAGTCCGAGAAGGGTAGCCAGGCGGCGCGCGGGCAGCTCATGCCTGAGTCGGACCTGTGGGTGGTGAGCTGGCTGGGAATGCCCATGTACGACGCCGACTTCGGTTGGGGCGCGCCGCAGTTCGTTGCGCCGGCGCAGATGTTCGGCAGCGGCACCGCGTACGTGACGCAGCGCGCCGACAGGGACGACGGCATCGCCGTGCTGTTCGCGCTGGAGCCCGAGTATCTCAAGTGCTTTGAAGACGTCTTCTACGGGGAGTGTGATCTTCACTAGATCGATCGATCGATCGGCCTCGCTGTGTATCGACTATCTCGCGTTTGCTGTTTTGTTTTGGATTTGGTGAATGTGTATGTGTCATTTCAACGTGCGCAGCTATGTGGCGTATGTCCTTGTGTGTCGGATACTACAAACAACACGCGTTTGTATATGCTCTGAGCAGAGAGGCCATGAGCATGCGGGTTGTCAACCGGCCATTCAGGCTAGCTGTAGAGAGGTAAATTAAGATGCAAGCTGTTTTATCTAGAAAATGTTGCAAGTTGTCAACCGGCCGCAGGGGCAAAAATGATTTCCTCCATTTATGAGATCTCCCGCAAGAAAAAGTTTTCCGTTTGGAAAGCTATGGAGATCAACTTTTGGGTCTCCCAAATTAACAATGAAGCGG
>DTR12675|c0_g2_i2
GAAGATGGCGAGCGTGAGCACCGTGCACGGGTCGTACACCTCCCACGTGTACTGCTCGTTCCACCGCGGGCTGCACGAGTCGACGACGGTGCGCGTGCGCACCCACTTCTGTCCGTACTTGGCCACGCAGTACGCGTCGGTGGTGCCCCGGCCGTCGGTGGTCTTCATGGGAGTGAGGCCCTGCGCGCCGAGGACGCCGACCTCGAGCACGCCGACGGGCGGGCGCCACAGCTGCCGCGCCGTGGGGCGCGTATCGCTCACGTACATGGTCGGCTCGTCCATGACGTGGTACGCGCCCTCGAGGCACGCCCGGAGGTGGACGCGGCCGGCGAACCTGGCTTCCTGCTGCCGCAGCGGGTGCCCGAACGGCTCCAGGCTGAACCACTGCGAGTGGATGGCCCGGCGGTCGAGGCGCTTCTCGAAGATCGTGAGCGGCAGCACGGCGCGCCCGACGATGTCGTCCTTGCCGGGGTGCGCCCGGGCCTCGACGATGAGCACCGCCGGATCCTCGAACGGCTCCGCCACGACGAAGACCAGCTCCTCGTTCCACGCCAGGCTCGTCGGATTCCTCATGGCGCACGGCTTGGTCCGGAGCATCATGCCGCCGACTTGCACCTTAGCGAACACCTCGACGTGCTGCTGCCTGACCTTGTCGCCGACGAAGAGGCCGCCCGTCACGACGTCCTGAGCCTCCAGCACGTTTATCCGGAGGTACCACAGCTTCGGCGTCACGTACACCTTGGACCGCGCGCTCTGCACGGCCGCCGCTCCATCAACGCCGCCACGCACCGACGCCGCGTCGGCGTGCCACGCGTCCGCGAACGCCTCGTCGGCCTGCGTGCCGACCCACACCGCGAGCATGACCTCGCTCTGCAGCACCATGCCGCCGCCGCCGTGGCGTGCGTTCTCGAGGCGGTACCATTGCGGCGCGAGCGGGCTGTCGGGCGGCACGCGCACCGGCACCTCGCTGATGTCGAACACGACCCTGCCGACGCAGTCATCGCGCACCACGGCGTCCTTGTCCCTGACAAACACCTCGAGCGCCGTGGCCTGGACGCGCTCCCTGGAGAAGGCGAACACCTGGTTCCACTCCGGGCTCGCCTTCATCTCCTGGTGCCGCGTCGTGCCGCGGTAGTTGCCGAGGCGCACCTCGACGTAAGGGCTGCACCCGCCGGTGATCGCGCCGACGGGGATCCCGCGCACCTTGACGACGCGCACGTAAAGGTAATGCATCCGCTCCACGAGGTCGTAGGCGCTCGCCAGCGGCCTGTCGCCGGAGCCAAGGCCCATCCACCCGGCTCCGCCGCCACGCGCACGCGTGCTGCTTCCGCCGCCGCCGCCGCCGCCGGCCGGCCACTGC
>HTR75565|c0_g1_i1
GCGCTGCCGCTGATCGGCATGAATCTGACGTGGTTCGCCAAGCAGGCCGTCACCACCGCCTTCCTCGGCCGGCTCGGCGACCTGGAGCTGGCCGCCGGCACGCTGGGCTTCAGCTTCGCCAACGCCACGGGGTTCGCCGTACTCACGGGCCTCTCCGGCGCCATGGACCCCATCTGCGGCCAGGCGCACGGCGCCGGGAACGCGGCGTTGCTTCGCAGGACGCTGCTCATGGCCACTGCCATGCTCCTCGCCGCCTCCGTG
>GTR52948|c0_g2_i1
GACGTCTGGTGCCAGGTCGCGTGCAATCCCCACAGAGCTGATATTGCCCACAGAGCACAATGCCAGTCCCACCACGAACTGGTTGTTGTGGTTCAGGTCGTTCTGGAGGGTGTTGGTGACCAGAGTGAGGACCTCCTGAGTCTCGTCCAGGAGGATCATGAGGCCCAGGTACCCAATGCGTTTGTCCGAGTAGTAGGGGCTGACAATGAGCTTCACGCACTCCATCTGCCCAAAGTGCGTGGGGTAGCCCAGCATGTGTATGTACAGCAGCTTCGCAATGTTCCTGTGCCTGTTTGCGCTGTCATCGTTGAAGGTGCTACGAATGGCAGCACATTCCTTGGCGATGATGGAACGCTCCTCTGCAGCGGTCTTGCACGCACGCACCTGTTTGATGAGATCCCTCAGCTTCTGCGA
>ATR38577|c5_g3_i1
TGTTCTTTTCTTCTCATGATCAATTATTGCAACTTTAGAGGGTGTAGCAAGATATACCTTATCAACTTCTGATTCAAATACAATAGCATCCCCTTGCTCTGTTTTACGTTCCTTGTTCTTCATATTGTCAAGGTAGTCCATAGTTTCCAGCCCTTCGACACGCACTTCACTAATAATGTTAAGGTGAAAAGAGAATAGTTGTAGTTGCACCCATATCACGGTTTCTTACATCAGAAACAGAGAAGTA
>SL-TR866|c1_g7_i4
GTACGCGCCGTTCGTGATGCCCTTGACGATGCCCACGCCGACGATGGCTCCGGCGCACTGCGCCACGATGTAGAGGACGGCGCGGAGGAGCGAGACCTTCCTCGCCAGCAGCAGCCCGAAGGTGACGGCCGGGTTGATGTGGCCGCCGGAGATCCCCGCGGTGCAGTAGACGAGGACGAAGATCATGCCGCCGAAGGCCCAGGCGATGCCGAGAAGGCCCACGCCATCGCACGGGTCCATGGCCGTCCCCGTCCCCGCCACGGACCCGGTGATGGTGGCCACGGTGATGTAGAGGAACAGCAGGGTGGCGACGAACTCGGCGATGAGCGCGCGGTAGAAGGACCACGTCCGGAGCTCGCCCA
>ETR2112|c0_g1_i1
ATGCAAACCGAGGACCCGACGGCTAACCCGGCCAACTCACCCACCGCTCTGCTGTCCGTGGCAACGGCGAGAGTGACGAACATCATGTTGAAGGTGACGATGACCTCGATGACGAGGGAGTGCCAGTGCGGGCCGTGAGGCACGGTGGTGCCGATCACGGTGATGGGGTGGAGCACCGCCTTGAGCACGAAGGACGCGCAGATGGCGCCCGTGAACTGCGACGCCCAGTAGAAAGGGACCTGAATCCATGGGAAATGCCGGAAGACGGCGAAGGAGAGCGTGACGGCGGGGTTCATGTGCGCGCCGGAGATGTGTCCGACGGCGTAGATCATCACGG
>SL-TR70488|c2_g7_i2
ATTTTTTCCAGGAGACAGATTACACGTATTGTTAATGTGTATACGTATATACGTACTTGGTCATCCCAGGCCTTGTCATTGTTGTAGATGACCGCCGCTCCCAGGCTTCTCGCCGGGTTGATGCCGGTGCCGGTGATGGGGATGGTGGCAAGGTGGACCATGAACACAGCGAAACCGATTGGAAGAGGAGCCAGCACCGGGATGTGGGAGTCACGGGCGTTGCGCTTGGGGTCGGTGGCGGAGAAGACGGTGTACACAAGCACAAACGTGCCGATGATCTCGGCGGCGAGGCCGGTGCCCTTGGAGTAGCCGGAGGAGAGCGTGTTGGCGCCGCCTCCGTACCTGTGGAAGTAGGCGCTCTGGAACGCCTTGACGAGGCCGACGCCGCACATGGCGCCGAGGCACTGCGCGATCATGTAGAGCAGCGCGCGTACCAGGGACACCTTGCGCGCCAGGAAGAGGCCGAACGTGACGGCCGGGTTGATGTGGCCACCGGAGATGCCGGCGGTGCAGTAGACGAGGGCGAAGATCATGCCGCCGAAGGACCAGGCGATGCCCTGGATACCGACGGAGGCGCACTGGGAGGGGGAGTTCTTGACGCCCATGACGGTGAGGATGGTGACGTAGAGGAAGAGGAAGGTGGCCATGAACTCGGCGATGCCGGCGCGGTAGAAGGACCATGACTTGAGCTCGCCGGGCTCGAACAGCGGCGCCGGAGGGGGCTCCTTGTAGTCCTTGTCCTCGGAGCCCTGCGCCGCCGTGCCGATGGGCTGCCGCTCGGGGAACTTGTTCGCCCCCAGGCGCACGTCCTCCTCCTTGCCCTCCATTGATGAT
>SL-TR866|c1_g6_i3
GGCGAGGATCGGAACGTGGGAGTCCCTGGCGTTCCTCTTGGCGTCGGTGGCGGAGAAGACGGTGTAGACGAGGACGAAGGTGCCGACGATCTCAGCGCCGAGGCCGTCGCCCTTGGTGTAACCGGGCGCGACGGTGTTGGCGCCTCCGCCGTTGGTCATGTACATCCCCTGCTGGAAGCCCTTGACCACGCCGGCGCCGCAGATGGCGCCGAGGCACTGCATCACGATGTAGAACACGGCCCTGGTCAGCGACAGCTTCCTCGCCAGGAACAGCCCGAACGTCACCGCCGGGTTGATGTGTCCACCTGAGACTCCGGCGGTGCAGTAGACGAGGACGAAGATCATGCCGCCGAAGGCCCAGGCGATGCCGAGGACCCCCACGCCGCCGCACTGGTCCGTGGCGGACTGCACCTTGTAGCCGATGACGGTGGCCACGGTGAT
>DTR84269|c2_g5_i4
TACAGATCAGTCAAGCTAAGCTCGATCTCAAGCATCATCAATGGAGGGCAAGGAGGAGGACGTTCGCCTCGGCGCCAACCGCTACTCGGAGCGGCAGCCCATCGGCACCGCTGCGCAGGGCACCGAAGACAAGGACTACAAAGAGCCTCCCCCGGCACCGCTCTTCGAGGCGTCGGAGCTCACGTCTTGGTCCTTCTACCGCGCCGGCATCGCCGAGTTCCTCGCCACCTTCCTTTTCCTCTACATCAGCGTGCTCACCGTGATGGGCGTGGTTGGCAACCCCTCCGGCTCCAAGTGCGGCACAGTGGGCATCATGGGCATCGCCTGGAGCTTCGGGGGCATGATCTTCGTGCTGGTCTACTGCACCGCGGGCATCTCTGGCGGCCACATCAACCCTGCAGTCACATTCGGCCTGTTCCTGGCCAGGAAGCTGTCGCTGACCAGAGCCGTGTTCTACATGGTGATGCAGTGCCTGGGCGCAATCTGTGGCGCAGGGGTGGTGAAGGGATTCCAGACGACATTGTACATGGGCAACGGCGGCGGCGCGAACTCGGTGGCGCCAGGGTACACCAAGGGTGACGGGTTGGGGGCGGAGATTGTGGGCACCTTCGTCCTCGTATACACCGTCTTCTCCGCCACCGACGCCAAGCGCAGCGCCAGAGACTCCCACGTCCCAATCCTGGCGCCGCTTCCGATTGGGTTCGCAGTGTTCCTGGTGCACCTGGCGACGATCCCCATCACCGGCACCGGCATC
>SL-TR866|c1_g6_i1
GGCGAGGATCGGAACGTGGGAGTCCCTGGCGTTCCTCTTGGCGTCGGTGGCGGAGAAGACGGTGTAGACGAGGACGAAGGTGCCGACGATCTCAGCGCCGAGGCCGTCGCCCTTGGTGTAACCGGGCGCGACGGTGTTGGCGCCTCCGCCGTTGGTCATGTACATCCCCTGCTGGAAGCCCTTGACCACGCCGGCGCCGCAGATGGCGCCGAGGCACTGCATCACGATGTAGAACACGGCCCTGGTCAGCGACAGCTTCCTCGCCAGGAACAGCCCGAAGGTCACCGCCGGGTTGATGTGGCCGCCGGAGACGCCGGCGGTGCAGTAGACGAGCACGAAGATCATGCCGCCGAACGCCCAGGCGATGCCGAGGATGCCGACGCCGCTGCA
>DTR2500|c0_g1_i2
GTGGTCTCTGTACCGCGCCGTCATCGCCGAGTTCATCGCCACGCTCCTCTTCCTCTACATCACGGTGGCCACCGTCATCGGGTACAAGCACCAGACGGACGTGGACGTCAACGGCGCCGACGCGGCGTGCGGCGGGGTCGGAATCCTCGGCATCGCATGGGCCTTCGGCGGCATGATCTTCGTCCTCGTCTACTGCACCGCCGGAGTCTCAGGTGGACACATCAACCCGGCGGTGACGTTCGGGCTGTTCCTGGCGAGGAAGGTGTCGCTCATCCGGGCGCTGCTGTACATCATCGCGCAGTGCCTCGGCGCCATCTGCGGCGT
>SA-TR51411|c2_g10_i3
AGATCCACTGGTCATCCCAGGCCTTGTCATTGTTGAAGATGACTGCAGCTCCCAGGCTCCTGGCCGGGTTGATACCGGTGCCGGTGATGGGGATGGTCGCCAAGTGGACCATGAACACGGCGAAGCCGATTGGGAGAGGAGCCAGCACGGGGACGTGGGAGTCACGGGCACTGCGCTTGGGGTCGGTGGCGGAGAAGACGGTGTAGACGAGCACGAAGGTGCCGATGATCTCGGCGGCGAGGCCGGTGCCCTTGGTGTAGCCGGAGCTGAGCTCGTTGGCGCCGCCGCCGTAGCGCACGTAGAAGGCGCTCTGGAACCCCTTGACGAGCCCGACGCCGCAGATGGCGCCCAGGCACTGCGCCACGATGTAGA
>SA-TR51411|c2_g10_i4
GGGTTGATGCCGGTGCCGGTGATCGGTATGGTCGCCAGGTGCACCACGAACACCGCCAAACCGATCGGCAGCGCCGCCACTAGCGGAACGAAGGCGTCGCGCGCGGTGCGCTTGGGGTCGGTGGCGGAGAAGACGGTGTAGACGAGGACGAAGGTGCCGAAGGTCTCGGCGCCGAAGGCCGCCCCGAGCGAGTATCCCTCGGCCACCGAGTTGGCGCCGCCGCCGAGGGAGTCGTAGGGGTGCTTCATGATCCCTTTGACGATGCCCACGCCGCAGATGGCGCCG
>ATR72789|c0_g1_i1
GGGTTCTTCATTGCTTATTCAGGTTTAAAACTCGGCGTCAACCCCTGGAAGCGGCAGATGGCCGGCCCGGACCATGAACAGCCCTTCATAGACAACCCCAGCGAGCGGCCCACCGATCATGGGTCCAACCCAGTAGACCCAGTGACCAGCCCACACTCCGGAGGCGAGCGCGGGCCCGAACGACCGTGCCGGGTTCATGGACGCGCCGGAGAATGGACCGCCGGCGAGCACGTTGGC
>ETR6379|c0_g2_i1
AATGTTGAGACTGTGGAGTACAAGAATATTAGTTTCACCGTCTGGGATGTCGGGGGTCAGGACAAGATCAGACCTCTCTGGAGGCATTATTTCCAGAATACCCAGGGGCTTATCTTTGTTGTGGACAGCAATGACAGGGACCGTGTCGTTGAAGCTAGAGATGAGCTCCATAGGATGCTTAATGAGGATGAGTTGCGTGATGCTGTGTTGCTTGTCTTTGCTAACAAGCAAGATCTTCCAAATGCTATGAATGCTGCTGAGATCACCGATAAGCTTGGACTGCACTCCCTTCGCCAGCGACACTGGTACATCCAGAGCACTTGTGCTACCTCAGGTGAGGGATTGTATGAAGGCCTCGACTGGCTGTC
>XATR868926|c6_g4_i1
AAGATGAGACCTTGGGTGTTCTGGAAGTAGTGGCGCCACAGAGGACGGATCTTGTCTTGGCCTCCTACGTCCCACACGGTGAAGTTGATGTTCTTGTACTCGACGGTCTCCACGTTGAAACCGATGGTTGGGATGGTGGTCACGATCTCTCCGAGCTTCAGTTTGTACAGTATGGTTGTTTTGCCAGCTGCGTCCAGCCCAACCATCAATATCCTCATGTCCCTCTTGCCAATGAGCTTGGTGAAAAGGCGAGTGAAGGCAGAACCCATTTGTTCTTGGTTATAAGGTATGCTTGTGTGAAGGTTGAATAATGATTGATTGCTTGCAAATGCTGCCTTTTAAG
>SA-TR40965|c0_g1_i5
AAACCCCAACCTCCATCCAAGCCGCCAGGCGGCCGCGCCACCAACTAACAAATCCCTCGCCCTCACCAACCGCCGGGCCCCAGTCGCCGGCAGGCCGGCCGCGCCCCAGAAAGAACCCCCCGACCCCGTCCGTTTCGCTCGCCACTCCCACTCCCACGGTCCCACCTGCCCCACGCCGCGCCACCAGCCGCCCCGCCGCAGCCATGCCGCCACCCTCCCTCCTGCTCCTCCACCACTGCCACACTCCCTTCCCTTCCCGCGCCCTCCGGATGAGCTCTCGCTCGCCGACCAGGGTCGTCTGCTCCGCCTCCTCCGCCGCCGACGGGTACGTCACCGCGGCCCCGATCCTCCTACCCGACGGCCCATGGAAGCAGGTGGAAGGCGGCGTCACGGCGGCCAAGGGGTTCAAGGCCGCGGGCATCTACGGCGGCCTGCGGGCCAAGGGACAGAAGCCCGATTTGGCGCTGGTTGCTTGCGACGTCGACGCCACCGTCGCCGGAGCTTTTACAACAAATGTCGTTGCTGCTGCGCCTGTTCTGTATTGTAAGCATGTTCTTAGTTTGTCGAAAACAGCCCGTGCTGTGTTAATTAACGCTGGTCAAGCAAATGCTGCCACTGGTGATGCGGGATATCAGGATGCAGTGGATAGTGCAGAAGCTGTTGCCAAGCTTCTGAATGTGAGCGTGAATGACATATTGATCCAGTCCACTGGTGTCATTGGTCAAAGAATAAAGAAGGAAGCACTTCTAAACTCACTTCCTAGACTTGTAGGCTCGCTATCTTCATCTACTGAGGGGTATAATTAACATGTAGTATTTTCAAATTCTTCAGCTGTGGCCATTACAACTACAGACCTTGTTAGCAAGAGCATTGCTGTCCAAACCGAGATTGGAGGAGTTGCTATCAAAATAGGAGGAATGGCC
>SA-TR17955|c0_g1_i1
CTGAGGTTGTTCGGTTAGGAGACCTACTTGATGAGGCTAAATCTCGAAGTAAATCAGAACTTGTCCCGCGTCTCGAAAAAAAAGGTAAACTTGTTGACTGGACTGATGTGGAATTAGAGAAAACTTCAAAGGAGCTAGGATACGGTGCTGTCAAGTACGCAGATTTGAAGAATAATAGACTGACTAATTACACATTTAGCTTTGATCAGATGCTAAGTGTTAAGGGAAACACTGCTGTCTATCTTCAG
>XLTR939317|c0_g1_i2
TACTTCTCCATTCTTCCTTCCTTTGGGCGAATCATTTTCTCCTTAGGATCAATAGCCATGGCAACATCAAGGAAATCTCTATCAAGAAATGGTTCTCTGACTTCAACTCCCCAAGCTGCTGTTGACTTGTTGGCACGCAGACAGTCATACTTGCTGAGGTTCTTTACTTTGTGGCAGGTTTCAACGTGGAGCTTCTCTGGAGATGGAGCCTTGTGGAAGTACAAATATCCTCCAAACACTTCATCAGAACCTTCTCCTGAAAGTACCATCTTAATTCCCATAGCCTTGATCTTTCTAGATAGCAGGAACATAGGAGTGGAAGCTCTAATGGTGGTAACATCATACGTTTCAATATGATAGATTACAGAAGGCAAAGCATCAATTCCATCTTGTACAGTAAAGTGAAATTCGTGGTGAACTGTATCCAGGAATTTGGCAACTTGTTGAGCAAAAGCAAGATC
>XATR940461|c5_g3_i1
GGCGTCCTCCTCTCCGGCGGCCTAGACTCGTCGCTCGTCGCCTCCGTGACCAAGCGCCATCTCATCGAGACTGAAGCCGCCGAGAAGTTCGGGACTGAGCTCCATTCCTTTGTAGTTGGCCTAGAGAACTCGCCTGATCTGAAGGCCGCTAGGGAGGTTGCTGACTTTCTTGGAACCATCCATCACGAGTTCCATTTCACTGTCCAGGATGGTATCGACGCGATCGAG
>XLTR940808|c0_g2_i1
GGCCTGAACAGCGTGGAGGGGTTCGACGTCGCCATCGCGGCGGCCATCGCGGCGGAGACGGGCCTGCCGTTTGTGACGGCGCCCAACAAGTTTGAGGCGCTGGCGGCGCACGACGCGGTGGTGGAGGCGTCCGGCGCGCTGAACACGGTGGCGGTGTCGCTCATGAAGGTGGCCAACGACATCCGCTTCCTGGGCTCCGGCCCGCGGTGCGGCCTGGGCGAGCTGAGCCTGCCGGAGAACGAGCCCGGCTCCTCCATCATGCCGGGCAAGGTGAACCCGACGCAGTGCGAGGCGATCACCATGGTGTGCGCGCAGGTGATGGGCAACCACGTGGCCATCTCGGTGGGCGGCGCGTCGGGCCACTTTGAGCTCAACGTGTTCAAGCCCGTCATGATCGCCAACCTGCTGCAGTCGGCGCGCCTGCTGGGCGACGCCTCCGTCTCCTTCCGCGACCACTGCGTGGTGGGCATCGTGGCCAACCGCAAGCGCATCAGCACGCTGCTGTACGACTCCCTCATGCTGGTCACCGCGCTGAACCCCTACATCGGCTACGACAAGGCCGCCGCCACCGCCAAGAAGGCGTACAAGG
>SL-TR76062|c0_g1_i6
TGGTGTGGATCTTGTATTTTGGGCTGCACATAAAAAGACGTCGCCGACCTATTACTGTTTCTGAACTTGTACCGACAGACACATCTAGGCGCCACTGAAACGACTGATAGAGCGGCAACTCACGGCGTGTCCGTGAGGATGAAGGGCGTTTGGGCCTGGCCCGGACTGACACCGTCGCCGAAGTTGATCCGGCCGGACCCGTCGTCGCCGAAGCACATGGAGAAGCTGTTCGACGCGACGAGGCCGCTGCTGGCGAGCAAGCTGGGCACGGAGACCTTGCCCATGCCGAGCCCCATCAGGCCACCCCGGAAAGCGCCTGTCTGCTCCCGCCCGCACCCGAACACGATGGGCGCCTGCACCGCCTCGCCGGCGCCGCCGCGCTGCCTCTCCCGGGAGAGGTAGAGAAGGTCCTCCACGAGCACCCCGGAGGAGGAGCTGTTGGCCGAGACGTA
>XATR890077|c1_g1_i1
CCCATGCCGGGAAGCGGCATGAGGCTGTCGTTCGACCAGATGGTCGCCAAGTCGCCAGGGGAGCACCAGCAGCAGCAGCACCAGCATCACGCTCCGGGCCCCATGCTCTACAACGCGCCGCCGCCCTACTCGGTCGTGCCACCACCTGGCGGCAATGCGCTCGGGATGGGCGAGCTGATGCGCAAGAAGCGGGGGCGGCCGCGCAAGTACGCGCCCGACGGGAGCATGGCCCTCGCGCTCGCGCCCCTCTCCTCCGCCTCCGGCGGCGCACCCACGCCGCCGCCCGGCCAGCAACCGCAGCACGGCTTCTCCATCAGCAGCCCCCCGTCAGATCCCAACGCCAAGCGCCGCGGCCGCCCCCCAGGCTCCGGCAAGAAGAAGCAGTTCGAAGCCCTGGGTTCTTGGGGAATCTCCTTCACTCCGCACATCCTCTCCGTCAAGGCCGGCGAGGATGTTGCTTCAAAAATAATGTCCTTCTCTCAGCAAGGACCTCGCACAGTTTGCATTCTTTCAGCAAATGGTGCAATAAGCAATGTGACACTTCGACAGCCAGCTACATCTGGCGGACTAGTGACTTATGAGGGCCGTTTTGAGATCATTTCTCTTTCTGGTTCTTTCCTGCTTGCAGAGGATGGTGACACTCGTAGCAGGACTGGTGGATTGAGCGTTGCACTTGCAGGATCAGATGGCCGGGTTCTTGGTGGATGTGTAGCTGGGCAACTAACAGCTGCTACACCTGTTCAGGTTCAGTTAGTTGTATTCTTCTGTATTAGCTTTCATCTGTCCAAATATTTCAAAGTCTGACTTGGAATCTTTGCATTGTACTATCTGTCATCAGGTTGTTGTTGCTAGTTTCATAGCAGAAGGTAAGAAGTCAAAGCCAGCTGAGCCACGGAAGGTTGAACCAAT
>BTR55664|c0_g1_i1
GACCCCCTTCGCCGAGCAGGACTTCCTCAACATGTTCTTCACGGACGTGTACAAGCCCATCCCGAACGTGTACAACCTGGTGCTTGCCATGCTCTGGCGGCACCCCGAGAACGTCCAGCTCGGCAAGGTCAAAGTCGTGCACTACTGCGCTGCGGGATCCAAGCCATGGAGGTTTACCGGGGAGGAGGCGAACATGGACAGAGAGGACATCAAGATGCTGGTGAAG
>CTR63832|c0_g1_i1
ATCCTGTGCTTCTCGAGGCATTACCCCTCTCAATGTATTCTTTGACAATCTGGACATCAGAAACCTCGAACTCCTGTAAACCAACAATGCAGACTTGTTTCTTTCCATCTTCCCTAATGCAGAGTGGCCTCCTTTCGCTGAGAAGATCAAATAGCTTCCCACCATATATCTCAAAGTAGCTAAGCCACAACTTGAAATTTTGAGTCCGGTACACAGGTTGATGCAAAAGACGAACCATATCCTGTGCAGCCCTTAGAGGTAGGGGTTGCATTGTATATGTCTTGCCACTACCTGTTTGTCCATAAGCAAAACATGTTGCTTTCGTCCTTTGGAAAATTATCG
>XATR950131|c0_g2_i1
CGGCAGCCGAGGTGGCAGCGGCGACGGCGACGGCGACGGCAACGGCGCGGGTGATCCCGACAAGGACGCGCGCTGGAGCTTGGTGATGACGGTACGGAGCGCGCGGCTCGGGGATGCGCGGTTGGCGAGCATGATCTCTCCCAGCTCAGCCGGGCTGAACCGCCGGTCGCCGGCGGCGTGGAAGCCCTCCTCCACCTGCGGGTACAGCTTGTGGTCCGTGAGCCCCAGGTAGGTGCCGGCCAGCGCCTTGAACGCCTCGAAGTCACAGAGCGTGAACCGGATGTGCACGTCCAGTCTCCCCGGCCGCATCACCGCCGCGTCCACGCCTTCTTTACCGCCGCGCATCGTGAATACCATCACGCGCTCCTCCCCGCAGCACGACGCCACGCCGTCCATGAAGCTCAGCACCCTCGCCTCCGCGTCGCCGTCGCCGCCCTTGTGCAGCAGGTGCCGGTCGAGGTCCTCGACGAGGATGAGCGACCGCGGGGTGGTGCTCATGAGAAGCGCGCGGAGGTCGCCCGCGCGGGACAGGTCGACGTCGTACACGTCGTAGCCCAGGAACCGCGCCATGGCCGCCGCGAAGGTGGACTTGCCGGTGCCGGGCGGGCCGTGGAGGAGGTAGCTCCGGCGCCAGACGCGGCCGAGGCGGTG
>ATR1877|c0_g2_i1
AAGATTGCCTTGGCAAGGCTACCAGGGAGATACCAAGAGTTTCCTTGTTTGCAAGAAGAAAATGGCTACTTCTCCAGATATGCTATGTAGTTTCTGTCCAGCTCCATTCAAAGAGTTTTTTGAGACTGTCACAAATATGAAATTTGATGAAGAGCCTAAGTACGCCAAACTTATTTCTCTCTTTGATGGATTGATTGAATCACCTGCATCAAGGCCCATCAGAATCGATGGGGCTCTTAAGGTGGGGCAAAAACGTGGAAGATTGCTTGTAAATCATGAA
>XATR931859|c0_g5_i2
TCTCCTAATTGATAGAGACCATGCATGCTTCAATTGAATACTGAAGCACCGTTGTTGATTCTTGCAAGCCAGAAGACATAATATTAGTGTGCAAAAATAACAAATCACTTGTACTTTTTTTGTCAAGTATCTTGGAAGTAGCACTGAAATGACTAGCAAAATCTTTTAGAACTGTTGCTAATTTGGTTATCTTGCAAGAACAAACTGTTAGAATCGAAAGAATTCCATGTTACAGAATTAGGCGAGGAAGAAAGAGTAACTCCTAGCTGTATATCCAAGAAAAATGACAAGATCACAATTTTGTAAATCTCCTGCAAGAGTCTGCAAGGTTAGCATCACTCAGTGGCATCTTGCTGCGCCCGGCGAGATGACCGCGGGAAGGGACGGATTCGGGGAGACGGCGAGAACTCGACGGGCACGGGCACGGGCACGGGCGGCAGCTCCATCTCGCCGGCAAGGATCTTCACAATATCCGTGCTGTCCGGGCGGTGCTCCGGCAGCCGCTGCAAGCAGAGCAGGGCGAGCTGCACGCAGAGCGTGGCCTGGTCCCTATCGTAGGCGCCCTCCAGCCTCTCGTCCATTAGCTCGAGGACGTCGCCGGTGCGCGCGAGCTGCCGGCACCAGCTCACGAGGTTGGCTTTCTCCAGCTTCATCGGCGACGAGAGGATGTGGAGAGGCCGCCGGCCCGACAGGATGACGAGGAGCAGCACGCCGAAGCTGTACACGTCGGCCTTCTCGAGCTGGTCGCCGCCGTGGCCGTGCTCGCCGCCGCACTCCGGGGCGACGTAGCACACCGTGCCGCGCATGCTCGTCGTCGTGCTCAGCTCCCGGCTGTACAGGTCGCCGCCGCTGCCCGCGGACTGGCCACGCCGCCGGCTCCTCTTTCGGTTCCTCCGGAAGCTCGTGTCCAGAGCGCTGTTGCCGTCCCCGTTGGTTTTGCTGGTGTTTTTCATGCTGATCGATCGCAGCCAGGGCTTGCCGCTGCTGCCTCGGCGCCGCTTGTCGAAGCTGCCTCCTTTCTTGCTCATCTCCTCGAAGAACTCTTCCTTCCACCACTCTCGCATCTGGGTCGCCTCCTTCTTGTCGCCTCCTTTAATGGCGGCGCTGTCGGCATTACGGTTGCAATCCGCCTTCTTCTTGTCCTCGACTGACACGGCGTTGTCGTCCGTGGCAATGGCAGAGGGCGAGTTCTTATCATGGTCGTTGGTGTCGTCGCCGTCGTCCCAATCTGGATCCCTTTCCGGCGGGCAGATTTGGCTGCCGATCCACTCGGCCACGTAGTCCCGCGAGTCGAGCTCGCCGCTCCCGTCCTGCTTCCACCACCACTCCTTCCCCCACGCCTTTGCCGTACCCGAGTCCTCTTTGGTGTCTTCTGCTTTGACAAAGCCAGCGGCTGAGGCAGTGGTGGAGGCTTCGCCGAGTTCTTGGCTCATGAAGTCGTCCACGGCGGGAGAGGCGGCGATGGCATCGGGAGTCTTGAAACGCGCGAGGCCGAAGTCGGCGAGCTTGGCGCGGTAGTCGGCGTCGAGGAGGACGTTGCTAGGCTTGAGGTCTCCGTGCACGACGGGCGGGTGGCACTCGGCGTGGAGGAAGGCCAGCGCGCACGCCACGTCGCGGACGACCACGAGCCGCTGCGCCCAGTCGAGG
>SA-TR23143|c0_g2_i7
CATTTCAAAGCTTCTTATCACATTGTTCGCCTGTGCTTTTCACGTCATCTGGCTTAAGTCTTGGTCTTTTTGTGCTACATCCCTCATTCTCAAGAGACTTCAACTTATTTTTTATAGCAGATATCTTTGCAGCACGATCAGTTTGTGCTGATTTGCTTCCTGAACCACCAGTCAATTTCTTGTCTTTCAGTGCTCTCTGTGAATTACTAGAGTCAAGGAAGCACTTCTCACTTGCCAGGTGAACCACCACAGGACGTCCACGGACTAACTTGCCATTCATCTTTTCCTTTGCCAACTGAGCTTCCT
>XLTR879517|c0_g1_i1
GAGCCAGTTGATGGAGGGGAAGTGCTTGCGTTGGGCGAGCTTCTTGTCGAGACCCCAGAACACTTGCACGATACCGAGAGTGGCCGAGGTGACGGGATCGGCGAAATCTCCACCAGGGGGCGACACGGCACCGACGATGGTGACGGAGCCTTCGCGCTCCGGGTTTCCGAGACACTTGACCTTGCCGGCACGCTCGTAGAAAGAGGCGAGACGAGCGGCCAGATAGGCAGGGTAACCGGAATCGGCAGGCATTTCTCCGAGACGACCGGAGATCTCACGAAGAGCCTCGGCCCAACGAGAGGTCGAGTCGGCCATCATAGCCACGTTGAGACCCATGTCACGGAAGTACTCGGCAAGGGTGATTCCGGTGTAGATGGACGCCTCACGGGCAGCCACAGGCATGTTCG
>XATR544211|c0_g1_i1
TAAACAAAGAGGGGTAGGGATCTATTCTTCGTTTTTTTTTTCCAAATTGGGCAAGTTCACCGTTGTATATTGGCACTTATCGAGTATAGAATAGATCTGCTTCTCTTTCTTCTTATGAACAGAATGGGCTTCTTACCTTGTTCCATTAAAACACTCAATGGGTTATACGATATTCAGGTGTAGAAGTAGGCCAACACTTCTATTGGCAAATAGGAGGTTTCCAAATTCATGCCCAAGTACTCATCACTTCTTGGGTCGTAATTACTATCTTGCTAGGTTCAGTTGTCATAGCTGTTCGGAATCCACAAACCGTCCCGACGGACGGTCAGAATTTCTTTGAATATGTCCTTGAGTTTATTCGAGACTTGAGCAAAACTCAGATTGGAGAAGAATATGGTCCCTGGGTTCCATTTATTGGAACTATGTTCCTTTTTATTTTTGTTTCGAATTGGTCGGGTGCTCTTTTACCTTGGAAAATTATAGAGTTACCCCATGGGGAATTAGCAGCGCCCACGAATGATATAAATACTACTGTTGCTTTAGCTTTACTCACGTCAGCAGCATATTTTTATGCGGGTCTTAGCAAAAAAGGATTGAGCTATTTCGAGAAA
>GTR255946|c0_g1_i1
GCCAAATGTCCCTTCTATTAAGAAGACCTCCCGGTCGTGAAGCTTATCCAGGGGATGTTTTTTATTTGCATTCACGCCTTTTAGAAAGAGCCGCTAAATTAAATTCTCTTTTAGGCGAAGGAAGTATGACCGCTTTACCAATAGTTGAGACTCAATCTGGAGACGTTTCTGCCTATATTCCTACTAATGTAATCTCAATTACAGATGGACAAATATTCTTATCTGCAGATCTATTCAATGCCGGAATTCGACCTGCTATTAATGTGGGTATTTCTGTTTCCAGAGTAGGATCCGCGGCTCAAATTAAAGCCATGAAACAAGTAGCTGGCAAATCAAAATTGGAACTAGCTCAATTCGCAGAGTTACAAGCCTTTGCACAATTCGCCTCTGCTCTCGATAAAACAAGTCAGAATCAATTGCAAGGGGTCGACGATTAAGGGAATTGCTTAAACAATCTCAGGCAAACCCTCTTCCAGTGGAAGAACAGATAGCTACTATTTATACCGGAACGAGAGGATATCTTGATTCGTTAGAGATTGAACA
>XLTR875733|c1_g3_i1
CAGACTGGCAAAACAGCAGTAGCCACAGATACAATTCTCAATCAAAAAGGACAAAATGTAATATGTGTTTATGTAGCTATCGGTCAAAGAGCATCCTCTGTGGCTCAAGTAGTAACTAATTTCCACGAGGAGGGGGCCATGGAATACACTATTGTAGTAGCTGAAATGGCGGATTCACCTGCTACATTACAATACCTTGCTCCTTATACGGGAGCTGCCCTGGCTGAGTATTTTATGTACCGCGAACGGCATACTTTAATAATTTATGATGATCTCTCCAAACAGGCACAAGCTTATCGCCAAATGTCCCTTCTATTAAGAAGACCTCCCGGTCGTGAAGCTTATCCAGGGGATGTTTTTTATTTGCATTCACGCCTTTTAGAAAGAGCCGCTAAATTAAATTCTCTTTTAGGCGAAGGAAGTATGACCGCTTTACCAATAGTTGAGACTCAATCTGGAGACGTTTCTGCCTATATTCCTACTAATGTAATCTCAATTACAGATGGACAAATATTCTTATCTGCAGATCTATTCAATGCCGGAATTCGACCTGCTATTAATGTGGGTATTTCTGTTTCCAGAGTAGGATCCGCGGCTCAAATTAAAGCCATGAAACAAGTAGCTGGCAAGTTCATTAATATATGTTTAATGAAGGATGTTAAACCGCCAGTGTTTTGATGGAACAGCACATTTTATAC
>ATR53666|c0_g1_i1
GGATCTACCCGATCGATAAAGACTCGAACCGCAGCGCTGTCGCCCACCCCGCTTTGGGCACGGGGAGGCGAGAACCACCGCTTTTAGGAAAGAAGCCTACAATTCTCTTTCACTTGCATTTCTTTTCTTTCGTGAAGGCTCGCTCTCGTTCTTCTTACATCTTTCCCTTTTGTCTTTCGAATTGTATCTGTGGCTACTGCTGTTTTGCCAGTCTGTCTGTCCCCAATAATGAACTCTCGCTGACCGCGCCCTATGGGGATCATCGAATCGATAGCAATAAGCCCTGTTTGAAGGGGTTCATATACAGAACGCCTGGAAATTCTACCCGGAGCAGGAGATTCAATTAAGCGAGATTCCGAAGCTACAATTTCGCCTCTCCCATCAATAGGTTTAGCCAGAGCATTTATAACACGACCCAAGTAAGCCTCGCTCACGGGTATCTGAGCAATTCTTCCTGTTGCTTTTACAAAACTTCCCTCTTGTATCATCAACCCATCGCCCATTAATACAATCCCAACATTTTTGGATTCCAAATTCAGAGCAA
>DTR98338|c0_g1_i1
AGAAGATAGAATTTCTTGGAATTGAGGTTTAGTATCTTTTAGGTGTTTACGTAACTCATCCAGAAATTTATTTACCTGTTCAATCTCTAACGAATCAAGATATCCTCTCGTTCCGGTATAAATAGTAGCTATCTGTTCTTCCACTGGAAGAGGGTTTGCCTGAGATTGTTTAAGCAATTCCCTTAATCGTCGACCCCTTGCCAATTGATTCTGACTTGTTTTATCGAGAGCAGAGGCGAATTGTGCAAAGG
>SL-TR2370|c0_g4_i3
AAAAGCAACAGGAAGAATTGCTCGTATTATAGGTCTTGGTGAAATAATGTCAGGTGAATTAGTCGAATTTGCAGAAGGCACTAGGGGTATTGCTCTGAATTTGGAATCCAAAAATGTTGGGATTGTATTAATGGGCGATGGGTTGATGATACAAGAGGGAAGTTTTGTAAAAGCAACAGGAAGAATTGCTCAGATACCCGTGAGCGAGGCTTACTTGGGTCGTGTTATAAATGCTCTGGCTAAACCTATTGATGGGAGAGGCGAAATTATTGCTTCGGAATCTCGCTTAATTGAATCTCCTGCTCCGGGTAGAATTTCCAGGCGTTCTGTATATGAACCCCTTCAAACAGGGCTTATTGCTATCGATTCGATGATCCCCATAGGGCGCGGTCAGCGAGAGTTCATTATTGGGGACAGACAGACTGGCAAAACAGCAGTAGCCACAGATACAATTCGAAAGACAAAAGGGAAAGATGTAAGAAGAACGAGAGCGAGCCTTCACGAAAGAAAAGAAATGCAAGTGAAAGAGAATTGTAGGCTTCTTTCCTAAAAGCGGTGGAGTGGATACGTATTTGTTGTTCTGGTCGATTAGGAGCAGCCACAATTGCTTTAGCCGGAGCTGCTGTCGGT
>XLTR877835|c0_g1_i2
GGACCCATATCTACTGCTGTGTTAATGGGGGCGTGGTTTGGTAATACGCCAATTTGGCCACTATTAGTGGATAAAATGATTTCTTTCACTTCACAATCCCAAATAATTCGCTTAGGAGTCAGTACATAAAGATTTAATTTCATTTCTTCGATTTGTTCTCCTCTTCTAAGGTTATAGCTTTCGTGCTAGCTTCATCGATGTTACCCACCAAATAAAAAGCTTGTTCGGGTAGGCCATCTAATTCTCCGGAAAGTATTAGTTGAAATCCCCTAATAGTTTCTGCAAGACCAACATACTTTCCTGCGGAACCGGTAAAAACTTCTGCCACAAAGAACGGTTGTGATAAGAAACGCTCAATTTTTCTTGCTCTTGCTACAGTTAAACGATCCTCCTCCGATAATTCATCCAACCCAAGAATAGCGATAATGTCCTGAAGTTCTTTGTAACGCTGTAAAGTTTCCTTAACTCTTTGCGCAGTTTCATAATGTTCGTTCCCAACGATCCGAGGCTGTAACATAGTTGAGGTTGAATCTAAAGGATCTACTGCTGGATAAATACCCTTGGAAGCTAATCCTCTGGAAAGTACGGTAGTAGCATCCAAATGTGCAAATGTTGTGGCAGGAGCAGGGTCGGTCAAATCGTCCGCGGGTACATAAACTGCTTGAATCGAAGTTATAGATCCCTTTTTAGTAGAAGCAATAAAGGACCACTGAGTTTACTGAAATTGATGAAAGAATGATGCAG
>XLTR960592|c5_g5_i1
TGAATGGGATTCGCTTGGGCAACGAAATAAAGTCCTGGTCCCCTTTTCTCTCTTATTGAATTAACTAATTCATTTTCTCTTTACTTTTGGATTTTTGGATATTTTTTTGGATTTGATTTGGCATTATTCAACAAGAAAAAAAGAAAAATTTCGACAAATTTTTTTTTATTATGTGATAATTATGAGAACCAATCCTACTACTTCTCGTCCCGGGGTTTCCACTGAAGAAAAAAGTACAGGTCGTATCGATCAAATTATTGGACCTGTCCTGGATGTCACTTTTCCCCCCGGCAAGTTACCTTATATTTATAATGCTTTGGTAGTCCAGAGTAGAGACACTGCCGATAAGCAAATTAATGTGACTTGTGAGGTACAACAATTATTAGGAAATAATCGAGTTAGAGCTGTAGCTATGAGTGCTACAGACGGGTTGATGAGAGGGATGGAAGTGATTGACACGGGAGCTCCTCTCAGTGTTCCGGTCGGTGGAGCTACTCTCGGACGAATTTTCAACGTTCTTGGGGAGCCTGTTGACAATTTGGGTCCTGTAGATAGTAGTGCGACGTTCCCTATTCATAGATCTGCACCTGCCTTTATAGAGTTAGATACGAAATTATCCATCTTTGAAACAGGTATTAAGGTCGTCGATCTTTTAGCTCCTTATCGACGTGGAGGAAAAATAGGACTATTCGGGGGGGCTGGAGTAGGTAAAACAGTACTCATCATGGAATTAATCAATAACATTGCTAAAGCTCATGGGGGCGTATCCGTATTTGGTGGAGTA
>BTR9418|c0_g2_i1
GGCAACCTTTTTGATTAATTCAAAGGTAAGGCAAAGCGCTTTCTTTTAAAAAAAGCATCAAGTTCCATCTTTCTTTCGCTAGTTAAGCCACCTTTTTCTAAGAAGGATTTTTTTAATTCTGGATTAATAGTACTGAGAATGGCTTTTTCATATTGAGAAATTCTGTCTAGTGGCATTCGATCACAGAAGCCGTTGACAGCAGCATAAATCACAACAATTTGTTTTTCAATTGGAAGTGGTTCATATTGTGGTTGTTTGAGCACTTCTGTAAGCCTTGCACCTCTATTGAGTAATGCCTGAGTCGCAGCATCAAGGTCTGACCCAAATTGAGCGAAGGCGGCCACTTCGCGATATTGTGCCAATTCCAGTTTTAAACTACCGCAGACTTGTTTCATAGCTTTCAACTGAGCGGCAGACCCGACTCGACTTACGGATAAGCCAACGTTAATAGCTGGTCTAATTCCGCGATAAAAGAGCTCTGTTTCCAAACAGATTTGTCCATCTGTAATGGAGATCACATTGGTGGGGATATAGGCCGATACGTCTCCAGCTTGTGTTTCAATCACGGGTAACGCAGTCAAGCTACCTGCACCTGTCTGGTCCGATCGTTTAGCGGCTCTTTCTAAGAGACGGGAATGTAAATAGAAAACATCCCCTGGGAAAGCCTCACGGCCTGGTGGTCGGCGTAACAATAATGACATTTGTCGATATGCCACCGCCTGTTTACTTAGATCATCATATATAATTAATGCGTGCATTCCATTATCGCGGAAATATTCCCCCATGGCACACCCTGAATATGGGGCCAGAAATTGCAGAGGAGCAGGATCCGAAGCGGTGGCTGCTACAAGAATGGAATATTCCAAAGCATTCGCTTCTGAAAGAATTTGAACTAATTGTGCCACAGTCGAGCGTTTTTGTCCAATCGCAACATAGACACAATACAATGTATCACTCTCATTTGTGCCCCTTGAGTTCATTTGCTTTTGGTTTAATATAGTATCGATAGCTATTGCAGTTTTTCCAGTTTGTCTGTCCCCGATTATAAGTTCTCGTTGACCACGGCCTATAGGAACCAGGCTATCCACTGCTTTTAAGCCTGTTTGCATGGGTTCGTGCACAGATTTACGTTCAATAATCCCTGGGGCTTTCACTTCGACACGTCTTCGTTCGTGATCGCTTAGAGCCCCTTTTCCATCAATAGGTACTCCCAAGGCGTCGACCACACGGCCTAACATGGCCTTTCCCGCAGGAACATCCACAATAGATCCAGTGCGCTTGACAAGATCTCCTTCTTTAATAGCGGTATCACTACCAAAGACAACAATACCTACATTCTCATTCTCAAGATTCAAGGCTATTCCTTTCACACCGCTGGCAAATTCCACCATTTCTCCAGCTTGAATCTCGTTCAATCCATAAACACGTGCAATCCCATCTCCAACTGAGACCACTCGACCGATCTCATCCACTTGAAAATTCGTGTAAAAGTTGGTCATTCTACTTTCTAATAGAGTCGTAAGTTCCGCAGCTCTAGGTGAGAATTCCATACTTTAACAAAGACGATGGATGATATTTTGAAGGGAGAAATCCGCTTTTAAAAAAGAAACTACCTTCGGTAGACTAAACACTTGATGAAATACCGAAGGAGTTACTCAAGCACATTTCGGTGACATACATGATACATGTACGTCAATTCCTTTGCTATTTGGGAATCTCCGGATCTAT
>XLTR890437|c1_g1_i3
CCTGCAAAGATACACACCACTTGCTCTTCAACCGGAAGCGGTTTATATTGCGGCTGTTTCAACAGTTCTTGCAGTCTTGCTCCACGGTTCAGTTGGTGTTGAGTTGCTGCATCAAGATCAGAACCAAACTGAGCAAACGCTGCGACTTCACGATATTGTGCTAGTTCGAGTTTCATAGTTCCTGCAATCTGTCTCATTGCTTTAATCTGAGCTGCAGAACCAACTCTAGAAACTGACAAACCAACGTTAACTGCAGGTCTGATACCTTGATGAAACAGTTCGTTTTCAAGAAAGATTTGTCCGTCAGTGATAGAGATAACATTAGTTGGAATATATGCTGACACGTCACCAGCTTGAGTTTCAATAACAGGCAAAGCAGTCAAACTTCCACTTTTCAACTTGGTAGATAACTTTGCAGCACGTTCCAATAAACGTGAGTGAAGATAAAACACGTCTCCTGGATAAGCTTCTCTGCCAGGTGGTCTTCTTAATAAAAGACTCATCTGACGATAGGCAACAGCTTGCTTTGATAAGTCGTCATAAAAAATAACAGCGTGTGTTCCTGAGTTCATAAAGAACTCTCCAATAGTTGCACCAGTGTATGGAGCAAGGAACTGAAGTGGAGCAGAGTCTGAAGCTGTTGCTGCTACAATAACTGAATAAGCCATTGCGCCATGCTCTTCAAACTTTGCAGCTATCTGAGCCACAGTTGAACGTTTCTGTCCAACAGCAACGTAGATACAATAAAGTTTCTTTGCCTCGTCACTTCCTTCGTTTAGTGCTTTTTGGTTAATAACAGTATCAACAGCAATAGCAGTCTTTCCTGTTTGTCTGTCTCCAATAATCAGTTCACGTTGTCCACGTCCAATAGGGATCAACGAGTCAACTGCTTTCAAACCTGTTTGCATAGGCTCGCGAACTGACTGACGTGCTAATATACCAGGAGCTTTTATCTCCACTCGCTCACGGGAGGTATAAGGAATTGGACCTTTACCATCGATTGGCTCACCGAGAGCGTCAACGACACGTCCAAGAAGTCCACGACCAACAGGCACGTCAACGATAGAACCAGTACGCTTCACTACATCTCCTTCAACTATCTGCCTGTCGTTACCGAACACGACGACTCCGACGTTATCATTCTCTAAGTTCAGAGCCATACCTTTGATTCCTGCTTTCACGAACTCAACCATTTCTCCTGCTTGAACCTTGTTTAGACCGTAGACACGAGCGATACCGTCACCGATAGAGATGACGTTACCTATCTCGTCCATGGCACCGGCGCCTTTAGCTTCAGCGGAATAGTAACTAGTGATACGCTCTTCGAGGATGTTCGAAAGCTCGCCCGCAGAAA
>SA-TR42296|c1_g4_i2
ACTTTCACTTTCAACCCGATTCACCGCCTACGTGCCCTTTACGCCCAGTCATTCCGAAGAACACTTGCCCCCCCCGTCTTACCGCGGCTGCTGGCACGGAGTTAGCCGGGGCTTCTTCCTCGAGTCCTGTCATGATCGCGCACTCGACGAAAGAGCTTTACAAGCGGCATTGCCCTTCTTCACTCACGCGATATTGCTGGATCGGGCTTTCGCCCATTGTCCAAGATTCCCCACTGCTGCCCCCCGTGGGAGTCCGGGCCGTGTCTCAGTCCCAGTGTGGCTGATCATCCGAAAAGACCAGCTAAGCATCATTGGCTTGGTCAGCCTTTACCTGACCAACTACCTAATACTACGCAGGCTCATCAAACAGCGCTTTTGAGCTTTCTTCAGGATTTGGCCCGAACTGTTCGGCAGATTCCCACGCGTTACGCACCCGTTCGCCACTTTGTTCTCAACTATTCCGATTCCAGCAAACGGAGGCCGTTAGGTCAAAGCCGTAGCGCGCGCCCTGTAGTTTTGAAGCAGGGCGAGACAACTTTAGCTAGGAGCCTCTTTTCCTTCTGCCCAGCTCCCCGAAAACAACGTTCGACTTGCATGTGTTAAGCATATAGCTAGCGTTCCTTCTGAGCCAGGATCAA
>XATR541021|c0_g1_i2
GCAAGCGCCCCTAACGTGGGTCGGGGCGAGCGGCGGGCGCAGGCGTCGCTTGCTAGCTTGGATTCTGACTTAGAGGCGTTCAGTCATAATCCGGCACACGGTAGCTTCGCGCCACTGGCTTTTCAACCAAGCGCGATGACCAATTGTGTGAATCAACGGTTCCTCTCGTACTAGGTTGAATTACTATCGCGACACTGTCATCAGTAGGGTAAAACTAACCTGTCTCACGACGGTCTAAACCCAGCTCACGTTCCCTATTGGTGGGTGAACAATCCAACACTTGGT
>BTR36553|c0_g1_i1
CGGTTCGACGAGGGGCTCCCCCCGATCCTGACGGCTCTGGAGGTGCTCGACAACAGTATCCGCCTTGTGCTCGAGGTGGCGCAGCATCTCGGGGAGAACGTGGTTCGCACCATCGCCATGGACGGGACGGAAGGCCTCGTCCGCGGCCAGCGCGTGCTCAACACCGGCTCTCCCATCACTGTCCCTGTTGGTAGGGCGACTCTTGGGCGTATTATCAATGTTATTGGTGAGCCGATCGATCACAAGGGAGATATAAAGACAAACCATTACCTACCTATCCACCGTGAAGCCCCTGCTTTCGTTGAGCAAGCTACTGAGCAACAAATCCTTGTTACTGGAATTAAGGTTGTCGATCTACTTGCACCCTATCAAAGAGGTGGTAAAATTGGTCTCTTCGGTGGTGCAGGTGTTGGCAAAACTGTCCTTATTATGGAGTTGATCAACAATGTTGCCAAGGCTCATGGTGGTTTCTCTGTATTTGCTGGTGTCGGAGAACGTACTCGTGAGGGTAATGACTTGTATAGGGAAATGATTGAGAGTGGTGTCATTAAGCTTGATGACAAGCAGAGTGAGAGCAAGTGTGCTCTTGTCTACGGGCAAATGAATGAGCCCCCAGGTGCCCGTGCTCGTGTTGGACTGACTGGTTTGACTGTCGCTGAGCATTTCCGTGACGCCGAAGGACAGGATGTGCTTCTCTTCATCGATAATATTTTCCGTTTCACTCAGGCAAACTCTGAGGTGTCTGCTCTGCTTGGACGTATTCCATCTGCTGTGGGATATCAACCAACCCTTGCTACTGATCTGGGAGGACTACAGGAGCGGATTACCACCACAAAAAAGGGTTCTATTACATCCGTGCAAGCTATCTATGTGCCTGCTGATGACTTGACAGATCCTGCCCCTGCTACTACTTTTGCCCATCTTGATGCTACTACCGTGCTCTCACGACAGATATCTGAGCTCGGTATTTATCCTGCCGTCGATCCTTTGGACTCCACATCCAGAATGTTGTCTCCCCATGTTTTAGGTGTGGATCACTACAACACTGCCCGTGGTGTTCAGAAGGTTCTTCAGAATTACAAGAATCTTCAAGATATTATTGCCATTTTGGGAATGGATGAGCTCAGTGAGGATGACAAGTTAACAGTCGCCCGCGCTAGGAAAATTCAGCGATTCCTTAGCCAGCCTTTCCATGTTGCTGAAGTTTTCACTGGTG
>GTR126345|c0_g1_i1
GACTCCCTCCTATTTTGAGTGCTCTTGAAGTTCAGGGAACCCCATCGCGTCTTGTTTTGGAAGTATCGCAGCACCTTGGAGAGAACACCGTCCGAACCATTGCCATGGATGGTACTGAAGGTTTGGTTCGTGGACAGCCAGTCGTCGACACCGGAGCCCCAATCAAGGTGCCAGCTGGTCCAGAATGTTTGGGTCGTATTATCAACGTTATTGGTGAACCAATTGATGAACGAGGTCCTATTGCCACAGAAAAATTTTGGCCCATTCACCGTGAATCACCTGCCTATGTTGATATGAGAACTGGTCAAGATATTTTAGTTACTGGTATTAAAGTTATTGATTTATTAGCTCCATATGCCAGAGGAGGTAAAATTGGTTTATTCGGTGGTGCCGGAGTCGGTAAAACTGTCGTTATTATGGAGCTTATTAACAATATCGCTAAAACTCATGGTGGTTTCTCTGTGTTCGCTGGTGTCGGAGAAAGAACTAGAGAATGAAATGATCTTTATATTGAGTTTCAAGAATCTGGTGTCATCAAGCTTGATGGAG
>CTR63168|c0_g1_i1
AAAAAGGTTTGCCTGTTCTTAGTGCATAAACCCTTGTGATCATTTCGCGAACTTTGTGTAACTCTTCTACTTCTAGTAAAAATTCTGGTGTCCTTGCCCGATAATAAGCACTAGCAGGTTGGTGAAGCATAATCCTCGCATGAGGGAATGCTATACGCTTGGTGGGTTCTCCTCCAATCAGAACTAAAGACGCCATGGACGCAGCTATTCCGAGGCATATTGTATATATATCTGGTGTCACCGTTTGCATCGTATCAAAAATCGCCATTCCTGAGATTAACCACCCGCCTGGGGAGTTTATAAACAAAAAAATATCACTAATTCCATCTTCTATACTGAGATATACCATGAGACCCGTAATATGATTCGTGATCTCGCAACGAATCTCTTGACCTAAAAAAAGTGTCCTTTCTCGATACATAACATTGTATAAGTCAACCCAAGTCGCTTCTTCATCTCCGGGAATCCGGTAAGGTACTTTTGGAACACCAATGGGCATATTAGATTAATATTATTAAATTTAAGTAAGAAAACTACACTTTAATATGGAAACGTAAGAATGGAAGAGAAAGAAAGA
>Lisotig11614
CTTAGAGAGCGGTTATTGATAAAATTCTCccAGCACCATCTGTTCAAAGCCTTCTCCATTGTTTTTTCTTTGGCATTTGCGTTTTTGCTCTTCTCCAAGCATTCTGCAGCGgCTCTAAATACTTTCACCAAAGTTATATGGTCCCCTTCCGAGCTTTcAAAACTCTTCCTAGCAGCTCTTGCCTCTTCTAACTTCTCACGTGGGGTGAAGAAAATTGATTCCACTGAAAGCATAGAAACAACAATCAACATTTCTTCCAAGCACTTGAATTCGCTTGACACTATCAATGCTTtGGAGTACATCGGATCCAAAGGAAGCCTAGCCATCTGTCTACCAACTGGATCTGACAGCTtATAATCATCAGTCAAaGCTCCGAGTAAAATCAATTGcTCCAATGATTTCAAAATAGATGtCCTTGATGGTTTCTCcATAAAaTCAAAaCCTATGATATCATCGATTCCAAGAGCTTTGAGCTGTAGTACAACATTTGCGAGGTTACATCGTTTAATCTCAGGAACAGTGGaTTCTGCCAGTTTATCAAACTCACATTCTTGGAACAAaCGAAaGCACTTCCCTGGTCCCTCACGTCCAGCGCGGCCAcTCCTTtGAAGAGCCTGTGCTTtAGAGactGGAATGATGATGAGGGACTCCATTCCAGTTACAGGATTGTAGGCGCGTGCTTTGACCATCCCAGGATCAATAACATACTTAATACCAGGTATTGTTACAGAAGTCTCTGCAATATTTGTTGCTAGAACCACCTTGCGATTTCCAGATGGTGCTGGCTTAAAAGCATTCATTTGCTGCTCTGATGGAAGCGATGAGTAGATAGGTGTAATCCATATCTTACTACTATCTGGTGGAAGTAGACGAGCACGCTCCTGAATAAGTCTCTCTAGCGATTCAATCTCCTCTTGACCAGTTAAAAATGCAAGAATGTCTCCAGGTCCTTCCTCCAAATGGATCTGAAAGATCGCAACTAGTGTAGCATCAAGATAATCCGACTCAGGCTGATAAGTATACAgtGTGTCGACAGGGTATTGCCGCCCTTGAATATGTACAGCTTTAGCACCACCGAAATAATCAGAAAAACACTTGGCATCCAAACTAGCGCTCATAATGATCAGCTTTAAAGGTGCAAATTTTATtCCCTGGCTTGCCTTCAGaGTAAAACTTtGAGGGTCTTGTCTGTCGGGCAAAGTCTTCCCATTTATATCGGAACAAATaGATCGGGAATGCTGCACTTTTTTCAACAAaCCCAGCAATACATCTGTATGGACGGTTCTTTCGTGGGCCTCATCAACAACTATAACACTGTACTTAGACAATAGCGGATCCAAAAGTGCTTCCCTTAGAAGCAAACCATCAGTCATGTACTTAATCCTTGTCGCATTGGATGTGGAATCATCAAATCTAATGGAGTATCCAACTTTtCTGCCcAACTGATCATTGCATtCCTCAGCAaCACGTTTTGCTACTGTAACAGCTGCAACTCTTCGAGGCTGGGTGATGCCAATGAC
>XLTR555457|c0_g1_i1
TACTTAAAGACTTACAAACGAATTCTTGTGATCATTTCGCATTCCCAAGATTTCTTAAATGGAGTTTGTACCAACATCATTCATCTTCAACGTCGTGTTCTGAAAGTTTATGGAGGAAACTACGACACTTATGTTCAAACTCGTTCCGAACTCGAAGAGCATCAAATGAAACAATACAATCGTGAGCAAGCTGAAATTGCTCACATGAAAGAATACATTGCAAGATTCGGTCACGGATCTGCTAAGCTTGCAAGACAAGCCCAATCCAAAGAAAAAACCCTCGCTAGAATGGTTGAGGGTGGACTTACTGAAAAAGTAGTTCAGGATAAAATATTTGTGTTTCAATTTTTTCCTTGTGGACAACTCCCTCCACCAGTTTTGATGTTTAACAACGTTTCCTTTGGTTATAAGCCAGATAAACTCATCTACAAAAACCTCGACTTTGGAGTTGATTTAGATTCTAGAATTGCATTAGTTGGTCCCAATGGTGCTGGGAAGAGTACTCTTTTGAAACTAATGGTTGGTGAAATCTCTCCAACAACTGGCATGGTCCGAGCTCACCAACAACTCCGCATGGCAAGATACCACCAACATCTCCAAGATGCTCTTGATGACAGCCTCTCTCCTCTTGAATTCATGAAGCAAGAGTTCCCAGACTTAGCTCCCACTCCTGAAATCATGCGCCAACAAATCGGCCGCTTTGGTCTCACTGGAAAATCCCAAACTCTTCCAATTAAATATCTCTCTGATGGGCAAAAGAGTCGAGTTATTTTTGCTTGGTTAGCCAACAAGAATCCTCATATCTTGCTCTTAGATGAGCCGACCAATCATCTTGACATTGAGACGATTGATTCTTTGGCTGCTGCGATCAATACTTATGAAGGTGGGTTGGTTCTGGTGAGTCATGACTTTCGTTTGATTGGGCAAGTTTGTGAGGAGATTTGGGAATGTAAGA
>XLTR890437|c1_g3_i1
GGTCATCGTAAAAGATAACTGCGTGAGTGCCGTTGTTCATGAAGTATTCTCCAATGGTGGCTCCAGCGTATGGTGCCAAATACTGGAGTGGTGCAGAGTCAGATGCAGTTGCTGCAACAATCACGGAGTATCCAAGAGCGCCGTTTTCCTCAAACTTGGAGGCAATTTGAGCAACAGTTGACCTCTTTTGGCCAATAGCGACGTAGATGCAGTATAACTTGTTGTACTCATTGTCACCAGCATTTAATCCAGCCTGATTAATAACAGTGTCAACAGCAATTGCAGTCTTACCAGTCTGCCTGTCACCAATGATAAGCTCTCTCTGTCCTCTTCCAATTGGAATCAATGAATCAACTGCCTTAAGACCAGTTTGCATAGGTTCGTGTACGGACTTTCTTGCTAAGATACCTGGAGCCTTGATTTCCACTCTTTCACGGGTATTGTGCTCAATTGGTCCTTTGCCATCGATTGGCTCTCCTAGTGCATCAACCACTCTTCCCAGCAGTCCTCTTCCCACCGGCACGTCGACAATGGAACCAGTTCTCTTGACGACATCTCCTTCAACAATGAATCTATCGTTACCGAAGACGACAACTCCAACGTTATCATTTTCAAGATTAAGAGCCATGCCTTTAATTCCAGCATTCACGAACTCAACCATCTCACCTGCTTGAACCTTGTTCAAACCATAAACACGTGCAATACCGTCACCAATTGAGATAACGTTTCCAATCTCATCAATGTTGGTCTTGGCGCCCTCTTCATAGTACTTGGAAATACGCTCTTCTAGAATATTTGAAAGCTCTCCAGCTGATAGAGCAAATTGTCTGGTGTATCTCGGAGCCACGGAGACTCTGGCAGCCGGGGCTGCCAAAGCTGCCAATCGGCTAGCTCTTGACATGGAGCGCACTCCACTCGCGATGTATTTCATTTTCGTAAATGGAAATGCAATCTTTTGATACAAATCGCCTC
>HTR66334|c0_g1_i1
GCGACGAAATGCTTCGGGGAGTTGCAAATAAGCATAGATCCGGAGATTCCCAAATAGCAAAGGAATTGACGTACATGTATCATGTATGTCACCGAAATGTGCTTGAGTAACTCCTTCGGTATTTCATCAAGTGTTTAGTCTACCGAAGGTAGTTTCTTTTTGAAAAGCGGATTTCTCCCTTCAAAATATCATCCATCGTCTTTGTTAAAGTATGGAATTCTCACCTAGAGCTGCGGAACTTACGACTCTATTAGAAAGTAGAATGACCAACTTTTACACGAATTTTCAAGTGGATGAGATCGGTCGAGTGGTCTCAGTTGGAGATGGGATTGCACGTGTTTATGGATTGAACGAGATTCAAGCTGGAGAAATGGTGGAATTTGCCAGCGGTGTGAAAGGAATAGCCTTGAATCTTGAGAATGAGAATGTAGGTATTGTTGTCTTTGGTAGTGATACCGCTATTAAAGAAGGAGATCTTGTCAAGCGCACTGGATCTATTGTGGATGTTCCTGCGGGAAAGGCCATGTTAGGCCGTGTGGTCGACGCCTTGGGAGTACCTATTGATGGAAAAGGGGCTCTAAGCGATCACGAACGAAGACGTGTCGAAGTGAAAGCCCCAGGGATTATTGAACGTAAATCTGTGCACGAACCCATGCAAACAGGCTTAAAAGCAGTGGATAGCCTGGTTCCTATAGGCCGTGGTCAACGAGAACTTATAATCGGGGACAGACAAACTGGAAAAACTGCAATAGCTATCGATACTATATTAAACCAAAAGCAAATGAACTCAAGGGGCACAAATGAGAGTGATACATTGTATTGTGTCTATGTTGCGATTGGACAAAAACGCTCGACTGTGGCACAATTAGTTCAAATTCTTTCAGAAGCGAATGCTTTGGAATATTCCATTCTTGTAGCAGCCACCGCTTCGGATCCTGCTCCTCTGCAATTTCTGGCCCCATATTCAGGGTGTGCCATGGGGGAATATTTCCGCGATAATGGAATGCACGCATTAATTATATATGATGATCTAAGTAAACAGGCGGTGGCATATCGACAAATGTCATTATTGTTACGCCGACCACCAGGCCGTGAGGCTTTCCCAGGGGATGTTTTCTATTTACATTCCCGTCTCTTAGAAAGAGCCGCTAAACGATCGGACCAGACAGGTGCAGGTAGCTTGACTGCGTTACCCGTGATTGAAACACAAGCTGGAGACGTATCGGCCTATATCCCCACCAATGTGATCTCCATTACAGATGGACAAATCTGTTTGGAAACAGAGCTCTTTTATCGCGGAATTAGACCAGCTATTAACGTTGGCTTATCCGTAAGTCGAGTCGGGTCTGCCGCTCAGTTGAAAGCTATGAAACAAGTCTGCGGTAGTTTAAAACTGGAATTGGCACAATATCGCGAAGTGGCCGCCTTCGCTCAATTTGGGTCAGACCTTGATGCTGCGACTCAGGCATTACTCAATAGAGGTGCAAGGCTTACAGAAGTGCCCAAACAACCACAATATGAACCACTTCCAATTGAAAAACAAATTGTTGTGATTTATGCTGCTGTCAACGGCTTCTGTGATCGAATGCCACTAGACAGAATTTCTCAATATGAAAAAGCCATTCTCAGTACTATTAATCCAGAATTAAAAAAATCCTTCTTAGAAAAAGGTGGCTTAACTAGCGAAAGAAAGATGGAACTTGATGCTTTTTTAAAAGAAAGCGCTTTGCCTTACCTTTGAATTAATCAAAAAGGTTG
>SL-TR2370|c0_g4_i4
AAAAGCAACAGGAAGAATTGCTCGTATTATAGGTCTTGGTGAAATAATGTCAGGTGAATTAGTCGAATTTGCAGAAGGCACTAGGGGTATTGCTCTGAATTTGGAATCCAAAAATGTTGGGATTGTATTAATGGGCGATGGGTTGATGATACAAGAGGGAAGTTTTGTAAAAGCAACAGGAAGAATTGCTCAGATACCCGTGAGCGAGGCTTACTTGGGTCGTGTTATAAATGCTCTGGCTAAACCTATTGATGGGAGAGGCGAAATTATTGCTTCGGAATCTCGCTTAATTGAATCTCCTGCTCCAAGTATAATTTCCAGGCGTTCCGTATATGAACCTCTTCAAACAGGGCTTATTGCTATCGATTCGATGATCCCTATAGGGCGCGGTCAGCGGGAGTTAATTATTGGGGACAGACAGACTGGCAAAACAGCAGTAGCCACAGATACAATTCTCAATCAAAAAGGACAAAATGTAATATGTGTTTATGTAGCT
>DTR59485|c1_g1_i1
ACAGCAGCTCCGGCTGAAGCAATTGTGGCTGCTCCTAATCGACCAGAACAACAAATACGTATCCACTCCACCGCTTTTAGGAAAGAAGCCTACAATTCTCTTTCACTTGCATTTCTTTTCTTTCGTGAAGGCTCGCTCTCGTTCTTCTTACATCTTTCCCTTTTGTCTTTCGAATTGTATCTGTGGCTACTGCTGTTTTGCCAGTCTGTCTGTCCCCAATAATGAACTCTCGCTGACCGCGCCCTATGGGGATCATCGAATCGATAGCAATAAGCCCTGTTTGAAGGGGTTCATATACAGAACGCCTGGAAATTCTACCCGGAGCAGGAGATTCAATTAAGCGAGATTCCGAAGCTACAATTTCGCCTCTCCCATCAATAGGTTTAGCCAGAGCATTTATAACACGACCCAAGTAAGCCTCGCTCACGGGTATCTGAGCAATTCTTCCTGTTGCTTTTACAAAACTTCCCTCTTGTATCATCAACCCATCGCCCATTAATACAATCCCAACATTTTTGGATTCCAAATTCAGAGCAATACCCCTAG
>XATR920549|c1_g2_i3
GCAGTAAATATATAGCCCCAAAGTGTTTTATACCAGTGCTGTCAGTAACGAACAGTAACTTCGGCAGCAAATGACAAAAGGTGCATGGATTAACTACTAACGTATTGCGTTCCGGGGGCGTGTGAGTCCCTCCGGCGTAGCTAAACAACTCGGCCGTCGCGCCATTGGACGCGCGTGCGGACAGGACAGCCAGCCGCCCCCGCAAATTTCGTTTCCATGCGTCACCTTCGTCTTCCTCCTCCTCCATGCTCCCCGTCCCTTTCCCCTCAACGAAACATGTCGCCATTAGATGCGACTTGCTAGTGCACCCACTACCCTTTGTCTATCTGTCTGGGGGTAAACCAGGAGGAGGAGGAGGATGATGCAGAGGTACACGGCGAGAGAGATATGGCAGATGGAGGACAGCCAGAGCCCGCGCACGGGGTGCAACGTCGTGCTCGGCGTCGACGGAGGCGCCAGCAACACCGTCTGCGTCTGCATCCCGGCAGCCATGCCCTTCGGCGACCCGCTCCCCGTCCTCTCCCGCGCCATCGCAGGATGCTCCAACCAGAACTCTGTCGGAGAGGACAGGGCAAGGGAGACGCTGGAGCGAGTGATGGCGCAGGCCCTGCTCAAGGCTCGCCGGAGAAGGTCCAACGTGTCCGCGGTCTGCTTGGCCGTAGCCGGCGTTAACCACCCAATTGACCAGCACAGGATGCTGGACTGGCTCAGGGAAATTTTTCCGAGCCATGTCAAGCTGTTCGTGGAGAATGACGCGGTGGCGGCAATGGCGAGCGGCACCATGGGCAAGCTCCACGGCTGTGTGCTGATCGCAGGGACAGGGACCATAGCCTACGGTTTCACCAACGACGGCAGGGAAGCCCGGGCAGCTGGTGCAGGGCCAGTGCTAGGTGACTGGGGCAGTGGATATGGGATTTCTGCACAGGCATTGACAGCAGTTGTAAGGGCCTATGATGGCCGTGGCCCTGAAACAATGCTCACAAACAATATCCTCGACTTCCTGGGACTCGCGTCACCGGACGAACTGATAGGTTGGACATACGAAGACCAATCTTGGGCGCGCATTGCTGACATTCTCCCTGTTGTGGTAGAATCTGCTGAAGCCGGCGACGAAGTAGCAAACAAGATCTTGCACAATTCAGTTGGTGAACTAGCTTCCAGCGTAAAGGCTGTAGTGCACAGACTTGCACTGAGTGGGGAAGATGGAAAAGATCTATTTCCGCTTGTCATGGTTGGTAAAGTTCTTGAGGCGAACAATAGGTGGGACATCGGAAAGGAAGTGATAGATTGTGTTAACAAGACTTTTCCAGGGGCATATCCAATACACCCCGAGGTGGAACCAGCTGTTGGTGCTGCATTACTAGCATGGAATGCTATAGCAAGTGAATTAGATGGTGATATTACAACTGTTGTTTAGAGTGTCCAG
>XATR245152|c0_g1_i1
GCTACCAACCGACCCTCGCCAACGAGATCGGCGCCCTCGAGGAGCGAATCACTTCGACGAAAAAGGGCTCGATCACCTCGGTCCAGGCCGTCTACGTCCCCGCGGACGACCTCACCGACCCCGCTCCCGCGACGACCTTCACCCACCTCGACGCGACGACGGTTCTCTCCCGCCGCATCGTGGAGAAGGGCATCTACCCCGCCGTAGATCCGCTCGGCTCCTCCTCGCGCATGCTCGATCCCCGCATCCTCGGTGAGGAACACTACGCGGTGGCCACGAAAGTGCAGGAGATACTTCAACGCTATCAGGAGCTCCAGGACATCATCGCTATCCTCGGCATGGAGGAACTCGGCGAGGAAGACAAGCGCACGGTCTACCGAGCGCGCAAGATAGAACGCTTCTTCTCCCAGCCTTTCCATGTCGCCGAGCAGTTCACTGGCACGCCAGGCAAGTATGTCGCCCTCGCGGACACTATTAAAGGCTTCAAGGAGATCGCCGACGGCAACTGCGACGACATCCCCGAGCAGGCCTTCTTCATGGTGGGCACGATCGACGATGTCCACGAGAAAGCCAAGAACCTTTAAGGAAGCGGCAAATGCCTGAGTTCGCTTGCGAAATCTTGACGCCGTACAGGCGATTTTACTCGGGTAAGGCCGAGTCCATCACTTTCGTCACCTACGATGGCCAGATAGAGATCCTGGCCTCGCACGAGAGCCTCGTCGCCCCCGTGCAAATCGGGCAATTGAAGCTCGTCTCCGCCGGTGGCAAGGTCAGGAAGGCCGCGATTACCGAAGGCTTCGCGCGGGTGAAGGGCGACAAGGT
>DTR38954|c2_g1_i1
AGGAAGTAACATTTCTTAATTAACAAATCCAAACAAAATACAACGGAAAAGCAAGTAGGAGTAGTAAATAAGATCAGATTTTTTGGTATGATCGCTTTGATTTTTGTAAGATGTACAATATCCAAATCAGTGAACCGGAAAACCAAAACCAGGGCGTCGGATCAGAGCGTGGTCTTGGACGCCCTCCTCACCAGCACAGCCCAGCACATGATTCTGTACACGAGGAAGAAGCCTAGCATGACACCCACATTGACCCACTTCATGTCCTCGTCGACCCCTCTCCCCCTCAGCACATCGCCGCCGGTGCTCAAGCACACGCCGTTGCCGTTCATGGCGTTCCCTCCCATCCACGCCACGCACTTCTCGCTGGCGCTGCCACCGTACTCGTTGATGAGCAGCAGGTCCAGCGGGTACCTGTACATGGACACGTAGTACATGAAGGCCCAGTACCTCGGGATGCTCTCCTTGGGTATGAAGTAGCCGGAGAAGAGGAAGAAGACGCCGAGGAAGATGCAGATGAGGGAGTTGCCGAGGATGAAGTCCGGCGACACGGCGCTGAGGAAGAGGACCAGGGAGCTGGCCATGAGCACGATGAGCCACACGGCGAGGACGAAGAACGCGAAGGCGGTGAGGGAGGCGCGGAGCCCCACGAGCCAGTAGACGGGCGCCGAGAAGAGGATCGCCACGACGAGGAGGCAGGGCGCGAAGACGAGCGCGTTGGCGACCACGTACGAGGACAGGCGGTAGGCGCGGCGGGACGCCTCCCGCATCAGCACGCGGCGCTCTTGGAGGAGGATTGGCAGGGCCTCCACGGTGGAGGAGAGGAGGAAGCTGAGGCTGAAGGCGAAGAGACCGAGCCGGAGCGCCATGCCATCCGGGTCGGCGCGGACGCGGAAGAAGACGCTGCCGAGGCCCAGCCCGCCGACGATGGCCTGCGCCGCCCGCGCCGCGAAGAGCTGCTGCGTGCGGTACATGGTGCGCCAGCAGCGCACCGTCAGCGCCGCCACCTCCACGGCGCGGCTCCGATACCCGTGCTCCGGGACGTGAAGGCCACCGCGGCCGTTGGCGAGGCCGAGGCTTTCGTCCTCGGACTGGTCTTGATCCTTGAGCGCCGCGAACTTGGAGTGGTCCTCCTGCAGCTGCTCGGTGACCTCCATGGCGAGCTCCAGCGGGTTGAGCTGCGTGGGGATCTTGTGGCCCAGCCTCGCCAGCGCGCCCTCGAGCGACTTGAGCGTGCCGAAGTGCGCGACGGCGCCGCGGGAGAGCAGCAGCAGCGAGGAGATGTAGCCGAGCATGCGGTAGCTGGGCTGGTGGATGCTGAGCACCACCACCTGCCGCCGCGCGCGCGCCACCTCGTGCAGCAGCGCCAGCACGTCCATGGCCGACCGGCTGTCCAGTCCCGACGTCGGCTCGTCCAGCAGCAGCACCGGCGGGTCGTGCACGATGTCCACCGCGATGGAGACCCGCTTCCGCTCGCCCCCGGACACCCCGCGGGACGTCGACGACGACGACATCTCGCCGTCGCCGCCGCCGACGTAGCTGTCCGCCACGTCGGACAGGCCCAGCTCCTGCATGAGCGCCTCCACCCTCTCGTGCCGCTCCCGCGCCGTCACGTCGGAGCTGAGCCTGAACCGCGCGGCGAAGAGGATGGTCTCGCGGACGGTGAGCAGCGGGAGCAGGTTGTCGTCCTGCGTGACGAAGCCGCACGTCCGGCGCAGCTGCGCGCGGGAGGTGACGGCGTGGCCGTTGATGGACACGGTGGGCGGCTTGGCGATCTCGGAGCCGGTGCCGCGGCCGGACAGGATGCGAAGGAGAGTCGACTTGCCGGCGCCGCTGGGGCCCACGATGGCAAGGATGCTGGAGCTGGACGCGGTGAAGGAGACGGATTTGAGGAGCCCCTCGGCGGCGGTGGCCGGGGCCGAGGTGGAGGAGGACAAGAACGGGAGAAGGGCGGTGCTGGCACGGCGTGGCGCGGGGCAGGAGAGGTTGGTGACGGCGAGGGTGTACTCAGGAGGAGGGGAGGGCTGGGAGAAGGAGAAGGACGGCGACGCGGAGTCCGGCGGCGACGAGGAGGACGCCGACGTCGAGAGGAGGAGCGCCGGGTCCAGCTCCGACGACAGGTCCTGATCCATGGCGCTCCAGGCGAGTGGCGTGAGTATGATGTGCAGAGAGCGAGATGTGGAAGGAAGCAGTAGTGGAGCGGGAAACAGATTCAGAGACTACAAATAGCCTCGACAATTAGCTCTCTTAAGCAAGTGTAGAGTAGAGAGCGAGATTTTCTTGAACCTGCTGTGCACTCATGCACGCACGACACGAAACACCATAGCTCGATTGTTCGTAGCTAG
>SL-TR53836|c0_g1_i1
CTGCGTTATTTCAAAGGAAGCACTTTGCATTCTCATACACATCTATCGATTACAGACTTAACGAATCGATCTGATTAGAGAATAATAAAATTACATCTGATTAATCAATCGTGATTGGCTTGCCAGAAGAGACTTGTTGATCCGGCAAGAACGAAACCAACCAAGAGAAATGGGGAACAGAGAGCAAGAGAAGAAACCCCCTGGTCGATCCAGGGAAGAACGACCGCCGTGCTGACAACGCTAGAACCACTTGGTCAGTCCAGCGCCCGCCCGAGCTATCTTCTCCGACGCCGGCGACGCGCGGATCAGCTAAATTCAGTTACCGCGCGTGCGCCCGTGTTCGCCAGACTGGCCTGGCCAGAATGGTTAATTAATTGACACCTTCTACTCTAGAGCAGCATGCGGCGGCTCGTGGCCGTGGACGAAGAATCTGTCATGTCCTGACCCGGCGCAGCGCGAGGTAGGCCAGCAGCCGGTACCCGAAGAACATTGCGACGAGCGCGGCCACGCAGGTCCCCGTGCTGGCCTCGCCATGCGTGGAGTCCGGCGGGAGCAGCCGGGCGAGGTGGCCGCCGTACTGCACGGCGATGAGCAGGCGGTAGCAGTAGTAGGTGAAGGAGGTGTACTTGGCCCAGACCATGAACCCCGGCACGTTGTGCACGTAGAACCCGCCGGTGAGGAGGTACGCCAGCATGATGACGGTGGCGAGCGTGGAGGCGCGCTTGGCGTCCATCATGACGGCGCCGATGGCGAGCCCGAGCCCCTCGGCGACTAGCACGTAGCAGAGAATCACGAGGAGGGTGAGCGCGAACGCGGCGGGCGCCGGGTTGAGCCCCGCCATGAGGTAGACGATGACGGTGAACGCCGTGGGCAGCGCGAGCTCCATGGGCAGGTCGCCGGCCATCCTGGACATGAAGTAGGAGGAGAGCGAGTACATGCCCGAGGCGCGCTCCCGGGCCAGCACGGGGCGCTCCTGCGGGAAGGCGAAGACGGCGTTGAATGAGGCGAAGACGCCCCAGAAGATGGAGATGAAGAAGAGGAGGCCCATCCGGTCCTGCACCTCCAGCGGCGTAGACCGCCACCACATGGCCCCCGCCACCAGCGCCGGCGCGATGATCTGGAAGAGGCGGAGCGACGTGAAGGTCTCGTGGCGGCGCTCCTTGAGGCTGCGCCGGAGCAGGATGGTGAACTGGTTCGTCCAGCTCGTGCACCCGCTGCAGCTCTCCAGCGGCTGCGGCTGCTGCTGGTGCTGATGCTCGCCGGCGGCGGCATGGCTGTCGGCGCTGATGGAGGCCTTCACCTTGGGGGCGAGCACCCTGCTGTAGGACGCGATCAGGGTCTGCTTCACGCTGCCTCCCCCCGCCGCGCAATCGCTGTACTCTTCCTGAGCGAAGCCATTGGCGAGGTCGAGCATGAAGTCGGCCGGGTTGACGTGGAACCCCGGCGCGAAGCCGACGGATGCGAAGTAGTCCATGGCGTCGCGGCCGGGCCCGTAGTACATGCAGCTGCCCTCGGCGAGCAGCAGCACGGAGTCGAACGCCCGGTACACGCGGCTGGACGGCTGGTGCACGGACAGCACCACCGTGCGGCCCTTCCGCGCCAGCGCCGTGAGCGTGGCCACGAGGCGGGACGCGGCGGTGGAGTCGAGCCCGGAGGTGGGCTCGTCGAGGACCAGCAGGCTCGGGTTCACCAGCAGCTCGTGCCCGATGCTCACGCGCTTCCGCTCGCCGCCGGACACGCCGCGCACGAACGCGTTGCCCACGATGGTGTCGGCGCACGCGCCCAGGCCCAGCTCGGCGATCACGGCCTCCGCGGCTGCGAGCTTGGCCGAGCTGGGGGCCGAGGTGGGGAGCCGCAGCATGGCGCAGAAGGCGAGCGTCTCGCGGACGGTGAGGTGCGGGTGGAGGACGTCGTCCTGGGCGACGAACCCCGTGCGGCGCTGCACGGCGCGGCACGGCGCGCGGCCGCCGGTCAGCACGGTGCCGGTGTGGCGGCCCGCGAGGCGGCCGCCGAGGATGGAGAGCAGCGTCGACTTGCCGCTCCCCGACGGGCCTAGCACCGCCAGCACCTCACCGGGCCTCGCCTCGCCCGTGATCCCCTTGAGTATCGTCCTCTCCTCCACTCCCGCCGACGCGGCGAGGCTGGCGGCTCCGCCTCCTCCCGAGTGCGATATCCTTCCCGGCGGCTCCTTCCCCGCCGGCGACGCCGTTCGCTCCACCTTGACGCGGTACGCGACGTCGATGAACTGGAGGTTTAGCGGCGTGCAGACGGACGTCAAGAAGCAGTCCATCTTGGAGGACGCGGGCGCCGGCGTGGCCTGCGGCGTCAAGGCGACTAAGCCGCCACCGCCGTGCACGCCCTGCCCGTTCGGAGGCATCGCGGTGGATGGCAGCTCGAGCTCAGTTACTCCCACAGGTATATATAACACACGATCGATCAAACAGAGACGATGATGATGAACGAAGAGAGACCGGAAATCAAACAGAGTTGGCGATCGAGTGGTGGCGGTGGCGGTTGGCGCGCGCGTGGTGGATGGTGGTGGTGAATGGTGTTCGATCGAGTGGTGGTGGCGGTTG
>XATR927620|c0_g1_i1
AGCACGCCGGGTTCGCGGAGCAGAGCGAGACCGATGGACACGCGGCGGCGCTCGCCGCCCGAGAGCCGAGAGGCAGAGACCCGCGTGTGCGCCGCGTGGACCAAACGGAGGTCCACGAGGAGCGTGGTGACTGCGGTAGATGCCGCGGACGCGGACGACGGGAGCAGCAGCGACGCGGCGAAGGTGAACGTCTCGGCGACGGTGAGCAATGACAGCGCAACGTCGGCCTGGGGCACGTGAGCCGAGAGCCGGCGAAAGGAGGAAGACCTGAGCGGTGCGGAGTTCAGAAGGAGACGGCCGTGGGTTGGCGCCGTCCGCGCGGCGAGGATGTCGAGCAGCGTAGACTTGCCGGCGCCGCTCGGGCCGACGACGGCCAGGATCTCACCCGCCCGCGCGGTGAGCGACACGTCGCGGAGGATGTAGTCCGGCGTCGCCAGTGCTGCGCCGCACGGCTTCAGGAGCCGCGTGAGCGACGACGTCGGCGCCGCAGCCGGCTTCGCGTAGTAGATGTTCCGGGCGGCTAGCTCGTACGTCACCTCCTTGGGCGGTGGTGAAGACGGCGGTGGTGTCGACGCGTCGGCATTGTCAGGTTCGGTGAGCGTTGTGGTGGTTATGGTGGCCATAGAGTGATGGCCGGAGATGGCAAAGAGAGGAATGGTACCACAACGCTCACCGA
>XATR561143|c0_g1_i1
GGTTTTATTTTTAATCCAAATCGAAATGCCTCAACTTGATAAATTGACTTATTTCTCACAATTCTTCTGGTTATGCCTTCTCTTCTTTACTTTCTATATTCTCTTATTTAATAATAATAATGGAATACTTGGAATTAGCAGAATTCTAAAACTACGGAACCAACTGCTTTCGCACCGGGGGAACAAGATCCAGAGCAAGGACCCTAAGAATTTGGAAGATATCTTGAGAAAAGGTTTTAGCACCGGTCTCTCATATATGTACTCTAGTTTCTCCGAAGTATCCCAATGGTGTAAGACCGTCGACTATTTGGGAAAAAGGAAGAAAATCACTCTGATCTCTGATTTCGGAGAAATAAGTGGCTCACGAGGAATGGAGAGACAGATTCTCTATTTGATCTCGAAGTCCTCATATAACACTTCTTCCAGTCGGATCACTTGTTGGAAAAACATAATGCTCACACATGTTCTACACGGACAAGGAAGCATAATATAATGAAAGCCGTCTGAGATTCTTTCTATAGGAACCCTGAAGAGAAAGGATCCTTGCCTAGAAGAGAATAAGGGATCCAGAAAAGTTGGATGTAAGGAAGCTGAAGCGGAAATGCAATTCTCGGGTGA
>XATR222421|c0_g1_i1
TACATAAAGATTTAATTTCATTTCTTCGATTTGTTCTCCTCTTCTAAGGTTATAGCTTTCGTGCTAGCTTCATCGATGTTACCCACCAAATAAAAAGCTTGTTCGGGTAGGCCATCTAATTCTCCGGAAAGTATTAGTTGAAATCCCCTAATAGTTTCTGCAAGACCAACATACTTTCCTGCGGAACCGGTAAAAACTTCTGCCACAAAGAACGGTTGTGATAAGAAACGCTCAATTTTTCTTGCTCTTGCTACAGTTAAACGATCCTCCTCCGATAATTCATCCAACCCAAGAATAGCGATAATGTCCTGAAGTTCTTTGTAACGCTGTAAAGTTTCCTTAACTCTTTGCGCAGTTTCATAATGTTCGTTCCCAACGATCCGAGGCTGTAACATAGTTGAGGTTGAATCTAAAGGATCTACTGCTGGATAAATACCCTTGGAAGCTAATCCTCTGGAAAGTACGGTAGTAGCATCCAAATGTGCAAATGTTGTGGCAGGAGCAGGGTCGGTCAAATCGTCCGCGGGTACATAAACTGCTTGAATCGAAGTTATAGATCCCTTTTTAGTAGAAGCAATTCTTTCTTGCAAAGAACCCATTTCTGTACTAAGAGTAGGTTGATAACCCACTGCAGAGGGCATTCTCCCTAATAAAGCGGATACCTCCGATCCTGCTTGAACAAAACGAAAGATATTATCGATGAATA
>GTR82095|c0_g1_i1
TTGACAGTACGCTGGGACACTCAGGCTGGATCTGTACCGGTATGATGTTTCGGCGCCAATGCTCACTTCCAGAATTGCTGGTGTGACATATCCTTATCGCCGTCCTTCTTCAACACTTTCGCCACTGACATTTCGAAATCTTCCTGAGTGACATGGATTCGTCGTTCTCGAAGAGCAAACATGCCCGCCTCTGTGCACACGGCCTTCATCTCAGCACCGGAGGCACCCTTCAGCTTAGCCGCGATTTTCGCCAGATTAATTCCTCGCATAAGATTCATTTTTCGTGAGTGAATTTTCAAGATCCCGAGACGGGCCGCTTCGTTCGGGTTCGGGAACTCGATCTTCCGATCGATTCGACCCGGACGCAGCAAAGCAGGATCCAGGATATCGATACGATTTGTGGCCATGAGAACCTTGATGTTTTGCGTTGGCTCAAACCCATCCAGCTGATTCAACAACTCCAGCATCGTCCTTTGCACTTCACTATCCCCGCCGTGACTGGCCTCGATGCGTGTGCCGCCGATGGAATCGATTTCATCCATGAAAATGATGGAAGGTGCGTGTTGACGCGCCATAACGAATAACTCTCGCACCATTCGTGAGCCCTCACCGATATACTTTTGCACAAGTTCAGAGCCCGACACGCGGATGAAGCAGCAGTCGGTGTGATGCGCCACGGCTCGTGCCAGCAGCGTCTTGCCAGTTCCCGGAGGACCGTACAACAACACACCCTTGGGCTGAGAGATGCCAAGGCTTTCGAACAACTCTGGATGCTTGATGGGCAGCTCAATCACCTCCTTGATCTCTCGAATTTGCTTATCCAGACCACCGACCATTTCATACGTTGCATCCGGTACTTTTTCCACACGCATCAAGCTCACAAGAGGGTCCACCTGAGTTGGCAAAATCTGATGAAGAGTGTAACTGTCATTCCTGAGCGCAACTCGCGTATTCGGTTTCAGCTTCGTCATGTCAATGCTGTCTGCGACTTTCACGACATATTTCCCTTCAGAATGAACCTTCACCAGAACCTTCTTCTTTCCCATCACCTTGACCACTTCCCCAACATACGAGCCTGGCTCTTGAAGCACATGAATTTCATCTCGCAGCTTGCGGACTTTCGCGTTGAGCTCATTCCGCTGCGCCTCCAGACGACGCAAATTCTGCGCCTTGTCTTGCAGAATAATCTGTAGCTCGTCGATCTTGCTCTTGTAATACCTCTTCAGGCCCTCGTTCTCCTCGGACTTCTCAGAAACCA
>XLTR899419|c0_g2_i1
AGTTGACGTCTCCCTTCCGGAGGACGACGCACCAATCTCGAAGCCGGTGCCCTTAAAGCTTAAACGCCTTCAGTCTCGAGTGGACCAGACCGATGCAGTTCGTTCCTTTTTTGCGTCAAGAATCGATGCACTCTCCGCCAAATTAAGAGAGAAGACAAAAGACCTTCGTCGGCTGCAGGCTCAGCGAAATGAGCTCAACAGTCGAGTGAGACTGCTTCGAGATGAGCTTCAGGTGCTTCAGGAGCCCGGAAGCTACATTGGTGAAGTTGTACAAGCAATGGGCAAGAAGAAAGTTCTAGTTAAAATTGGTCCGGAAGGAAAGTACGTTGTCGACCTCGACCCATCCATCGACATCTCACTCTGTGTTGCAAACGTTAGAGTTGCACTCAAAAGTGACTCCTACGTTCTACACAGAATTCTCGCCACTAAAGTTGATCCACTGGTCTCGCTAATGAAAGTAGAAAAAGTGCCAGACTCAACTTATGACATGGTCGGTGGACTTGAGAAACAGATTCTGGAGATAAAGGAAGTGATTGAACTCCCAATAAAGCATCCGGAACTTTTTGAAGCTTTGGGGATTGCTCAACCTAAAGGAGTTCTGCTTTACGGGCCTCCTGGAACTGGAAAGACACTTTTGGCAAGAGCGGTTGCACACCACACAGATTGCACCTTTATCAGAGTTTCAGGAGCTGAGTTGGTCCAGAAATATATTGGAGAAGGTTCGAAAATGGTTCGTGAGATATTCGTTATGGCACGTGAAGCTGAGCCGTCGATTATTTTCATGGACGAAATCGACTCTATCGGCTCTGCTAGGTCTCAAGATGGATCAGGAGGAGACTCAGAAGTGCAAAGAACTATGCTAGAACTGCTCAACCAACTTGACGGTTTCGAACCGTCAAATAAGATCAAAGTTGTTATGGCAACGAATAGAATAGATATTCTAGATCCAGCGTTATTGCGTCCAGGACGTATTGACAGAAAGATCGAGTTCCCGAACCCGAATACTGAGTCGAGAGAAAGTGTGTTAAAGATACACTCTAAGAAGATGAATCTTGTTAGAGGGATTGACTTGAAGAAGATATCTGAACAACTCACTGGCGCTTCTGGAGCTGAATGCAAAGCGGTGTGTACTGAAGCAGGAATGTTTGCGTTGAGAGAAAGAAGGCTCCACGTGACTCAGGAAGACTTTGCGATGGCGGTTGCGAAAGTGATGAAGAAGGATGGCGATGAAGATATGTCTTTGAGAAAGCTATGGAAATAAATAGATCAGCAAGGCATATTGTCCAAGACTAACTCTGCCACGTTGAAGTAAGTGAGTTAGATAGTGGATATAACAGTTACGGTTTAT
>XATR963838|c0_g1_i1
AACTGGCAGGACGACTGGCCAACACTGACTCATGAGAACATTGTTTTTTCACTCGCAACAACCGAACGTATTCTCTCCCGAATACGTCACATACAAGAAACCATCCTCATCTTTATAATCTTGATAAACTTGCGACATCAGCGAAGAGGCTTTAGGCATGGTGTTCTTCGCGAAGATGTAGATCGCCTTCTCAGGTTTTAACTTAATTCTTTTCCGAATCACATAAATGAACTGTGTGACAGTCAAATCTGCTGGCACCAAGTACTTCTTCTTATCGATGTCAGGCACATCCGAATCTCGAGCCTTCTCTGCAATGACCGGAACACGATCTGGGTATTTCGCTCGAATTCGCATTGCTTCGGCCTTGCGCTTTTCGAAGTCATGCTCCGCTTTGAATGACATTTTTAATGAAGTGTGAGAATCGAGCAACACGTATTTCGTAT
>HTR33219|c1_g1_i1
GAAACCCGACTCCAACTTCTCTGCAAGCAAGCAGAACAAGTTAGCGGAGCCCGGAGGCGAAAAAAGAACAGATTTTTTTTCTCGCGCCGGCACGACCGACCGACGACCCCCGACGCCGGCGAACTCGCTCTACCGACCGACACACCTCGATCTACGGCCGGCGGCAATGGCGGCGTTGGGGCGCGTAGACGGCGAGGCGGCGGCGTGGTCGGAGGAGGCGGCGCGGCGGGTCTGGGGCGGCGCCGTGCCGCTGCAGGTCCACCTCCACGACGCCGACGTCACCGCGCTCCCACCGCCCCCGCCCTTCCTGACTTTAGGGCCAAGAATTGGATATTTGCCTCTGTTGGTGCCAATTATAAAGGCTCATTTTAGCAGCACACTCCCACCAGGCGTTGATACTGTTTGGTTTGAGTATAAAGGGCTGCCATTAAAATGGTATATACCCATTGGAGTTCTTTTCGACCTTCTCTGTGCAGATCCAGAAAGGCCATGGAATCTAATAGTTCATTTTAGGGGGTATCCTGCAGAAATATTATCACCATGCGAAGGTGAAGATAGTGTAAAGTGGAACTACAACAATTCCCTAAAAGAGGCTGCCTTCACCATAACTGGGAACAGTAAGAATGTGATGAATATGTCCCAGGCTGATCAAGCTGCTATGTGGGAAGCCGCAAGGAAAGGTGACTTGGATGGTTATACGAATATCTCCACCAGGCTTAAGCTTGGACCGTTTGAAGAGGATTGGTCAGTACAAACTTCCTCAGTAGAGCGTCAACAAGGTTCTGATGAGCCTGAATCTCCTGGATCTGGGAAAACATGCAGGGTCCCTGTTCGATTATACGTGCGCAGAGTTCAAGAAGACCTTGAGTATTTAGAAGATGCAATAGATGTCAGTAACTGGGAAAGTGTATCTTATATAAACCGGCCATTCGAGATCCGGAAGGAAGAAGGTAGAAGCTACATCACCCTGGCACATGCTCTGGAAACACTGTTACCAGAGTTCTTCAGCTCGAAGCCCGCAGCTGCAGCCGCTGCTCCTGAACCCGCGGAGGCACCAGACTTGGCACCTGACGATTCAGACACCGCTCCAACGACCCCTCGTGACGGAGGCCCAGTTCCGGCGAGTGCGGCCAAGAACGCCGCCAAGGTGGAGCTGGTGAGGGTGCAAGGCATCGATCTCGAAAACAACTTGGACATACCGTTCCTCTGGGTGGCCAACAACCTCAAGAACCCTGAATTCTACCTCCATGTCTGTGTATATGTCGGCACAGGAATTTGACGGCAGGGCAACTTTAGATGGAATGTTAGAGATACCGTAGGGGTGCCTCCCGGACCTGGGATGGCCTGCTGGTCTCTGTGTTCTTTGGTTAGACTCGTCCTAGGTGTTGGTTGGTCTTTGTTTGTACAGATGGGAAACTACTTACCCTTTTCGCGGTGTGTCGTTGGAAGATTCGGTGGCGCGGTTTGAGTAGGGGTATGAATGGAAGGAAGCTTGTTTTGCGATTCATGCTTATGGAAGTTGGGAAGG
>CTR23150|c0_g2_i1
CGGTGACGCGAAGACGGCCATGTGCGCGGCCGCGGGGATGATGTACACGGTGAAGCTGACGAGGAGGGACCCCACGGTGGAGTTGATGGGCCCGAAGAAGGGGAAGACGACGGCCAGGAACCAGATGGGCGCTACCACGGGGAGCCTTGCCGCCGCGCGCCGGAGCACGGTGATCTTGTCGGAGTGCACGCCGATGGCCTTCTCCCAGACGAAGTAGAGCGGGGTGCATGCGAATCCGAAGGTGATGAACTGGTGGATGAGCATGAGCACGACGGCGGCGTCGCGGAACGGGGTGCGCGGGAG
>SL-TR45959|c0_g1_i1
GGAGTACCGGACCAGGAAGGAGCGGGAGAAGGTGGACTTCCGGAACCACGTCATCCAGTGGTTCGAGGTCCTCCACGGCCTCCTCGGCCGGCACTGGCGCAACGCCGGCCTCTTCTTCAACTGCACCTTCCTCCTCTTCGGATCCGTCATCCAGCTCATCGCGTGCGCCAGTAACATCTACTACATCAACGACTCGCTGGATAAGCGGACATGGACCTACATCTTCGGCGCCTGCTGCGCCACCACCGTGTTCA
>GTR103747|c0_g1_i1
ACGGTGATCTTGTCAGAATGCACGCCGATGGCCTTCTCCCAGACGAAGTAGAGCGGGGTGCAGGCGAATCCGAAGGTGATGAACTGGTGGATGAGCATGAGCACGACGGCGGCGTCGCGGAACCGGGTGCGCGGGAGGAGGGAGAATGCGTTGGAGTGGTCGAGGAGGGCGTCGCCGAATGCCCAGTACATGGCGGACGCCGACGGCAGCGTGAGCGTGAGCACGTAGAGCGTGGCCATGAGGTAGATGAGCTTGAACTTCTGCGGCTTCCACATCGCGTGCATGATCTCAACGGTGACAGCGTGGCCTCCGAAGGTGTAGAGTATGTTGGTGGCCCCGGTGAAGTA
>GTR92577|c1_g1_i3
GAGATGATTAGAAGCCCTCCAATAATACTTCCAAAGTAAATTGGACTTCCAAGAAAAAGCACCGACAAGAGAGCAGAGAGCACTGGCTGGAGGGGGTTATATAGTGCCACCATAGCAGGGCCCAGAATTTTGTTGGACCATGTCAATAAACCATAATTAAGAGCAGATGCAACAACTCCCTGAAATTTGGGAGAAAATACGAGAGTTTGAGTGTGATTTTTTATGGTGGCATGCGCCAACAA
>ATR11916|c0_g2_i1
TCGTCGACCTCCGGCTGGGCCCCGTCGCCGCAGATCCAGGCCATGGAGGCGCTGGAGCTGCAGCGGCTCAAGGACAAGCTCTACGTCATGCTCGAGGAGGTGGACAGGAGGTACAGAAGGTACTGCGAGCAGATGAGGGGGCTGGCCGGCGGCTTCGAGGCGGTGGCCGGGGAGCGAGCGGCGGCGGGGTACACGGCGCTGGCGGCACGGACGATCTCGCGGCACTTCCGGAGCCTGAGGGACGGGATCGTGGCGCAGCTGCAGGCGGTGCGGAAGGCGCTCGGGGAGAAGGACGTGTCGACGCCGGGGATGACGCGCGGGGACACGCCGCGGCTCAAGGTGCTGGACCAGTGCATCCGGCAGCAGAAGGCGTTGCACCAGAACGGCGGCTTCATGGAGAGCCACCCTTGGCGGCCCCAGCGCGGCCTGCCGGAGCGCGCCGTCACCATCCTCCGGGCATGGCTCTTCGAGCACTTCCTGCACCCGTATCCCAGCGACGTGGACAAGCACATCCTTGCTCGCCAGACCGGGCTCTCACGGAGCCAGGTGTCCAACTGGTTCATCAACGCGAGGGTGCGGCTGTGGAAGCCCATGGTGGAGGAGATGTACGTGGAGGA
>SA-TR43392|c0_g1_i1
GATACCTATGAATTAGGTAAAGTTGTGCCCACTAATATGGATCGGAGGAAGTATTATTCTGTTTGACACTTATTTGTAGTTGTAAGTGCACCAAATAGCATGGCTCTCAGCTAGCTTTTGCGTTGCACACTACTCCACATGCACTACTCACGCGTTCACGGGTACTATAGGAGTAGTTTTTCCTTTCTTGAAACTGTTATTCCAAACACCTCAGTCATATCCACGTCCTCCTCCTTGAGTCCATGTGGCAGCTTCCAGTCGAACCGGTGCATGAGGTTTGACAGCATGATCTCGACCGTTGCCGACGCCGAGTGAAGCCCGGGGCACATCCTTCGCCCAAACCCAAATGGCAAGAAATGGAACTCATTTGCCGCCTTGAGATCGACGCTGGCTCCACTCTCCATGAATCTCTCTGGCCGGAATTCGTTCTCATTTTCCCAGTAGCCGGTGTGCCTGCCGATGGCCCAGGCGTTGACGACGACACGAGTGTTTGGTGGGATCGTGTAGCCATCGACGGTGCAGTAGTCCAGGGAGAAGTGTGGAATCATGAGAGGCACCGGCGGGTGGAGCCGTAGCGTCTCCTTGATGACGGCCTTGAGGTAGGTCATGTTGGGGAGATCGTCCTCGGAGACCATCTCTTGGCCCTTGGGTACGTTCCTCCTTACCTCCTCCTGCAGCTTCCTCATCAGTTGTGGCTTCCTTATGAGCTCGGCCATGGCAAACTCCAACGTCATGTACGAGGTGTCGGTGCCGGCCTCGAACATGTCTATCAAGATGGCCTTGATATGGTCCCTGGTGAAGCCATACTCCTTCTGAAGAGCTAGCGAGACGTCGATGAAGTCTTGCTCCGCCTCTTCCTCACCGTCACGGGCAATCCTCGCCGCATGGTCGTCGATGAGCTTGTCGAGGAGCTGGTCCCACCGCTTCCTCACCCGCAGGGCCTTGGCGCAGGCCAGCCTTCTGAGCAGCTCCATCCTCCCCAGGCCCGGGAGGAAGTCGAGGACGTTGAACCCTCCCAGGAGCCCGGCGTTGACGTCGGTGAGCTCGCGGAACAGCTTGCTCAGCCCCTCCGCCTTCCCGGACACGGCGCGGCAGACGAGGTCGTTGACGAAGGCGTGCAGGAGCTCGCTCATGTCCACGGCCTGGCGCGCCGCCGCGGCCTTCCGGATCTCCCCCACCGCGCGCCGGACCTCCTCCTCCCGGGCCGGGCGCTGCGCGCGCACCTTGCTGGCGTTGAGCAGGTGCACCGTCACCAGCTTCCTGGCCCTGCGGAAGTAGTCGCCGTAGGGCGCGAAGCAGGAGTCCGTCTGGCCGTACATGATCACGTCCCACACCCTGGACCGCGGCCGCGACGCCAGGACGTGGTCGTGGGTGCGCAGGACGGCCTCGGCGGCGCGCGGCGAGGACACCACCACGGTGGGCGCGGCGCCGAGGTGGAC
>XLTR899704|c0_g1_i1
AAAAAGAAAATGTTCAAGACTACCAATAAATTGACAAAATATATTACAAAAAAGGTTCCACGTAGTATTCGCCTTTATTCACAAGAGAAAAAAAAGAATTATGGAGTTATTTCCCAAATTCTTGGTCCTGTTGTAGATATGCGTTTCAATGAAGATGTACCAAATCTTTTAAGTGCATTGATTCTTGATGATCCAAATTTTGAATCAAGTGGTAAATTGGTTTTTGAAGTTGCACAACATTTAGGAGAAGGACAAGTTCGTTGTATTGCGATGGATGCAACAGAAGGTCTTGCAAGAGGAATGAAAGTTATTGATACTGGAGCACCAATTATGGTTCCAGTTGGAGAAGGTACATTAGGAAGAATTTTGAACGTTATTGGTGAACCAATTGATGAAAGAGGACCAATTCAACACACTGAAAAATGGCCAATTCATGCATCACCACCAGCACTTGCTGATACCTCTGTTGAAGATCAAGTATTGGGTACTGGTATTAAAGTTGTAGATCTTATTGCACCTTATGCAAGAGGAGGTAAAATTGGTTTATTTGGTGGAGCAGGAGTAGGAAAAACAGTTTTGATTATGGAATTGATTAACAATGTTGCAAAAGCTCATGGAGGTTACTCTGTATTTGCAGGAGTTGGAGAAAGAACTCGTGAAGGTAACGATCTTTACAACGAAATGATTGAAACAGGGGTCATTAAATTAGAAGGAGATTCTAAATGTACCCTTGTATATGGACAAATGAATGAACCTCCAGGTGCTCGTGCTCGTGTTGCGTTGACTGGTTTAACAATTGCTGAATATTTTCGTGATGTAAGAAACCAAGATGTATTGCTCTTTGTTGATAACATTTTCCGTTTCACACAAGCTGGAGCTGAAGTATCTTCACTTTTGGGTCGTATTCCTTCTGCAGTCGGTTACCAACCAACCCTCTCAACAGATCTTGGAGGTCTTCAAGAACGTATTACCACAAACAAAAAAGGTTCAATTACCTCTGTACAAGCTGTTTATGTACCAGCGGACGATCTTACCGATCCTGCACCAGCAACTACCTTTGCGCATCTTGATGCAACCACTGTCCTTTCTCGTTCAATTGCTGAACTTGGTATCTATCCTGCTGTCGATCCACTTGATTCCACCTCTCGTCTTCTTGATGCAGATATCATTGGAGATGAACATTATAACACTGCTCGTGCAGTCCAAAAACTTCTCCAAACCTACAAAGGTCTCCAAGATATCATTGCTATTCTTGGTATGGAAGAACTTTCTGAAGAAGATAAACTTGTTGTCGCAAGAGCACGTAAAGTTCAAAAATTTCTTTCACAACCTTTTCAAGTCGCAGAAGTCTTTACTTCTTTCCCTGGTGTCTTTGTAGATATTAAAGATACTATTTCAGGATTTAGAGGAATTATTGAAGGAAAATATGATGATATTCCAGAAGTTGCATTTTATATGGTTGGAAATATCGATCAAGTTCTTGAAAAAGCAAAAAAACTTGCACAAGAAGAATCTGAAACTGAAACAAAACAACCAGAAACAAAAACTGAACAAAAAACTGAAGTTGTTGAATCTAAAAACAAATTCACCAAAGAAAACTTTTTGAAACTCTTCGAAGATTCTAAAGAGGCAGCAAAACGTGTTAAAGCTCATGAACTCAAACTTGCTGATACTCCTTTGAAAAAACAAGCTGTTGAACAATTCTGGACTGAATGGGAAAAGAAAGCAGAAAATGAATTAAATACTGAATGGCTCTCAAAAGTTGATGAATATTCAACAATTGCAACACAAAAGAATTTATTCTAAGTTTATTTAAAAAATAATTCACAATT
>XLTR890046|c1_g1_i1
CCCTTAGCCCAGTTGTTGCCGGCGCCAGACTGGCCGAACACAAAGTTGTCCGGGCGGAAGATGCCACCGAAGGGGGAGGCGCGGACGGAGTCCATGGTGCCGGGCTCCAAGTCAACGAGGACAGCGCGGGGCACATAGCGGCCGCCTTGAGCCTCGTTGTAGTACACGTTGACGCGCTCCAGCTGCAAGTCGGAGTCGCCCTTGTAGACGCCAGTGGGGTCAATGCCGTGTTCGTCGCAAATGACTTCCCAGAACTTGGAGCCGATTTGGTTGCCGCATTGGCCAGCTTGGACGTGAACAATCTCGCGCATGTTTTCTTTGTTGTTGGTTTCAGATCAAACGACGACGACGACGATGAAGAAATGAGACAGCAAGTGAAAA
>XATR876691|c6_g6_i2
ATCGCCATAAGTAGGGGTGGTGAGCTTGAGAGTGCGGAAGCAAATATCGTAGAGGGCTTCGTTATCAATCACCATCACTTCATCGGCGTTTTCGACGAGCTGATGCACGGAGAGCGTGGCGTTGTACGGTTCCACGACGGTATCGGACACCTTGGGGGACGGGAAGACGGAGAAAGTGCACATCATTCGATCGGGATACTCTTCACGAATCTTGGAGATGAGGAGAGTGCCCATGCCGGAACCGGTACCACCGCCCAACGAGTGCGTAATCTGGAAACCTTGAAGGCAATCACAAGATTCAGCCTCTTTGCGAACGACGTCCAACACAGAATCGATGAGCTCAGCGCCCTCAGTGTAGTGACCCTTGGCCCAGTTGTTACCAGCGCCAGTCTGGCCGAAGACGAAGTTGTCGGGACGGAAGATTTGACCGAACGGGCCAGCACGGACAGAGTCCATGGTGCCGGGTTCGAGATCCATCAAGATGGCACGAGGAACATAGCGGCCACCAGTCGCCTCATTGAAGTAAACGTTGATACGCTCGAGCTGCAAGTCCGAATCACCGCGATACGTGCCGGTGGGGTCGATGCCATGCTCGTCGGAGATGACCTCCCAGAATTTGGCACCAATCTGGTTACCGCATTGACCACCTTGAATGTGAACGATTTCACGCATGTTGTGGGGTATGCAGGGATAAAAGGGTTAAGTGGCACTGCTGGCTTGCAGGAATTGAATACA
>DTR65910|c0_g1_i3
TGATGACATTTACTTGAGACCGGGTGAGTAATAAACTAAGAAATCCAAGATATATCCTCTTAATGGCTTTGACACACATTTGTTTTTCCTGCAAGCACTTCCATCACCAATTTCTGTTCTGCAGATAGACTTTCCTTGCTTTTGGCTAAGGAGCGCCCACATCCACAAACATACATTGGATGCATGAAAAAGGGGCCAGTTTTTACTGATCCCAAATTGAAATGGTATGAGCCACAGTCCTTCCTACTTGGATCGGAATACTTCCTTCATGCATATGGGCCTATATATGCTTTATCAGCTGATGTGGTGGCAAGCTTGGTCGCCCTGAGAAACAACAGTTTCCGAATGTTCAACAACGAGGATGTTACTATTGGATCCTGGATGCTTGCTATGAATGTCAACCACGAGAACACGCATGCTCTCTGTGAGCCTGAGTG
>GTR277328|c0_g1_i1
GTAGAACGGGTTGGAGCCCTGGTCCACCCTGAAGGCGATGTTCACGCCAGGGTACTTGCATGGCACCCTCTTGTACTGGATCTTGAGGATACCGCCGGCACGGAGTTTGTCGGCCATGCCAGGCTTCGCCATCGCGCCCATGGAGGTGCCGCTCATGTCGAAGTGCGCCGCCTCGACGAGGCAGGCCCCGCCGGGGCAAGAGTCGGTGATGACGACGGTCGCCGGCACGCCGGAGCACGCCGAGTTGCTCGCGCTATCGCATTTAACCTCATAGCACGCGCCGCAGCCCTTGCCTTCCTTGTACAGCGACGGGCCACCGGCGGAGATCATCGACGAGAACGGCCGACTCCCGACGGCGCTTTGGTAGCCGCACGCGCCACCGTCACTACCGTCGCCGTCTGGGGCGCCGTAATAGGTCGCACCGCCGGCTAACCAGCCGCCGGAGGAGCCGTAGGCGGCCGACGGGCTAGTGCCATTGTAGGTGCTGTGGGCCTTGACAGCAGGCTTGTGGCTGACCGCCGACTTCGTCTTCGGCTTGGCGAGCTTACGGGAGGAGCAAGCAATGGGGCTCACCAGAAGTGAGAGCACCACCAGCGCGCCAAGTAGCGCTAAGGTGCAAGATTTCGCCATTGGTGCCGCTTAATTAAGTTGC
>GTR130837|c0_g1_i3
GGCACCAATGCCGACGCCGGGTGGCTGGACGCGAGGGCGACATGGTACGGCGCGCCCACCGGCGCCGGGCCCGACGACGACGGCGGCGCCTGCGGGTTCAAGAACGTCAGCCTGCCGCCCTTCTCCGCCATGACCTCCTGCGGCAACGAGCCGCTCTTCAAGGACGGCAAGGGATGCGGCTCATGTTACCAGATCCGGTGCGTGGCGCAGAACCACCCGGCGTGCTCGGGGGTGCCGGAGACGGTGATCATCACGGACATGAACTACTTCCCGGTCGCCCGCTACCACTTCGACCTCAGCGGCACCGCCTTCGGCGCCATGGCCCTGCCCGGCCGGAACGACCAGCTCCGCCACGCCGGCATCATCGACATGCAGTT
>SL-TR37716|c0_g1_i1
AATATTTAGCTAGAGAATTTGAAGTTAAAGATCTAGGAGACTTGAGGTACTTTCTTGGAATTGAAGTCTCAAGAAGTCCTAAAGGCATATATCTATCACAAAGGAAGTATGTTTTGGATCTACTATCGGAAACAGGATTGTCTGGATGTCGTCCTGTTGCAACTCCAATTGAGCAGAATCATCGGTTGCTTAGTGAAGATGGACCTCCGGTGGATCGAGAGCGCTACCAAAGATTAGTTGGGCGCTTAATTTATCTCTCTCATACCCGTCCCGATATAGCTTTTGCAGTAAGTGTTGTCAGTCAGTTTATGCATGATCCACGTTCTCGTCATATGGATGTTGTAATCAGGATCATTCGTTACCTTAAAGGATGTCCTGGAAAGGGTCTTCTTTATACTACTAATGGCAATTTACAAGTAGAATGCTATACAGATGCAGACTGGGCGGGATCCCTAGATGATAGAAGATCAACATCTGGATATTGTGCCTTTGTAGGAGGCAATCTTGTTTCATGGAGAAGCAAAAAACAGAATGTGGTGGCAAGATCTACAGCGGAAGCAGAATTTAGAGCCATGGCACATGGAATTTGTGAGGTATTGTGGCTCCGGATACTTATGATGGAATTGGGGTTATACCAGTCCAAACCTTTAATGTTGTATTGTGACAACAAAGCAGCGCTTGATATTGCTCATAATCCCATACAACATGATAGGACTAAGCATGTTGAAATCGACCGACACTTTATCAAAGAGAAGCTAGATCAAGGTATCCTCTGTATGCCTTATGTTAACTCAGCAAATCA
>GTR104664|c0_g1_i1
CGCGTTCGCGGTGGCCGCCCTGGCCGCGTCGGCGTCGGCGGCCGTCACCTACGACCGCAAGGCAGTCGTGGTGAACGGCCAGCGCCGCATCCTGCTCTCCGGCTCCATCCACTACCCGAGGAGCGTCCCCGAGATGTGGCCGGATCTGATACACAAGGCCAAGGACGGCGGCCTCGACGTGGTGCAGACCTACGTGTTCTGGAACGGCCACGAGCCCTCCCATGGCCAGTACTACTTCGAGGG
>XATR524346|c0_g1_i1
GCCTTTCACCAAAACAATGAGAGAAATTGTTCACATTCAAGCTGGTCAATGTGGAAACCAAATCGGAACCAAGTTCTGGGAGGTGATCTGTGGAGAACACGGAGTCGCCCCGGACGGAAAGTACGAAGGAAAGTCTGACATTCAACTGGAGCGAATCAACGTCTACTTCAGTGAGGCGACCGGTCGTTATGTTCCTCGCGCTATTCTTGTCGATCTTGAACCTGGAACCATGGATGCCTGCCGTGCTTCTGCTTTTGGAAAAATATTTCGCCCTGGCAACTTTGTCTTCGGTCAATCCGGAGCTGGAAACAATTGGGCGAAAGGTCACTACACCGAAGGCGCTGAACTCATCGACTCTGTCCTTGATGTTGTGCGCAAAGAAGCTGAAGGCTGTGATTGCTTGCAGGGATTCCAAATTACCCACTCCCTTGGTGGCGGTACTGGTTCTGGAATGGGAACCTTGCTCATTTCCAAGATCCGTGAAGAATATCCAGACCGCATTATGTGCACTTACTCTGTTTTCCCCTCACCGAAAGTGTCTGACACCGTCGTTGAACCGTACAACGCCACTTTGTCCGTTCATCAATTGGTCGAGAACGCCGATGAAGTCATGGTTATCGACAACGAGGCTTTGTACGACATCTGTTTCCGCACCTTGAAACTGCCAACCCCAAGTTACCGCGACTTGAACCATCTCGTCTCCATGGCTATGAGTGGAACTACTTGCTGCTTGAGATTCCCCGGTCAATTGAACTCCGACCTTCGCAAGCTGGCGGTCAACTTGATTCCTTTTCCTCGTCTTCACTTTTTCATGATTGGCATTGCCCCACTGACGTCAAAG
>XATR61866|c0_g1_i1
ACATACTCCATCTGATTGGCATTGTTATCAACATTGTTGCACAGATCAAGACATTTGTATTTTCTACAGAAGCAAAAAAAGCAGTGCATAGTTTATTTGAAAGGGACATTTGAAAGAAATCATAATACACAATGCCTCTTCGCCTGGACATCAAGAAAAAACTCACTGCGCGTTCTGATCGAGTCAAAAGTGTTGATATTCATCCTGAGGAACCATGGATATTAGCTAGTCTTTATAATGGACATATATTCATTTGGAATTACACAACCTCGGCTGTGGTTAAATCTTTTGAAGTGACAGATTTGCCAGTGAGAGCTGCCAAGTTTGTTGCACGTAAAGGATGGGTGATCTCTGGATCAGACGATATGATGATTCGTGTTTACAACTACAACACTATGGACAAGGTTAAAACCTTTGAAGCACACAGTGACTACATTCGATGTTTGGTTGTTCACCCAACTCAACCTTACGTTCTTTCCTCTTCTGATGATATGCTCATCAAATTATGGGATTGGGAGAAGAATTGGTCTCTTGTTCAAGTTTTTGAAGGTCATAGTCATTACGTTATGTCTCTAGCTTTCAATCCAAAAGACACCAACACATTTGCGAGTGCTTCTTTGGATAGAACCATCAAGGTTTGGGGTCTCGGAAGCCCAAGTCCTCACTTCACTTTGGAAGGACACGATAAAGGAGTTAACTGTGTAGAATACTTTGTAGGAGGTGAAAAACCCTATTTAATTTCTGGTGCTGATGATAAATTGGTTAAAGTGTGGGATTATCAAAACAAAACGTG
>SA-TR82071|c2_g9_i1
TCACCCAGGACGACATGATGGACAGGGGAAATCCGAGGGCCGTCCAACCAGACGAGAACATGTACGCTTTCCAGCCGATGTCGCTGGTGTGGTCGATGAAGTTGAGATCGCGCGGCAGCTTCGAGAACACGTCCATCATGTCGTCCTGGGTGACGAGCGGGTAGTCGGAGGCGGAGAGGTTGATGAACCAGTCCCAGTCGGCGCCGCGCCCGCGCCCTTCCCCCCACAGGAACGCGGCGGCGGCGTGGAGCGTGGTGGTCACCATGGTGGGGCCGCGGTAGGTGACGAGGTTCGCCTTCTCCACGACGCGCACGTTGCGCGCGGCGGCGAG
>XLTR903060|c4_g1_i6
AGCCATGGCTATGGAATAAATGAATTATTTTTTCTGTTGTTTATTGGCCACCACGAAGACGAAGAACCAAGTGGAGGGTAGACTCCTTTTGGATGTTGTAGTCGGCCAAGGTTCGTCCATCCTCAAGTTGTTTACCAGCGAAGATCAATCGTTGCTGATCAGGGGGAATACCTTCCTTGTCTTGAATCTTTTGTTTCACGTTCTCGATGGTGTCCGAGGACTCGACATCGAGGGTAATGGTCTTGCCAGTGAGAGTCTTGACGAAGATTTGCATCCCACTGCCACCACGAAGACGAAGGACCAAGTGGAGGGTCGACTCCTTTTGGATGTTGTAGTCGGCCAAGGTTCGTCCATCCTCAAGTTGCTTGCCAGCGAAGATCAATCGTTGCTGATC
>CTR28762|c0_g1_i1
AGGTTCTGCCCTTGGAATGACACAGGTTCTTCTTGTCACTGGGCTTAATAGGAAGCTTGGGATAAGTGATGAATGGTTTTCCATTGGGGATTCCTTGATTCTCACAGTCCTTGGTCAGGCTTCCTTCATGCCCGTATTGGTGCTGGCTGCGAGACTGTGCCCTTTGGGAGTGGAAGCAACACTGTTCGCTACTCTGATGTCCATTTCCAACGCGGGGAGTGTCGCCGGTGG
>XATR871520|c0_g1_i1
GATCCGAAGTCCGAACAAGCAGGAAATTACAAAAAATTCACACGAAATCGTGGCGATAAATATTAATTTTCTGTTTGCGCTGACCCGTCATTTAGAGCTCGTCGTGGTCAGCAGGAATGTCCTCATCAGCGCCACCTTCACCGCCAGAGCCGCCTGCTTGTTGGTACACCTTGGTAACAATTGGGTTGGTTTTGCCCTCAAGTTCCTTTTGTTTCTCTGCGTATTCGTCCTTGTCTGCGTCCTTGTGCTCATCCAACCATTCGATGGTTTCCTTAACCGCTTCCTCGATCGTGTTCTTGTCATCCTCATCGAGTTTACCACCAAGCTTCTCCTCATCGTTAATCTGGTTACGCAAGTTGTATGCGTAGCCCTCGAGTGAGTTTCGTGCGTCGATTTTTTCCTTGGCTTCCTTGTCTTGTTCGCTGAACTCTTCTGCTTCACGGACCATGCGCTCGATTTCCTCCTCGCTCAAACGTCCCTTATCAGCCGTGATGGTGATCTTCTCACTCTTGCCGGTGCCCTTGTCCTCAGCGCCGACGTTGACGATACCGTTTGCATCAATCTCGAAGCTCACCTCGATTTGAGGAACACCGCGTGGTGCAGGAGGAATGCCAGTCAATTCGAATTTGCCGAGCAAAACGTTGTCCTTCGTCAAGGGACGCTCACCTTGGAACACCTGGATGAGCACTGCGGGTTGGTTATCCTGGTACGTGGAGAAGACCTGGCTCTTCTTAGTGGGGATAACCGAGTTACGTTCGATGAGTTTGGTCATGACTCCACCAACAGTTTCAATGCCCATTGAGAGGGGAGTCACATCAAGAAGAAGAATGTCCTTTGTTTCAGCACCACCAGCACCGCTGAGAATGCCACCTTGAACAGCGGCACCATACGCGACTGCTTCATCAGGGTTAATGCCACGGTTGGGCTCTTTGCCGTTGAAGAAGTCCTTGAGCAGCTCCTGCACTTTCGGGATGCGCGTGCTGCCGCCAACCAGCACGATCTCGTGAATGTCGCTCTTCTTCAGCCCGGCATCGTCCAACACTTGCTGCACCGGCTTGAGCGTCTTCTTGAACAGATCAGCGTTCAGCTCCTCGAACTTGGCGCGAGTGAGAGTC
>XATR945099|c0_g1_i1
ACGACGCGTAGGTGGGCTGCTGCTGGCCGCCGTACTGCATGTTGGTCGACGACGCGTAGGTGGGCTGCTGCGCGTGGTGGAACGGCGCGAGGAAAGGCGGGTAGTTGTTGTAGGCGGCATGCGCGTAGACGAAGTTGGTGCGCGCCTGGGCGCCCTTCATGGAGAGCGCGGCGCGGTCGTAGGCCAGGGCGGCCTCCTGCGCCGTGTCGAAGGTGCCAAGCCAGTGCCGCTCCTTGGTCGTCGGGTCGCGTATCTCCGCCGCGTACCGGCCCCACGGCCGCCGCCGCACGCCCAGGAACCGCCCGGGCTCCTG
>DTR82894|c0_g3_i2
TGTGCCTCCCTCCCTGCTCTGTCCTACTAGCCGTTGCCTCCCGTACACCATTCCCCTCCTTCATTCCTTCGCCACACTCTCACTGCAGCAGCAGCAGCAGCTCGCCTCGCATTCTCGCACTGCGCAGCTCTTCTTCTTCCTCCTCCTCGAATCCACCCCATTCGCAGTTTCTGATTATCTTCTGGTGAACAAACCGACCAGCATGCCGCCGCTGGCCCGAGCTGCTCGGCGCGGGTTACTCCTCCTCGCCATCCTACATTGCTGCTGCGGCGCTCTCCTCTCGACGGCCAACGCGGCCCACCACGTGCGCGCGGCGGGGGACGGCGTCATCATAAGCCAGGCGGACTACCAGGGCCTGCAGGCCATCAAGCACGACCTCACCGACCCCTACGGCTTCCTCCGCTCCTGGAACGACACCGGCATCGGCGCATGCTCCGGCCACTGGGCCGGTATCAAGTGCGTCAACGGCAGCGTCGTCGCCATCACGCTCCCCTGGCGAGGCCTCGGCGGGCGCCTCTCCGACCGCGTCGGACAGCTCGTCGGCCTCCGCCGCCTCAGCATCCACGACAACACCATCGCGGGGGCCATCCCGAGCTCCCTCGGCTTCCTCCCCGACCTCCGCGGCCTCTACCTCTTCAACAACCGCTTCTCCGGCGCCGTCCCGCCCGAGATCGGCCGCTGCCTCGCGCTCCAGTCGTTCGACGCCAGCAACAACCTCCTCACCGGCGTCGTCCCGGGCTCCGTCGCCAACTCCACCAAGCTCATCCGCCTCAACCTCAGCCGCAACGCCGTCTCCGGCGAGATCCCCGCCGAGGTCGCCGCCTCCGCGTCGCTCCTCTTCCTCGACCTGTCGTATAACAAGCTCTCCGGCCCGATCCCCGACACCTTCGCCGGCGTCTCCAAGGCGCCGTCCTCGTCCTCGAGGAAGGATTCCATCACCGGGAGCTACCAGCTGGTTTTCCTCAGCCTCGCGCACAACTCGCTCGACGGACCCGTGCCGGACTCGCTCGCCGGGCTCAGCAAGCTGCAGGACGTAGACCTCGCCGGCAACAGACTCAACGGCTCCATCCCCGAAAAGCTCGGCTCGCTTCACGACCTCAAGACGCTCGACCTCTCGGGCAACGCGCTCGACGGAGAGATCCCGGCCAGCCTCGCCAACCTCACCGCCACGCTCCAGTCCTTCAACGTCTCCTACAACAACCTCTCCGGCGCGGTGCCAGCCCCGCTCCTGCAGAAGTTTGGCCCCGACTCCTTCGCCGGAAACGGACTGCTCTGCGGCTACTCTGCTTCTGCACCGCCCTGCCCCGTGTCCCCGTCCCCGGCGCCAGCATCACCCGCGCACGGGCGCCACGGCCTCGCCAAGTTCAGCACCAAAGAGCTTGCGCTGATCATCGCCGGGATCGTGATCGGCATCCTCATCTTGCTGTCTCTCTGCTGCCTCCTGTTCTGTTTACTGACAAGGAAGAAGAGGTCGAGCGCCAGTAGCACCCGACCACGGAGCGGGAAGGAGTCGTCGAGCAAGGATGCTGGCGCCGCTGCTGCTGCTGCTGGGCGAGGCGAGAAGCCGGGAGCATCAGAGGCGGAGTCCGGCGGCGACGTGGGCGGCAAGCTGGTGCACTTCGACGGGCCACTGGCGTTCACGGCCGACGACCTGCTCTGCGCGACCGCCGAGATCATGGGGAAGAGCACGTACGGGACGGTGTACAAGGCGACGCTGGAGGACGGCAGCCTGGTGGCCGTGAAGCGGCTGCGTGAGAAGATCACCAAGGGCCACAAGGAGTTCGAGGCCGAGGCGGCGGCGCTCGGCAAGATCCGGCACCCCAACCTGCTACCATTGAGAGCATACTACCTCGGCCCCAAGGGGGAGAAGCTGCTCGTCTTCGACTACATGCCCAATGGCAGCCTCTCAGCCTTGTTGCACGCTCGCGCCCCGAACACGCCGGTGGAGTGGCCGGCACGGATGACGGTCGCCAAGGGCACGGCACGCGGCCTGGCCTACCTCCACGACGACGCGAGCATCGTCCACGGCAACCTCACCGCCAGCAATGTTCTCCTTGACGACGGCTCACGCCCCAAGATCGCTGACATCGGCCTATCCCGCCTCATGACGGCCACCGCCAACTCCAACGTGCTCGCCGCCGCGGGCGCCCTGGGGTACCGCGCGCCAGAGCTGTCCAAGCTCAAGAAGGCAAGCGCCAAGACCGACGTATACAGCCTCGGCGTCATCATCCTTGAGCTCCTCACCGGCAGGTCGCCCGCCGACACCACCAACGGCATGGACCTGCCGCAGTGGGTGGGTTCCATCGTGAAGGAGGAGTGGACGAGCGAGGTGTTCGACCTCGAGCTGATGCGGGACGCGGCCACCGGCCCAGAGGGGGACGAGCTGATGGACACGCTCAAGCTCGCGCTGCAGTGTGTGGAGACCTCGCCGTCGGCCCGCCCCGAGGCACGGGAGGTGCTGCGTCAGCTCGAGGTGATCCGGCCTGGACCGGAGGGCGGCGCTGAACAGAGCGAGGAAGGCCATGTTGCTTCTGCAAGCAATGTGTAGTGGCGAACTGCTACCAACTTGGATGCATTACAAGAAGAAGAAAGGAAAATGTCAGACTGAGCTTTAGTTAGATACATATTTGGAAGAATTCTTTGATTCATTTGAAGGTCTAGTATATTCTTTTAGTTGAAGGAATCATCCTTCCGTTTCATTTCTAGTTTGTGTATAGGCAAATATTATTTGCACTTTCTAGAATCTCTGTCAGAATTCCAATG
>CTR8241|c1_g2_i1
CCGCGGCCGTCGCCGCGTTCCAGATCAGCGTCGGCCAGGCCGGCACCACCAACCGCACCGTCAAGCTCCCCAAGAACTTCACCATCCTCGGCCCCGGCCCTGGGTACACATGCGGCCCTGCCAAGGTCGTCCCCTCCACCGTCTTCCTCACCGCCGACCACCGCCGCAAGACACAAGCCCTCATGACATGGAACGTGACGTGCACCTACTCGCAGCACCTGGCGTCCAAGTACCCGACCTGCTGCGTCTCCTTCTCCTCCTTCTACAACGACACCATCGTGCCCTGCGCCCGGTGCGCGTGCGGCTGCGACCACAAGACCTGCGCCCGCAGCGAGCGCGACTCGAAG
>XATR866928|c0_g2_i1
CCGAGTTCATCTCTTTCATCACCAGCGAGGCGAGCGACAAGTGCCAGCGGGAGAAGCGCAAGACCATCAACGGCGACGACCTGCTGTGGGCGATGGCCACGCTGGGCTTTGAGGAGTACATCGAGCCGCTCAAGGTCTATCTGCAGAAGTTCAGAGAGATGGAGGGTGATAGTAAGATAACAACAAAGGCTGGTGATGGCTCTGTTAAAAAGGATGCACTTGGTCATGGGGGGACAACTAGCTC
>BTR64441|c0_g1_i1
GTCCATAGTTTTTCTCACATCTCTAATAGCCGACAGACTGATAGGTCCCGAGGATGCATATGATCCTATATTAAAGGAAATCCTTTCTGACAGTCTAACATCTTGGCTAGTCTGTTTCTTTCTGTACTGTGTGATTGCCCCCTTGTCGGAAGAAACCATTTACCGTGGGTTTCTTCTAACAGCACTGTCTTCCTCGATGAAATGGAAGAACGCCGTCATCGTAAGTTCACTTATGTTCAGCGTAGCACACCTCTCAGGGAAAAGTTTCTTTCAATTGTTCGTCATCGGATGTATCACAGGGTTAGCTTATTGCCGGACTGGAACTTTGGCTGCTTCATTCACCATCCACAGTTTGTATAATGCAGTGATATTGTTTACTACGATGATGTCTTGAATACTCTGTTTTAGGGGTTAGTCAGGAAGGTGAATACAGTCCATTAG
>XATR504627|c0_g1_i1
TATTCATCCTAGAAAATTGCTTGAGCCTTGACTTGACAATATCTCCAAGAGGAACATTTGGAGCTTTTTTAGCATTTTGAAGCCAATGGTGCTCGAGAACCTGCTTAGCAGTTAACCTGAGCTTTGGATCAGGTTCCAACATATGTCGAACTAAATCTTTAGCATTTTCTGAAACGTTAGGCCAGGGTTCCCGCTTAAAATCGATATTTCCACGAAGAATAGCCTGTGCAACACCTTGTTCAGTCTCAGCCCAAAATGGAGGAACTCCACATAGTAAAATATACAAGATAACCCCAGCG
>XATR889059|c0_g5_i3
CGGGCGCGACGTAGTAGGGCGTGCCGACAAGCCCTGTCATGGAGCGTCCATCCCCGAACCACTCCGCGGAGCCGAAGTCGCCGAGCCTGAGCGCGCCCGTGGCGGCGTCGAAGAGGAGGTTGTCGGGCTTGACGTCCCGGTGCGCGACCCCGCGGCGGTGGCAGGCGGCGAGCGCGGAGGCGATCTGCGCCGCTATGCCCGCGGCCTCGTGTTCGGGAAGGCGGCCGCGGGCGGAGACGAGGGAGAAGAGGTCGCCGCCGTCGCAGAGGTCGAGGACGAGGTGGACGGCGTGGG
>XATR941425|c7_g4_i1
CAGATCGCCGAGTTCAAGGAGGCCTTCAGCCTCTTCGACAAGGACGGCGATGGTAGCATCACCACCAAGGAGCTTGGAACCGTGATGCGTTCCCTTGGCCAGAACCCAACAGAGGCGGAGCTGCAGGATATGATCAACGAGGTTGATGCCGATGGCAATGGCACCATCGACTTCCCAGAGTTCCTGAACCTGATGGCCCGCAAGATGAAGGACACCGACTCCGAGGAGGAGCTGAAGGAGGCATTCCGTGTTT
>XATR876797|c4_g5_i2
TTTCTGTACTTTATTGTTGGTTTCTCCGTTCAACACAAGATGGCCGATCAGCTGAGCAACGAGCAAATCGCCGAGTTCAAGGAGGCGTTCTCCCTCTTCGACAAGGACGGCGACGGCTGCATCACCAGCAAGGAGCTCGGCACTGTCATGCGCTCCCTTGGCCAGAACCCCACTGAGGCCGAGCTTACCGACATGATCAACGAGGTCGATGCTGACGGCAACGGCACGATCGACTTCCCCGAGTTCCTGACGATGATG
>XLTR558363|c0_g1_i1
GTCGAACACCCTGAAGGCCTCCTTGAGCTCTTCCTCTGAGTCAGTGTCCTTCATCTTGCGGGCCATCAAATTGAGAAACTCTGGGAAGTCAATGGTGCCATTGCCATCAGCATCGACTTCATTGATCATGTCCTGGAGCTCAGCCTCCGTTGGGTTCTGCCCCAGCGAACGCATGACCGTTCCCAGCTCCTTGGTTGTGATGCAACCATCCCCGTCCTTGTCGAAGAGGCTGAAGGCCTCCTTGAACTCGGCGATCTGGTCGTCGGTGAGCTG
>XATR858847|c4_g11_i2
TCAGTGAGCTTCTCGCCGAGGTTGGTCATGACGTGGCGGAGCTCCGCGGCCGAGATGAAGCCGTTCTGGTCCTTGTCAAACACCCGGAATGCCTCCTTGAGCTCCTCCTCCGAGTCGGTGTCCTTCATCTTGCGAGCCATCAGGTTGAGGAACTCGGGGAAGTCGATGGTGCCGTTGCCGTCCGCGTCCACCTCGTTGATCATGTCCTGGAGCTCCGCCTCGGTTGGGTTCTGCCCCAACGAACGCATGACCGTCCCCAGCTCCTTGGTTGTGATGCAACCATCGCC
>XATR169360|c0_g1_i1
AGCCGAACTGCCTGTCGCCGCCCTTCGCCCCGCCGCGCCGCGCCCGCTGCTCGCCGTTATCCATCTCGACTATCTTGGCGCTCTCCTCGCTCGACCTGTCCATCTCGTAGGACGACCGGCGGTGCCTCGTGTGCTGCGGCGACGGCCGTGGCCTGGGCGGCGGTGTCTGGTGGGGCTGGTGCTCCTGGAGGAAGCGCATGCGCTGCGCGCGCAGCTGGGACTGCGCCGCGAGCAGAGCCTGCATGCACCGGAGCGTGGCATTCGCCTGCTTCCTCACCAGCTGCCCCCGCACCAGCGCCTGCAGCTTCACTATGCCCCTCAGCGCGCACAGCGCCGTTCTTGCCAGATAGCCTCTGTACGCCGCCTGAATCCTGACAGCCGCCGCCGCCTCGACGAGGAAGCTCGCCGGG
>XLTR927094|c0_g3_i1
ATGACCAATCTGGGCGAGAAGCTGACGGACGAGGAGGTGGACGAGATGATCCGCGAGGCCGATGTTGACGGCGATGGACAGATCAACTACGAGGAGTTCGTGAAGATGATGATGTCCAAGTAAGGAGGAGTAGACGCAGGTGCGAAGGAGACCGCTGGGTTCAATGTACCCCAACACTCGGACTTGGGAGCGCCTACCACGGGGAGAGCAGGGTCAAAGAGAAAGGCTTGAA
>XLTR959246|c4_g1_i1
GACACCATGGCGGACCAGCTCACGGAAGAACAGATTGCGGAGTTCAAGGAGGCGTTCTCGCTCTTCGACAAGGACGGCGATGGAACCATCACGACCAAGGAGCTCGGCACGGTCATGCGCTCGCTCGGCCAGAACCCGACGGAGGCGGAGCTCCAGGACATGATCAACGAGGTCGACGCTGATGGCAACGGCACCATCGACTTCCCAGAGTTCCTGAACCTGATGGCGAGGAAGATGAAGGACACCGACTCAGAGGAGGAGCTCAAGGAGGCCTTCCGCGTCTTCGACAAGGACCAGAACGGCTTCATCTCGGCTGCTGAGCTGCGCCACGTCATGACCAACCTTGGAGAGA
>Lisotig03039
TTtGCGAAGTAaTtGAACAGTATCTGAATATCAAAGATCATTTCTGTTCATCAGATATAAAaGAAAAGCGAAGTCTCTTCTAGCTGATTCAGGACAGCACACAAACAACCGAACAACAGAAGCTAtGgTAGCTCTtAATTtCTAGACTTAAAACTACAGGTAGgAGCaGtGGGCAACATGgTTCTTCAATTATACACTcgAGgCGTTCCCGAAAAGgCTAGAGCCGAGACGTCCAAAATATCAAGGTCCTAGACTGACTATGTCTCTCTTCGCGACCTTCTGCGTGGTGCAGCCGCGTCATCCTTCTCGTCCTCTTTCTCCTCCGTAACACCGCTGCTTCCAGCTGCATCAGCTTCCGGGGCACTGGGCTTCTTGACCTCGGCGGCGGGCTTCACAGGCgCCTGGTaAAACAAACGTTACAATCaaATGTTTGGTTCGGGTGTTATGCAATACAACAACGGCAGGTGCTGCATGCAAGAATAACTTACCACTGCCTTCTTGCCACCAAACAGGGTtCTGAAGAGGATGCTCACAAAGACGACAACGATTGAGGCCACAATCGAAATTGTAATGTTTGGCTGCGTCTCTCCCTTCTCAaTAACATCAAGGATCTTGGTCTTGTAAGGTTCCAAGAACGGAATGTCTGCGATcTTGTACAAAATGTCGAAGACCTTCTTCTGGAATTCAGAAAGGCCGTCTGATGAACCTTTTGCAGCCTGTTCAGCCATCTGTTTTTCCTtCTCAATGTCAAACTTGGGCTTCCATGTCTTCTCCAGGATAGAGGTGGCTACCTTCTCGTCATCGGCAATTAGAATATTGTCAAACAGGATGCCATCCTGCATTGTCCAGATCTCAATTCCAaTGGCGGCAATTGGATCAAAGTCAGGCTTGTCAAGCTCAAAGTATTCAGGGTTGGGAATTTCTTGGGGCTTCCAGATTCCCTTGTAGGCAGGGTTGTCGATCATAGGGGCATGCCACTTGCCCTTGTAGGCAGGGTTCTGCTTCATCGGCTTCTTCCATTCACCACATCCAGGTGCCTCTTCACACTTGGGGTTGTCAATCTTTGGTGCCTCCCATTCACCATCCTCCTCATCATCCCAGTCTTCAGGCTTGGCAGCCTCggggTCATCAACTTCGTCAGGCTCATCATCCAGCCATCCTTCTGGCTTGGTGGCCTCCTCATCCACAATTTCCATTGGGGCATCCTCATCCCAGTCATCAGGCTTCGTAGCATCTGGATCAGGGATTTTAGCTCTCTCATCCCAGTCCTCTGGCTTCTTGTCATCAGGGTCAGGAATAGTCTTGGATGGAATAAGTGCTGGCTCAAAATCATCAGCAGACAGGAAGTTTGCTTTGCTCTTCTCCTCCCCATCAATCAAAATTCTCAGCTCGTTATCCGGCTTCAAGATAGCCGTGTAGATATGAGAGAGCTTGTCATATGGGACAGAAGGTGGGGACTTGAGGTGATGCTCAACATACTCTCCAGTCTTGGGGTTCTTGTGCTTAAGGATGAAATGCACCTTGTTCGTTGAACCACACTTGTCAGGACCAAACATAATTGAGTAAGGAGTATCATTGTCAAATTCCTTGGTGTCCAACCCGGTGTCCTGAACGCGGATGTACTTAAGATAAGCACCTCCACACTCAAGGCCATTCTGAAGCCTGACTTCAAACTGCAGAACAACTGTCCCATCCTTCAAAGTAACCGGGTAATCAAGCTCTTTGATTATGGCATATTTCTTGGCTGGcTCGCTgACAAGGAGGCCATAGTCTTCATGGCCATCACTCTTGGCGTGCTTCCAAACACCTGCGTACTCGTCCTTGCCGGAGACGACCCAGCTCCCCTCGAAGCCCTCGTCGAAGGTCTCGTGGAACAGCGGATCGGACGCGtGGATCTGGGCGAAGaaCGCCGAGATCAaCAGCAGCAGCAGCGGGAGCCCGCGCCCTCCCGTCATCCTCCTCTTCTCCTCCGATCTCTCGAACCGGAAGTTTCCGCGAGCGACCGG
>XLTR553093|c0_g1_i1
TAAGCTGGGTTATCGATCATCTTTGGTTTCCATTCTCCCTTGTAATCTGGGTTAGGGATCATAGGTCTTTCCCATTCTCCATCGAGTTCATCATCCCAATCATCAGGCTTCTTGGCATCAGGATCAGCAATTTGAGCTGGAATATCATCCCATCCTTCAGGTTTCTTGTCATTTGGATCAGCGATTTGTTTCTCATCGACCCAATCCTCAGGCTTCTTGGCATTAGGATCCTTAATTTCCTTTGCAGGCAATATATCCCAATCTTCCTTGAGAGATCCCTTTTGGACTTCCTTGTTGTCAATTCTGACTTCATAGGTGTTGTCAGGGTGCAAAATCAAAGTGTAGAGGTGAGTGAATTGGTCAGTTTCACATCTAACTTCTTTCTTGATCAAATGGTTCTTTCCCTTGTAGTTGAAGATGACGTGAGTCTTTCTGGTTGA
>XATR916720|c1_g2_i3
GAAACCGATAGTTGACTCAGATCGGATCGGGAGCTCGTGGTCTGCGTCGCCGGAGATGGCGATCCGTAGGGGCTCCTCCTACGCTCTCGTGGCCTTGGTTGCGCTCGCTTCCGTCGCCGCCGTCACCGCCGAGGTCTTCTTCCAGGAGAAATTCGAAGATGGTTGGGATAGCCGGTGGGTCATGTCTGACTGGAAGAAGGATGAGAACTTGGCTGGTGAATGGAACCACACATCTGGGAAATGGCATGGCGATTCTGAGGACAAAGGTATTCAAACGTCTGAAGACTACAGATTCTATGCCATTTCGGCGGAGTACCCTGAGTTCAGCAACAAGGATAAGACCCTCGTGCTGCAGTTCACCGTGAAGCATGAACAGAAGCTTGACTGCGGTGGTGGCTACGTCAAGTTGCTTGGAGGTGATGTTGACCAGAAGAAATTCGGTGGAGACACACCCTACAGCATTATGTTTGGACCAGATATCTGTGGGTACAGCACAAAGAAGGTTCACACTATCCTTACCAAGGATGGCAAGAACCATTTGATCAAGAAGGATGTGCCCTGCGAGACCGATCAGCTGTCGCATGTGTACACTTTGATCATCCGCCCTGATGCCACATACAGCATTCTGATTGATAATGAAGAGAAACAAACTGGAAGCATCTACGAGCATTGGGATATTCTTCCTCCCAAGGAAATCAAGGACCCAGAAGCTAAGAAGCCAGAGGACTGGGATGACAAGGAGTACATTCCTGACCCTGAGGACACGAAGCCAGCGGGGTATGATGATATTCCCAAGGAAGTTGCTGACCCTGATGCTAAGAAGCCTGAGGACTGGGATGATGAGGAAGATGGTGAATGGACTGCCCCAACCATTCCCAACCCAGAGTACAAGGGACCATGGAAGCAAAAGAAAATCAAGAACCCCAACTACCAGGGTAAATGGAAGGCACCTATGATTGCCAACCCAGATTTCAAGGATGATCCTTACATCTATGCTTTCGACAGCCTGAAGTACATTGGAATTGAGCTGTGGCAGGTCAAGTCGGGAACATTGTTTGACAACATTCTCATCACTGACGATGCTGCATTGGCCAAGACATTTGCAGATGAGACCTGGGCCAAGCATAAGGATGTATGTTGCCCTCTACCTTGCAATTATCGTGTTGTAATTTGATTTGTTCCAACATCTACCAATGGTGCCGAGTCTTGCAGGCTGAGAAGGCTGCTTTTGACGAGGCTGAGAAAAAGAAGGAAGAGGAGGTAAATTCCTTTTCAATTAGTTAGGATTGATTTGGTGGAGGCATTATTTGTCGCCCCTGTCA
>SL-TR6629|c0_g1_i8
ACCATGCTCCCGAGGTCGACCCCGACGTGGTTCCCGTTGACGTCCCCGAACTGGACGTCCATGAGCGTGTCGAACTCGACGGCGACCTCGCCGGCGGCCGGGGAGAGGCCGATGTAGGCCCCGGCCTCGCCGAGGGAGGCCGCGTCCGGGGCGATGAGGAAGGCGAGCCCGCCGCCGACCGAGCCCCGGTTGAGGGTGGTGACGTGGAAGGCTCATCACCTCTCAGGGAAGGCGTGATCTGGACCAGGTGGCTGGACGGGTTGTTGCTGCTGTTG
>XATR894597|c2_g1_i1
CCGTCGGCGTTGGCGTTGGTGCAGCGCTTGACGGCCACCATGGCGCCCGTGTCCGGGACGATGCCCTTGTACACGACGCCGAACGCGCCGTTGCCGATGACGCGGGACGCGTCGAATCCCCGCGTCGCGGCGCTGAGCTCCTTGTAGGTGAACTCCCGCGGCGAGCGCGCCATGGCCGCCGCCGACGCCAGGCTGTCCCGCTTCGTGGCCAGCGCCGACGCGTCTCGCCTCCTGGCCTTGGTGCGGCGCGCGAGCG
>ETR73297|c0_g1_i1
GATGGCCTTGTACAGGGTGACGAAAGTCATGGATATGCCGGCGTTCATTATGCGGTTGATGGCCACGCCAACGCTGGCGCCCTGCGCGCGCAGCCGCAGCGGGTAAACCTCCGAGCTGTACGCCCACGTGATGGGCCCCACGCCGATGGAGAAGGACGCCACGAAGGTGAACACCGTGGCGATGGCGAGGGCGACCGCCCACCGCGGCGCGTGGTGCTCCGCCGAGCGCTCGATGACGGTGAGTCCCAGACCGAGGCAGGAGAGCGAGGCGATGATGCCAGCCAGGCTGGAGAGGTAGAGAGGACGGCGTCCGACGCGGTCGACGAGCAGGATCGCCGTCATGATGAACACCGTCTTGGTGACGCCGACGCCGATGGTGGCCGCGAGGATCTCGTTACGGGTGGCTATGCCGGCAGCCTTGAATATCCGTGGGCTATAGAGCACCACGGCCTCGATCCCCGACAGGTGCTGGAAGAAGTGGATGCCGAGGGCGGCGACGAGGATGCGACGGACGGGGGGCGTGGGATGCAGGAACATCTCCTTGAGCACGCCTTTGCCGGCGCTGCCAGGCGCGGGGGCGTTGCCCTCGGAGAACCCGGCGGCGGTCATGATGTCGGCGAGCCGGACGTCTGCCTCACTGGGCGTGTTGCATACTTTCCGGAGGACGACGAGCGCCTCCTCCGGGCGGCCCTGCATGACGAGCCAACGGGGTGACTCCGGCATGGCCAGGACGCCGATGGCGAGCGCGGCGCTAGGGAGCGCGCCGAGCCCCAGCATGGTGCGCCAGCCGTAGACCAGCGGCAGCTTTGCAAGGAAGTAGTTGGCGACGTAGCCGATGAGGATGCCGAAGCTGATGCAGATCTCGGGCAGCGAGGTGAGGGAGCCGCGGATCTCCGCGGACGCAATCTCGGCGGCGTAGACCGGCGCGATCATGAGCGCGTAGCCTACGCCGACGCCAGCGACGCAGCGGCCCGCGAGGAGGGTGGCGAAGTTGGGCGAGAGGCCCATGAGGACAGAGCCGGCGAGGAAGATGCAGGCGGCGAGCGAGATGGTGCGGCGCCGGCCGACCCAGTCGGAGACGCGGCCGGCGGTGAGGGAGCCGGCGAGGGCGCAGACGTTGAGGATGCCCGCCAGGACCTGCACCTGCGTGTCGTTGGTCTTGAGGTCCTCCTTGATGAACAGCATCGCGCCGCTCATCACGCCGGTGTCGTAGCCCATGAGGATGGAGATGATGGAGCCAATGATGGAGCAGGCCACCGCATACTTGTTCGTCCTCTCCTTCCCGTTCTTCCTCGGCTCCTCCTCTCCCATGGCTAGCTACCTTGCTTGCTTTTCTTCACCTGCAGGCTCGAGAACTGCAAGCTTGA
>SL-TR70505|c2_g1_i1
TCCATATTAGGGGGCACAACTTTATCTAGATTCATATGTATCTAGTTAAGTATTTAGACTAGATACATATGTACAAGATAAAGTTATGTTCACTAATATTGGATCGGAGGGAGTAGGTTATTTTAAGTTTGGAATCATGACATTGAATTAAATATTGCTTTCAAAGTAGCTTATAGTTGCTAAATGCTAAATATTTTATTTAAATACATTATCTTCATTGGATATTTGTTTGCAGATAAGGGACCTGCACATTGCCAAACAAGTGGAAGATATTGGATTTTATGCTGGTTTTGTTGGCGCTTCATATATGATTGGTAGAGCACTCACCTCTACATTATGGGGAATAGTTGCTGATAAGCATGGGAGAAAACCTGTTCTTGTAATTACCCTTATAGCAGTAATTTTCTTGAATACACTATTTGGACTCAGCTCAAGTTATTGGATGGCATTAGTCACAAGATGTTGCCTTGGGCTGTTGTCGGGTATGCTGGGACCAATTAAGGCTTACGCTACAGAAGTATGCCGGAAAGAATATAGTCACCTGGCTTTATCAATTATTTCTTCCTCGCGTGCCATAGGCCTTATTGTTGGACCAGCTATCGGTGGTTATCTTGCACAGCCGGCGGATAAATATCCAAGCATATTCTCTCAACAATCCATATTTGGGAGGTTTCCATATTTTCTCCCCTGCCTATGTATATCACTCCTCGCCATTGTTGCTTTAGTTTCTTGCATCTGGCTTCCGGAAACCTTACATAAACACAATCAACCTGCGGATTTAAATAATTCAATTGAAGCTGTAGAAGAATC
>ETR19685|c0_g1_i1
CCAGCGCAAGGCGGAGATGGCTCGGTGCGCCGACGCCTTCGTGGCGCTCCCCGGCGGCTACGGCACCCTGGAGGAGCTCCTGGAGGTCATCACCTGGGCGCAGCTCGGCATCCACGACAAGCCCGTGGGATTGCTGAACGTGGATGGGTACTACGACTCCCTGCTGGCCTTCATCGACAAGGCCGTCGACGAGGGCTTCATCGCCCCCGCCGCGCGGCACATCATCGTCGCCGCGCGCACCCCCGGCGAGCTCCTCGCCGGCCTCGAGGACTACGTGCCGGCGCACCACGACGCCTCCTCCGTGAAGCTCACGTGGGAGTCCATGGA
>GTR122972|c0_g3_i1
GATCGACTGAACGCTAATCATCACCGTGGCTTGGATCCAAGGCCACGCAGGCACACATGATATACCCCGTCAGGCCGTCACCCACGAGAAGCTGCTCCTCCCTCCTCTATAGCCAGTCCATCTTCCTCCTCCCATCCCCTGCCCCTGCGCGCGCCTGGCCCTGCTCCTCATTTACGCGCATGTACATGAATGCATGATGCGCACGGCCATGAAGAGGCGGAGGAGGAGGAGGCATGGCCAGTCTCGTCATCTAGATCGGTCGGAGCGCAGGTGCTCCATGTCGTCTTGCTACGCCCCGAAGCTGCTTCATCTTCTTCTTGTCTCCCTCCTCCTCGCATGCACCTGCGCCGCGGCGGCGGCGTCGGCGACGGGGGACGCGCAGTACCTGTCGCCCAAGATGGCGAGGGTCCAGCGACATCTCGACCGGCTCAACAAGCCAGCACTGCGTACCATACAGAGCGTGGACGGCGACACCATCGACTGCGTGCCCCGCCACAAGCAGCACGCGCTGGACCACCCGCTGCTCAAGAGCCACAAGATCCAGCTCGCGCCGCCGCGCAGGCCCGCCTGCAACTCCGGTGGTAGCGCGGCGTCGTCCAACTCCACCAGCAGCAGGGCCGCCAGGACGGCGTGGCAGACGTGGCACCACGCGGGGCACTGCCCCAAGGGCACGGTGCCCGTGCGCCGGACCACCGCCGACGACGTGCTGCGCGGCAGGAGGTCGCTCTTCCGCTTCGGACGCAAGCGCCACCGCCGCGACCGCGCGCCTCGCGCCGCCAACGCGCCCGACGTCGTCACCGGCAACGGCCACGAGCACGCGATCGCGTACACCGCCGTGGGGCAGGAGGTGTACGGCGCCAAGGCGACCATCAACGTGTGGGATCCGTCCATCCAGGAATCCAACGGCTTCAGCCTCTCCCAGCTGTGGCTCCTCTCCGGCTCCTTCAACGGCTCCGACCTCAACAGCATCGAGGCGGGATGGCAGGTCAGCCCTGAGCTGTACGGGGACAGCAGGCCGAGGCTCTTCACATATTGGACAAGCGACGCTTACGAGGCGACAGGTTGCTACAACGCGCTGTGCCCGGGCTTCGTGCAGACGAGCTCCCGGGTGGCCATCGGCGCGTCCATCTCCCCGGTCTCCTCCATCGCCGGCGAGCAGTACGACATGACGCTCCTCGTCTGGAAGGACCCCAAGATGGGCAACTGGTGGCTCAGCTACGGCGACGGCGGCGCGTCGCAGCTGGTGGGGTACTGGCCCGCCGAGCTCTTCACGCACCTGTCGGGCCACGCCAGCATGGTGGAGTGGGGCGGCGAGGTGGTGAACACCAGCCCCGGCGGCGCGCACACCGCCACGCAGATGGGG
>CTR46692|c0_g1_i1
GGGTGAAGAGGGACGACGGCCAGTACCCCACCAGCGCGCCCGACGGGCCCAGCTGCAGCCACCAGTGGCCCTGCTTCGGGTCCTTCCAGATGAGGAGCGTGATGTCGAACTGGTGGCCGCCGTAGGCCGAGACCGGCGAGATGGCGGCGCCGATCGCCACGCGGGAGTTGGTCTGCACGAACCCCGCGCAGTGCAGGTTGTAGCACCCCGTCTCCTGGTACGCGTCGTTGGTCCAGTAGGTGAAGAACCTTGGGCTGTTGTCCCCGTATAGCTCAGGGCTTACCTGCCATCCTGCT
>SA-TR81362|c2_g1_i8
CTCGGAGGCCTCTGCTGCGCGGGGCTCCTTGCGAGGTACGGCCTCGACGTGCTGGTGCTCGAGAGCCACGACCGCCCCGGCGGCGCCGCCCACTCCTTCGACGTCAAGGGCTTCCACTTCGACTCCGGCCCCTCCCTCTTCTCCGGCTTCCAGTCCAGAGGGCCCCAGGCCAATCCCCTCGCCCAGGTCCTCGACGCGCTAGGCGAATCGGTTCCGTGTGCCTCGTACGACTC
>XATR947530|c1_g1_i4
CTGGACACTGAATATGTCATTTTCTTTAATATTAACTTCAGTAAACTGAGACTTGTATGTAAATTGTGATCAGGTACTCTGCAAGTCCTACCCATCAGAATTCATTTCTTACTTTCACTACTGTCGATCATTGCGGTTTGAAGACAAGCCAGATTATTCTTACCTAAAGAGACTGTTCCGTGATCTCTTCATCCGGGAAGGATACCAATTCGATTATGTATTTGACTGGACCATTTTGAAATATCCCCAGATA
>XATR904738|c0_g1_i1
TCTGTTGGAGGCAAGTATCAACTCTCCAGAAAAATCGGTAGTGGCTCGTTCGGAGACATCTATGAGTGCCACGACATCACCACAAACATGAAATTTGGGGCGAAACTTGAGCCAGTCAAGTCCAAGCACCCCCAACTTTTTTACGAATACAAAGTGTACAAACTTCTGCAAGGAGGGTTGGGTATCCCTCAAGTGGTGTGGTTTGGTGTGGAAGGTGACTTCAATGTGATGGTAATGGAGTTGCTGGGCCCAAGTTTGGAGGACTTGTTTTCGTTTTGCGGGCAGAGGTTATCTCTAAAGACTGTTCTCATGTTAGCTGACCAAGTACTGCGGCGAGTCGAGTTTTTACACACTCGCAATTTCTTGCACAGAGACATTAAGCCAGATAATTTTCTAATGGGTTTGGGAGCAAAATCAACGCAAGTGTACGTTATTGATTTTGGGCTAGCTAAGCGATACCGAGACGTAAAAACGCATCAACACATTCCATATAAAGAAAACAAGTCATTGACGGGCACAGCACGATATGCTAGTGTGAACGCACATCTTGGAATCGAGCAGAGCAGAAGAGACGATTTGGAGTCAGTCGGTTATGTTCTCTTGTATTTCTTGCGTGGATCTCTCCCCTGGCAAGGGTTAAAGGCTGATAATAAGCACCAGAAATATGAGAGGATATCCGAAAAGAAATTATCCACAAGCGTGGAACAACTTTGCAAAGGGTTCCCATCGGAGCTGGCAACGCTTCTCACTTACGCAAAGTCTTTACGCTTTGAGGACAAACCAGACTATGCGTACTTAAGAAAGTTGCTGAGGAACCTCTTCGTGAGGGAAGGGTTCAAATACGACGGCATGTACGACTGGACGCTGATCCAGCTGAACAACAAAGCGAACCCAGGCAGGCAGATCGTAAGCAACACGGTGCCCTACAGGCCACCACAGGACAGCAGAGAGAACAACGGACGCGGAGCCAGCTCACAGGACCAGCACAAGAGCGTTTCCAGCACCGGTGCAGTGACGTCACAACCACAGCCACAGTCGCAGCAGCAGCAACGACAACCGCCACAGGCAGCACCCGTCGCCACGGGCTTCGAGCTCCCCGCATCAACGGCAACTGACGGTGGAAAAATACCCACGCTGTTGGCCTCTGCGGTCATGTCCATCGGTGGTGGGGGTGGCTATCAAGTTCAAGTTCAGGGTTTTGATGCCGCGCGAGGTACAGGCAAAAATGCTGTGAGCAGTAACAACACTG
>XATR547608|c0_g1_i1
GGGGTGGATGCGATGGTGCAAGACAAAGGTTTGACCCTGAAAGAAGCTGGGCTGACAATACAAATTTAGACAAGAGTAAGCTGCTTCTCTGGCCCATCAAGCAGAAGTATGGTCTTGGGTTATCATGGGGTGATCTTATTGCTTTAGCAGGAACTGTTGCAATTGAACAGATGGGTGGACCTGTACTGGGATTTTGTGGTGGTCGCATTGATGATCCTGACGGTACTGCTAGCTTGGTACTTGGTCCAACTTTAGAACAAGAAGCTTTCAGTCCCTGTCCAGTAAATGGAGAATGTCAAATCCCCTTTGCAACTACAACCATGGGTTTAATCTACCTGAATCCAGAGGGCCCAATGGGTGTTCCCGATCCAGTTGGAAGTGCACCTCAAGTACGGGATGCATTTGGTAGAATGGGCATGAATGATACAGAGACTATCGCACTGATTGGTGGTGGTCACGCATTCGGTAAAACTCATGGTGCATG
>Lisotig22160
CCCGGGAGGGCAACTGGGACCTGCTCGGCAACAACTTCCCCGTCTTCTTCATCCGCGACGGCATCAAGTTCCCCGACGTCATCCACGCCTTCAAGCCCAACCCCAAGTCCCACGTCCAGGAGTACTGGCGCGTCTTCGACTTCCTCTCCCACCTCCCCGAgAGCCTCCACACCTTCTTCTTCC
>SL-TR12001|c0_g1_i13
AGCGGGGCCAACTCGGGCCACTGGACCACCAACTACGGCGCGCCCGTCTGGAACAACAACAGCGCACTCACCGTCGGAAACAGAGGACCTATCCTCCTTGAGGATTATCATCTGATTGAAAAGCTTGCGCAGTTTGACCGGGAGCGTATCCCTGAACGTGTTGTCCACGCGCGGGGAGCCAGTGCAAAGGGGTTCTTTGAGGTGACCCACGATGTTTCTCAGCTCACATGTGCTGATTTTCTCCGGGCTCCCGGGGTTCAGACCCCGGTTATTGTTCGGTTCTCTACCGTTGTGCATGAGCGTGGCAGCCCTGAGACCCTGAGGGATCCACGTGGTTTTGCCGTCAAGTTCTACACCAGAGAGGGTAACTTTGACCTTGTTGGGAACAATATGCCCGTGTTCTTTATCAGAGATGGTATGAAATTCCCTGACATGGTCCATGCTTTCAAGCCAAGTCCAAAGACCAACATGCAGGAGAACTGGAGAATTGTTGACTTCTTTTCACACCACCCTGAGAGTCTGCACATGTTCACCTTCTTGTTTGACGATGTTGGCATCCCACTCAACTACAGGCATATGGATGGTTTTGGTGTCAACACCTACACCTTAATTAGCAGGGACGGAAAGGCTCACCTTGTTAAGTTCCATTGGAAGCCTACATGTGGTGTGAA
>XATR898299|c0_g2_i3
AGATTTGAACCAGAGAGAAGCTGGGACGACAACACGAACTTGGACAAAACTAAGACTCTTCTCTGGCCCATTAAACAGAAGTATGGGGTTGGATTATCCTGGGGAGATTTGATCATTTTAGCCGGTACCACTGCCATTGAAAGTATGGGTGGCCCAGTGCTTGGCTTCTGTGGTGGTCGTATCGATGACTTGGATGGATCTGCCAGTTTACTTCTGGGCCCAACTGCTGAGCAAGAGGCTGAATCTCCATGCCTAGTAAATGGACAATGTGAATTACCTTTAGGTGCCACTACCATTGGTTTGATTTATGTGAACCCAGAAGGCCCAATGGGAGTACCCAATCCAGCTGCATCTGCCCT
>XATR901996|c0_g1_i1
CCGCCGCCTGCGTGGCCTCCGACGGCGGCGCCGCCGTTGGTGAGTCCCACGAGCTGCCGCCGAAGCCGAGCAGGTCCGGGACGATGATGTGGAACTGGCGGGACAGCGGTCCCACCTGGCAGCGCCACTGCCAAGTGGCTCGAGGGCCGAAGCCGTGGATGAGCAGCAAAGGTGGGAGCTTCGGCTCGCCAGGCGGGGCCCAGTAGTGCACGGTGCAGGAGGAGCCGCCGTCGGGGTAGGGGAGCGTGACGGAGTGCTGGCGGAGGCCGGCGGCGAGGAACTTGCGGCGGGTGAAGTAGTCGAGGAGCCGCACGAGGCTGAAGA
>ATR54992|c0_g1_i1
GACAGGTGATGGAACAAACGATGCCCCTGCACTTCACGAGGCTGATATTGGACTTGCAATGGGCATTGCTGGAACTGAGGTTGCAAAAGAGAGTGCCGATGTCATTATTCTCGACGACAACTTCTCCACTATAGTCACTGTTGCTAAATGGGGTCGGTCAGTGTACATCAATATTCAGAAGTTTGTGCAGTTTCAACTGACAGTCAATGTGGTTGCTCTCGTTGTGAACTTCTCATCAGCTTGCATGACAGGGAGTGCTCCCCTTACTGCTGT
>SA-TR15905|c0_g1_i1
GCAGAAGCAAAAGAACTTCTCTTCTACTTACACAGTCGGGCCACAAGCTTGCTCCCTTGTCATTGCTGCGATGGAGGTGGTGCTCGACAATGCTGCCGGCGTCGCGGCGGCCGATCAGGAGCAGTACCGTGGGGTGAGGAAGAGGAAGTGGGGCAAGTGGGTCTCGGAGATCAGGGAGCCCGGCAAGAAGACGCGCATCTGGCTGGGCAGCTTCGAGTCGCCGGAGATGGCCGCCGTGGCGCACGACGTGGCCGCGCTCAGGCTGCGCGGGCCGGACGCGCAGCTCAACTTCCCGGGCTCGGTGGACCGGCTGCCCCGCCCGGC
>SA-TR102202|c0_g1_i1
GGGCGAGGTGGACGACGAGTTCATGATGTACGAGTTCAAGGTGCGGCGCTGCGCGCGCGCGCGGAGCCACGACTGGACCGCCTGCCCCTACGCGCACCCGGGGGAGGCCGCGCGCCGCAGGGACCCGCGCCGCGTCGCCTACTCCGGCGAGGCGTGCCCGGACTTCCGCCGCCGCCCCGGCGGCGCCGCGTGCCCGCGCGGGACGTCCTGCCCGCTCGCGCACGGCACCTTCGAGCTCTGGCTCCACCCGTCCCGCTACCGCACACGCCCCTGCCGCGCGGGGCCCGCGTGCCGCCGCCGCGTCTGCTTCTTCGCCCACGCCGCG
>GTR116515|c0_g1_i3
GCCCCACCGCTAATGCCCTGGGAGCTTCCAGCAGCCGTATCACCAGCAGCAGCTTTTACAGGGTTCATTCTGCTCGCTTTAAGTGCCGCTGCAAGATCTTCAGCCCTTTTAGCTCGCGATAAGTATATCTGCTCGGCATTTTCTTGCTGATACCTAGCAATTTTAGCTTCAATCGCCTCCACGTCGAATCCCTCGATCAGGTTGAAGGTCATATCCTCGACCTCCTCCAGGTAATCGTTGTAATCTTTCAGCGAAGGGAAATGCTCCCGGGTCTTGTTGAATATGCTGGCCATCCTGCGGCGGAGGGTCATCTCCTTCGCCCAGGCATTCCCTCCGCCGCCGCTCCCCACCACCACCATCTCGCCGCCGCCGACTGGACCGCGAGATCAGTTGCCGTGGGGTCGCGCCGTGGTGACTGGTAAGTG
>XATR647024|c0_g1_i1
CTCTCGAATCGAGAGTAGAGAATCGAGCAAACCGAAGTACGAGACTTAATTAGTTGTTCACAAACGCGATGGCGAGCGCGTCGTCGTCGAAGAAGGCAGCGAACCGGCTGGTGGTGGAGGAGGCGACCATGGACGACAACTCCGTCTGCAACCTCCACCCGGCCACCATGGAGAAGCTCTCCATCTTCCACGGCGACCACGTGCTGCTCAAGGGCAAGCGCCGCCGCACCACCGTCTGCTTGGCCATCACCGACGAGACCTGCGAGGAGCACAAGCTAAAGATCAACAAGGTGGCCCGCTCCAACCTCAGGGTTCGCATCGCCGACGTCGTGTCCGTGCACCTGTGCCCCGACGTCAAGTTCGCCAGGCGCGTGCACGTCCTCCCCGTCGACGACACCGTCGAGGGCATCACGGGCAGCCTCTTCGAGGCCTACCTCAAGCCCTACTTCGTGGAGGCATACCGCCCGGTGCACAAGGGCGACCTCTTCCTCGTGCGCGGTGGCATGCGGAGCGTCGAGTTCAAGGTCACCGACATCGACCCCGCCGTCAACTACTGCATTGTGGCGAACGACACCGAGATCTTCTGCGAGGGCGAGCCGGTGAAGAGGGAGGACGAGGAGAGGCTGGACGGCGTCGGCTACGACGACATCGGCGGCATGGGCAAGCAGATGAACCAGATCAGGGAGCTGGTGGAGCTGCCGCTCAGGCACCCGCAGCTTTTCAAGTGCCTCGGCGTGAAGCCGCCCAAGGGCATCCTCTTGTACGGCCCTCCCGGCTCCGGCAAGACGTTGATCGCCCGTGCCATAGCGAACGAGACCGGCGCGTTCTTCTTCTGCATCAATGGTCCCGAGATCATGTCCAAGATGGCCGGCGAGAGCGAGAGCAACCTGAGGAAGG
>HTR68470|c0_g1_i1
GCTCAGGCACCCGCAGCTCTTCAAGTCCATCGGCGTCAAGCCGCCCAAGGGCATCCTCCTCTACGGCCCTCCCGGCTCCGGCAAGACGCTGATTGCCCGCGCTGTGGCCAACGAGACCGGGGCCTTCTTCTTCTGCATCAACGGCCCGGAGATCATGTCCAAGATGGCCGGAGAGAGCGAGAGCAACCTGAGGAAGGCCTTCGAGGAGACCGAGAAGAACGCGCCCTCCATCATCTTCATCGACGAGATCGACTCCATCGCTCCCAACAGGGAGAAGACCCACGGCGAGGTCGAGAGACGCATTGTCTCCCAGCTGCTGACACTAATGGACGGCATGAAGGCCCGCGCGCACGTCATTGTTATGGGCGCCACGAACCGGCCAAACAGCATCGACCCTGCCCTGAGGCGCTTTGGGAGGTTCGATCGCGA
>XLTR924039|c6_g1_i1
CTCATCAATGGTCCTGAGATTATGTCAAAAATGGCTGGAGAATCTGAAAGCAATTTAAGAAGAGCCTTCGAGGAAGCTGAAAAAAATTCACCTGCTATAATTTTTATTGATGAAATCGATTCTATTGCTCCAAAACGTGAGAAAACACATGGTGAAGTGGAAAAGAGAATAGTTTCCCAATTATTAACTCTTATGGATGGTTTAAAATCTAGAAGTCACGTTATAGTAATTGGTGCTACTAATAGACCAAACACAATTGATCCTGCCCTTCGTAGATTTGGAAGATTTGATAGAGAGATTGACATAGGTATTCCTGATCAAACTGGTAGATTGGAGATCTTAAGGATTCACACAAAGAATATGAAGTTGTCAGATGATGTAGACTTGGAAACAATATCATCTGAAACTCATGGTTACGTTGGGTCTGATGTTGCTGCTCTATGTACTGAAGCTGCTTTACAATGTATAAGAGAAAAGATGGAGTTTATTGATATTGAGGATGATAAAATTGATGCTGAAATATTAGATTCAATGTGCGTAACTATGGATCATTTTAGAACATCTCTAGGTACTACGAACCCATCTGCTTTGCGAGAAACAATAGTAGAAGTGCCTAATGTATCATGGAAAGATATTGGTGGTTTGGAAGATGTAAAGAGAAACCTTAGGGAATTAGTGCAATATCCAATAGAATATGGTGATAAATACAAGAAGTTTGGTATGACTCCATCAAGGGGATGCCTTTTCTATGGTCCTCCTGGATGTGGTAAAACATTATTAGCTAAAGCGATTGCTAATGAATGTCAATCAAACTTTATCAGTGTTAAAGGTCCCGAACTCTTGACTATGTGGTTCGGAGAATCTGAA
>XLTR944944|c0_g1_i1
AAAACAGCTTTCGATTCACTCCCAGTCACCAGACAACTTGAACTCTTTCAGCAACACAGACATCTCCAACACACACTTTTTTCTTCTTTCCCTTCGAAAAAACAACAACAATGTCATCGTCGTCATCCAAAGACAAAGGCAAGGCAAAGGCCACCGAGACACTTGCGGAGAAACGCAACCCGAACCGCCTCATGGTGGACGAGGCCACCACCGATGACAACACCATTGTTTCATTGAACCCGGCCACAATGGACGCACTACAATTATTCCGAGGCGACACGGTTTCTATCAGAGGGAAGAAACGACACGATACAGTATGTATCGTCCTGGCCGAGGATGAATGCCCCGAAGGCAAGATCCGCATGAACAAAGTGGTGCGGAAAAATTTGCGGATTCGGTTGGGCGATGTCGTAATACTGCACCAATGCACCGACATCAAGTACGGAAAACGCATTCACGTCCTTCCCATTGATGATACCATCGAGGGAGTCACGGGCGATATCTTTGAGACCTTCCTCAAGCCCTACTTTCTCGAGGCCTACCGTCCCGTTCGCAAAGGCGACTTGTTCCTCGTTCGTGGAGCCATGCGAGCCGTGGAATTCAAAATTGTCGAGGTGGACCCAGAGCCCTATTGCATCGTAGCCCCAGACACTGTCATTCACTGCGAGGGCGATCCCATCAAACGCGAAGACGAAGAACGTCTCGATGAAGTCGGATACGACGACATTGGTGGCTGCCGCAAGCAGCTTGGACAGATTCGTGAAATGGTCGAATTGCCACTCCGTCATCCCCAGCTCTTCAAGACAATCGGTGTCAAGCCTCCCAAGGGCATTCTGCTCTATGGTCCCCCCGGTTGCGGAAAGACTCTCATCGCCAAGGCCGTTGCCAACGAGACCGGCGCCTTCTTTTTCCTCATCAACGGTCCCGAAATCATGAGTAAGCTCGCTGGTGAGTCGGAGGGAAATTTACGCAAGGCCTTTGAAGAAGCAGAAAAAAATTCCCCAGCCATCATCTTTATCGATGAAATCGACTCCATTGCCCCCAAGCGCGAGAAGGCACAAGGCGAAGTGGAACGACGAATTGTCAGTCAGCTCCTCACTCTCATGGACGGTCTCAAGTCTCGTGCACACATCATCGTCATCGGTGCCACAAATCGACCCAATAGCATCGATCCCGCTCTCCGTCGCTTTGGCCGCTTTGATCGCGAAATCGATCTCGGTATCCCCGACGACATTGGCCGTCTCGAAATTCTCCGCATTCACACTCGCAATATGAAGCTCGATGAGGACGTCGACCTGGAGGCTATCGGCAAGGAGACTCACGGCTATGTCGGTGCCGATATCGCCGCCCTTTGCACAGAGGCCGCCATGAACTGCATTCGAGAAAAGATGGACGTTATCGACCTCGAGGAAGACACAATCGACGCCGCTGTTCTCGATTCGATGTGCGTGACCATGGATCACTTCCGCCAGGCGATGGGCCAGTCCAACCCAAGTGCTCTCCGCGAAACCGTTGTTGAGATCCCGAACGTCTCTTGGGAAGATATCGGAGGTCTCCAGGAGGTCAAGCGCGAACTCCAAGAGCTTGTGCAATACCCCGTCGAGTACCCAGACAAGTTTGAGAAGTTCGGCATGAGCCCCTCCAAGGGTGTCCTCTTTTACGGCCCTCCCGGGTGCGGCAAGACGTTGCTCGCCAAGGCCATTGCCAACGAGTGCCAGGCCAACTTTATCTCCGTCAAGGGCCCCGAACTCCTCACCATGTGGTTTGGAGAGTCTGAAGCAAATGTGCGACAAATTTTTGACAAGGCTCGTCAAGCTGCCCCTTGTGTGCTCTTTTTTGATGAATTGGACTCGATTGCACGTGCTCGAGGCGGTTCTGTTGGCGATGCCGGCGGTGCAGGCGATCGTGTGATCAACCAGATTCTGACAGAGATGGACGGAATGGGAGCCAAGAAGAGCGTTTTCATCATTGGTGCCACCAACCGGCCCGATATCATTGACCCTGCCATCATGCGACCGGGACGTCTCGATCAGCTGATCTACATCCCCCTGCCAGACGAGAAGAGCCGAATTTCGATTCTCAAGGCCTCTCTGCGGAAATCTCCCGTCGCCGCTGATGTGGATCTGGACTTTCTGGCACGCAAGACCCACGGGTTCAGTGGTGCCGATCTCACCGAGATTTGCCAGCGCTCTGTCAAGCTGGCGATTCGCGAGAGCATCGAACAAGAACTCGAGTGGAAGCGCAGCCGCATCGCTCAGGGCCTCGACCCGGACGACGAAACCGAGAGACCAGATTTTGTGCCAGAGATCACACGGGCCCACTTTGAGCAGGCCATGAAGTTTGCACGACGGTCTGTTTCTGACAACGACATCTACAAGTACGAGATGTTCGCCGCCAATTTGCAGCAGGCTCGCGGTTTCGGCTCTGATTTCAAGTTCCCAGACCAACAACCAATCGGCGAAGGGTTCGGCACAACAGGCGCCGGGCAAGGACCCACAGGTCAACAACAAGGGCAGCAGGGACATCACGATCAACAGGCCATGGAAGACGAAGACCTCTATGCCGATGTCTGAGTCTGCGTCCGCTCAACACAAACACCAACAAATTTCACATTCCCTCTTCCTCACACACACACTCCCAACCCGCTTGCTTGCTTTCCTTCTTCCTTCCACTGACACCGTGTGAATAACATACACACTCGATTGCTGTGCTGCCTTTTTTTTTCGTCTCATCGATCACCTCGCGGATCCCGCTGTTTTCCTCACCAGACAGGAATAAACGCGTGTTT
>XATR897046|c2_g2_i1
AGGTTCAGCCGAGCTTGGATTCGACCACAAAATTCAGTGATGTCAAGGGGGTTGATGAAGCTAAAGCCGAACTTGAGGAAATAGTTCACTACCTACGAGATCCCAAGCGTTTCACACGCCTTGGTGGTAAGCTTCCAAAGGGTGTTCTGCTTGCTGGCCCACCTGGCACAGGAAAGACCATGTTGGCAAGGGCTGTGGCCAGTGAAGCAGGCGTACCGTTCTTTGCGTGCAGCGG
>ETR74403|c1_g6_i1
TTGATGAAGCCAAAGCTGAGCTCGAGGACATAGTTCACTACCTAAGAGATCCCAAGCATTTCACGCGTCTTGGTGGCAAGCTTCCAAAGGGTGTTCTGCTTGCTGGCCCACCGGGCACAGGTAAGACCATGTTGGCAAGGGCTGTCGCCGGGGAAGCCGGCGTCCCATTTTTCGCATGCAGCGGCAGCGATTTCGAGGAGATATATGTGGGCACCGGGGCTAAAAGAGTGAGGGAACTCTTCAGTGCAGCCAAGGAACGATCCCCTTGCATAATATTCATCGATGAGATTGACGCCATTGCTGGGCACAGGAGTGCAGATGATACAAAGTCG
>ATR63312|c1_g1_i2
GTTTGCTCAAATCCAAAGCTAGTACATAAAGTTTCCTTACAAGTTCATACACCAAGAATATCATCACTTACATTGGCATTTTTGTAAACACATCATTAGACTTTATTCAACATCAAATAGTTTTACAATTTTTTTGTAAATGTATCATCGTTGTGCTTAATATCCTTGCGACTTGACTTCCTGGTAAGCCATTAAATCTAGAATACATAAAACACGGGACTCCCCATTCCAAAGAAAAATAAAACACAGACATCACAATGATGGGCCATAATTTGGGTTGGGTCTGGCAGTCTGGGCCATAGCATGAGGTCGGCCCTCACGACTTCACTGTACGTGTCATTCTAGTCCTTTTTATTCTTCCCATTTTCCTCCTCTTCGCTGGAGCTGCTATCATCTTCATCGTCATCATCATCTACGGCTTCTTCTTCGTCCTTCTTCCCGGCTAGTGCTTTGGCCAATGATTCCTCCTTAGCTTCTTTGAGGGCCTCAACCAACCTACCCAGAGAGGCCCCCACATCCTTCTTCTTCGACTTGGGCATAAGGTTCTCGGCCACGTCGGCCGGCGACATGTCCACCTCCCCAAGAAGTTGTCGGATTTCATGGAAAATCTCGTGGTCGGCGATGTGCAGGTAGTTCTTGGCGAGCACTTTGAAGGACTCGAAGCAACAGTACGACATCTCGATGTGCGAGTCCATCCTGCCCCGTCTGATGAGCGCCGGGTCAAGCTTCTCCTTGTGGTTGGTGGTGAACACGATGATCCGCTCGCCGCCGCAGGCCGACCACAGCCCGTCGATGAAGTTGAGCAACCCCGACAGAGTCACCTTGCTTTTTTCATCGTCGCCGACTGCTGGCGGCGGCGGGATGGTCTTCTTTTTCTTGCTGCTCTTGTCCTTCTTCTTCTTGTTTTTCTTCTTTTTGCGTTTGCCGGTGAGGTCGATGGAGCAGTCGATGTCCTCGACGACGATGATAGACTTTCCCGTGGTCTCTATGAAGAGCCTCCGTAGCTCGGTGTTGTTCTTCACCGCCGTCAGCTCGAGGTCGTAGACATCGTAGTCGAGATAGTTGGCCATGGCGGCGATCATGGTTGACTTGCCGGTGCCGGGTGGCCCGAACAGCAGGTAGCCGCGCTTCCACGCCTTGCCGACGGAGGCGTAGTAGTCCTTCCCGTCGCGGAACATCTCGAGGTCGTCGATAATGTCCTGCTTCTTGCTGGGGTGCATGCCGAGCGTGGCGAAGGTGGAGGGGTGCTCGAGCTTGACGTGGCTCCAGACGCGGCCGTTCCAGCCGGACCAGTCGCTGCTGGGGTTGTTGGTGAAGAGGCGGCGCTGGCGGTTCCTGACGGTGGCGGCGCGGCCCTCCGTGAGGACGTGCGGCAGGTAGAGGGTGTCGACGAGGCCGCGGTGGCGGCGGTGGAAGGTGAGGCAGTACGAGCGGCGCTCCTCCTCGTGCGCGGACCAGCTGATGACGTTGCCGCGGGGCAGCGTCTTGTTCTTGCGCCACCACAGCTTGACGCCGCGGAACTCGTCGACGACCTCCTCGTGGTCGTCGACGGCGACGCTCATGCGGTCGCTGCCCGCGGCAAGATCGGCCCGGAGGCGGCGGGCGCTGGAGGCGCAGGTGGCGCTGAGGTAGGCCTCGGCGGCGAGGTAGGCCTCGCTGCGGCTGAAGGAGTCGGGGGCGTACTCGTCGATGGAGATGGTGACGTAGGGGGACACGGCGCAGAGTAAACGGCGGGAGAGGGTGGTGAGGTAGCTCTCGAGCTGGGCGGGGACGTACTGCTGCACCATGGACCAGAGGAAGATGAGGCTGGCCACCGCCGACCACAGCCCGGCCCAGCCGTAGCCGTGGGCGCGGCCGTCGCCGCCGATCATCTCCATAGGTACGCTCTGTGCTGTACTGTTCTGCACTT
>DTR83139|c0_g2_i1
GGGCCTTGAGCTCCTTATACTCCTGGCAGAGCGCGCAGGGCTCGCAGCAGAGGTGGACGAGGCAGTCGCAGCAGGGCGCGTCCGGGAGCGCGAACTGGGCGCGCATCTTGGCGCGGTGGGTGCAGGAGTAGATCCAGTGGCACCCCGTTAGCGACGCCAGCAGCACGTACAGCGCCCCGCTGGTGCAGCACGACGTCGCCCCCTTGTCCACGATCTCCGCCACCCTCCCGAACGTGATGCACGGGCAAAAGCACGTCAGGCAACAGAGGCCGGTGTCGTCGAAGCAGTCGAAGAGGCCGGTGGACCATGCGACGGAGCCAGCGGAGTTCATCTTGATGGATCGAACGGAGAAAGATTTGAGGGTTTAGTGAGAATGTCGAGCTAGCTGTGAGA
>XATR869968|c3_g1_i2
GTGCATGTATTACCGGGTCCCAGTATCAAGCTAGAGTAAAGCTCCATGGGGTCTTTCCGTCCTGGCGCGGGTAACCAGCATCTTCACTGGTATTTCAATTTCACCGGGTGCATTGTCGAGACAGTGCCCAAATCATTACGCCTTTCGTGCGGGTCAGAACTTACCTGACAAGGAATTTCGCTACCTTAGGACCGTTATAGTTACGGCCGCCGTTCACTGGGGCTTCAGTTCAAAGCTTCGCTTACG
>SL-TR8301|c3_g1_i1
GGCGCGAGACAACTCTCTCTAAGGAACTCGGCAAAATAGCCCCGTAACTTCGGGAGAAGGGGTGCCCCCTCACAAAAGGGGGTCGCAGTGACCAGGCCCGGGCGACTGTTTACCAAAAACACAGGTCTCCGCAAAGTCGTAAGACCATGTATGGGGGCTGACGCCTGCCCAGTGCCGGAAGGTCAAGGAAGTTGGTGAACTGATGACAGGGAAGCCGGCGACCGAAGCCCCGGTGAACGGCGGCCGTAACTATAACGGTCCTAAGGTAGCGAAATTCCTTGTCGGGTAAGTTCCGACCCGCACGAAAGGCGTAACGATCTGGGCACTGTCTCGGAGAGAGGC
>XATR533964|c0_g1_i1
AGTTTGTACAGATTTCTAGTGACGAACAAAGATCAAAAGCAGCCTTACATTACATCCTGACGCTGAAGCGGTCTGCTATTCTACCGGGTGCAGAAGGCTGAAGCGATCGCACGATGCCGGCCCGCTACTAAACTAGGAGATGCACCGCAGCGAGTGCAGGGACGCGGAGGTGTCCATGGACGCGGCGTCGAACATGCAGCGGCGGTCGTCGGCCTCGATCCCGTAGTCCATGAGCGGGCGGCGCTCGAGCTCGTCGTCATGCCGGCGCGCGCACTCCGGGACCTCCAGCTCCGCCTTGTCGACGTGCGCCCACAGGTACTCGAGCCTGCTCATGTACCTCAGCTTCTCGTACAGCCCGGAGCTGAAGAGGAAGCGGCCGACTGTGGCGAAGAAGAGGCGGGCCTGGATGCCGGGGTGCACGAAGTAGACGGCGCGCAGCCGGTCCCTGGCTGCGGCCGGCAGGGACTCGTAGGCCGCGCGGACGGCGCCCAGGCCGGGGAAGTTGTCGCCGCGGTCGACGAGGGAGTGCAGGTACACCACCACGAACTCCCGCTCCCCGAGCTCCGGGAGCACCCGCCGCCGCAGGTACGCCCTCAGCGCCTCCTCCGCCCGCCCGCCCAGCGCGCGCGCGGGGAAGCACTTGCCGACGATCGTGACGACGGCGCGGCCCCGCCTGTCGGCGCCCCGCACGGTGATCGCCCGGCTGCGCTCCAGCAGCAGCTCCGGCTCGGCTGTCACGTCCTTGCCCACCATGGT
>SL-TR38279|c0_g2_i1
GCATCCATCACATCGTGCATGGTCACCATGTTGTCGCGCTCCCCGAGGATGCCTGACCGGACGCGGCGCAGCTCCTGCATATGCGCGCCGACGCCGAGGATCAGGCCAAGGTGCACGCAGAGCGTCCGGACGTAGGTCCCCGCCTCGCAGGAGATCCGGAACACGGCGAGGTGGCGGTCCGGGTCCTGGTTGAGAACCTCGCTCTCGTAGATGGTCCGGACCCTGAGCTGGCGCTTGACGGCGGAGATGAGCGGCGGGCGCTGGAAGACGG
>DTR67098|c0_g1_i1
GGAGATCACCGCCATGTGCTTCCGTGGCCCCTCCGAGACGCATCTCGACTCCATGATCGGGCAGGCGCTCTTCGGGGATGGCGCCGCCGCCGTGATCGTCGGCGCCGACCCCGAGGTCCCCGCGGAACGGCCGTTGTTCCATCTGGTATCTGCCAGGCAGACCATACTCCCGGACACGGACGGCTTCATCGAGGGCCATCTCCGGGAGGCCGGGCTCACCTTACACCTCCACAGGGACGTGCCGATGGCCATCGCGAAGAA
>SA-TR76604|c0_g1_i7
CGGGCGTCTGCGACGATGACGCCGGCGGTTCTGGCGGGGAGGACGCACTACGAGGTGCTCGGGGTGGGCGCGGGAGCGAGCAGGGGGGAGATCAAGGCGGCGTACCGGCGCCTGGCTAGGGAGGTGCACCCGGACGCCGCTGGCGGTGGTGGTGGCGGAGACGAGGGGTTCATCCGGCTGCACGCGGCCTACGCCACGCTCGCCGACCCCGACCAGCGCGCGCGGTACGACCGGGACG
>GTR169814|c0_g1_i1
TGCAGATCTGGATCGCAAAGATGTGAACTTCGATTTGATCAAGGTCGAAGGAAAGGAAGGTGGCCGATTGGAAGATACGATGCTCGTGCGGGGGATTGTGCTGGACAAGGAAATTAGTCATCCGCAGATGCCCAAAGTGCTTAAAGATGTCAAGCTTGCAATTCTCACGTGCCCGTTTGAGCCTCCAAAGCCGAAAACCAAGCACAATGTGATCATCACAACACCAGAACAGTATTCTGCATTGTTCGAGCAAGAGCAGAAGTATTTCGTCGACATGGTGCAGAAATGCAAAGACAGTGGTGCTACGCTGGTCATTTGTCAGTGGGGCTTTGATGATGAAGCGAACCATCTTTTGTTGCAAGCTGGTCTTCCGGCTGTCCGTTGGGTCGGCGGTGTGGAAATTGAGTTGATTGCAATTGCTACTGGAGGTCGTATTGTTCCTCGGTTTGAAGAACTGAGCAAAGAGAAGCTTGGATCGGCTGGTCTCGTACGAGAAATTGAATTCGGCACTAGCAAAGACAAAATGCTTGTGATTGAAGGCTGCCCGAACTCCAAGGCTGTCACAGTTTTCATTCGCGGTGGCAACAAGATGATTGTTGACGAGGCTAAACGCAGTATTCATGACGCCATTTGTGTGACTCGCAATCTCGTTCGTGATAATCGTATCGTCTATGGCGGCGGCTCTTGCGAGATCAGTGCTGGCATTAAGATCGAGCAGGAGGCAACGAAAGTTGCCGGCATTGAATCGTATGCCATGCGCGCCTTTGCCGATGCTCTGGAGGTCATCCCGATTGCG
>XATR909861|c7_g1_i1
GCGATGGGCTTTGTTTATTGCTCTTTTTCAACAGAAACACAACACTTTTCAACCACCCATTCTCTCTTTTTGTTTTGTTTTTTTGTTATTTAACCAGACATCTCGTCAGCGTTCTCTGGCACGCCCTGTGCGGCGGGCTTGCTGCCTCCGTCCTTCTTCTTGGAGATGCCGCTCACAATGTCGTCCACACGAAGCAGCAAGCACGCCGATTCTATCGCCGTCTTCAGTGTCTGTGCTTTCACTTCATAAGGTTCCCAAATGCCGAGCTGGTGCATATCAGCGATCTTGCCGTTTATCCCATCAATCCCCCACGACCAGTTCTTCTCCTGGTCCTGCGCGTGCTTTGCGCGGAGCTCCGTGAGCACGCGGACGACGTCGGCGCCACAGTTCTGCGCCAGAGTGCGCGGTATGACCTCCATGGCGAGGGCAACAGACTGGTACGGCCACTGGCGCACTCCCTCGACAGACTTGGCCTTCTGCATGAGCGCGTGGCTCACAGCCATCTCGCACGCGCCTCCGCCAGGCACCAGCCTCGCGTCCATCATCACGTTGCGGGTCACTGCTATCGCGTCCTGCAAGTTTCGCTCCACCTCGTTGAGGACGTCCTTGTTTGCGCCGCGCAGCAGGATTGTGCAGGCCTTGGGGTTCTTGCACTCCGTTATGAACGAGAAGTACTCGTCGCCCAGCTTGATCACGTCAAAGAGACCCGCCCCTGTGCCAATATCAGACTCCTGGATCTCGTCGGTGCGGTGGACGATGGTGGCGCCGGT
>GTR92874|c0_g1_i1
TCATCGCCATCGCCACGGGCGGCCGCATCGTGCCGCGCTTCAGCGAGATCACCAAGGAGAAGCTGGGCCACGCCAAGATGATCCGCGAGCTCTCGTTCGGCACGACCAAGGACAAGATGATCGTCATCGAGGGCTGCAGCAACAGCAAGGCCCTGACGATCTTTGTCCGCGGCGGCAACAAGATGGTCTGCGAGGAGGCGCGCCGCAGCATCCACGACGCGCTCTGCGTCGCGCGCAATTTCATCCGCGACAACACGGTCGTCTACGGAGGCGGCGCGTGCGAGCTCGCGTGCTCGGTGGCCGTCGAGGCGGCCGCGGACAAGATCCCCGGGCTCGAGCAGTACGCCGTCCACGCATTCGCCGAGGCCCTCGAGGCCGTCCCGCTCGCCCTGGCCGAGAACTCCGGCCTCGCGCCGATCGAGACTGTTGCCGCCGTGCGTGCGCGCCAGATCAAGGAGAACAACCCGTTCCTCGGCATTGACTGCAACCACGTCGGCACGAGCGACATGCGGGTGC
>XATR898864|c1_g1_i1
CTCGCCTCCTCTCTTCCTCTGTTCTCCTCGCTCTAAAATCCGCCTCTCCCTTGTCATTTCCTTTCCCCCTTCCCAAGAAACGACCAAAGCTCGCCTCATCTCACCTCACCTCGCCTCGTAGCTTCGAAGCACCTCGGCTCCCGCGCCATCTCGTTGCCCCGCCATGTATCGTGCGGCCGCCAGCCTCGCCTCCAAGGCTCGGCAAGCCGGGAGCACCGCTCGCCAGGTTGGAAGCAGGCTTTCCTGGAGCAGGAACTATGCAGCCAAGGACATCAAGTTTGGTGTCGAGGCCCGTGCTTTGATGCTGAGGGGTGTTGAGGAGTTGGCCGATGCAGTGAAAGTGACAATGGGTCCTAAGGGACGCACTGTCATTATTGAGCAGAGCTTTGGTGCACCAAAAGTCACAAAGGATGGTGTGACTGTTGCCAAGAGCATTGAGTTCAAGGATAGAATCAAGAATGTTGGTGCAAGTCTTGTAAAGCAGGTTGCTAATGCAACTAATGATACTGCTGGAGATGGTACCACATGTGCTACTGTTTTGACAAAAGCGATATTTACCGAGGGTTGCAAGTCTGTGGCGGCTGGAATGAATGCAATGGACCTAAGGCGTGGAATCTCAATGGCGGTTGATGATGTTGTGACAAACCTAAAGGGCATGGCTAAAATGATCAGCACCTCAGAGGAAATAGCTCAGGTGGGTACAATATCAGCAAATGGGGAAAGAGAAATTGGTGAGCTGATTGCTAAGGCTATGGAGAAGGTTGGGAAAGAAGGTGTAATCACCATTGTGGATGGTAATACCCTTTATAATGAGCTTGAAGTTGTGGAAGGCATGAAGCTCGACAGAGGTTACATCTCTCCATATTTCGTTACCAACCCAAAGACCCAGAAATGTGAATTAGAAGACCCCTTGATCTTGATACACGACAAGAAGATTACAAACATGCATGCAGTAGTTAAAGTGTTAGAGATGGCTCTGAAGAAACAAAAGCCTCTGCTGATTGTTGCAGAAGATCTAGAAAGCGAAGCATTGGGCACTTTGATTATTAACAAGCTTCGTGCAGGCATTAAGGTCTGTGCTGTGAAAGCTCCTGGTTTTGGGGAGAACAGGAAAGCAAATTTACAGGACCTTGCTGTCCTTACGGGGGGAGAAGTCATATCTGAAGAGATAGGGATGAACCTTGAGAACTTTGATCCTCAGATGTTAGGTACCTGCAAAAAGGTGACTGTTTCTAAGGATGACACTGTTATTCTTGATGGAGCTGGGGCCAAGAAGAGCATTGAAGAGAGAGCAGATCAGATTCGATCAGCAATTGAGCAAAGCACTTCTGATTATGATAAGGAAAAGCTGCAGGAGCGGTTGGCAAAGCTTTCTGGAGGTGTTGCTGTTCTAAAGATTGGAGGAGCCAGCGAAGCTGAAGTTAGCGAGAAGAAAGACAGAGTTACAGATGCACTCAATGCTACTAAAGCTGCTGTTGAAGAGGGTATCGTTCCAGGAGGTGGTGTTGCACTTCTATATGCATCAAAGGCTCTGGATAAACTGCAGACTGTAAACTTTGATCAGAAGATCGGAGTACAAATCATTCAGAATGCTTTGAAGACACCAGTGTACACCATTGCTTCCAATGCAGGTGTAGAAGGGGCAGTGGTTGTTGGTAAGCTTTTGGAGCAAGATAACACTGATCTTGGATATGATGCAGCTAAAGGCGAATATGTGGACATGGTGAAGGTGGGTATCATTGACCCACTAAAGGTGATCAGAACTGCCTTGGTGGATGCTGCTAGTGTATCATCTCTGATGACCACCACAGAAGCTATCATCGTAGAGATTCCTAAAGAGGAGAAGGATGCACCTGCAATGGGCGGCATGGGTGGAATGGAGTACTAAGCCATCATACACACGATATATGGAAGCAGTCTGGGACATATTAACTAGGTTTTTGTTTTGTTTTGCGGTGTACACCCATCTTTGATGTAATTCTAGTGTTATCGGTGGGGGTTATTTTCGGACAATTTTGCTCCTGCGAGGACGTAGTATAATCTCAGTTCCAAACAGAATTAGTGTTGGGATGAAATAAAGGTAGTTCTGCAAGTAGTTCTTATGACACCTTATGCAGAAGATCTAATGTTAAAAGAGTGCACTTTGTGACGAGGTTTTTCTTTGTTTTATTTCAGCCTTCCATATATAAGTTTGTGGAAGCAGCAGATGCACAGATGTAGAGCGTTGTGATTTCCTACATTGCGATTTTCAACTTGCGTTCGAAGTTAGTT
>XATR314602|c0_g1_i1
GAACCAACAACCTGCAAGATATTGCTGTTCTTGTTGGAGGACAGATTGTCAGCGAAGAAACTGGACTCAAATTGGAGGATTTGGAATTAGAAGACCTCGGATCCGCTAAGAAGATCACTATCACCAAGGATGATACCCTCATTTTGGACGGTGCTGGCAAGAAAGAATCAATTGCTGAGAGATGTGATATGATCAGAAAAGCTGTTGAACAATCCACAAGTGATTATGACAGAGAGAAGCTCTCTGAAAGACTTGCAAAATTGTCTGGTGGAGTTGCTGTCATCAAGATTGGAGGGGCAAGTGAAGTCGAAGTGAATGAAAAGAAGGACAGAATTACTGATGCTCTTCACGCCACAAGAGCTGCAGTTGCTGAAGGAATTGTTCCTGGTGGAGGTTCTGCTCTTCTCTATGCTTCCAGATCTTTGG
>SL-TR13208|c0_g2_i1
GACAAGCTGGATTCAGAGCAGAAGAAGATCAATGTTATTTATGTCCCAGTATCCCACTCAGCAAACTAGTAGCTGATGTTTCCACTTCTATGGTAGGACCAACACGAGAATGCAGAATAATGTTTTACCTCAGAGTTGATGTCGATGCCGATTTCGTCAAGAACCTGGCTAACTAGCTCTTCTGTTTCTTCCTCCTCCTCATCGCCCTCCAAGGCGTCATCAATAGCATCACCCATCACCTCGCTAACCATCTCCATCTTCTCGTTTTGCATCTCAAAGTCACGCATTATCTTCTGTAGTGCCGGTAGATTCATCTGCCT
>ETR39937|c0_g1_i1
CGTGGCCGTGGCACTGGCACTGGCACGGGTGGCGCTTCCGCGGCCGCCGCAGCCACATCTCGTCCATCGTCTCGAAAGACGCGTACGCGTACATGTTCCTGCACAAGGACGACGCCGCCTGCCCCGCCAAGAACTTCTACAACTACTCCTCCTTCGTCGAGGCGGCGGAGCGTTTCCCGGAGTTCGGCAACACGGGCCGAGACGACGAGACGCGCCGGCGCGAGGTCGCCGCCTTCCTGGCGCAGATCTCCCACGAGACCACCGGCGGCTGGGCCACCGCGCCCGACGGGCCCTTCGCGTGGGGCCTCTGCTTCAAAGAGGAGATAAGCCCGCCAAG
>GTR50993|c0_g1_i1
GTTTGTTATTCCATACGGTTTCAGTCGAAAATCAATCCAGTACATCCAAAGAGGCTAATTAAGGTTTGACTAGCTAGTAACCGGTAGCATTAGCGAGAAGCGCTTGCGCCTGCGTCTCGTACTTGAACCCTTGCTTCTTCGACAGGTCTGCCGCCCAGATGAATATGCCGTAGAGCTTGCCCTGCGATTGCAGAGCCTGGCAAGCGCTCAGCGCGGTGCCGACCGGCACCGACGTGTTGCTGCCCGCCGTGCTGAAGCTTGCCAGGAGATTGGCTCCCGGGTAGTTGAAGATCTGCTCGTCGAAGAGGCTCACGTACCGCTCGGCGGTGGTGCTCGCGGGGTAGGCGTAGAACTGGAAGTTGACGTAGTCGATGGCGCCGCCGTACGCCGCCCACAGCGTCCGGTAGTACCGCTGCACCGTGGCGTTGCCGTACGGCGCGATGGACGCGAACTTGATCACGCCGGTGCTCTTGAGCGCCGTGATGAGGCGGCCGGCGCACTCGGCGAAGGTGGCCGGGTCGACCTGGAACCTCTCGTAGTCGATGTCGATGCCGTCCAGGCCGTACTTCTGGATGATGCCGGTCAGCGACTCGACGGCGTTGCTGACCCATGAGTCGACGCAGGTGACGTTCAGGAACACGGGGCTGCCGCTCACCGTGTCGCCGCCGAGGCTGACGGCCACGCGGACATTCGGGTTGCGCCGCTTGGCCTCGGCGATGGCGGCCGCGGTGAGCACCGACTCCTGCCAGAAGACGTTGAACCGGCCGTTGGTCGGAGACGGGGGCTCCGTCGCGGTGGTGTAGTCGATGACGAACGCGAGGACGTAGTCGAACCGGACGCGTGGGTCCACCGGCACGTCCGCGAAGGTGACGTTGTTGTAGTTGGCGCCGATGTAGTCGCGGAAGAGATTGGAGTTTCCAGCTGCCGCGGTGGCCATTGCTGGAGCGTGGAGATGGAGGGCGAGGAGAGCAGTGAGAAGAGCGGCGGTAATAAGCTTTGAGGAGCCCATTGGTCGTTTGCTTTTGCAG
>HTR55390|c0_g2_i1
CCTGGACACGCGGAAGCGGGAGGTGGCGGCCTTCTTCGGGCAGACCTCCCACGAGACCACCGGCGGCTGGGCCACGGCCCCCGACGGCACCTACGCGTGGGGCTACTGCTTCAAGCAGGAGCAGGGGTCGCCGCCGCCCACCTACTGCGACGGCGGCGACTGGCCGTGCGCGCCGGGCAAGTCGTACTACGGCCGCGGCCCCATCCAGCTGACCCACAACTACAACTACGGGCTGGCGGGGCGCGCCCTCGGGCTGGACCTCCTCAACAACCCGGACCTGGTGACGGCGGACGCCACGGTGGCGTTCAAGACGGCCATCTGGTTCTGGATGACCACGCAGTCCAACAAGCCCTCCTGCCACGACGTGGTCACGGGGCGGTGGACGCCCACCGCCAGGGACAGCGCCGCCGGGCGGGTCGCTGGCTACGGCGTGATCACCAACGTCATGAACGGCGGGCTGGAGTGCGGCAGCCCCGGGCAGCCCGACAAGGTGGCCAACCGGATCGGCTTCTACAAGCGCTACTGCGACATCTTCGGCATCTCCTACGGGAATAACCTCGACTGCAACACCCAGCAGTCTTTCAACGTCGGCTTCTCTGTCTCCGGCGACTCACCTGCAGCAGCAGGGATCGCGGCGCAGTGACACCAGGCGCAGATTCTGAGTCATCTATGCGTAAATAATCTGGAGCAGTACGTGCTCTACATATGAGTAAATAAATGGATGGATACTCTTCCCATTAATTGTGTGTATGTAGGAGCAGGTATATGTATGTGCATCGCTCCACGCAGATGTTGAAGGTGA
>Lisotig22192
cgatcgcgtgggagCGGCGGGgATCTTCATCCCGGAGCTCCTGACCAAGATCGGCATCCTCAACACGCCGTCGTGGTACACCGCCGGCGAGCAGGAGTACTTCACCGACACCAccacg
>CTR36744|c1_g2_i4
AACCCTCTCACTCGAATTCAAAAAGACTGAAGCAAATTACAAAATAAAACTTCGCTCACTTTCCGGGAACGAAGTTGGTGGCGAAGGCCCAAGCGTTGTTGTTGACTGGATCAGCCAAATGGTCAGCAAGATTCTCCAAAGGTCCCTTACCAGTGACAATAGCTTGAACAAAGAATCCAAACATAGAGAACATAGCCAATCTTCCGTTCTTGACCTCCTTCACCTTCAACTCCGCGAAAGCCTCTGGGTCGGTAGCCAAGCCCAATGGGTCGAAGCTGCCTCCTGGGTAGAGCAAGTCCTCGGCCTCTCCCAAGGGCCCGTTTCCTGCAACTCTGTAACCTTCAACGGCTCCCATCAAGATCACTTGAGTAGCCCAAATAGCCAAAATGCTCTGAGCGTGAACCAAGCTTGGGTTTCCCAAGTAGTCGAGTCCTCCGTCGCTGAAGATCTGTGAGCCAGCCTTGAACCAAACCGCCTCTCCGAACTTGACTCCATTCCTGGCCAGCAACTCCGGGAAGACGCAGCCTAGGGCTCCGAGCATGGCCCACCTGCAGTGGATAACTTCTAGCTCACGGTTCCTTGCGAATGTCTCGGGATCGGCTGAGAGACCGGCTGTGTCCCACCCGTAGTCTCCTGGGAACTCTCCGGTAAGGTAGCTCGGTGGCTCGCCGGAGAATGGACCCAAGTACTTGACTCTCTCGGCTCCGTACCATGGGCTGCCTGATGGTCCCTTTGGCTTGGCCACGGTCTTCCTCATTGTCACACGGCCACTTCCGAGGACTTCTGATGCCGCTGGAGAAAGTTTCACGGCCTTTCCGGCGAAGGCAGAGGAGGAGAGAGCCATTGTCGAGGCAGCCATTGCGGTTGAGTGCGGAGTAAAGTAAAAACGTTTATTAGTTGTTG
>ATR6024|c0_g1_i1
ATGGCCTGGAGGGACATCCCCAGGAAGGCGAGCATGGCGAGGCGGCCGTTCTTGATCTCCTTGAGCTTGAGCTCCTTCATCTCCTTCTCGCTCTTGGTGCCGAACCCGAGCGGGTTGAAGATGGGGCCACCGGGGTAGGCGGGGTCGCCGGAGCCTCCGAGGAACTTCTCGAGGCCCAGGAAGTACTGCTTCCCCATGGAGCCTGGGTTGTACCAGTCCTGGAGCCTCCGGTGCTCCGCAAACCCGATCAGCGCCATCTCGAACACGAACAGCGTGTAGGGGTCAGCCCAGTACTGGTAGGTGCCCGCTGGTGGGATCGCGCCTGCCTGGAACCATGGGATCGCCGTCTCCGCCGGGACCA
>CTR36744|c1_g3_i1
TGTGAACCAGCCTTGAACCAAACAGCTTCTCCGAACTTCACTCCGTTCCTAGCCAAAAGCTCAGGGAAAACGCAGCCTAGGGCTCCAAGCATGGCCCATCTGCAGTGGATAACTTCTAGCTCACGGTTCCTGGCGAAGGTCTCGGGGTCAGCGGAAAGACCGGCGGTGTCCCATCCGTAGTCACCGGGGAACTCTCCTGTGAGGTAGCTTGGGGGCTCTCCGGAGAATGGACCCAAGTACTTGAC
>SL-TR52233|c2_g8_i1
CGGCGAGTTTCCCGGTGACTATGGGTGGGACACCGCCGGGCTCTCGGCCGACCCCGAGACCTTCGCCAAGAACCGGGAGCTCGAGGTGATCCACTCTCGGTGGGCCATGCTCGGCGCGCTCGGTTGCGTCTTCCCGGAGCTGCTCGCCCGCAATGGCGTCAAGTTCGGCGAGGCTGTGTGGTTCAAGGCCGGCTCCCAGATCTTTAGCGAAGGAGGCCTTGACTACCTCGGGAACCCAAGCCTCGTCCACGCGCAGAG
>SL-TR85108|c0_g1_i12
GGAAATGTCGTTGCGGGGTCAAGTTTTGTTGACGAATCAATGCTTACTGGAGAATCCTTGCCAGTAGCCAAGGAAATAGGACGTCCTGTATTTTCTGGAACTGTGAATTGGGACGGGCCTCTAAAGATCAAAGCTACAACTACTGGACCATCGTCAACAATTGCCAAGATAGTCCGTATGGTTGAAGACGCGCAAGCACGTGAAGCCCCTGTTCAAAGGCTTGCAGATTCAATTGCAGGGCCATTTGTCTATACTGTTATGACGTTGTCTGCAGCAACCTTTACTTTCTGGTACTACATGGGCACGCACATATTTCCAGAGGTTCTTCTAAATGATATTTCTGGCCCTGATGGGGACTCATTGCTTTTGAGTTTGAAGCTTGCAGTGGATGTACTAGTTGTTTCCTGTCCATGTGCACTTGGATTAGCTACGCCTACAGCTATCTTAATAGGAACTTCCCTGGGTGCTAAAAGAGGGCTACTTATCAGAGGTGGTGATGTTTTGGAGCGTTTGGCTGGGATAGATGCAATTGTTCTTGATAAGGTATATGATTTCATTTTTATAATCATTTCCCAACCAAATTTATGTATCTGTAACACAAATAGCTTGTATATGATCTTAGACAGGGACGCTGACGAAAGGA
>BTR16233|c0_g1_i1
AAGCAAAGGTGGTGTGCGATCGGGAGCGAAGTACGTGTCACCAACATGTGCAATCTCCTCTACTAGGCCAGCATCACAGCCTAGATTTATACAGCACAAGAAGGAGGCCTTCTGGTTCTACAGGTTCCTTTCCATTGTGTATGACCATGTCATAAACCCGGGGCATTGGACCGAGGACATGAGGGATGATGCGTTGGAACCCGCTGAACTCTACGGCAATGAGCTCAAGGTTGTTGATGTTGGCGGTGGAACTGGGTTCACCACCTTGGGTATTGTCAAGCAT
>HTR42877|c0_g1_i2
GATTTTTTATTGAAGAATCACGGACCTACTTTGCAGTCCAGCACAGTCGAGCAGCAGAGTACTCTCTCGGTCACAAAATTGCTTCTAACTTCTAGCAGGTTAGCAAAATCTTGTTACATGAAAAATACTAATAACAAGGCCAAAAACTTTAGAGGATGTACATGAGAACAACGGTTCTTTCTCCAAGATCAAAATCTATGGGAAAATGGCTTCAACAAACGCCTCTGCATCAAAAGGCTGGAGATCTTCCACCCCTTCGCCGACACCGACAAATTTCACTGGGATCCCAAGTTCATCTACAACACTCACCACGCATCCACCACGAGCAGTGCCATCAAGCTTCGTCAGGATGAATCCTGTGATTCCGACAACGTCATTGAACTCTCTTGCTTGCTGCAGCATATTCAAGCCAGTTGTGCCATCCAGAACCAGCAAGACCTCATTAGGAGCACCAGGAAGGGCTTTAGCCATGACTTTCTTGCAAGTAACCAGCTCTTCCATCAGGCCATAATTCGTATGAAGTCGTCCAGACGTATCGCATAGAACAATATCAAATCCTTCACGCTTCCCACGTTTCACTGCCTGCGAAAGAACTGATGGAGCTTGTGCCTTCTTATCTTTATCGATAACAATCTCTGAGCCAGTTCTCTCGGCCCAAACTTCTAGCTGGTCACGAGCTGCTGCTCTGAAGGTATCACCTGCTGCCATCAATACCTTTGCTCCTTCATTCTTAAATCTGTGAGCAAGCTTTCCTAGCGAGGTCGTCTTTCCACCTCCATTCACTCCCACAATCATGATGACCGCCGGCTTCCTGAAGCCGAGCTTCAGCTCAGTGCTGATGCCCTTGCTCGTCAGCAGCTCAAGGATGCATCTTTTCAGCGACGCCTTTATCTCGGCCCCGGACTTGAGCTTGCCGTCCCGGATTTCGTCGCGGAGCGTGTCGACGATCCGGAAGGAGATCTTGGGCCCGAAGTCCGACACCAGCAGCGCCTCCTCGAGGTCGTCGAGGACGCGGTCGGTGTCGGCGAGGTTCCAGTAGGTGAGGAGCTCGTCGACGACGGAGAGGTTCTCGCGGGTCTTGGAGAAGCCGGAGAAGAGCTTGTCGACGTCGCTCTTGGCCTTCTCCTTGATGAGGCGGCCGAGGCGGGTGAAGAAGCCGGCCTGGCCCGCGGCGGCCGCGCAGCGGAGGTGGGCGGCGCCGCGGCGGCGGCCGGAGGGGGCGTGCTGGGAGGCGGTGGCCGGGGAGAGGAAGGGGAGGACGTGGGAGGGTGCCGCCATTCTTGGGCGCTGCTGCGGTGCGGATACGAGCAGCGATGGGTGGATAGAGCTCAGCCGCGCCCCCGGCCAAATGGTGTACTGCTGGA
>XATR217815|c0_g1_i1
AAGAAGCCGAACATGGAGAACATGGCGAGCCGGCCGTTCTTGATCTCCTTCACCTTGAGCTCGGCGAAGGTGTCGGGGTCATCGGCGAGGCCGAGCGGGTCGAACGCCTCGCCGGGGTAGAGCGGGTCGAGGCCCTCGCCGGCGGGGCCGCCGTTCACGCGGTAGCCCTCAATGAGGCCCATGAGGACCACCTGGCAGCCGAGAATGGCGAGGATGGACTGCGCGTGGACGAGCGAGGGGTTGCCGAGGTAGTCGAGGCCGCCCGACGAGAAGATCTGCGCGCCGGCCTTGAACCAGACCGCCTCGCCGAACTTCTGGCCGTTGCGCGCGAG
>SA-TR86820|c1_g1_i1
ACTTCTGCTATCTCCTCCACCTCCCATATACTTGAAACCTGCCCACAGCCTTTAAACGGAACTCCTTTATCCCTTGAACCCCAAAACAGGACCTCATCAACCCCTGGAAATTGGAGACCTAAGGTGGCAGCTTCCTGGGGTGTACTGGCCAGATAAACTGATGCCCAGTTACTACTTCCAAAAGAAGTTTCGGTACACTTCTTAGACTTAATAATCTCATTGAATGAATTCCAACTTTTCTCATGGCACTGTAGAGAATCAACATCACCAACAGGAACATTTCCTGCAAGAAAGCCACTAGCACCTTCCTCCAGAAGCCTTCCGTGTTTTCTCCTTACAGGTCTACAAGACTGGAGGTATTCATCAGCTTTTCTGATTGATTTATTAGCTTCTTCAGGAACTTGAGAACCAGCCCAATGAGTCCTATTTTTCCATACTTCAGTTTCACAAACATTTGAGGCTTCACTTTCTATTGATTTATAAAGGCTGGGAAGTTCAACGCCAGCAGCATCAAGTTTTTCCAACA
>XATR565819|c0_g1_i1
CAACAGCTGAAACTTGCCACACTGTTCTAGGAGCTTATCAACAGGTGGATAGAGACTGTTTGAGTCGTATGCAGCATTGAAAAGATCAGGGTGGGCACAATTTTTTCTCAGCTGAATGAGTAGACTATTTATCTTCGTCTTGATGCCGGGTCTCCGCAAAACAATTTCTGTGTTCTCATGCAAGTAGCTGTCGAATGTATTCTCAATCAAGTGATTCTTGATTTGTTTCTGATGTTCAGTCATGTTGGCATAAATGATAATCTCTTTCTTTCGTGGAAGCATGTGTTCCACATCTTCCTTCATCCGCCTTAGAAGGAATGGACGCAAAATGGCGTGAAGCTTTGAGATAACATGAACTCTTTTCTTCTCATCAGTTTCTTCCTCCTGTTCGTCGTCTCCCTTCCCAGAAAAGTCAAACCATG
>ETR61026|c3_g1_i1
AGAAACTGATGAGAAGAAAAGAGTTCATGTTATCTCAAAGCTTCACGCCATTTTGCGTCCATTCCTTCTAAGGCGGATGAAGGAAGATGTGGAACACATGCTTCCACGAAAGAAAGAGATTATCATTTATGCCAACATGACTGAACATCAGAAACAAATCAAGAATCACTTGATTGAGAATACATTCGACAGCTACTTGCATGAGAACACAGAAATTGTTTTGCGGAGACCCGGCATCAAGACGAAGATAAATAGTCTACTCATTCAGCTGAGAAAAAATTGTGCCCACCCTGATCTTTTCAATGCTGCATACGACTCAAACAGTCTCTATCCACCTGTTG
>XLTR906647|c0_g1_i1
AGAAAAAACTGCATTGAGGCGTTTCAGCTGGCGCTACATTATTATTGATGAGGCTCATCGGATAAAAAATGAGAACTCTCTTCTGTCGAAGACGATGAGGCTTTTTAGCACTAACTATCGTCTACTCATCACAGGCACTCCTCTCCAGAACAATCTCCACGAGCTTTGGTCTCTACTCAATTTCTTGCTACCTGAGATATTTAGTTCCGCAGAGACCTTTGATGAGTGGTTCCAAATTTCTGGTGAAAATGATCAACAGGAGGTTGTTCAGCAGCTTCATAAG
>XATR961673|c0_g1_i1
AAAAGATTCTTTCCGTGATTCCCCAACTGATCATCCCGATTAAGACTGCTTTAAACACTCGTGATCCCGAGATCGTTTGTGAGATGTTGAAAGTATTACAAAAGCTCGTCGTATCGGGTGAAATGATTGGTGAAGCCTTGGTTCCGTATTATCGCCAGATTTTGCCAGTATTCAACTTATTGAAGAACAAGAATGTTAACATCGGAGATGGCATTGATTATTCGCAACAGAAGAGAAATAATGTTGGAGATCTCATCGACGAGACACTGGAGCTCTTTGAAGTCCATGGTGGTGATGATGCATTCATTAATATCAAATATATGATTCCAACGTACGAAAGCAAGGTAATTCGATGAACGTAACGGGTACAGAAGTATGCCGCCACAATTGCGGCCACGTCGGAAATCGGTCCGGTGGTTTCTGCCAA
>DTR22240|c0_g1_i1
AGGAGGTCGGCCTTGCAGAGAATCAGCCGCTCGGCGGCGCCATCGAGCGCCTTCAGGTGCGCGTTCTTGGGGTCATCTGGGTTCCTGACGGTGCCCTTGACAGTATAGCCCTTCTCCAGCAGCAGCTTGACAAGCCACGACGCGATGTACCCAGCCGCGCCGGTGACGCACACGGTCTGCCCGTTCCCGGCGTGCTGTTCCGCGGCAGCGTTTCCGGCAGCCACGACCTCGA
>ETR8283|c0_g1_i1
AGCGCGTCGGGGAAGCGGACGACGAAGCGCGCGTCGGCGACGACCAGGTCGGAGTAGCCGCCGCGGGTGACGGTGCCGTCCCGGTCGTGGGAGTTGTAGGTGAAGACGATCCTGGAGCAGTAGTTCTCGGCGCCGTCCTCGCAGCTCTCGCAGGCCCGGCAGGTGTTCACCATGCACCCGACGCCCACTCTGTCACCGGCCGCGAAGCCGGACACGTTCTTGCCCACCTCGGTGACCACTCCGGCGATCTCGTGCCCGGGGACGACTGGGTAGTTGGCGTTCTTCCATTCGTTCTTGATGGTGTGCAGGTCTGAGTGGCAAATCCCGCAGTAGAGCACCTTGATGGCCACGTCGCCGTCTCCGGTGTTCCTTCGGGAGATGTGGATGGGCGAGAGGTGGCCGGAGGCGTCGTGCGCCGCGAGCCCGACCGCCTTCCTCGTGTGCTGCAGCTCCGCCGGTGCCGCCATTGATGTCGCGGTGGGCGCCATTGCGGGGTCTCGGGAAGATTCCTCTGTGAGATCGAGCCGGCGACGGAGGACTGACAGAGGGAGCGAGAGCAGGAGTAGAGCAGCCAAGTTGTGGGCGGTGGTGGCGTTGTAGGCAGTATCGCTGTGTGGTGCGGGGCCGGGA
>XATR923709|c0_g2_i7
TTAATACTGAAATCCAGATTTCCTAGAAATCAATCAAACTCATCTGATCAAATCGCTCAGTGCATCGGAGGATCTTAGCACTAGTATCCCGTACGCGGCTACGGCGATCACCTTGTGATGTATGCAACGAAGTCGTCAAGGTCTTTGCTTGAGGAGCCACCTTCTGTCACGGAGGCACGAACGGCCTCGCCGAGCACCTTCGCCCGCTGCCGTAGTGCCATCCCATTGTCAGAGAGCATCGCCTCCTCGATGACCTCCTGGATAGCTTCCGCCGGTATAACCTCACCGTGCTTCTCCCATGGCCTCACAAGGAGGCCGACCTCGAGGTATTTGCAGAGGAACTCCGCGTCCCACGGCTGGTCGGAGTGCATTGGCCACGCGAGGATTGGCTTGCCGTGGCTCAGGCTCTCAATGGTCGAGTTCCAGCCACAGTGGCTCATGAACGCTGCCGTTGCGCCGTGCGCCAGGATCTCCAGCTGC
>DTR124739|c0_g1_i1
AATTAACTGAGTAATACTTTCCCTTTCCGTAGCCAATATCTCTGATATCTCCAGTTCCTGGAAAGTATTCGCCATACTTATGAAATGAGCAAGTCATGACTCTGTCTGTAGTATAAAAAGCTTCCTCCACGCCATCTCCGTGATGTACATCAATATCAATATAAAGGACTCTCTGGTGATACTTCAAAAGCTCGATGATTGAAAGAACAATGTCATTGACATAGCAGAACCCAGAGGCTTCGTTTTTCTTTGCGTGATGCAATCCACCAGACCAGTTAATTGCAATGTCAGCATACCCATGGTTAAG
>GTR295136|c0_g1_i1
ATCTCGGATGTCACCAGTTCCAGGAAAGTATTCCCCAAATTTATGAAAGGAAACCGTCAAGACGCGGTCTGTTGTGTAAAATGCCTCTTCAACTCCGTCTCCGTGATGAATGTCTATATCGATATACAAAACACGTTTATGATATTTGAGCAATTCCAGAATAGCAAGCACGATATCGTTGACATAACAGAATCCAGAAGCTTCTGATTTCTTTGCATGATGCAAACCACCTGTCCAATTCACTGCAACATCAGCGTCTCCATGGTTTAGTTTGACGGCACCACCGATTGATCCTCCAGCTGAGGTTTGGCAGTATTGAA
>GTR370164|c0_g1_i1
GAAATAACTTTACAAGAAATCCGCACACTACCAATCCTTAAACATTTCTGGAAACCACACAGGATCAGTATCGCAGTGGTCGTCAATCATTTCATCCCCTACAATATCGACAAGCCCATAAGCTTTGGCTTCGTCTGCTGACATAAAAATATCCCTTTCCATGTCTTCGGATACAACCCAAAAAGGTTTGCCTGTTCTTAGTGCATAAACCCTTGTGATCATTTCGCGAACTTTGTGTAACTCTTCTACTTCTAGTAAAAATTCTGGTGTCCTTGCCCGATAATAAGCACTAGCAGGTTGGTGAAGCATAATCCTCGCATGAGGGAATGCTATACGCTTGGTGGGTTCTCCTCCAATCAGAACTAAAGACGCCATGGACGCAGCTATTCCGAGGCATATTGTATATATATCTGGTGTCACCGTTTGCATCGTATCAAAAATCGCCATTCCTGAGATTAACCACCCGCCTGGGGAGTTTATAAACAAAAAAATATCACTAATTCCATCTTCTATACTGAGATATACCATGAGACCCGTAATATGATTCGTGATCTCGCAACGAATCTCTTGACCTAAAAAAAGTGTCCTTTCTCGATACATAACATTGTATAAGTCAACCCAAGTCGCTTCTTCATCTCCGGGAATCCGGTAAGGTACTTTTGGAACACCAATGGGCATATTAGATTAATATTATTAAATTTAAGTAAGAAAACTACA
>XATR177578|c0_g1_i1
GAGATGACTACAAAATTAAAGTTTGGAATTACAAACAACGTAGATGCTTATTCACATTATTGGGGCATCTTGACTATATCCGAACTGTTCAATTCCATCATGAATATCCTTGGATTCTCTCCGCTTCAGATGACCAAACGATACGCATTTGGAACTGGCAGTCAAGAAATTGTATCTCTGTTTTAACAGGCCACAATCACTATGTTATGTGTGCATCATTCCATCCAAAAGAAGACCTTGTAGTATCAGCATCTCTGA
>XLTR925690|c1_g6_i1
TAAATTCATTGTGTAAAATAACTCGTAAATTCATTGTGCCAGAATTGATCACTGATCAGGTGTGATCAGTCTCATCCGTCTAAGAGACTGATCCGGTGCGATGAGTCTCATCCGTGTAATATTTTGGAATTCCTCTTCCAACTCGTCCCAGAATGGGCGTTATGGCAAAAAACAAGAAGAAAAAGACAGAAGAAATTTGTCCAATAGTAACAAATGGTGCCTCCACAGGTTGACATCCGATCCAACCTAGTAGTAAGCAATCCGCCAAAAGCAACCAAAATATTCCTTGGTAAATCGGTCGAAAACTTGAACTACGCACATACATTTCTTTAAAAAAAGGTAAAGCCAAGAGAGATATAAAAACTAGTGCTATTGCGGCTACACCTCCCGCTTTGTCAGGTATACTGCGAAGAATGGCATAGATCGGTAGGAAATACCATTCCG
>XATR574241|c0_g1_i1
ACAGCTTCACACCCTTCTTTGCCGAGCCGGCCGGGATGACCTCAAGCACATTGAACCGCACAGTCCTGGAGAGAGGTCTGCACTCGCCAATAACGACTGAGTCGCCCTCGTTGATACGGAAGGCCGGGGAGGCGTGGGCGGAGACGTTCTTGTGTCGCTTCTCAAAGCGATTGTACTTGCGGATGTAGTGAAGGTAGTCGCGGCGAACAATGATGGTGTTCTTCATCTTGTTGGTCTTGACGACGCCCTTCAGGATACGGCCACGGATCGACACATCGCCGGTGAACGGGCACTTCTTGTCGATGTACTTGCCCTCAATAGCCTCCTTCGGGGTCTTGAAGCCCAGGCCAACCGAACGGAAGAAACGGCCCTGCTTG
>GTR72764|c0_g2_i1
CTGTTTTGATTTTATTTTATATGTGGTTTTATTTTATGGTTTGGCCCATTTACAATCGGCGACCACGACGACCACCCTTTCTTCGTGTGCAATCGTGAGGAACGGGAGTAACATCTTCAATACGACCGATCTTCATTCCAGCTCGAGCAAGAGCACGAAGGGCAGATTGAGCACCAGGACCAGGAGTCTTGGTTTGGTTACCACCCTTAGCCCTCAACTTGATGTGAAGGGCAGTGATGCCCAACTCCTTGCACTTCTGAGCGACATCCTGGGCGGCAAGCATGGCAGCGTATGGTGATGCCTCATCTCTGTCGGCCTTAACCTTCATGCCACCAGTGACACGAGCGATCGTCTCCTTCCCTGAGAGATCAGTAACGTGCACGAAGGTGTCATTGAAAGAGGCGAAAATGTGAGCTACGCCGAAGACGTGCTCTCCCTCCCTGACAGTGGGACCGAGGGTGACAT
>XATR888321|c3_g1_i3
GCTGTTCAAGGCGAGAAGCCCACTGTCGTAAAGACTCACCTCAGAAACATGATCGTCGTCCCCGAGATGATCGGCAGTGTTGTTGGTGTGTACAATGGAAAGACATTCAACTCTGTTGAAGTCAAGCCTGAGATGGTTGGTCACTACCTCGGAGAATTCTCACTCACCTACAAGCCCGTTAAGCACGGTCGTCCCGGTATTGGTGCTACCCACTCTTCCCGCTTCATTCCCCTCAAGTAAACGTTCCTTTTCTACGTTTTCGTTTGCACACTCGAGGAATAAAAAAGG
>XLTR770280|c0_g1_i1
TAACACAGAATGCCCAAAGCACTCAAATCTGTTCAAACTTTTGGTCGCAAGAAGACTGCCGTCGCTGTTGCTCACTGCAAGCCCGGTCACGGACTCATCAAGGTCAACGGTTCTCCCCTTGACCTCATCAAGCCTGAGATTCTCCGCTTCAAGGTTTACGAGCCCATCTTGCTGCTCGGTCAAGACAAATTCGCCAACTTAGATATCCGCGTTCGCGTCAGAGGCGGTGGTTACGTTTCTCAGATCTATGCCATCCGTCAATCCATCGCCAAGGCCATCATCGCTTACCACCAAAAGTATGTTGATGAGGCTACCAAACAGGAGCTCAAAGACAAAATCCTCTCTTATGATCGATCTCTCTTAGTCGCCGATCCTCGTCGCTGCGAGCCTAAGAAGTTCGGAGGTCGTGGTGCCCGTGCTCGCTTCCAAAAGTCTTACCGTTAAATCCCTTGCTACCCCCCAAATCTATCTG
>GTR67499|c1_g1_i1
TGGATCAGTAAACAGCTAAGATGAGATAATCTCTTATTCTCTTCCCTTCTTTCCCTTGTCCTTTCCGGTAGCGTACAAGAAGTTGCTGTGTTCTTGGAATGGGGCTTTGGTGAGCAAGGTATCCTTCCAGAGATCTGGAGTAAGGAAGGCATAGGTATTGGCGAGAGCATTGAAGGTAGCAAAGACAAAGTTTCCGAGGGTCTTAGTGTTACCTCTGGTTTGAGTGAAAACATCCTCAACTCCGGCCATGTTCAAGACCTTCTTGGGGGTTCTGGCAGCGACGATTCCAGTTCCTCTGGGAGCAGGAACAAGTCTTACTCTGACTGAACCGCACTTTCCAGTAACTTTGCATGGAACAGTGTGGACTGCTCCGATTTTGTTACCCCAATATCCTCTTCTAACTGGGACGATGTTCAACTTGGCTTGGATGATAGCTCCTCTGATGGCAGTGGCAACTTCCTTAGCGCACTTGACTCCCAATCCAATGTGTCCGTCGTGGTCTCCAACAACAATGAAGGCCTTGAATCTGGTTCTTTGACCGGCCTGAGTTTGTTTCTGGACAGGCATGATCTTCATGACTTCATCGGTGATTTTTCCTCCCAAAAAGTGATCAATGATTTGATATTCCTTGATGGGGAGAGCGAACAAGTAGATTTCTTCTAATTTCTTGATGAGCTTCTCTTTGACGAGACGTCCCAATTTGGTGACTGGAACCCAAGCTTCAGATTCATCTCCTCTTCTTCCTTTCTTTGCTCCATCAGGGGCTCCTCCTCTGCCACCTCTACCTCTTCCTCTGCCACCTCTTCCACCACGGTCTCCACGGCCTCCACGACCTCTTCCAAAACCTCTTCCTCCTTGTTGTCCTTGATCGGCTGATTCGGAA
>XLTR931528|c0_g2_i1
TCCTTCCTCCTCGAACCAAGCATCCTTCATCCTAGGCTTACGAGCATCCTTCTCTTGCAAGGATGCCGCGCCTATCTTTTCTTCGAAATTATAGCAAGACCTCCAAGACTCCTCGAAGACCCTTCGAGAAGGAAAGACTCGACCAGGAACTCAAAGTTATTGGCGAGTTTGGTCTCCGAAACAAGAGAGAAGTATGGCGAGTTCAGAGGGCTGTCTCCAAAATCCGATCCACTGCTCGAGAGCTCTTAACTCTTGAGGAGAAAGATCCCAGACGACTCTTTGAAGGAGCTGCTCTCCTTCGAAGACTCCATCGAATTGGTGTCTTGGAGGAGCAACAGAACAAACTCGATTATGTCCTTGCTCTTAAACTCCAAGACTTTTTGGAAAGACGACTTCAAACTCAAGTCTTCAAGTCCGGCCTGGCCAGATCTATTCACCATGCTAGAGTTTTGATTAGACAGAGACATATTAGAGTTGGAAAGCAAGTCGTTGATGTGCCTTCCTTTATTGTACGAAAGGACAGCCAGAAGCACATTGATTTCGCTCTCACCAGCTCATTTGGAGGCGGTGGTGATGGTCGTGTCAAACGAATGAAGGCTAAAGCTAAGGAGAAACCTGCTGAAGAAGCTGAGGAGGAAGAAGCATAAATATGAATGCTTGATCGAATGCTTGGTTTGCTCTAATAAACTAAAATTTGGAGACGAAATTA
>DTR60090|c0_g1_i1
CCGAAGACAGACAACAGCACAGGTGGCTGGGACTGCCCCAAAGGGCAGACAGGTTTATTGGGCAGCAGCTGGGAAAATCAGCGGTTGGACTTGGCCACACGCTCCAGCTCGTCCTTCTTCTTAATGGCATAGGAGTTCGAGGAGCCCTTGGCAGCATTGATGAGCTCATCTGCCAGGCACTCAGCAATGGTCTTAATGTTCCGGAAGGCAGCCTCACGAGCGCCTGTGCACAGCAGCCAGATGGCCTGGTTCACACGGCGCAGGGGGGACACATCCACAGCCTGTCGTCTCACAGTCCCGGCGCGCCCAATGCGTGTGGAGTCCTCCCGGGGACCACTGTTGATGATGGCGTTCACCAGGACCTGCAGAGGGTTCTCGCCTGTGAGCAGGTGTATGATCTCGAAGGCATGCTTGACGATGCGCACAGTCATGAGCTTCTTGCCGTTGTTGCGGCCGTGCATCATCATGGAGTTAGTGAGGCGCTCCACAATGGGACACTGAGCTTTGCGGAAGCGTTTGGCGGCATACCGCCCTGCACTGTGAGGCAGGTACTTGGCATACTTCTCCTTCACTGCAATGTAATCCTGCAGGGAAATGTCATTGATCTGCACATCATCGGTGCTCCACTTCCCAAAGAGCTTGATGTCTGGGGTCTCTGCCACCGCTGGTGCTGCTGTCTCCCACTCGGTCATCCTGAGAACACAGCCTGAGCGTCTCTGTCACTCGGCGCGTGGTCTACGCCGAGT
>BTR20431|c0_g1_i1
GATCCCAATGAGATTGCTGAGGTGTTCGTGCGTGTGACCGGTGGCGAGGTTGGTGCTGCCTCGTCTCTGGCGCCCAAGATTGGTCCTTTGGGTCTGTCCCCCAAGAAGATTGGTGAGGACATTGCCAAGGAGACAGCGAAGGACTGGAAGGGTCTGCGTATCACCGTCAAGCTGACAGTTCAGAACCGTCAGGCGAAGGTGTCCGTCGTGCCCTCAGCAGCAGCTCTTGTCATCAAGGCACTCAAGGAGCCTCCTCGTGACAGGAAGAAGGAGAAGAACGTCAAGCACTTGGGCAGCATTACCATCAGCGATGTGATTGAGATTGCACGCATCATGCGGCCACGAAGCTGCGCCAGGGAACTGGCTGGTACATGCAAGGAGATTCTGGGCACAGCCGTGTCTGTCGGCTGCAAGTGCGACGGCAAGCACCCCGAGGACGTGATGAGATCGATCGACGCTGGCGAGATTGAGATTCCAGCTGCATAGTTTGGTTGTTACCTTCATGGCTCCTGCCCAT
>ATR71804|c0_g1_i1
GCACCTTCTTCAACTGGAACTTGATGGTCGAGCGAACCTCGGTCATCTTGTTGGCGAGGTCCTCGTTGTGCGAGACGGGAGTGGGGAACTTTCCAGCCTTGGAGAGACCGGGTCCGAGGAGACGAGGAATCTGCTTGATGAGGGCGTCGGAGGCGAGGAAAGCGTCGTACTTGCGGGCGAGCTTCTTGATGAGCTTCTTGTTCTTGTTGAGCTTCTTCAGGTCCTCAACACTCCTGGCGTCCACGCCGATGGCCTGCGCCTGCTCGCAGTGCTTCACGTCACCCAGCACGCACACCTTCATGTTGGGGCGTGGGATGTGTGGCAGCTTCACAGTGCCGCTGAAACGCTTGTCCTTCTGGGGGTCATAGTTCTTCAGACCAATCTGGAGCTCAATAGACTCGGTGAACTTCCTGGGCTTGGCCCTGGAGCCCTCCAGGATACCGGTGATGCCCTCGCGGAGCACGTCGCTGCTGACCTTCGACATGTTGGCTGCTACTGCTGCTTTCTATAACATCTG
>XATR412813|c0_g1_i1
AGCCTATAAATATCTCGAAGAACTATGGAGAAAAAAACAATCTGATGTCATGAGATTCCTCCTTCGTGTCAGATGTTGGGAATATAGACAACTCCCTGTGATTCACCGAGTGAGTCGCTCCACTCGACCAGATAAAGCTCGTCGTCTGGGATACAAAAATAAACAAGGATACGTCATTTACCGAATCAGAATTAGACGTGGAGGAAGAAAGAAGCAAGTTGCCAAGGGTATTACCTACTTGAAACCTGCTGCGCACGGAGTCAATGAGTTGAAGCCCACCAGAAATCACAGAGTCATTGCCGAGGGACGAGTCGGAAAGTACTGTGGAGGTTTGAGAGTTTTAAATTCTTATTGGGTTAACCAGGATTCAACCTTCAAATTTTACGAAGTAATTTTGGTAGATCCAAGCCATAAGGCAATCAGAAGAGATCCAAGAATCAATTGGATTTGCAATCCAGTCCACAAACGAAGAGAGCTCAGAGGTCTTACATCTGCCGGAAAGCACCATCGTGGACTCAGACAGAAGGGACACAAGGCCAACAAACTGCGACCTTCAATTCGCGCTGTCTGGAGAAAACACAACACCTTGTCGCTCAGACGGTACAGATAAATTGTCACGACTTACTCCATGTTATTTTTGCGGCTGCCTTGTCCTTCATCTCATATTCA
>XLTR934291|c1_g1_i1
TTCCGTCGTGCCCGTTTATGCCTTTTCTTTCTTGGCACCCTTTGCAACCACTTGATTGACCACCTTGGTACCTCTAATTCTGCCGGTACGACGGGCAGCAATCAAACCAACCTTTTGACCGTGAGGAGCATCACGGCGAACGGTGGAAGGGTGACCAATGTGTTGGTGGTTACCACCTCCGTGGGGGTGCTCAACGGGGTTCATGGCAACACCTCGCACCTTGGGCCACGAGTTGCGCTTAGCCTTGTACTTGTGGTACGCGTTACCGGCCTTCAGCAGAGGCTTCTCAGTTCGACCGCCACCAGCGACGATACCGACGGTGGCACGAGAGGTGGAGGAGACGACCTTCTTAGCGCCAGAGGGGAGACGGACACGAGACCTGCCAGTGTCGGGGTTGTGGCTGATGATGGTGGCGTAGTTGCCAGAGCAGCGGGCAAAGATGCCGCGATCGCCCTTCTTGCCCTCGACGTTGCAGATGATGGTACCTTCGGGCAACTTGCCGACGGGCAAAACGTTGCCGA
>ATR48508|c0_g1_i1
AGCATCTACTCCTCGTCCTCTGCCTCGTTGTCCGCAATGTTGAAGTAGCGCAGCTCGTACACGCCGCGGTCCTTGTTGGAGGCGATGACGCGCAGCCAGTCGCGCACGTTGTGCTTCTTCAAGAACTTCTTGGTCAAGTACTTGAGGTACCGCTTGGACATGTGCTGCTCAGACGCCACTGTGACCTTTGTCTTGTCCCTGGACACCTTCACGTCCCCGCCCAGCACGCCCGTCTTGCCGTTGACCTTGATCTTATCGGCAAGGAACTTCTCGAACGACGCTATCTCCATAATCTTGTCCTCGACTGGCTTTGTGCAGTCGATGGTGAAGGTGAGCGCCTTGGCCTTCTTGGCCGACGGAGCCGCCTTCTTCTTGCCCACTGTGACCGCCATGATGCCAGCG
>XATR873971|c3_g4_i1
GACTGTAAGGGAAAAGCACTGCGTAGCACTCTAATCCAGAGCAGCAGCAGCCGCCGGCTTCGCAGCAGCCTCCGTGGCCTCCGTGTACTTGCCCTTGCCCTTCTCGGTGGCCTTGGTGCGGTTCTTGCGCTCCAGCAGCGCCTTGCGATCCGGGTCCAGGTGCAGCTTAGTGATCACCACCTTGGACGCATCAATGCCAATCGGGACCGTGGCACCGTTGTTCTTCTCGCGAGTGATACGCTCGATGTGGATGACCCACTTCTTGCGATAGCAGGCCACGATCTTGCCCTCACGGTTCTTGAAGGTGCCACGCACAACTTGCACCTCGTCGTCCTTGCGCACAGGCAGGCAACGAACGTTGTACTTCTTCTGGAGTTCAGCCGAGAGCGGAGCGCTCATCAGCTTGCGGCGGCTCTCCGAGTCAGCCGTGAAGTGGGCCTTGCGCGCCTTGCGACGAGAAGAGGACACAGCGTTGTTGAACTTCATCGTCTATAT
>XLTR926737|c0_g4_i2
TCTTCTTTCTTTTTGGGTTCTTCTTTCTTGGTTTCTTTCTTGGCTTCATCTTTCTTGGGCTTTTCCTTCTTGGGCTTTTCCTTGTCCTCTTTAGCTTCACCTTCCTTTTTGCCATCATCTTTCTTGGTCTTGCCATCTTTACTGTCAGCTGCGCCTTGATTGCGTAAAGTAGGACCAAAGAATTTGTCTTTTTCCTCTTTGGTTTGGAAGCGACCATGACCAAATTTGGAAGCAGTATCGATCCATTTGAGTTGAATTTCTTCCAAGGCAACTCTTCTGGTTTGAGGAAGCAATGATTTTCTCAAGGTGATCACTCGTTTTTTGGCACCAGCAACACTTCCCTTGATCATAATGTAATCTTCATCGACAATCCCATAGTGTGGGAATCCACCAAGAGGTGTAATAGTTTTGTTGGTTACATCAGCGGGAGTTGAGGCGTTGTAATTGACGGCTCCATCCTCGCCCTTTGCGGCTTTGCCGATTTTGTACACCTTTTTGTTGATTTCCGTGCGGTGATGATAGCCCTTCTGACCAGCACGGGCAACGTGAATTTGAACACGGGCTGGATGCCAAGCACCAATACAAGCGACTTTGCGAAGACCTCTGTGGGTCTTTCTTGGCAAGCGTCTCACACCCCAACGTGAAATGACGCCTTCAAACCCGTGACCTTTAGTGACTGCGAGAGTATCAATCATATCGTTTTGTGAAAACACAGTGTCGATGGGAACTTTGCGTTC
>XATR146709|c0_g1_i1
GCTTATAGCCCCTGCACTAAACATCAAAAATGGCCGTCGGTGGACAGAAGAAAACTGCGGAGAACATCAACTCTCGCTTGGCTATGGTCACAAAATCTGGCAAGTATGTGATGGGCTACAAAGAGACATTGCGCACTCTCCGTTCTGGCAAAGCTAAGTTGGTCATCATCTCGAACAACACTCCGGCCTTGCGTCGCTCCGAGATTGAGTACTATGCTATGCTTTCACGTACTGGTGTTCACGAATATCATGGCAGCAACATCGAGCTTGGAACTGCTTGCGGTAAGCTCTTCCGCGTCTCCGTTTTGTCGATCACTGATGCTGGCGATTCTGACATTGTTAAAGTCATTCCGAGCGGCGCCGGAGAGCAGTAAG
>ETR25246|c0_g1_i1
GAAAGCTCCTCCTCCGGCGGCGGCGGCGGCGGAGATGGGGGCGGGGCAGAGGGTGCTGCCGACGCCGTTCCTGAACAAGACGTACCAGCTGGTGGACGACCCCTGCACCGACCACGTGGTGTCGTGGGGGGAGGACGAGACCACATTCGTGGTGTGGCGGCCGCCGGAGTTCGCCAGGGACCTCCTCCCGAACTACTTCAAGCACAACAACTTTTCAAGCTTCGTCAGGCAGCTCAACACCTAT
>CTR38522|c0_g1_i1
AGGCAAGTTTACCTCGGGGCGTACGGCGGCGAGGAAGCGGCGGCGCGCGCCTACGACCTGGCGGCATTGAAGTACTGGGGACGCGACACCATCCTCAACTTCCCGCTATCTGTATATGAAGAGGAGTTGAAAGAAATGGAGGGGCAGTCCAGGGAAGAGTATATTGGGTCCCTGAGGAGGAAAAGCAGTGGGTTCTCCAGAGGAGTCTCCAAGTACCGCGGTGTCGCAAGGCATCACCACAACGGGAGATGG
>ETR42615|c0_g1_i1
AAGCCCCCTCCCCGTCAGTCCTGTGTTGCCGTAGCGTGCCCTACTTCAATAAGGTATTACCTCGCCGATTTCAAAGGGGATGGGATTGGATTCATTCACTTGCATTCCTGCTAGCACTACAAAAAGCTCCGGTCTTAACGCCCCTACGGAAGCTGTGCAGCCTTTCCTCGGGTTCGTAGAGTCGGGTTTCCCGTTTACCCACAACGGAGGAGCCGCCCCCACCAACCAAAGCTGGTAGGCGGCCACGGTTCATAACGCACTCTTCGCACAACAAATCCACTTTGAAGTTGACTTATTCGCTCGGCCAATCGTCGGAA
>HTR63901|c0_g1_i1
TTACCTTATTTTGATCGTTTAGAGGGCGATCGCGGAGTCACTGAATGAAGTCCTCCCTCCCTTTCTTTCGGAGGCGCTGACCCGCTGCGAGGCAGATATGACTAAGTGACATATTGAATATGGCGACGACTACAGCATGTCGTAGAAGGAGATAAGAGGTGGAGCCAACGACCCACTAAGACTCACGTATCTACAACTACATTCCCGAGCGGCAGTCAAACGGA
>Lisotig15432
GTATATTTAAGCACGAGAGTACATAATCCCAGGAGTACAGAGTTATTtACAATGCATCTTAGATAGACATGATTACTGCAACTTACACATGACCAACAAGTATATACCTCGGGAAGTAGCACACTCCAAGTGAGCTCGCTTTATTTTGCTTAATTAACCGGCGTTTCTTCCTTGTTGATATACTAGAAGAGTATATATAGAAGGAATTGAAGCCTTATTTCGTAGCCTTTATTACGTCGTTCTTATTGGACGGATCGATATATAAGTATATATGGAGTAGCAACTGATTCACCGGGTGGATGGATGGATGAGGATGTTTAGCAGCACCTCTTGGGGACGATGAGGTGGCCGGTCATTTTAAAGCTCTCCGCGTACGGGCACCCCGGCGTAAAGGTCGCAGCGGGGCCCCTCCCGGCCATGGTGGTCCACGGCGCTCTCGGGTCGTCCGGCGAGAGCACCGTCCAGCAGGGTGTGGAGTTCTCGTAGCGGCTGTGCGTGATGCGATAGTAGGACTGCACGTCCCTGTTCTTTGTGATGTCTTTGGTGTCGATGTCGATGACGAAGATGTCGCCGTAGGGCCGCACCGAGTGCACGAAGAGCGGCAGCGAGATGGGGTCCACGGACACCGCGGCCAGGTCGGCCGTGACCACGATGCTCCGGCCGTCCGGGCTGAACACCGGGTGGTTGACGTGGCCGGAGAGGTCGTTGCCGCTCCTCATGACCCGCACCACCACCCTGGGGTCGTTcgCCTTCACCAGGTAGACGGCGAAGTAGCCAGGGTCGAGGCCATAGTCCTTTTCCGGTGCCGTCGCCGGCTTATCGCGCGTGGAGGAGAAGaCGATCCAGTCCCCGCTCGGGGACCACTGGCAGTGGGTGTCGGTCCAGGGCCCGTTTGTCAGGCGCGTCACTGTGCCGCCGCCGTTCTCCCCGACCACCGAGTTGTCCATGATGTAGAGGTTCTTGTACTTGTTCGGCCCGCCGTCCCTCGTCGACCGGAACACGAACTTGGTCCCCTCTGGATTGCTGGATGGGAAGGCGTT
>DTR13147|c0_g1_i1
ACATGGGTTTCACCAAGGAGCTTCTGAAAACGGGCAACGGAGCAAAGCCAGTGCGTGGACAAACCGTTACTGTGCACTGCACAGGCTACGGCAAGAACAACGACCTTAAGCAGAAGTTCTGGAGCACCAAGGACCCTGGCCAGAAGCCGTTCACCTTCCAGATTGGCATGGGCAAAGTCATCAAGGGGTGGGACGAGGGAGTGCTGACGATGCAGCTTGGAGAGGTGGCGAGGCTGACTTGCACTCCTGACTACGCTTACGGGGCTGGCGGCTTCGCCTCGTGGGGTATCATGCCGAACGCCACTCTGATCTTCGAGATCGAGGTGCTCTCCATTGCTTGAAGTCGAACAAGGAGAACAAAGCTTGGAAGATTTTGCCATAGCAACAATAATACTAGTGCGCTATTCCAATAATCGCGCTTGTAAGAGGCA
>XATR887183|c2_g1_i6
GGAACAAGATATCAAACCAAAACCCCACCCAAAGCCAAAAGCCACACGAGAACACACACCAGGGAGGCGAAGCGAAACCGAACCCGCAGGAGAGCGACAGAGATCCGCCGAACCCTAACCCTACTTACTAGCCCCTCCCGTCGCCGGCCGCGATGGCGATGGACGCGGAGCGGCGGCAGGCGGAGCTGATCGAGCAGTTCTCCGCGCAGGCGGCGGCGCTCTCGTCGGCTCCGCAGCTGGCGGCGCTCGTCCTCGAGGCCACCTCCCACCCGGCCCTCTTCGCCTTCTCCGAGCTCCTCACCCTCCCCGCCCTCTCCAAGCTCGCGGGCACGCAGTACGCCTCCTCTCTGGACCTGCTCCGCCTCTTCGCCTATGGCACACTCAAGGACTACAAGAGTAATTCTAGCACCCTCCCTGCATTGCTGCCTGATCAAGCCCGGAAGCTGAAGCAACTCAGTGTGCTAACTTTGGCTGAGTCAACCAAGGTACTACCATATGATCAGCTCATGCAAGAGTTGGACGTTTCCAATGTAAGAGAACTTGAAGATTTCCTCATTAATGAATGCATGTATGCGGGTATTGTCAGAGGCAAGTTGGATCAGCTGCGACGCTGCTTTGAGGTACAATTTGCAGCTGGAAGGGACCTTACGCCGGATCAGCTAAGCAACATGATAGAAACCTTGTCTGACTGGTTGGGAACATCAGATAGTTTACTACACCATATTCAGGAGAAAATCAAGTGGGCCGACACAACGAGTGAATCGAACAAGAAGCACCAGAAAGAATTTGAAGACAGAGTGGAAGAAGCCAAAAAGTCAATCAAGAAGTTGAACAATGTAAGCAGGCAGACATTGACTTACGGGGGCATGACGACTTTCTCTCCGAATCTGGAGGAATGATGGATTTTGAAGAGGACCGCATCCGACCAAAAAGGAGGCGACAACCAATGGCATAGTTTCACTGAAGTATTCACCCATGTCCCTGCTTGCCAGAAGTGCCGATGCTGTCCTTG
>XATR247001|c0_g1_i1
GTGTAACAAGCATCAAGATTGATCCCTACATCAACATTGATGCCGGGACTATGAGCCCGTTTGAGCATGGTGAAGTGTTTGTGTTGGACGATGGTGGTGAAGTGGATTTGGACCTGGGTAACTACGAACGTTTCTTGGACATCACACTTTCACGCAATAACAACATCACTACCGGCAAAATTTACAACTCGGTCATTGAGAGAGAGAGGAAAGGTGAGTACCTTGGGAAGACTGTGCAAGTGGTGCCCCACATTTGCAATGCCATTCAAGAGTGGATTGAAAAAGTTGCCCGGGAGCCAGTT
>XATR865910|c1_g3_i3
CCTCTGGCATGAAAATAACACATGGTGTTTTTGTAGCTGGATCAAACTCTGTGCTATTAGCACCACACAAATTCATCACAGAACGGGCATACTCGATCACTGCAATTTGCATGCCCAAGCAAATGCCAAGATAAGGAACATTATTTTCCCGTGCATATTTTGCGGCGAGAATTTTGCCCTGAACTCCTCTGTCTCCAAAGCCTCCAGGAACAAGTACACCGTCCGCGCCCTTCAGTAGTTTCCATGCTTTGTGATGGGCTTCAGGAGTCTACACAAAGTAAGAAACTACCAAGTATCAGTGTCATGGAGGAAAGCAAAATTCTTGTAAGTCCATAGTCTGCTAGACTGACCTCTTTGGCTGCAGAATCTTCAA
>SA-TR84268|c0_g10_i1
GGCTCAAAAACACCTTACACTTAGTATAGTTATAAATAATCTGTCAATGTGTTACACACTATGAATGTACAGTAATATTATCTTACAACAGATATAAGCTCACATTGGCAAAGAGTGACCATGTGTACAAATAAAAACTCAGAGAAAACAGACGCCAATAAATACTTAACAATACAATCTCTATGTGCTTTGTTAACTTACAAATGCTAGGGCAATCGTTATTATAACACTGAGCACGGTATCAGAGGGTGAGTTCAGAAGTTCAAAGTAGGTCCTGTGTACAGATCTCTTCTAATAACAAAGTTGTCAGAGGGCTGGTATTCTTCTAACCAGACGAATTCAGATTCCCTTGTCCGGTCCAATAAAACACCTGATGGGTCTGATTTTGGGCATCTCCGGAAGTAGGAGCAATGCCTTCCATCCTTTGATGAGTAAGGAGGCGACAAGATGTCCAAGATGGCACAGGGAGTGATGGCTTTCAGGGCATGGATATTCCCACCGTCTTTTGGACGAAGGACCATTGCCCCACAAGGTGCAGATATTTCACCATCTCGTACAACCCTGGCCGGTCTGACTTTTGATAAGTTACGAGGTTCTTCTATATCAATCCAATCATATGATTTGACATGCACTTTACCATACAGAAGTTTGCTGAGCACAGTCATGCCTGGATGGTTGTGCAGTGGAATGATGGATGATGCTGGTATGCAGAATATTCCAATAGAGAAGCTTTTGCACTCATATATATGACGATATCTGATTGCTGGGCTGGAAGGCAATACAGTTTTCCTATTCAAGGCTCGTGGTCTTCTCCAAACACGAACAGCTTGTGCTTCACACTCGAGTCCAACATCAGAAGGTGTGATCATGTCTAATACATCACGAACATTTTCGACAGCTTCAGGAGAGGATGGCCCTTTATCAGATAATGCTACTTTGCAGACCTCATAAAGCTTTTGGATTGCAGCCATAGAATCACAGGGCTTATATAAGTTAATAAGTTTTCCTCTTTGAGAATTCTTATTAAGTTA
>HTR54668|c0_g1_i1
GGTGGGCGCCGGCGACCTCTCCGGCGGCGGCGAGCAGCGCCGACGCGGCCACCACGGACGGCGAGTACTCGGCCATCTTCACCTCAGGCTGGGCGCGGATGAGGAGGTCGACGGCGCGCGCCTTGACGTCGTCGAGCAGGGGCGGGTGATGCCGCGGCGAAGGGAAGCACGCGGAGAGGAAGAAGCCGAGGAAGGCCAGCGGCGTGACGGAGCGTGCACGCCACTCCAGCGTGCCCAGCACCACCCGCTCCATGCGCCGGATGGTCACCGCGTCGAACATGA
>ETR14306|c0_g1_i1
GGCCAGCGTCGACGACGAAGCCGGCAGCCGCTCCAGGAACGGGCGGCGCAGGCACCACGACAGCAGCTCGTCGCCGCTGAAGTTGCCGGGCCCCAGCATGCAGCAGCTCGTGGCGCCGTTCCGCAGCGCCTGGCTGCTCTGCAGGTGGCCCCGCACGATGAACAGCATCCTATTCACCGCGTCGCCTTCCCTGACGATCACTTCTCCTTTGGGGAAGACGAGGGACTTGACCCTGTCGCAGATGTTCTCGAGCACCAGGTCGTCCATGTGTTGAAACAGAGGCACCTGCCGGACGAGGTCGAGGCAGAGGTGGTACTTGATGTCCCTGCGGAGGCCCTCCGGGAGGTCGCGGATGATGCG
>XATR341303|c0_g1_i1
ATATGGATGGGGAAGAAGTTTCCACTTCGCCATTAGAGCTGAAGGAGAAACCTTAGAACAAAGTATTGCCAGACATGAACACTATCTTGCTCTTAAACTTGGTCTCAGACCTGGAATGAAAGTTTTGGATATCGGATGCGGTGTTGGTGGTCCAATGATGGAGATTGCCAGATTTAGTGGTGCCAACATTACGGGTGTCAATAATAATGCTTATCAAATTTCCCGAGGACA
>XLTR913936|c2_g9_i1
TATTTTTATTTTTCCTTCAAAAACTCTCCTCGAGAGAACCAACAAAAGGAGGAACAACCAAAGCAATAGAAAGAGCCAGCAGTTGTTGTTTACAAGGGCAGCTCGCCGCTGTCGGCAATGATCACTTTCTTGGAAGGCGTGCCGTCGGCAGAGCCGACAGCTTCGATCTTCTTCACGACGTCCATGCCTTCAATCACCTTGCCGAAGACCACGTGGCGGCCGTCCAACCAAGAGGTGGTGACGGTGGTGATGAAGAACTGCGAGCCGTTGGTGTTGGGTCCTGAGTTGGCCATGGACAGGTAGCCGGGGCCTTTGTGGAGCAGCTCGAAGTTTTCGTCCTTGTAACGCCCGCCGTACATCGAGTCGCCGCCGTGGCCGTTGCCGTAAACGATGTCGCCGCCTTGAATCATGAAGTTGGGAATGATGCGGTGGAAAGGCGTGCCCTTGTAGTGAAGAGGCTTGCCGCTTTCCTTGCCGATGCCCTTCTC
>SL-TR39285|c1_g1_i7
AGTGAGGCAAGAACCCGAAGCTCAAGCAGAAACCCCAAATCAATCCCCAATCCCCAAAACCCTAGCGCGATGGCCAGCGCCAACCCCAGGGTCTTCTTCGACATGACGGTCGGCGGCGCCCCCGCGGGCCGGATCGTGATGGAGCTCTTCGCGGCCGACGCGCCGCGCACCGTGGAGAACTTCCGCGCGCTCTGCACGGGCGAGAAGGGAATCGGCAAGCTCGGCAAGCCGCTGCACTACAAGGGCAGCGCCTTCCACCGCGTGATCCCGCAGTTCATGTGCCAGGGCGGCGACTTCACGGCCGGCAACGGCACCGGCGGCGAGTCCGTCTACGGCTCCAAGTTCGCCGACGAGAACTTCAAGCTCAAGCATGCGGGCAAGGGGACCCTCTCCATGGCCAACGCCGGGCCCAACACCAACGGGTCGCAGTTCTTCATCTGCACCGCCGAGACGGAGTGGCTGG
>XLTR918514|c0_g1_i1
GTAATGAACGATCAAGCTTAAGCACAAGGATGTCTTGAATATGGGAGGTGTAAAAGGTAACTATTCCCCAATGTACAAGTTCACCGTTTGTTGATTGTCCACTTATACATGTAACTATTACACATAGATTCTTATTAAAAATACACTTGGGCTACAAAACTTCTGAGGCTCTGATGACAAACATACGCTCCGGAATTTATTCGGAGAGCGTACAAAACGATCATTTTAGAGAGAGCACGTACACAACAACACAAATACCACCACATGTGGACACGCGTTTTCGCATTCGCTCCACGGCACCACTTAGCACAGGTTCATGCGAATAGTTGTAGAGTTAAACCATCTAGGCTGCCACAATCTTGCGCAAAGGTTCTAGCTTGTCGTTGCCAGGTCGAGAGAACACAATCAGGTAGTTTCCAAGCGTCCTTGTCTTAAAACCAGCCATGCAGTATACAAAGTAGTATTCCCAAATACGGATGAACTTCTCGTCAAATCCCAAAGCCAGAATTTTATCTTTGTTCTCCATGAAGTTATCCCTCCAGCGCATCAGCGTTGGGTAGTAGTGGTCCCCAATATTCTCAACGTGTTCAATGCTGAGCCTTGATGCGGCGGACATGGCAGACGTGACCCGGGCCAGGGAAGGAATGCAACATCCTGGAAATATGTATTCTTTTATAAAATCTGAACTTCTTCTGTATTGATCGTACCGTTCTTCCGGAATTGAGGTGAACTGGAGGACAAGTATGCCATCTGGTGCCAAGAGGGACTCGCAGCAGCCAAAGAAATTGTCCATGTATTCATGACCAACTGCTTCAATCATCTCACAAGATATGATCCTGTCGTATTTGCAATATGTTGGTACTTGCCGGTAGTCACACAACAGGAAAGTTATGCAGTCCTCTAAACCAGCTTCTTTCACTTTCCTTTGGGCATACTTAAGTTGCTCCACCGATAAGGTAATCCCTGTGTATTTGCAGCCAGTTTGCTTCACCACCTGGATCGCTAAGGTGCCCCAACCGCTCCCGATCTCAAGAACGTGATGATCCCGCTCCACTTTAGCCTTGTCGATTAGGAGGTTAACTTTACGTAGCTGAGCAACTTCAAAGCTTTCATTCTCCGTCTTGAAAATGGCACAAGAGTAGGTCATCGTTGGATCCAGAAAAAGAGAGAAGAATTCATTACTCAGATCATAGTGCTGAGAGATGTTTTGGCGAGTTTGTGTGACAGTATTCTTCCTTGAGACGTGGCGAAGGAAATATTTAGCAGATGCAACCCCTGCTGTTACAAGCAAAGGTGTCCACCAACCCCTTTTACTGGTAACGCTGGTATCACTCT
>XATR425410|c0_g1_i1
ATATTTTTCCAGTAGTAATTCTAGGTACTATTGCATGTAATGTAGGTTTAGCGGTTCTCGAGCCATCAATGATTGGTGAACCGGCGGATCCGTTTGCAACTCCTTTGGAAATATTACCTGAGTGGTACTTCTTTCCCGTGTTTCAAATACTCCGTACGGTACCCAATAAGTTATTGGGCGTTCTCTTAATGGTTTCTGTGCCAACAGGCTTATTGACAGTACCTTTTCTAGAGAATGTCAATAAATTCCAAAACCCTTTTCGCCGCCCAGTAGCTACG
>SL-TR51160|c0_g1_i1
AATCGAGACCAAAATTGGATAAAGAGATACAAAAGGAAAGGAATACCCAATCGATGAAAGAACATGAAACCCTTCTGTTTCTATAGAGGTACAGAAAACGGTTAGGGGCAATAAAGTAGGTAAAGTGGTTAAATTTTGCAAGCTGTTCCAACCACTGCTGGATGTGATTCCAAGAGCCAAACAAGAATGAATACCACACAGAAGAGTCAAGACCAGGCTCCCTAATAGAATGTTTAACCAATCCATTCCGGATCGATCGAATTGGTACAGAAGTTGTAACATGGGAAAAGCACAGAAAACACAACTTATTTGAATAACCCAGTGACCTACCAATTGTAGAAGTAGGATTTTTGGCAAGCAATAAGCACTTAAATAATACAATTCGAGTGTACCAGATTCTTTATCATTTCGAAAAAAAGGTTCGGAAAGAAAGGAAAACAACAGAGAGATCCAAATCAAACCTAAATGGAAATGACATAAAAAATCTTTTTCAAAACCTATCATTAAGGGCGTGACGACAATATACAAGAGGAATAAAAAAAAACTCGTGATTGGTGTGGAGGAGAAGATCTGCTTATGAAATTGTTCAAGAAAGAGTCGTCTCATTTCCTTACTTCTTCGTTCTTTCGAATTCATTCACTTCGACGGCTGGCGCTACGCTAGCTTTGCATGATTAGCTCCGACAGAACAGGTACTGCATTTCCTTAGTTGGATCCGCTCTTTCTCTCTCGTGCAGTTGTTGCTTCCGGCTATTTATTCAGTCGTCAATCAGCATTGAT
>SL-TR83798|c0_g1_i1
ACTAAGCAAGGGGAATTCCGTCATTCCATGGAAAGCATGCGAAATCCTTTGATTGTTTATAGAATAAAAATAACTAGATAGTCTTTCTTGTTCCACTTGCAAGGCAAGGAAAACAAAATGTCAGTTTCGTTATTACAACCTTATTTTTTTATGTCAAAGACAAAAAGCTACGCGCAAATTCTCATTGGATCTTGGTTGTTCTTAACAGCGATGGCTATTTATTTAAGTCTTTGGGTAGCACCACCAGATCTTCAACAAGGTGGAAATTCTCGTATTTTGTATGTACATGTTCCTGTAGCTTGGATGAGTATAGTTATTTATATCGCGACAGCTATAAACAGTTTCTTGTTCCTATTAACAAAACATCCCCTTTTTCTTCGCTCTTCCGGAACCGGTACAGAAATTGGTGCTTTTTTTACTTTGTTTACGTTAGTGACTGGGGGGTTTTGGGGAAGGCCTATGTGGGGTACCTTTTGGGTGTGGGATGCTCGTTTAACTTCTGTATTCATCTTGTTTTTTATTTACCTGGGTGCATTGTGTTTTCAAAAGCTTTCTGTCGAACTGGCTTCTATTTTAATCTGTGTTGGACTGATCGATATACCAATAATAAAGTTTTCAGTCAACTGGTGGAATACATTGCATCAACCTGGGAGCATTAGCCGATTTGGTACATCAATACATGTTTCTATGCTCATTCCAATCTTGTCTAACTTTGCTAACTTCCTCTTCTTTACCTGTATCTTGTTCGTTCTGGAAACACGTCTTCTTATTCTATCTTTTCTCGAATCTTCCTTAACGGAAGAAATAGAAGCTCGAGAAGGAATACCACACCACTAAAAACCTAGTTCGCTCTCAAATAAAAACCTAGTTCACTCGCTAAAGCATCCATGGCTGA
>CTR28593|c0_g1_i1
GCTTTAGCGAGTGAACTAGGTTTTTATTTGAGAGCGAACTAGGTTTTTAGTGGTGTGGTATTCCTTCTCGAGCTTCTATTTCTTCCGTTAAGGGAGATTCGAGAAAAGATAGAATAAGAAGACGTGTTTCCAGAACGAACAAGATACAGGTAAAGAAGAGGAAGTTAGCAAAGTTAGACAAGATTGGAATGAGCATAGAAACATGTATTGATGTACCAAATCGGCTAATGCTCCCAGGTTGATG
>XATR605815|c0_g1_i1
AAAAAAAGAATAATTATATAATAATAAGAATAAGAATTCGAATCTTAATAAAAGGAAGGGTTCGAATAGCATCTACTAATATTACCGAAAACTTTGTGAAAATACTTCTACGAGAAGGTTTTATTGAAAACGTTCGAAAACCATAGGGAAAGTAACAAATCTTTCTTGGCACGTGCCCCTGCTCCTGGTCTTCGAACTAGTCATTAATGGTCGGCAACATAGGTACCCTTTTTCGGTATGCGTTGCGAACACTTGCATTTTTAGCGTCTCATCTTCTCTGGAGAAGCTCAAATCGAACGGATAGAGCAGATGGTCCAACTACAGAACTTCTTCTTTTTCATTACTTTCATGGTCGTGCTCTGTGGCACGGCAGCACCCGTACTATTGAAATGGTTCGTCAGTAGAGATGTTTCCACTGGTGCCTCTTTTTTTAATGGTACTATAATTCCTATTCTTATCTCTTTATTCTCTTTTTTGGTCTATCTACATTTAAGGAAATTCATACGCTCCATGGACAGAGCAAAAAGTGGAGTGTTGGTCAAAGCAAGCCGCCCTATTCTATTACCAGACAAAATTGGGAGAAGCTCATCCGCTAGAAATGCTTTATTTTGTTTCGTTCCCGTTCTTCATTTCTTTATTATCGAATCCATGGGGGACTTGTCATATTTAGAATCTTTCTGCGGTCTGCTCTGTTTACAATTCTTTTGTACTCTCTTCTCTTTACCACGCGATAGGTCAGCGAAGCGTGAGCGGGCGCTCCGAAGTAAAGGCCAAACACTTCGGCCTAAGGGGAATGAGCAACAAAATGACAAGATGAGGTGCCCCGGGCACCCCCATATAGAAAGAAGGGTTGAAGGTTTTGGGCCTGTAGCTTTCCCCGCCCCCCCCTCGTCGAGTGGTGCTTGTTTGGGGGGTGTGCCACCAGAAATCGGGCTTGAAGCTCTCGCCTTACCAACGAGCCGACTGCTGATGGCTGTTGGTCACGACTACTACAAAAAAGTGAAGATGAATCTTTCTATTTCACATGGAGGAGTGTGCATCTTTATGTTGGGTGTTCTTCTGTCTAATACGAATAAGATACAGTTCACTCAACGATTGCCTTTGGGTTCCGAACTCCATATGGGGAAGGAA
>SL-TR40413|c0_g1_i1
TATTGAAATTCTTGGAGATTCATCTTCACTTTTTTGTAGTAGTCGTGACCAACAGCCATCAGCAGTCGGCTCGTTGGTAAGGCGAGAGCTTCAAGCCCGATTTCTGGTGGCACACCCCCCAAACAAGCACCACTCGACGAGGGGGGGGCGGGGAAAGCTACAGGCCCAAAACCTTCGACCCTTCTTTCTATATGGGGGTGCCCGGGGCACCTCATCTTGTCATTTTGTTGCTCATTCCCCTTAGGCCGAAGTGTTTGGCCTTTACTTCGGAGCGCCCGCTCACGCTTCGCTGACCTATCGCGTGGTAAAGAGAAGAGAGTACAAAAGAATTGTAAACAGAGCAGACCGCAGAAAGATTCTAAATATGACAAGTCCCCCATGGATTCGATAATAAAGAAATGAAGAACGGGAACGAAACAAAATAAAGCATTTCTAGCGGATGAGCTTCTCCCAATTTTGTCTGGTAATAGAATAGGGCGGCTTGCTTTGACCAACACTCCACTTTTTGCTCTGTCCATGGAGCGTATGAATTTCCTTAAA
>ATR7885|c0_g1_i1
AAATAGAAAGATTCATCTTCACTTTTTTGTAGTAGTCGTGACCAACAGCCATCAGCAGTCGGCTCGTTGGTAAGGCGAGAGCTTCAAGCCCGATTTCTGGTGGCACACCCCCCAAACAAGCACCACTCGACGAGGGGGGGGCGGGGAAAGCTACAGGCCCAAAACCTTCGACCCTTCTTTCTATATGGGGGTGCCCGGGGCACCTCATCTTGTCATTTTGTTGCTCATTCCCCTTAGGCCGAAGTGTTTGGCCTTTACTTCGGAGCGCCCGCTCACGCTTCGCTGACCTATCGCGTGGTAAAGAGAAGAGAGTACAAAAGAATTGTAAACAGAGCAGACCGCAAAAAGATTCTAAATATGACAAGTCCCCCATGGATTCGATA
>XATR947468|c0_g4_i1
CACTTTCTTGATAAACGACTCGATGCATTTTCTCTTCCTTGCCGCTGAGACTGATACATATCAAAAAGATCTATTACTAAAAGGAGATTGGGATCATCCTGTGGTTACCGGATGATGGGAATAACTAAGCAGAAATTTGGAAATGAGCACGAAATGTCTATAAATGAATTTTCTCATTATTCGTTATTTCTGGGTCTTTTCCTTGCATTCACTTACAACAAGAAACAACCACCAGCGTTTGGTGCAGCACTTGCATTTTGGTGCATTCTTCTTTCTTTCCTTGGTCTTTTGTTCTGTCATATTTCAAATAACTTATCTAATTACAACGTATTAACCGCTAATGCACCTTTTTTTTATCAAATCTCAGGGACATGGTCTAATCATGAGGGTAGTATTTTATTATGGTGTTGGATCCTAAGTTTTTATGGATTCCTTTTTTGTTACCGGGGTCGACCCCAAAGCCATAATGTCTCAAAACGAAGAGGCTATAGAGAAACTTTGATTTTTTTCTTTGTCTTGAACTTTGTGAAGAACTCCATTCTATCTCTCCAACAAAAAAGTGGGGCTGCGCCCCAGTTGTACACTCCCTTCGTTCGGAGAACCCTTGTTGATTCTGAACTTCGTTCGCAAAGTAAGCGTCCTTTTAACGGGCCAGCCCTTTTTAATGCGCCGCTTGACCCTGTTTTGAAAATAAGCTTTGCTCTTCTGGGCGCTGGGCGCTCCCGTGGTTCGCGAGAAGGAAAAAGGACTAATCTTTTGTTACATCTGGCACGAGATGAAAAAGAGAGAGCTTCGTCTATCGATGAACAGCAGATTGACGGAGCTCTTGGCATTGCTTTGTTTTTCTCTCTTTTCCTATTAGCGAGTTCCGATCCTTTTGTTCGCAATTTCTTCGTTTGTACTGAACCGCTTGCAGAATTAAATCCTGTTCTACAAGATCCTATATTAGCTATACATCCTCCTTGCATTTATGCCGGAGACGTCGCCAGTGCTATGGGCTTTGGGTTATGTAGATCAAAAATGATGAATGGGATTGTGGCACTCCACTCGCCGCCAATGCGGAAGGATGCCGCCGAAAAGAATGGAACGCTGCTTTGCTCTGCTGGATGCGTCGGATCCCATATAAGAAGCTCGCTCTTTACCCGATCATTCAAACATTTTGTGGGCGGCGCGCCTGCTCTATTGTTGCGTAGCAATAGAAGCCTGCTCATGCTGCTTCGGCGGCGCTTTTTCGCCTTCTCTTCGCTCTGGACAGGAGCGCTAATGGACACGGGGAGGGAGCAGGCGAAGCGTGTCGTTCATAATGGAAAGAAAGACACCACTACTTCGCCTCTTTGTTGGACCGCCGGCGCGAACACAGTGGTCTCTGACCAGGACCAAGAACCAATTCGAATTTGGATCTTGACATGTTGGTTGTTTTTAACCGTAGGCATCTCGCTAGGAAGTTGGTGGGCTTATCATGAATTAGGTTGGGGTGGCTGGTGGTTTTGGGATCCCGTAGAAAATGCGTCTTTTATGCCTTGGGTATTAGCCACAGCTTGTATTCATTCAGTAATTCTACCCCTTCTTCATTCTTGGACCTTGCTTCTGAATATTTTGACTTTTTTATGCTGTGTCTTAGGAACCTTTTCAATACGGTCCGGATTGCTAGCTTCCGTTCATAGTTTTGCTACAGACGATACACGAGGAAGATTTTTATTGTGGTTCTTCCTTCTAATTACAGGCATATCTATGACTCTTTTTTACCAGATGAAGCAGGAGGCATCGGTCCGTAGAACCTATAAAAAAGAGATGGTTGTGGCGCGAAGTACTCTTGTGCACCTACGTCACTCGGCTCGCGCGCAACCCCGCCCCGTTATGTTATGTTATGGAAGAATTTAGCTTCTTGCTGGGCTGGTTATTCAGAGCCAGCAACTGGCTGCCGGATTTCGTCCCGTCCGTAGCGCTTCGGAAGTCACTCTGGCGTGGCGCTGCTGGATACTTCTGATCAATAGGAATAGGAGGAAAAAAAA
>CTR22249|c0_g1_i1
AAGAGCAAAGCTTATTTTCAAAACAGGGTCAAGCGGCGCATTAAAAAGGGCTGGCCCGTTAAAAGGACGCTTACTTTGCGAACGAAGTTCAGAATCAACAAGGGTTCTCCGAACGAAGGGAGTGTACAACTGGGGCGCAGCCCCACTTTTTTGTTGGAGAGATAGAATGGAGTTCTTCACAAAGTTCAAGACAAAGAAAAAAATCAAAGTTTCTCTATAGCCTCTTCGTTTTGAGACATTATGGCTTTGGGGTCGACCCCGGTAACAAAAAAGGAATCCATAAAAACTTGGGATCCAACACCATGATAAAATACTACCCTCATGATTAGACCATGTCCCTGAGATTTGATAAAAAAAAGGTGCATTAGCGGTTAATACGTTGTAATTAGATAAGTTATTTGAAATATGACAGAACAAAAGACCAAGGAAAGAAAGAAGA
>XATR295203|c0_g1_i1
AAGTAATAAATGCCCAAGTTTCCTTAGGATCCCAATTCCAATAGGATCCCCACGCCTCATTAGCCCAAACTGCTCCACAAAGAATACCTATGGTTAAAAGGGTAAATCCTAGACTAATGACACGATAACTCCAAGAATCCAAACGCTCCGTTAATTGATATTTGTAATAATTTGGGAATGAAGGAACAGAGGTGCTTTTTAAAGCACTTCTTTTTGCAGAAAAATCACTAAAGAAAAAT
>XLTR876207|c3_g5_i1
ATAATGAAAATGAGCTACTACATAGTAAGTATCATGTAATAAAACATCAACTCTAGAATTTGATAACATAATACCAGTTAAACCACCAAGAGTAAATAAAAAAATAAACCCCTTAGCTCAAAGCATAGGAACAGAGGTTTCAGTATTCTTTCTACCGTACAGTCTAGCTAATCACCTAAAAATTTTAACACCAGTTGGAACAGCAATAGTCATAGTAGCTGCTGTAAAGTAAGCACGAGTATCAACATCCATACCAACAGTAAACATGTGATGAGCTCAGACAATAAACCCTAATAAACCAATAGAAACCATAGCATAAACCATACCATAGTATCCAAAAATCTCTTTTTTAAAAGAATAAGCCAAAATAATATGAGAAATTATACCAAATCCTGGTAAAATTAAAATATAGACTTCTGGGTGTCCAAAAAATCAAAATAAATGCTGGTATAAAACAGGATTACCACCACCAGCAGGATCGAAGAAAGAA
>XATR581110|c0_g1_i1
GGTGCTGGGGTTACTTTTGAGCGACTTCCTCTTTTCGTTTGAGCTGCTGTAATTACAGTTGTTCTTCTAATTCTATCCCTTCCGGTGTTCGCTGGTGGGATTACCATGCTCCTTACTGACCGAAACTTTAACACTAGCTTTTTCGATCCTGCTGGTGGTGGGGACCCTATTCTTTATCAGCACTTATTTTGGTTTTTCGGTCACCCAGAAGTGTACGTTTTAATTATCCCAGCCTTTGGTATTGTATCCCATTGCATTACCCACTTTAGAGCTAAAAAAGAAGTATTCGGAGTGCTTGGTATGATTTATGCTATGTTATCAATTGGTTTCTTAGGGTTCATTGTATGAGCCCACCACATGTTTACAGTTAGACTTGATGTAGACACGCGGGCTTATTTCACTGCCGCTACTATGGTAATTGGTGTCCCAACAGGGATTAAAATTTTCAGGTGGTTAATTTCTCTTCACGGGACACCAATTAAATCTGAACCAGCTCTTCTTTGAGTTGTAGGGTTCTTGTTCCTATTCAGAATTGGTGGGTTAACCGGAATTGTCCTTTCTAACTCAACAATGGATATTGTCTTACACGATACTTATTACGTTGTTGCCCACTTCCATTACGTTCTATCTATGGGGGTAGTTTTCGGACTATTCGCAGGGGTAAACTTCTGATTTCCTCTCATTACAGGACTTGTGCTAAACCGGCGATGAGCAGTGGCCCATTTCTATTTAATGTTCATCAGGGTAAACTTAACATTCTTCCCGATGCACTTCCTAGGTTTAATGGGAATGCCTCGACGATATAGAGACTACCCTGACCACATGTATACATGAAACATGGTAGCTTCTTTAGGATCACTTTTTTCTGTTATTTCTTCAATTCTTTTTGTTCTAATTATTTGGGAGGCTTTAGTTTCTAAACGAGGTGTTGTTTTTAGACTAAATCAGCCATC
>XLTR954234|c0_g1_i1
GTATGGGCACATCATATATTTACAGTTGGTTTGGACTTGGATTCTCGAGCTTATTTTACTTCTGCTACTATAGTTATTGCTATTCCCACAGCAATTAAAGTATTTAGTTGAATTACTACATTATTTGGTACACGAATATTATTTCATCCTCTTCTACTTTGGGTGTTAGGGTTTATTTTTCTTTTTACTGTAGGTGGTATTACAGGAGTAGTTTTATCTAATTCTAATCTTGATATTATTTTGCATGACTCTTATTATGTAGTAGCCCATTTCCATTATGTATTAAGTTTAGGGGCAGTATTTGGCATTTTTGCTGGGGCTA
>SA-TR69538|c2_g2_i2
TTTGGTCTGTCCCGACTGGAGCACTTTTTGGCCCCAGTCCCCAAACCGGTTGGGGGCTAGTTTGGGGTTAGGCGGACTCCGATACCATTGATGTCCAATAGCTTTGATAGTAATGGCTGGATCTACTAATACCCCGTCCATTGAGTATAACAGAGCAAACGATGGTATAGCAATGAACAAAAGAATGACACTTGGAAATATGGTCCAAATAATTTCGATAGTAGTTCCATGAACAATCCTTTGCGGGATTGGATTAGTTTGCTCGTTGAAATGCCATAAAGCGCGAACCAACATCCATAATACGAAAACCAAAATAAGAATGAGGAAGAAAAAGATATCGTGATGTAAGTCAATGATTCCTTGCATCATAGGTGTTGCTGCGTCTTGAAATCCTAATTGCCATGGTTCCGCAGCATCACAAAGAGCGATTGTGAGGAATCGACATTCTAATGAACGAAGAATCATTGGAATTGACCATCTTTTTCAGCTCTGCTCCCGAAAGAAAGGAGACTGATCTTGACGTCGGCGTTGGTTTTTCCAACGA
>SL-TR35920|c0_g1_i6
GAGCAAAACTTTCACTTGGCCTCTCCCCCTCGATTCTTCCCTCCGGCGAGTCTCTGCTTGCGTGCGTGCGGCGATGGCGTCCTTCTCCGAGGCTCCCCCCGGCAACGCGACAACCGGCTCCAAGATCTTCAAGACCAAGTGCGCGCAGTGCCACACCGTCGAGCAGGGCGCCGGCCACAAGCAAGGTCCTAACTTGCATGGTCTGTTTGGGAGGCAGTCGGGTACCACCGCTGGTTACTCCTACTCCGCAGCAAACAAGAACAAGGCTGTGGACTGGGAGGAGGGCACTCTGTATGACTACTTGCTTAACCCTAAGAAGTACATTCCTGGAACCAAGATGGTCTTCCCTGGACTGAAGAAGCCGCAGGACCGTGCTGATCTCATTGCGTACCTGAAGGAAGCCACCTCTTAAAAGGACATGCTGCTATAATCTTGTCGGGATGAGAGAATTCGTTTTACA
>XLTR932109|c0_g1_i1
TCTGGCCCCCAGACGTCACTGTCATGGTGGATGCACAACACAGGTATCGTGAGCATCACGCCAGCCGGGTACTTAATGCCGTCAAGCTCCATCGGTTTGTACGTCCGGCGGTGGATCGACGCTATCGGTGAGTAGAGCCGCAGAACCTCGTACAAAACCATGCTCACGGTTCTCAGGCGATTTAAATCGTCGTAATCTGGAATGCTGCTGGTATCGAATACCTGCAGGACCTCCTCCCTCGC
>SL-TR15375|c0_g2_i1
TGCTTCCTGGTCAGCAGGTTGGTTACTAGCTAGGTAGAACTCTGGAGGACGGACATGGCTGTTGAAGCAGCAGGGTACCAGTGCCTGCAGCGCGCCTTCGTCCATGGCACATCCACCGAAGCAGTACTACTCGTCCTGCTCCTGCTACTCATCACTCGACTAGCATGGGTAAGAGCTAGAGCACCAACAAGATTCAGCAGCAAGCAGCAGCTCCCGCCGACGCCTCCAGGAAAGCTGCCCATCATCGGCCACCTCCACCTCATCGGCTCCCACCCCCACGTCTCCTTCCGTGACCTCGCCGCCAAGTATGGCCGCGACGGCCTCATGCTGGTGCACGTCGGCGCCGTGCCCACCATCGTGGCGTCCACGCCTCAGGCCGCCGAGGCCGTGCTCCGCACCCACGACCACGTGCTCGCGTCCAGGCCGCGCAACCCCGTCGCCGACATCATCCGCTACGGCTCCACGGACATCGCCTTCGCGCCCTACGGCGACTACTGGCGCACGGCCAGGAAGGTCGTCAACACGCATCTGCTCAGCGCCAAGATGGTCCTGGCCAAGCGGCGTGAGCGGGAGGAGGAGGTGCGCCTCGTGGTGGCCAAGATCCGGGAGGCCGCTCCGGGAACGGCGCTGGACATGACGGCGATCCTGGGCGGGTACGCCAGCGACTTCGTGTGCCGCGCCGTCCTGGGAGAGTCCCACCGGAAGCAAGGGCGGAACAAGCTCTTCCGCGAGCTCACCGAGATCAGCGCCTCCCTGCTGGGGGGATTCAACCTGGAGGACTACTTCCCGAGGCTGGCGAACGTGGATCTGTTCCTGAGGCTCATCTGCGCCAAGGCCATGGGAGTCAGCAAGCGGTGGGACTGCCTCTTCAACGAGCTCTTCGCCGAGTACGCCGCCGCCGGCAAGGTGAAGAAGGAACAAGACAGTGGCGCCCAGGACTTCGTGCACCTTCTGCTCACTCTGCAGGAAGAGCACGGCCTCACGACGGGCAACATCAAGGCCATCTTGGTGAACATGTTCGAGGCAGCAATAGAAACATCATTCCTGGTGCTGGACTACTCCATGTCGGAGCTCATCAACAACAGGCACGTCCTGGCCAAACTGCAGAAGGAGGTGAGGACCGAGGCCGGGAAGTCGGGCATGGTGATGGAGGAGGACCTCAGCCGCATGCCGTACCTCAAGGCCACCATCAAGGAGGCGATGCGCCTGCACCCGCCGGCGCCCTTCCTGCTCCCGCACTTCTCCACCGGCGACTGCGAGATCAACGGCTACACCATCCCCTCCGGCACGCGCGTCATCGTCAACGCCTGGGCTCTCGCCAGAGACCCCTCCTGCTGGGAGAGGGCGGAGGAGTTCTTCCCGGAGAGGTTCCTGCAGGACGGCCGTGACGCGGAGGTCGACATGTACGGCAAGGACATCCGGTTCGTGCCCTTCGGGGCCGGCCGGAGGATCTGCGCGGGGGCTACCTTCGCCGTCGCCACCGTCGAGGTCATGCTGGCGAACCTCATATACAGTTTCGACTGGGAGCTCCCGAGGGAGATGGAGGCCGCCGGCGAGAAGGTTGATATGTCGGATCAGTTCGGGATGACGCTTCGCCGAAAGGAGAACCTTCTCCTTGTTCCTAAAATTATGTTCTAACAAGTATCAATGATCGGTCACCTATTAGCTTGTTCCTGAAATTTGTAATAAGTATCATCTCCCTAGGTTTGTTAATTACTAGCTACGGGAGTGTGTGTGGCACACCATGGACCTCTGTGATCCTCTATCGGTGTAATTGCACATTGA
>XLTR930228|c3_g7_i8
AATTAGAGTGCTCAAAGCAAGCCTACGCTCTGAATACATTAGCATGGGATAATGGAATAGGACTTTGTTTCTATTTTGTTGGTTTCTAGGGACGAAGTAATGATTAATAGGGATAGTTGGGGGCATTAGTATTTAATTGTCAGAGGTGAAATTCTTGGATTTATGAAAGACTAACTACTGCGAAAGCATTTGCCAAGGATGTTTTCATTAATCAAGAACGAAAGTT
>XATR557703|c0_g1_i1
CATTTCTCCGGCCCGGCCAGGATTAACGCCCCTAAACTCGTCGCGCTAATGGCGATCGTTCACGTGCTACTCGTCGCGCTAATCGCCGCGACGTCACATGCCGCGCATGGCGCCGCTGCCCCGACGTGGCACGGCGACCTCGCCGCGCTCGCCAGGGCCGGCAGGCTCCGCACCGACCCCAACGCCACGGTGGCGGCCTCGACGGACTTCGGCAACATCACCGCTGCGCTCCCGGCGGCGGTGCTCTTCCCGTCGTCCTCGGACGACGTTGCCGCGCTCCTCCGCGCCGCGCACTCCGAGCCCAAGTGGCCGTACACCATCTCGTTCCGCGGCCGAGGACACTCCGTCATGGGGCAAGCCCTGTCCCCCGGCGGCGTCGTCGTCGACATGCCATCCCTGGGCGCAGCGTCGTCCGCGCCGCGCATCAACGTGTCGGCGGACGGGCGGCACGTGGACGCCGGCGGCGAGCAGATGTGGATCGACGTGCTGCGTGCGACCCTGAAGCGCGGCGTGGCGCCGCGGTCGTGGACGGACTACCTCCACCTCACCGTCGGCGGCACGCTCTCCAACGCCGGGATCAGCGGCCAGACTTTCCGGCACGG
>BTR10271|c0_g1_i1
GAACACGCCCACTGCCTCGTGCCGCAGCACCGCCTCCTGCGGACACCAGCTCGCCAGCACGCCCCGGCCCTCGATGGACTCCAGGAACTCCGGCGGCAGCACCGCCGCGTCGCCCCTGACGAGGTCAGGCCTGATGATCCATAGGAAGGGCTGGCCGCTGTTGGCCAGCCCCCACGCGAACTCGAGCAGCTCCGCGTTAGTCATCACCGTGATGCTGCCGTAGTTCACGTACACCACGGACCCGGGCTCCTTGCCGTCCAGGAAGCGGAAGCAGGAGAGGTCCTCCTTCCACAGGTTGGAGCCCAGAGTGTCGACCGGGCCGCCCTGTGGCACGATCTCCTCGGCGAGGAAGGCGAGAGGGCCGAGGGTGTGGA
>DTR27682|c0_g1_i2
ACACACATTTCACCCCCAATCATAGAAATGGCGAGACCGCACGCCCTGGTGGTGCCGTACCCGGGCTCCGGCAACATAAACCCGGCGCTTCAGCTGGCCAAGCTGCTGCACCGTCACGGCGTCTACATCACCTTCGTCAACACGGAGCACAACCATCGCCGTGTGCAGGCCACCGAGGGCGCCGACGCCGTGTGCGGCCGCGAGGGGTTCCGGTTCGAGGCCATCCCGGACGGGATGGCCGAGGCCGACCGGGAGCACGACATCGCCCTGTCCGCGGCCACGAGCCAACGCTGCGCGGAGCCGCTCAGGGAGCTCGTCCTGCGGCTCAACGGCACGCCGGGCGTCCCGCCGGTGACGTGCCTGGTGCCGACGGCGCTGATGAGCTTCGCGCTGGACGTGGCGCGGGAGCTGGGCGTCCCGAGCATGGTGCTGTGGGGATGCAGCGCCGCCGCGCTCATGGGTCACATGGCGCTCCGTGACCTCAAGGAAAGAGGTTACCTCCCACTCAAAGACGAGAGCTGCCTGACGAACGGCCACCTTGAGAAGACGGTCATCGACTGGATTCCCGGCATGCCGCCGATCAGCCTCGGTGACATCTCCAGTTTCCTCCGCACCACCGACCCTGACGACTTCGGCCTGCGGTTCAACATCCAGGAGGCCCAAGGCTGCACCAAGGCCGGAGCGCTCATCCTCAACACCTTCGACGACCTCGAGGCCGACGTCCTCGACGCGCTCCGCGCCGATTACCCGCGCATCTACACCATCGGTCCACTTGGAAACCAGCTCAGGGTCAGGGACGACAATGCTGCTGCTACAGAGGAGAACTTCGATTCCTCCAATGGCGGCTTGAGCCTGTGGAAGCAGGACACCGAGTGCCTCGCATGGCTGGACACGCAAGAAGAAAACTCCGTGGTGTACGCCAACTTCGGCAGCCTCACGGTGCTCACAGTGGACCAGCTCGCCGAGTTCGCGTGGGGCCTGGCGGCCAGTGGCCACCTGTTCCTT
>HTR75286|c4_g1_i3
TACCATGTGCACCAAATCTCTACTCCAACGAATGCATTACATTGAGCAACCAATCCAATTCTTTATTGTTCTACAGAACCACACTGATCAGTCAGAGACCATCACTGTCGAATGATACATACAAACAAGATAATGTCATAATCAGAATGGAGAGATCGTCTAGTTCTTGGGCAGGAGCACATCGCGGACCAGCTCGTCGAAGTTGCGGTGGGACGAGCCCCCGGGCATGGCCGCCTTGAGCGCGGAGTCCTTCCACTCCAGCGCCCGCTTCCTCATCCCCTTCCCCTTCTCCCCTTCCATGATCTCCGTGATGAGCCCGGCAACGGCGTCGCGCCGGACGTTGCTGTCGATCTCCATGCCGACTCCCCACTGCTCGCACTGGTACCTGCAGTTGGTCTGCTGGTCGGCGAAGAAGGGCCAGCTGATCACCGGCACGCCGCCGCACATGCTCTCCATCGTCGAGTTCCACCCGCTGTGCGTCAGGAAGGCCCCCACGGCGGGGTGGTCCAGCACCTCCTGCTGCGGGCACCAGGACGCCATGAGCCCGCGCCCCGCCGTCTCTGCCAAGAACTCTTGGGGAAGCACCGCCGCGTCACCCCTGACGAGGTCGGGGCGGATGATCCACATGAACTGCCTGCCGCTGTTGGCGAGCCCCCACGCGAACTCCACCAGCTGTTGGCTGGTCATCACGACGATGCTCCCAAAGTTGACGTACACGACGGAGGCGGGATCCTTGCCGTGGAGCCACTGAAGGCACTCCTCCTGCTCCTTCCACAGGCTGAGGCGGCTGATGGATGACGTCTCACGCGGCGCCACCAAATTGAGCGGGCCGAGCGTATAAACCTTGACTCCGACGAGGAGCGCCTCCATGGCCTCCACCGCCTCGCCCTCCAGGTCGCCGAAGCTGTTAAGGATCACCGCCGATGCGCCTGCCGTGCGGCCAGTCTCCTTGATGACGTACCCCACCATGAAGTCGTCCGGATCCGTGCTGCGTATAAAGTTCGGGAAGTCCCTGAGCCTCATGTTCATCAGCCCCGGAAGGTCTTCCACCGGCGTGTCAAGGTATCCATTCGTCAGCTGTTTCACATCTGCCCGTGCATGCACGTATAGAGATGTACACAGTGTCACAGTGTACGTGTTAATGACAGAGCGCGCAGTTCACAATGTATATACTATGTTGGATCGAGACATGTACCTTTGAGTGGAGCAATGCCACGG
>SA-TR28109|c0_g1_i1
GGGCGCGGAGAAGGAGCTGCGAGACATGGTCGACGCCGAGGCCACCGCCGACGGACTGCTCATCAACACGTTCCGCGGCGTCGAGGGCGTTTTCGTCGACGCGTACGCCACGGCGCTCGGGCGGAGGACGTGGGCAGTCGGGCCGACGTGCGCCTCCTCGAGCATGGACGCCGACGCCAAGGCTGGACGTGGTAAGCTTGCCGATGTGGACGCCGGCCATACCGTCTCGTGGCTTGACGCCCGGCCGCCGGCGTCCGTGCTCTACATCAGCTTCGGCAGCATCGCGCAGCTCCCGGCGAAGCAGCTCGCCGAGCTCGCGCGCGGCCTCGAGGCGTCGG
>SA-TR44429|c0_g4_i1
TGCTCAGGGTCAACATAGGAATCAGGGAGCACGAAGAGGACACCAGGAATCCCTTCGAGCTTGTTGGACGTCTCCTCGTCGATCTCACACCCAAACCCGAAGTAGCGCTCGCACGACACGTTGTATATCTTCTTCCTGGCCTCTTCCTCGCTGCCGAGGACCTTGGCGAGGGTGTGGACGTAGCAGTCGATCATCTGCTGCTTGGAGGCGCCCTCCCCGCCGGGCTTGTCCATGACGAT
>DTR67371|c0_g2_i1
AGGATTGTGTACATCTGCAATTAGCTTTATTTATCAGTTTTCAGTCATTTTTCGTACCCTTTATATGTAATAATGGTGCTTGGATAGGTTGACCCGGTATAAGAACTTCGAGGAAGGACACAAGAGGATTCTTGTTGCTACAGATTTAGTTGGCAGGGGAATTGATATTGAGCGTGTTAATATCGTCATAAACTATGACATGCCTGATTCTGCTGATACATACTTGCACAGGGTTGGAAGGGCTGGGCGTTTTGGTACTAAGGGGCTTGCAATAACATTTGTTTCTTCTGCCTCTGACTCTGATGTTCTCAATCAGGTGCAAGAAAGG
>GTR155180|c0_g1_i1
GACGGTGCCGAGAACTGAACAAGTTGCTTGTGGAGTGCAACTTCCCGTCGATCTGTGTGTATGGCGGACTCACCCAGGAAGAGCGGCTCGACCGCTACAACAAGTTCAAAGAATACAAGAGTCGTATTCTAGTGTCGACGGATATTTTCGGGCGCGGGGTGGACTTCGAACGTGTCAATATTGTCATCAACTATGACATGCCAACTGAATCTGACACGTATCTCCATCGTGTTGGTCGTTCGGGCCGTTTCGGGACAAAGGGTCTTGCGATCACATTTGTCAGTTCTCCAGAAGATAGCAAGGTGCTCGAGCAAGTTCAGGCTCGTTTTGAAGTGGAGGTGCCTGCGATGCCCGAACATTTGGATGTGTCCAGTTACATGAATTCTTAATCTGAATCGGTTGTCAAGCGTTCA
>GTR372269|c0_g2_i1
GGTGCCGCTGGAAAGCAAGGCGATGCCAAAAAAGGAGACAACCTCGCTCGTGATTGGAGTGCTATCCACACCTCTGGCTTCAGGGAGTTCCTGCTCAAGCCTGAGCTCCTCCGTGCTATCGTTACTTGCGGTTTTGAGCATCCCTCCGAAGTTCAACACGAATGCCTTCCACAGGCCATACTTGGTACGGATGTCCTCTGCCAAGCCAAGTCTGGTATGGGTAAAACTGCAGTTTTTGTTCTTGCGGTTTTGCAACAAATCGATCCTCAACCTGGACAAGTTCAATCTTT
>XATR876000|c2_g1_i1
AAGCAGAAATTTACGATATATGTACAACAAACGTAAATAAAGGAACAAGACGTAAGCTTGAACGCTTGACAACCGATTCAGATTAAGAATTCATGTAACTGGACACATCCAAATGTTCGGGCATCGCAGGCACCTCCACTTCAAAACGAGCCTGAACTTGCTCGAGCACCTTGCTATCTTCTGGAGAACTGACAAATGTGATCGCAAGACCCTTTGTCCCGAAACGGCCCGAACGACCAACACGATGGAGATACGTGTCAGATTCAGTTGGCATGTCATAGTTGATGACAATATTGACACGTTCGAAGTCCACCCCGCGCCCGAAAATATCCGTCGACACTAGAATACGACTCTTGTATTCTTTGAACTTGTTGTAGCGGTCGAGCCGCTCTTCCTGGGTGAGTCCGCCATACACACAGATCGACGGGAAGTTGCACTCCACAAGCAACTTGTTCAGTTCTCGGCACCGTCGGACACCATTGACAAAGATGACGACTTGATTGAAATCAAGAGCATCCAGCAAGTCGTTAAGACGACGGTTCTTCTGCTGTTCCGTCAGTTTCACGTAGTACTGTTGAAGACCGTGCAGAGTCAGCTTGCTCTCATCATCGACGTAGATCTCCACCGGATGCTGAGTGAACTTCTTGCACACTGGACGAATTTCCTTGCTGAGAGTAGCAGAGAACATCATCACTTGCTTCTCATGCGGTGTAGCCTTGAAGATCTCTTGCACATCTTTGCGCATGTCAAGAGCTTCGAGCATTTTGTCACACTCGTCCAGAATGAATCGTTTCAGCTTGTCGACCTTCAACTGCTTCTCGTTGATCAACTGAAGAATACGGCCCGGAGTTCCAACAACAATGTGCGGAACCTCGGTCTTCAGAAGATCGTAGTGCTGACGAATGTTGATACCCCCAAAGAACACTTTGACTTTGATGTCCTGGAGGTATCTACTGAAACGAAGAAATTCTTGGCAGATCTGATACGCCAACTCTCGTGTGTGACACA
>XLTR350028|c0_g1_i1
GAGCAGCTTGCGGTGCTGGGCGATCGGGATACCGCCGAAGAACACCTTGACCTTGACGTCAGGCAAGTACTTGGCGAAGCGCAGGTACTCTTGGCAGATTTGGTAGGCCAACTCACGAGTGTGGCACAGGACGAGGGTATCCACCTGTCCTTCTGTAGGTACGAGCTGCTGTAGAGTTGCGAGCACGAAGACAGCGGTTTTGCCCATGCCTGACTTTGCTTGACAAATGATATCCATACCCAACACAGCTTGAGGGATGCATTCTTGCTGGACTTCTGAAGGGTGCTCGAAGCCGCAATCGGTGATAGCCATGAGC
>XLTR944496|c1_g1_i3
GAGATGATCGAAGGACGCAGGAGGGTTTACTTGAGGTGAGAACAACTGATGGTGTCGGTTGAAGTGAGGGAAGAAGAAGCCAGGTGGTGGCACAACTCATCCGGACCAGTCAGGTTGTGTTGCGAACAAACATGGGGGAGGAAGAAGTAGAAGAAGGGGAGGGAAAAGAAACACGATGAAAAGAGACGAAAAAAGAAGCGGGTGCACCACCAATTTCGCAGCTGGTGTTAGGACAGGCACGCGAATGTCGTGGGTTGATTGGTTACGCGTTCATGTACGAGGAGACATCGATCTGATCTGGCAGGGGAGTGATCTTGACGACAAATCGGTTCTGAATGTCCTGAAGAGTCTTTTCATCAGCAGCTGAGGTAACGAATGAAATGGCAAGTCCCTTGGTTCCGAAACGACCTGCTCTGCCCACTCTGTGGAGGTAGCTGTCTGCGTTGTCTGACATATCGTAGTTGATAACGATGTTGACACGTTCGATATCGATACCACGGCCAAAGATATCAGTGGACACAAGGATACGCTTCTCAAAGTCCTTGAAGGATTTGTAGCTCTTGATTCTTTCATCCTGCTTGAGGTCAGAGTGGATCCCAATCGATGGGAAGTTGCACTGCTGAAGCAGTTTGTCCAACTCAATGCAACGCCGCACGCTATTGACGAAAATGACGACCTGATTGAACTCGAGGACGTCAAGGAGGTCTGTGAGCTTGCGGTTCTTCTCGTTCTCTTGCAGCTTGACAAAGTGTTGTTGCAGTCCGTGCAGTGTGAGCTTCGCTTCATTGTCCACGTAGATTTCGATGGGATCTTGCATGAACTTTTTCGCTACGGCACGAATGTCCTGGTGCATTGTTGCGGAAAACATCATGACCTGCTTGTCCCGAGGTGTGTTCTTGAAAATCTCCTGAACGTCCGCGCGCATGTCGAGAGACTCAAGCATCTTGTCGCATTCATCGAGGATGAACACTTTCAGATTCTTGAGATTGAGTTTTCCGGAGCGAACGAGTGCGAGAATGCGACCAGGAGTTCCAACTACGATGCTAGGAACTTCTTGCTCGAGCATCTTGACATGCACGTTCATCAGCACACCTCCATAAAACACGTTTGTCTTGATATCGGGCATGTACTTGCTGAAGCGACCGAACTCGTTTCCAATTTGGTATGCGAGTTCTCTCGTGTGGCACAGGACGAGACAAGAGACCTGACCAGGATTGGACTCCAACTGGTGCAGCACCGTGAGAACAAACACGGCGGTTTTGCCCATTCCAGACTTGGCTTGGCAAATGACATCAGTTCCCAAAATGGCTTGAGGAATGCACTGGTGTTGAACTTCCGAGGGATGTTCGAAACCGCAATCGACGATGGCCTTCATCAGTTCAGGCTTGAGAAGGAAATCGCGAAAACCAGAACTGTGGATAGCCACGTATCCTCTGTGTGTGTATGTGTGTGTATATATATGTGCGTGTGTTGTTTGCACGAACAAGC
>GTR279513|c0_g1_i1
AATGGAACGGAGGGGCCGAGGACTATTTTCTTAAACGTGAATTATTGATGGGTATATACGAGAAGGGATATGAGAGGCCAAGTCCTATACAAGAGGAGGCTATTCCAATTGCACTTACTGGAAGGAACATATTGGCTAGGGCGAAGAACGGAACGGGGAAGACAGGAGCCTTTTGCATTCCTGTATTAGAAAAGATTGATATTGCACATGAATGGATCCAGGCACTCATTTTAGTTCCTACTCGAGAACTTGCTTTACAAACTAGTTCCATTGTAAAAGAATTGGGAAAACATATGAAAGTAGAATGCATGGTATCCACTGGTGGTACAGATCTCAAGGAGGATATCTTACGTATGATGAAAACGATCCATATTGTAGTGGGTACTCCTGGACGTGTGTTGGA
>XATR534776|c0_g2_i1
CGTGGATGTAGAAGCAAGAGTAGCCCAGCTCCGTGATCTTCTTCGCGAGGAGTTCGACACGGTTGACCGAGTTGCAGAAGATGATCGACTGGTTGATTTGCAACTTCGAGAAGAGTGTGTTGAGGCAGTTGACCTTCTGGCGCTCGTCAACGAAGGCGTAGTACTGCGTGACACCCTTGAGCGTCAGCTCGTCCATGAGGTTGACCTCGCGCGGGTTGCGCAAGAAGCGGTCCTTGAAGTCCTTGACCGTGATCGGGAACGTGGCGCTGAACAGCGCGATCTGGCGCTGCGGCGGCATGAAGGGAATGAGGCACTCCACGAGCGGCTGGAACTCTGGAGACAGTAGCTTGTCGGCTTCGTCGAGCACGAGGCAGTTGGCGTGGGAGAGGTCGGCGACGTTCTTGTTGGCGAGGTCGAGCAGACGGCCTGGCGTCGCGACGACAACGTGCACCGGGTTGTAGAGTCGCACGATGTCGTCGCGTAGCGACGTGCCTCCGGTGGTTACCATGACCTCGACCTTCATGTGCTTCCCGAGCTCCTTGCACACCTGCGACGTCTGCAGCGCGAGCTCTCGCGTTGGCACGAGGATCACAGCTTGAATGCAGTTGCGCGTCGTGTCCGTGCGCTCGAGCGTCGGGATGAGGTAGGCCGCAGTCTTGCCCGTTCCGTTCTTGGCTCGCGCCAGAAGGTCGTAGCCGGCGAGGGTGATCGGGATTGTCTCCTCCTGGACGGGGGACGGCCTATCGAAGCCCTTCTCGAAGATGCCCATCAGCAGCTCGCGCTTCAAGAAGAAGTCCTCAAACTCGTTGCCCTTGGTCTTGGTCACGTCCTCCGTCTTGAAACGGTTGTCCCTGGGCGGCCGCGCGAGCTCCGACTTCCACGCGTTTGGGTCGGAGCTGCTGGATGCGGCTGCGGAGGCGGCTGTCGGGGCCGCGGTGGCGGTGGCGGGTTGGGGCGGCGCGAGCGCGAG
>XATR567983|c0_g2_i1
TGACTGAGAGGAAACGAAGGTTTGATGTCTCCGAGCTCCATTCCGAGACAAAATCAGAAAGCACCAGCACTTCCTCAAGTGCTGCAAACGGTAGTAACAACCCCTATACGTCGAAGCCGTTCTCACAAAGGTACTACGAAATATTGGCAAAGAGGAGGAATTTGCCTGTATACGAGCAGCGGCAACAGCTCATAGATACTGTGGCATCCCACCAAATAACTGTTCTTGTTGGCGAAACTGGTAGTGGAAAAACAACTCAAGTGCCACAGTTCCTGTTAGAATCCACGCGCGAGGTAAGAGCTGGTAAAAAGCAGATTGGTTGTACGCAGCCAAGGCGTGTGGCTGCCACGAGTGTAGCGAAGCGTGTTGCCGACGAACTTGACGTGACGCTTGGCGAGGAGGTGGGCTACAGCATCCGATTCGAAGACTGCAGCGGACCACGAACGATGCTGAAGTACCTTACGGATGGTATGCTTCTGCGTGAGGCTATGACTGATCCGCTGCTGGAGCGGTATGCCGTGCTGATACTTGACGAGGCTCACGAGCGAACCCTCGCTACTGACATTCTCTTTGGCCTCATCAAGCAAGTTTGTGAGCAGCGAAAAGAACTCAAGTTGGTTGTAATGAGCGCTACTTTGGATTCCGGAAAATTTATGAAATACTTCAACGACGCTCCCCTTATGAACGTTCCTGGCAGGTTACACCCAGTGGAAATATTCTACACGCCGGAGCCTGAAGCCGATTACCTCGAAGCATCAATCCGAACAACTTTGCAGATTCATATGTGTGAACCGCCAGGCGATATCCTCCTGTTCCTCAATGGAGAAGAAGAAATCGAAGACGCCTGCAAAAAGATTGCAGGAGAGGCGCAA
>XLTR950410|c0_g3_i2
CCACGTCCACCTGGCAGTCCTGGTCAACACAAAGACACATCGTTTCTTTCAGATCAGGTACATTACAAGGTTAGAGTGTCACTAGTTTTTCAGAAGTGGGCATGGCAGTGAGCTTACCAGGATGAGGCTGTGCTGGAGGAGGCGGTCAGCGATGCTCATGAGGATGTCCTTGCTGTACTCCGGGTGGCCCTGGACGCCCATGGCGCGGTCGCCGAGCCGGAACATCTCGACGCCGGTCTTGTCCGACCGGGCAAGGACCTCGGCATGAGGGGGCAGCTCCAACACCTCGTCCTGGTGGAACTCGATGATGGGCATGTGCACCGGCAGCTTGAGCGGCGCGAAGAGCCTCGCCGCGGCGGTGGTGGGGTGCATGCAGCTGACGCCGATGTCCCAGCCCTTGGCCGACCTCCCGGTCCTCCCGCCCAGCGCGCGGCACAGGAGCTGGTGGCCGAAGCAGATGCCGAGGACGCGCTTGCCGGCGGCGTGCGCGCGGCGGACGAGGTCGAGGAGCGCGAGGATCCATGGCTCGTCGCCGTGCGCGTCGCTGCAGCTGCCGGAGATGACGAACCCATCGAGCGCCGCCGCCTCGGCGTCCGTGGGGAGCTCCCCGCGCACGGCGCGGTACACGCGCCACCGCTCCCCGTCCTCCTCCAGCAGCGCCCGGAAGACGTTGAAGTAGCC
>CTR42975|c0_g1_i1
CTCGCCTCCACGGGGTTCCAGGCCTCCAACCTCGGCGACGCCATCGACGTCGTCAATCAGATGTTAGATTGGAGGTTGTCTCATGACAAGCCAAGTGAGGATTGTGATGAAGCTGAACTTGACCCGAAATACAGAGAATCTGTGAAGTGCAAGATATTTCTTGGCTTCACTTCAAACCTCGTGTCTTCTGGCATACGGGACGTAATCCGGTTTCTAGTTCAACATCACATGGTGGACGTCATAGTTGCGACTGCTGGGGGTATAGAGGAAGACCTTATAAAATGCCTCGCACCAACCTACCGAGGTGAATTTTCTTTACCTGGGGCACTGCTCCGGTCAAAAGGACTCAACCGGATAGGAAATCTGTTGGTGCCCAATGATAACTATTGCAAGTTTGAAAACTGGATCATGCCTCTCTTTGACCAGATGCTACAAGAACAATCTACTGAGAATGTCTGGACACCATCAAAGGTGATTGCTCGTCTTGGCAAAGAAATAAATGATGAAAGCTCCTGCCTTTATTGGGCACAAAAG
>XATR925367|c1_g1_i2
ACCCCAAGCTGGTGGTGCAGCACTACGAGATCTGGCGCCTCGTCACCAACTTCCTCTACTTCCGCAAGATGGATTTGGATTTTCTGTTCCACATGTTCTTTCTTGCTCGGTACTGCAAACTTCTCGAGGAAAACTCTTTCAGAGGAAGAACTGCTGACTTTTTCTACATGCTCTTGTTTGGCGCTACTGTCCTTACTGGGATTGTTCTGATTGGTGGGATGATACCTTACATTTCTGAGACATTTGCCAGAATTCTGTTCCTGAGCAATTCATTGACGTTTATGATGGTATATGTCTGGAGCAAACACAATCCCTTCATTCACATGAGCTTCTTGGGCTTGTTCACCTTCACTGCTGCTTACTTACCTTGGGTCCTTCTAGGGTTCTCTATTCTGGTCGGGAGCAGCACATGGGTGGATCTTTTGGGCATGATTGCTGGCCATGTGTATTACTTC
>DTR84160|c0_g1_i1
ATCAGCATTAATGATCCTGTATTCGGAACAAATCGATTTGACTGTTTCTTCATCGATCTTAGTGAGGGCGCACGTGTGAGTGAAGTTGATTCCACCTTTGTCCTTCTTCCTGAATGAGATATTTGGTGGTTCCTTATTGAGGCGGATGCCAAATCCCTCCAGCTCTTTCTCTATCTTTCGTTTGTTGGTAACCGGCTTCATGGCATCAACGATAATAAGCAACAAGTTGCACGTCCTAGCCACTGCGATGACTTGTCTACCACGACCTTTTCCGTCCTTTGCTCCTTCAATAATTCCAGGCAGATCAAGCAACTGAATTCGAGCGCCCTTGTACTGAATTACACCAGGGATACACG
>ATR27743|c1_g1_i1
GGGGAGGGGCTGCTTCCATGGCTCACCGTCCACACTCATGAATGTGTGGTCGGCTGCTCCTTTGTGGAACTTGAACCGGATTCTGTAGGCCTGTGCAAGACGAGTCCCATGTCCATTAGGGGTCAGCAAGACAAGACTGTGCCAAGCATCGCGAAAGCCCACAATCTCGATGAGCCCATCATCAACATAAGGCGTAGTCAGGCCTCTGTCTTGTGATTTCTTGGTGCCAGGTTTTCCCCAGGGATTGAATCCTCCCG
>ATR18701|c3_g1_i3
CGCAAAAGATTCAGTTTGGAGCAGTTACACCTTGATCTTTTACGTGTTCTGAACCAACTTTGTTTTCTCTGTCATTTCTCTCTGCAGGGCCGTGGGAAATAAATGAAAATTTTGAACACATATGAATGTCACCGGCCGGGAGGGGCAGCGTCCGGTGAGCTAGTTACTGTGAGAACCTTTAAAACTTGAATGGTCGATCGGCACCTTATTGGGCGGAAACCTCATTGCTGGCCCCTGATTGCTCGCCGTAACTGAACCTAAATCTTGTTGTAAAGAGGAGGGAAACGCCACGACGCCGCCCCCTCCACATCGTCCAGGAACCCGGCTTGGTGGCAGAACTCGATGGTGTCGGCGATGGTCTCCTCCAGCGGCCGGCAGGTCCACCCCAGGTTCTTCAGCTTGTCGGACGTCATCGGCGCCGGATGTTCCATGTCGTCGATGCTGTCCTCGCTGATGTGAGGGTATTCGGGGTACGTGTTCTTCAGCAGCTCTCTCAGGTTCCGGGCGGTGATGATGTGTGGCGCGCAGATGTGCCTGCCGGCGGCCTCAGGCTTCTCGTAGACCAGAAGCAGCGCGTCGGCGGTGTCACGCACGTCGACGATGTGCCACAGCTTGTTCCTCATCCGGTCAGGGCCTCCTTTCAGGAAGTAGATCAGGAACTGGCTGCTCGCGTTCACCGTCGGCTGCAGCAGGGGACCAAACACCACCGCTGGGTTCAGAGTGACCACGTCCAAGCCGGTCTGCCGTCCGTACTCAAGCGCCGCCTCCTCTGCTGTGATCTTGGACACTGAATACCAGTCCTCATTCTTCTTGCAGAATTCTCTGTCTGACCAGCTGCTTTCATCCTTGATCTTGTCTGTGGGCCAGTCTTTCGGGTTGATGTCGACGGCGACAATGGATGACACGACAACCACTCGCCGAACCTTCGCTGCAGATGCAGCCTCCAGTACATTTTTGGTGCCAGCAACAGCTGGACGCACAACCTCAAGCTCTGGATCGGTCAGATTCGCCGAAGGAACCGGAGAGGCGACGTGGAAAACCCCCTGGCATCCCGCTATCGCGGCCGCCATGTCATCATAATCAAGGAGATCGGCCTTGAAAAGCTTGAGATTTTCAGAGGCGTTCTCTAACGACCTCAGATGGCCGGTCTTCTTCTCACCGAGGTCGCGGACGGTGCCGTGGACGGTGTAGCCGCGGGCGAGGAGGAGCTTCACGAGCCACGACGCGATGTACCCGCCGGCGCCGGTCACGCACACCGTCTCCCCTGCA
>HTR10610|c0_g2_i1
TCAACAGCTAGCCATGGCCATGGCCACCACCGCGCAGTTTGTCCTCCTCCTTGCGGTGATCGGGTCGGCGGCGGGGGGCGAGAAGGAGACAGACATCAAGGTGTACTGGCACGACGTGGTGAGCGGGCCGAGCCCGACGTCGGTGCGGGTGGCGCAAGCAGCGACGACCAACGCCTCCAAGACGAGCTTCGGCCTCGTGATGGTCATGGACGACCCGCTCACCGAGGGGCCCGGCCTCAACTCGTCCAGGCTCCTGGGCCGCGCCCAGGGCACGTACATCGCTACGGGCAAGGACTCAGCGGCGCTGGTGGTGAATATGAACTTCGTCTTCACCGCCGGCGAGTACAACGGCAGCAACGTCGCCATCGCCGGATGGAATGCGGTGTTAACCGACGTCCGCGAGATGGCCGTCATCGGCGGCACCGGCGTCTTCAGGTGGGCGCGTGGGTACGCGCAGGCGAGGACGCGCACCATCGACGTCAACACCGGCGATGCCACCGTCGAGTACGACGTCTTCATCCGGCACTAGCTAGCCACACCACGCCAGCAGAGATCACCTATGTCCGGGGTCAAGTACTTACCATGAATAAGAGCTGTACTCAAAGCCTTATCTTTTTTAACCTGGCTCAAGCTTATTTTTCATTAC
>XATR881668|c3_g5_i1
GCCCGGGGAACCTGCGCGGGTCGCTGTAGGCACCATCATCGACGACGACGAAGGGGAAGTCGAGGAAGCCCATGACCTCGCGGGGCAGGTTGGTCCGGAGGGACGCGTAGAGGCACGAGTAGGAGCCGCCGGAGCCGAGCGGGTCGGCCGAGATGGCCGGGTCGTAGAGCCAGGTGCCGCCCACGCCGCCGGCGCGCTCGAAGACGACGGGTGCGTGACCCTCGCGCCGCAGCTCGCGCGCCGCCACCAGGCCG
>SA-TR44776|c0_g1_i2
CTCTAATGCAAATGCATCGATATTAAAAGCGCGGGAATTCTAGCCGGTCTCTCCCTCCCTATTTAAACCGGGTCCAAACCTTCTTCCCCACCTCCTCCTCACTTCATTCTTCCTCTTCCTCTTCTCCAACGATCGATAGTCGATAGATTCAATTCAGTTGAGTTCATTCCCGCCACTGCAACGACCTCGCTTGCTCCGATCAACTATACAAAAATGGCAGCCCGGACGATGTGGGTCAACGGCCCCATCATCGTGGGCGCCGGCCCGGCGGGGCTCTCGGTGGCGGCGTGCCTCCACGCCCGCGGCGTGCCCTCCGTCGTGCTGGAACGCGACGACTGCATCGCCTCCCTCTGGCAGCGCCGCACCTACGACCGTCTCTGCCTCCACCTCCCCAAGCAGTTCTGCGAGCTCCCCGGCATGCCCTTCCCGGCGAGCTACCCGGAGTACCCCACCAAGCACCAGTTCGTCTCCTACCTCGAGTCCTACGCCGCCGCCTTCCACGTCCAGCCCCGCTTCCGCCAGTCCGTCGCCTCCGCGCGCTTCGACCACGCCGCCGGCCTCTGGCGCGTCCGAGCTTCCGATCCCTCTGACAACACAACAGAGTACATCGGGCGGTGGCTGGTGGTGGCCACGGGCGAGAACGCGGAGCGCATACTGCCGGAATTCGCCGGCGCTGGTTCGTTCAAAGGCCCGGTGACCCACGTGTCGGAGTATAAGTCCGGGGAGCCGTACCGGGGCGCGCGCGTGCTCGTCGTCGGCTGCGGAAACTCCGGCATGGAGGTGTGCCTGGACCTGTGCGACCACGGCGCGATGCCTTCCATGGTGGTCCGCGACGCCGTGCACGTGCTCCCGCGCGAGATGCTCGGCGTCGCCACCTTCACCGTCGCCGTCTTCCTGCTCCGCTTCCTGCCGCTCCGGCTGGTCGACCGCATCCTCGTGCTCCTCGCGGGGCTGTTTCTCGGGAGCGACCTGCCCAGGCTCGGGCTGAGGAGGCCCGACAGTGGAGGGCCGCTGGAGCTCAAGAACACCAGGGGCAGGACGCCGGTGCTGGACATCGGCGCGCTGGAGAAGATCCGGGCCGGGGAGATCGCGGTGGTGCCCGGGGTGGAGAGGTTCGTCGCCGGCGGGGCCGAGATGGTGGATGGGCGGTTCGTGGCCGCCGACGCCGTCGTGCTCGCCACCGGGTACCACAGCAACGTCCCACAGTGGCTCAAGGGAAGCGACTTCTTCAGCGGGGAAGGGTACCCGAAGGCGGGGTTCCCGGAGGGGTGGAAGGGCGAGTCGGGGCTCTACTCCGTCGGCTTCACGCGCCGGGGCCTCGCCGGACTCGCCCTCGACGCCGTCAGGGTCGCCGGCGACATCGCCGTGGCGTACAGCCACCAGAACAGCACGTCGTCGTGTACCGCCTACCCTGTACCGCAGGAGCCGGTGCCCTGATCATTGGCACGCTGCCTCACTGCTTCAGACATCCTGGCATCGGAGGAGCCAGCGTCACTGTCGCAACAGATGGCAGAGGCCACGCTCAGCCACACTGTCGAATCATCGTCATAGATAGCCAGATTAACAGTCGGGCAATGCAGGCAGAGCCCAAATTTTGCCGTGTTTATGGGCACTGCATCTGCATCACCC
>XATR902398|c1_g1_i6
CCATGAAGGGGTGGGCGCCGTTGTCGCAGAGGTCGAGGGAGACCTCCATGCCGGAGTTCCCGCAGCCAACGACGAGCACGCGCTTCCCGCTGTAGGGCTCGCCGGACTTGTAGTGGCTGACGTGGGTGACCTCGCCGCAGAAGCCGCCGAGGCCTGGAATGTCGGGGACAACGTTGACGGCGTTCTCGCCGGTGGCGACCACGAGCCAGCGGCCGATGTACTCCACCTGGGCACCGCCGGCCTGGGTGGCCTGCGCGTGCCACAGGCTGGAGGTGTTGTCGTAGTGGGCGGAGAGCACGGTGGTGTTGAACTCCGGCTTGATGTCGAACTCGGCGGCGTAGTTCTCGAGGTAGTCGATGAACTGGCGGCGGGTGGGGTACTCCGGGTAGTGGTCCGGGAAGGGCATGCGAGGGAGCTCGCAGAACTGCTTGGGGATGTGGAGCTTCACGCGGTCGTAGGTGCGCTTCTGCCAGAGGGAGGCGACGCAGTCCTCGCGCTCGAGGACGAGGAAGGGCACGCCCTGCTCGCGGAGGCTGGCGGCGACGGCGAGGCCCGACGGCCCGGCGCCGACGATGATGGGGCCGTTCACCCACACGCACCGCGGGGAGAAGAGGCTGTCCAGGCGATCAGTGGGGTGCACCATGGCTGCTTTGCTTGATTGCTTGGCTGAGGAAA
>DTR75434|c0_g1_i4
TGGGTTCTCAGTCTAAACGCATAAGAAGCCTACAAAGATACAGCAATATAGAGCAAAAATATTACCATCACCTTTATCTTACAAGGCTGAAATTTTACAGTGATGATGTTAATCTTTCTTTAGGCAACCTTCGAAGCCACACAACACAGCAAAGATCTTCAGGCACGCACAAGAATTGATATAGAATTGATATGTCAAAACTGTTGCTTGCAATGTTTGGAACTACACTAAAATGCTACAACACCCATTCATTCAATCAAGGAATAAATATCTCTCTAGTGGGCTCAAATCGAACCCTGCCTACTCTACCACTTCGCCTACAGGAATGTTGACAGAGGACGCTCTCGTCGGAGCTACAGCCTGCCCCAAGGAAGTGAAGCTGTCAGGAAGCACAAGAAGCGACGGGTAAATCCCTTCTGAGTCGCCCTGGTATGCCCGACCGAGAGAGTAGCCCAATGCACGAGCAACAGGAACAGCCACGGCATTACCCACCTGGATGTACTTCTCTTTAATAGGACCCAATATCCGATAGTAATCTGGAAAACCCTGCAATCTTGCATTCTCACGGACAGACAGAACTCGATCTTGACCTGGGTGCAATATTACCTTGTTGTGCGGCTTGGCCCCTGTCACGACCGTTGGAACTGTTTCGTCCCACCAAAGACGTCCGAATGGCCTCAGTGATTTCCCCTTGACGTAAGACATGGCGTAATCAGGGACCAGAGGCTTGCCAGAATCGAGGTAGACACGCTTTATTTCAGGATCAAACTCGACTACATTGTTTGCCCCCACTCTGACTCCCCTGAGGTCACGGAAGTTTGCTCCTTTCACCTTGGGGATTTGTTGTACTCGTGCAAGATCATCCTCGTTTAGCTGCAGGGGTTGGTGATCAAAGAGCTTAACTTCCTCAGGACAAACCTTCTCTGAATAGGAATGATCTAGCATCTCTTTCCGACTAAGCCGGATATAGCGTTGAAAATCGGTCTTGGGCTTACCACCATATGCCATTACCTCATTCTGCTGATGATTATCTATCTCTGGCAAATCTGATATTGCTTCACCAAGTAGCAAAGCTTCCTTCAGTGTTGGTTCCTGCGTCTCATCGTAAGCAACAACGCTCTGGGAGAAGCCATTTGGGATTCCGTAACGCACAACAACATTATGGGTAGGCAAGGGATATCTTGGGAGCACCATTGACGGAAGAGCTCCCCAAAGGAACACTCTCATACGGAACTGCGGCAGCCCATAACAACCGGCCACCATCATGCCAAGCCGTGCTTGGTAATTCAACGAAACCAAGCGGCTCAACGCATACCTTGCAAGGTAGCCTCCAGCAAATTTCAGAATGTCCACGACATTTTCCATGAGAACGTATTTTGGTTTTAAATATTCCACAACATCCAAATATGTAACCATCTGTTTGTTTCTCTCATCCTCTAGAGGCTCGTCACCATTTCGGAAGCGGTTTAACCCGCTGATTCCTTGGCACGGTGGACCGCCACAGATGACATCGACATCACCACGTAGTGGCAAAATTTTCCGCCGGTGCCCTTCTTGTACAAATTCCTTAATCTTCAAGGGACAATGACTGAGGTTCTCGATCGGTTCCCATGAATCTTCTTCAGGACCGTAGCCTTTCCATTGCACCTTAAAGTATATAGCATTTTCCCTGCCAGTGCCACCATAGCAGATTCCAGTAAGCTTCTCCACCACGTACTCACCCTCTACTAGAGACTCGTCATCTTCCTCTTCATCCTCTGAAAGACCGGCTGAATCAGAATGAAAAGCATTATTGACATACTTGTCACATAAGACAGCCCATTCCCTGATGAGTGCAAGGAAGTCTTCGGCCTTTTCATTTCGAACCTCCGTGTTAGGGTGATTATACTTCAGACTTTTGCAGGCAAACTCATTAAAATCAACCGCCCACCTCGTCTCAAGTTTAATCCCGGCTAGAGCTGCACCTAAACAAAGGCCTGTCGACATCCCACCACAACCAGAATAAAGGTCTAGAAGAGACACTTTTATAGCTGATACCTCCTCCAAATCAACATTATCACTTGAGACCTTGGATGCTGTGTCGCTGATTATAACCCCATTCTCTGATGGTATGTTCGCGAAAGTTGAATAAGCCACGCTATAAGACATGTCATAGTAATACTGAGAGTCTGCAGCCTTTTGAGCCTTGGCTCTTGAATTTATATTTGGATCAACATAGACTATTTTGATCTTCGAAATTAAGCAATCAAGACTATTGTCATCCTTCTCCTCAGAAAGAAATACCCTCTTCGGGTCATGCGTGTGATCAGTAACATTTTCCAATACCTGTGCTGAAATCACCGTTTCCTCCAGGCGGTAGAACCAGCGACATGTGAAGTACCAGCAGCAGTCTGTTCCCTCAAAGAACTCTGTTATCCTGCCAATAAAATCAGCCTCACCCTCCCCAGCCTTTACATAGACATCGTCGTTGAGGCAGTAGATGACATCCTCAACCTTGGCGCTGCGATAGTGAGTCTGGGCCTTGACTTCCTCGTCGTCCGACTTCCCCCTCGTGGAGCGCTGGTAGCGCGTTGGCCACGCCTTGAGCGCCTCGTCCTGTGGGACGGGCTCGCCGACGAACTCCCCGCCGTCCCTCGCCCGGGTCCGCCTAGCCACCACCCGCCTCTTGGCCGCCCCCGCCTCCTGCTCGAGCACGGGCTCCGGCTCGGGCTCGGGCTTCCGTTTGCGGGAGGAGGAGCGCGTGGGCCCGGAGGCCGGGGAGCTGGGCGCCATGGCTGCCGCCTAGCTAGGTGGGTTTCTGGGTACGGAAGATTCGAGAGTGAATGGGCCGGCGGGAATTGGATCGAGCGCGTCGGGAGGGAAAGTAGTCCGACATTTTCGCGCTCAG
>XLTR898781|c0_g1_i2
TATATATGTACAGAACACAAGCAAATTCAGAGAACCCCGACTAATTGGCTAGAGACAGAATTCACATATCTTCAAGCAGCATGATTTCCTCAGAAAGTTGTGATTTCTAAGAAATAGACAGGTACCCAATGTGGAAATAAATATACTCAGTTATAAATTACTAGAGTCGGACAAATCAGTGACCAGAATAAATAGAAAAGTTTGGACAGCTCCTCGTGCAAGTATATGACTAAAAACAACAGTGTGTCACAAAATTATTCTGCCTCCAGTACTTCGCCTCCAGAAGTTCCTTCAGACAATCTTGCGACTGCTGCTTGATTAACAGGAATAAAATTTCCAGGCAGTTTGAACAGGGGCTGGTCGTCTCCATCAAATTCACCCTCGTAAGCCTGTCCAAGGGAATACCCCAGCGCTCGAGCAACGGGAACAGCAACAGCATTGCCAACTTGGATATATTTCTGTTTTATTGGACCAAATAGCCTGTAATAGTCTGGAAAACCTTGTAGCCTCGCATTTTCTCGAACGGTGAGAACTCTGTCCTGGGTGGGATGCAAAACAATCTGGTTGTGAGGCTCAGCTCTCGTGACAACAGTTGCGACAGTTTCATCCCACCACAGGCGTCCAAATGGTTTCAGTGACTTCCCCTTGATGAAGGTCATGGCATAGCTAGGCACCAGAGGCTTCCCCGAAGACAGAAGTACACGAGGAATGTTTGGAACAAACTCTACGGTATTGTTTTCCCCAACCTGGACACCTTTCAGATCACGGAAGTTGGCCCCCTTTTTTACGGGAATCTGCCGCACACGTTCATAATCATCAGTGTTTAATTGTAATGGCTGGTGATCAAAGAGCTGACCTTCCTTAGGAGTATCATCTCCAAGTGAGTAATCCTTCATGTCTTTACGGTTGAGCCGGATATAGCGTTGGAATTCTGTTTTTGGTCCAACACCATACTGCATCTTATCCTTAGGCTGATGGTTTCCAACCTTAGGTAAATCAGATATTGAATCTCGAAGGACAAGTGCTTTCTCCAAGTCCTTAACTTCAGATTCATCATATGCAACTAGACATTGCGAAAATGCATTTGGCACCACTCCTCGGTTAATAACGTCATGTGTGGGTAATGGGAACTTAGGAAGTACCACTGAAGGAAGAGCTCCCCAGAGAAATGTCCTCATCCTGAACTGTGGTAGCCCATAACATCCTGCAACCATCATCCCAAGTCTAGCTTGGTAATTCATGGCGATAAGTCGACTCAAGGCATAACGCCCAAGAAACCCATCTGCAAATTTCAGAATATCTACAACATTCTCCATGAGAACATATTTAGGTCTTAGGTAGTTCACAATATCCATAAACACAACCAGCTGTTTGTTTCTGTCATCCCCGAGCGGATCTTCTTGCTTTCTGTTTCTGTTTAATCCACTAATCCCTTGGCATGGAGGACCCCCACATATAACATCCACACGGCCAGGCAAGGGTAAAATGGATTCCCTGTATCCACTCTCAACAAATTCTTGAATACACTCAGAGGAATCGCTAAGGCCATCAATGGGTTCCCATGTATCATGACTAGGATCATATGTTTTCCATCGCACCTCACTGTCTATTGCTCTGGCGGCTGGAGTTCTGGAAGAAGAAAGGTCGTCCCTTG
>SA-TR70076|c2_g1_i1
GACGGATCACGCGGTGGTGATGTCGTGGATGCTCTTGCGCTTGGTGTCGCCGCGGCTGGCGGCGCTGGCCTGGCGGATGAAGTACTTCTGCGCGTGGCTGGCCACCTGCGTCGGCGTCCTCGTCTTCACCGACCACCGCGAGATGTTCCTCCAGTCGCCGCGCCCGTACCTCTCCAGCCCCTCCAGGAACAGCCTGTGCTCCTCCTCGCTCCATGGAACGCCCCTGCGGCGCTCGTCGCCGCCTCCGCCGCGTCCGCGGCCTCGCCCTCCTGCCCCACTGCCGCCGCCGGCCGCGTCGTCGTCCCAGGAGTCGGGGGCCTCGACCAGGCCGCGCTCGATGAGGTCGACGTCGGCCACGAGCGCCTGGTAGTGCTCCCAGGCGTCCCGCGGGGAGCG
>CTR45096|c0_g1_i1
GGTGCGGGCGCGCCAGATCCGGGCGTCTCCTTGACGACGGGCGGGTCGGTCCACTGCCTTCCCTCGGCGAGCGCGACGACGCGGTCGCGGTACGCGGCGGCGGCGTTGGAGTTGTACTTGGGCACGTGGGCCGTCTCCTTGGGCACGCCCCTGGCGGCGAGGAAGGCGTTGAGGCGGTCGTTTCCCCCGGCCTCCATCTTGCGGAGCTGCGGCTCGGTCCAGGAGTCCATGGTGACGGAGCGGACGAAGCTGATGTGGACGCCGAGGCCGCGGTGCTTGCCGGAGCACTCGAGGCACATGAAGACGCCGTAGGAGACGCTGGCCCACTGCGGGTTGCGCTGGGCGCAGTCGACGCAGGTCTTGTTCCCCGGCTGCGCCTGCAGGTCGCGCAGCCGCCT
>GTR276804|c0_g1_i1
GGCTGCCAAGGCTTACGATTTGGCAGCGCTCAAGTACTGGGGTCCAACGACGCACATAAATTTCCCGTTAAGCACCTATGAGAGGGAGCTGGAGGAGATGAAGCACATGACGAGGCAGGAGTTCATTGCGCACTTAAGAAGGAACAGCAGTGGCTTCTCGAGGGGAGCATCCATGTACAGAGGAGTGACCAGGCATCACCAGCACGGCAGGTGGCAGGCCAGGATTGGCAGGGTGGCAGGGAACAAGGACCTGTACCTTGGCAC
>XLTR908555|c1_g7_i1
CTGAGCCTCAATATGAGGTCGGAAGAGCTCGAACGTCGCGATTCTTCCGTATATCGGTACATCTAGCAAAAGCTGAAGCCCCTGCGGAGTGAGCAGATGGATCTCGAGGCGGGTGCATTTCGCGACGATGAGGTTGAGCTGCTGGGGGGCGGTGAAGTTGCCGACGCAGGAGTGGCTGACGCTCGTGGGCTTGTGCGCCGTGACGACGTAGTTCCACCTGCTCATCTCCGCCGCCGCCGCCGCCGCCGGAGTTTGAGG
>XATR188574|c0_g1_i1
AGAACAATTTCAAAAACAGCACGGAAAAGTCTAGCAGCACTCTGAGTAACGTAGACCATGTCACTCATCAAAGCAAAACCATCCAACTTGAGGCGGGAGATGAAAGCTTGTAAAAGCACATTCACCTTTGCAGTTGGCTCTTCGATGCTCTCTTTGACTGGAACAGGCACTCTTTCGATAAGGCTTTCCAATTCAACTTTCTCTTCTGGGCGAACAGTGATGTACTTGAATTCGGATGACAATGAGAAGAGTCTGAAAAGTTCAATGTCTCCCATGTTAGGCTTCAGCTGT
>XLTR879541|c0_g6_i3
TGTCTCCACCATCATGGAGGCTGCTTCCAGCAAAAGTCTTGACTGATGATCAGTATTATATGCTCTAGCATAAGCTACATTCTCCAATACATCAGCACCATTCAAGCCAAACCTGTCTGCTATCTGGAGGAGTCTTTGTGGCCTAAATGTGCCTTCCGCGTCAATATAGAGAGCCTTCCCTTCACCACCACCTTGGTCCAATGGGAGCTGACATGTGACACAGAGAGTGTGGCACAACTGAGTCTTCCCAGATCTAAACTCACCATAAAGCTCTGTGATAGACCCTGTTTCTATTCCTCCCTCCAATATTCTGTCAAGTTCTCTTGATCCAGTTGTAACCTGGATAATCTCGAGCCTCTGCGCATGAAGCTGGGTAGCACTAGTAAATCCCAATGGAATCAACTTTGAAGCTGCTTCAATTATCTTATCAACTTTGGCTTCACTGATCCCTTTAATTTGTAGAAGATCTTTCCTTGGAGAATAAGCTACAGACTCCACTGTGCAAAGACCAGCATCTTTGAGCTTTTTCACATCGAGTGCAGCTATTCCAGATGCCTGGAGCTGCTCGATGGGGAAAGGCCCGTGCTCCCCGGCCTCCTCCTCGTCAGCGTTAGCCGCCGCGGGCGCCTTCTGGTGCGCCACCGACGACGACATGGGGCCCGCTTGCAGAGGCAGGGAGACGCTGAG
>ETR50883|c0_g1_i1
GCTGCGCCGCCTCTCCGCCGCCGACCCGCTCCTGTCCGCCGTCATCGCCTCCACCGACGCACCCTCCTTCACCTCCTCCCCCTCCCTCCCCGCCTTCCACTCCCTCGCGCGCTCCATCCTGTACCAGCAGCTCGCCACCTCCGCCGCCGCCGCCATCTACGCGCGCTTCCTCGCCCTCCTCCCCTCCGCCGCCGCGGGAAACCCCGACCCCGCAGTGAGTCCCGCCGCCGTCCTCGCCCTTGCTGCCGCCGACCTCCGCCCCATCGGCGTCTCGGGCCGCAAGGCCGCCTACCTCCACGACCTCGCCGCCAGATTCGCGGCCGGGGACCTCTCCGAGTCCTCCGTCGCCTCCATGGACGAGGACGCGCTCCTCGCCCAGCTCACCAAGGTGAAGGGCATCGGCGAGTGGACGGTCCACATGTTCATGATCTTCTCGCTGCACCGCCCTGACGTGCTGCCCGTCGGCGACCTCGGCGTGCGCAAGGGCGTGCAGGAGCTGTACAAGCTGAAGGCGCTGCCCAAGCCGGAGGAGATGGCCGCATTGTGCGACCGGTGGCGCCCCTACCGGTCGGTTGGCGCGTGGTACATGTGGCGCCTCCTGGAGAGCAAGGGAGCCGCGGCGAAGAAGGCGAAGAAGGGCAATGCGAGCTCGTAGCTAGGTATGCCTCATCTATGTGTGATGCTACTCTGTATTTGTTGTACTCAAGCTGTTAATTTAGATGACAATGTAGCAGGTGCTCCCCGGATTAGCGAAGTATTACTGCGTGACACTGACTGTGTCTGTATGTGCACATCATGGTTGTATGTTCATTGTACTTGTTCTGCCTTGTTGTCAATAAAATTTAATTTAAT
>ATR29521|c0_g3_i1
CGGGAGCCCCTCTTCGAGAAGGCCGTGACCCCGAGCGATGTCGGCAAGCTCAACCGCCTCGTGGTCCCCAAGCAGCACGCCGAGAAGCACTTCCCGCTCCAGCCTCCGGCCGCGGGCGGCGAGAGCAAGGGCCTGCTCCTCAACTTCGAGGACGCCGCCGGAAAGGTGTGGCGCTTCCGGTACTCGTACTGGAACAGCAGCCAGAGCTACGTGCTCACCAAGGGCTGGAGCCGCTTCGTCAAGGAGAAGGGTCTGCACGCCGGCGACGCCGTTGGGTTCTACCGCTCCGCAGCCGCCGGCAACGACCAGCTCTTCATCGACTGCAAGCTCCGGCCGAAGACGACGACAACGACCTTCGTTAACGCGCCG
>XLTR899712|c0_g1_i1
GGGGTTGGACTACTACAAGATCCTGGGAGTCGACAAGGGGGCCAGCGACGACGACCTCAAGAAGGCCTACCGCAAGCTCGCCATGAAGTGGCACCCGGACAAGAACCCCACCAACAAGAAGGAGGCCGAGAACAAGTTCAAGCAGATCTCCGAGGCCTACGAGGTGCTGAGCGACCCGCAGAAGCGCGCGGTGTACGACCAGTACGGCGAGGAGGGGCTCAAGGGCCAGGTGCCGCCGCCGGGCGCGGGCGGCGCCGGGGGCA
>XLTR952656|c0_g1_i6
CTTTTCTCCAGGTTGCTTACAGGTACAGCTTAAGGAGTATGTATACCTAGTGATTGTGTACGACCAAATACTCTGTGCCATCCTGGCTCAGTAAGCTGCAGTGATAAGACAACGGTTGATTTTTCAGGCAAAGCTTCTCAAGGCTAAAGCACTGCTAGCACTGAAAGACTATTCGAGTGTCATTTCGGAGACTGGGTTTATTCTGAAGGAAGATGAAGATAACCTGGACGCACTGTTACTTCGTGGTCGAGCATACTATTACCTTGCTGATCATGATGTTGCCAACAGGCACTATCAGAAAGGCCTCCGTCTAGACCCTGAACATTCTGAATTGAAGAAAGCATACTTCGGGTTGAAAAAACTTCTGAAGAAGACCAAGAGCGCTGAAGATAATGCTGCCAAGAGTAAGTTACGCGTGGCTGCAGAGGACTACAAGGCAGCACTAGCGATGGACCCAGATCATACTTTGTACAATGTAAATCTTTATCTTGGGCTATGTAAGACGCTGGTTAAACTTGGAAGAGGCAAGGAGGCAATCAACAGCTGTACAGAAGCACTCAGCATAGATGAAGAACTTGTTGATGCTTTGGCACAGAGAGGTGAAGCTAAACTTCTCACAGAAGATTGGGAAGGTGCAGTTGAGGACCTAAAAGAGGCTGCCCAGAAATCACCACAGGACATGGGAATCCG
>DTR197282|c0_g1_i1
ATACTGCAGATTCTAAGAGTTGGGCAATAGCTTGCCATTGTACATCTTCTCGAGCAACTTCTTTGCGTCTGGTCGACGGAGAAGCCCCTTGTTGTTCGGCACGCCTGTTCCAAGACAAATTGGGCAGACAAGCTTGCCTCGTCCATAGCAATTCGGGCATTCCGTGAACTCATAAATATCTTTGGCTCTCTTTCGGTTGAGGGCCTTCCATTTCCCTGTGCCACCACACATGTCACATATTATA
>XLTR950970|c0_g2_i1
GGTCATAGCCTGGAGCCTTGCCGTATTCCGACATGATTTGACCAAAGCGGTAGTAACATAGCTTGTACATGAGGCAGTTGAGGAGGACCTTTGAGCCGCTCTTGTCAACTCGGAACTCTCCGCTTGGTGTGAAGTAGTCCTTCTCGACAATCTCAGGGAACACACCACCACCGATTCGGACCATCCAGAGGAACTTGTTGATATCATCTGAGCTGTAGCCCGTTAGACCACCAAAGATTACCAACACATAGTCAACATCAAGCGATCGCATGATGGGGTAGGCCT
>SL-TR53548|c2_g3_i1
AAGTCGAGGCACGCGGCGCGCCCGCGGAGGGCCAGCGCGGCGACGTCGTGGGCGCGCGCCGCGGCCTCCGGGGTGGCGAAGGTGCCGAGCCAGATGCGGGACTTCTTGTTGGGCTCCCGCACCTCGCACACCCACCGGCCCGCGGGCCCGCGCCGCCGCACGCCACGGTACACCGGGTGCCGCGTCTCCCGGAACTTGGTCCGCCCCGCCGGCCGCTTCGGCGGCGCCGAGG
>XATR175180|c0_g1_i1
GCTTCTCGGCGCTTCTACTTCGACAATGGCTGGACCATGACCGATGGTTCGACAAGAAGGACACCTTGCGACTGGGCCTCATCGTTAAGGCAAGACGATGGGTTATCACAGTCGTTGACCGATTTGAACGCCGCAGGCCTAATGAACGAATTCAAGGTAATCTACAAGATAATAAACCCCAAGTCGATCACGATGGGTCAGCTCTACGGCCAGTTCGACCCCGTCTCGCACGAGTGGTCTGACGGCGTGCTTGCCAATTCCTTCCGTGAGTATGCTTCGTCCACCAGTGAGGACCGCAAGTGGATCATTTTCGACGCACCTGTCGACGCTGTGTGGATTGAAAACATGAACTCTGTTCTTGACG
>XATR944470|c1_g1_i5
AGATGCTCCAACAAAACAAAATCCTCAAGGTCATCCGCAAGAACCTCGTCAAGAAATGCATCGAACTCTTCACCGAGATCGCTGACAACAAGGAAGACTACAAGAAATTCTACGAAGCCTTCGCCAAGAACCTCAAGTATGGTATCCATGAAGACAGCCAAAACCGTGCCAAGCTTGCTGAACTCCTCCGCTTCTACACTTCCAAGTCTGGCGAGGACCAAATTAGCTTGAAGGACTACATCACCAATCTCAAGGAGGGACAAAAGGAAGTCTACTATATCACCGGAGAGTCAAAGAAGCAAGTCGAGTCATCGCCCTTCCTCGAAGCGCTCAAGAAGAGAGGATTGGAAGTTCTCTACCTCACCGACCCTATCGACGAATACATGACCCAACAACTCAAGGAGTACGACGGAAAGAAGCTCGTCAACATCACCAAGGAAGGACTCAAGCTCGAAGAATCCGAAGAGGAGAAGAAGGCCGCCGAGGAACTCAAGGCTGCCAACGAGAACCTCTGCAAGGTCATCAAGGACATCCTCGCCGACAAGGTCGAGAAGGTCCTTACCTCTCAACGCATCGTCGAATCACCCTGCTGCCTCGTCACTGGAGAGTACGGCTGGTCCGCTAATATGGAACGAATCATGAAGGCACAAGCTCTCCGCGATAACTCCATGTCGACCTACATGTCCTCCAAGAAGACCCTCGAAATCAACCCAGTCCACCCCATCATCGTGGAGTTGAGAAAGAAGGTCGACGCCGACAAGGGAGACAAGACCGTCAAGGACTTGGTTCACCTCTTGTTCGAAACCGCTCTCCTCACTTCTGGCTTCTCCTTGGACGAACCCAATGCCTTTGCTTCTCGTATTCACCGTATGATCAAGCTCGGTCTCAGCATCGACGACGACACTTCCGCCACCGCTGGCGAGACTGCTCCCGAAGACTTGCCCCCACTCGAAAGCGACGCCGAGACCTCCAAGATGGAAGAGGTCGACTAAAAGTAGTTCGAAAAAGCAAAAA
>XATR216777|c0_g1_i1
ATGTTCTTGACCTCATCGGAGATCTCCTTGAAGCGCTCCTCGCTGTACTTGGCGAGGTCGCAGTCCATCTTGTTGACACCGACGATGAGCTGCTTGACGCCGAGCAGGTTGATGAGGCGCGCGTGCTGGCGGGTCTGGCCCTGGACCTCGCCGGCCTTGTGGTCGCCCTTGGCCAGGGAGACGGTGAAACCACCGTCGGCCGGGACCATGAGAAGGGCAACATCGGCCTGGGAGGCACCGGAGATCATGTTCTTGATGAAGTCACGGTGACCGGGGGCATCAATGATGGTGTAGTGGTACTTGG
>HTR60920|c1_g1_i1
GTTGTCTGCCCGGTGCTTGGCGATGGCCGCGGGGGCGTTGCGGTCGAAGCGGACCTTCTCCTTCCACCAGGCGCGGAGGTTGTCGGAGGCGCCGCCGACGGGCTTGCCGTTCTCGGGGACGATGCCGTACACGAAGCCCTGCGCGCTGCAGGCCTCCATCATCTTGAGCATGTACTTGAGGATCCCGTCCTGCGCGCGCGACATCTTCTTGCGCCGCGCCTGCTGGTCCTGCTGCGACG
>HTR69688|c0_g2_i1
GCGCCTTTCTCCATGCCTAGGCTGATTAGGTCAGTCACGTTGATCGTTGCTTGGCCGAGGAAGTCGTCGCTGGAGAGGTTGTCGTAGTCCATGATCCGGAGGACGAGCTTGTGCTGCACGTTATTGGCCGCCGTGGAGCTGATCTGGAACTTGAACACCTCGTTCCAGCTCGGGTTCCTCCCCTCATCTCGGGCGATGCTGCTCTTGCGCTCCTGGCTCCGGTACTGCACGATCACATACGGGTCTATCTTCCCTAGGAAATCGGTGCCGGCGAGGCCCTTGGCGTCGACGAGCTG
>XATR942436|c4_g4_i3
TGGGCCTCGAACGACTCGACACCGGTGGGGGCATCCTTGTCGGAGGGTCCAGCAACGTATCCACGCTTGATATCCTTGACGGAAACGTTCTTGACGTTGAATCCAACGTTGTCACCAGGGTTGGCCTCGGGGAGGGACTCGTGGTGCATCTCGACGGACTTGACTTCAGTGGTCAAACCAATAGGGGCGAAGGTAACAACCATACCGGGCTTGATCTTTCCGGTCTCAACACGACCGACTGGAACAGTTCCAATACCACCAATCTTGTACACATCCTGAAGGGGAAGACGAAGGGGCTTGTCGACAGGCCTCTTTGGGGGCTTGATGGCATCAAGAGCCTCCAACAGAGTGGGGCCAGAGTACCAGGGCATCTTGTCAGACTTCTCCAACATGTTGTCACCAGTCCAACCAGAGATGGGGATGAAAGGAATGGTGTCAACCTTGTAACCGGTGTTACCCAAGAAGCGAGACAACTCAGCCTTGATTTCCTCATATCTGTCCTTGGAGTAGTTGTTGCTCTTGTCGTCCATCTTGTTGATGGCAACAATCATCTGCTTCACACCCAAGGTGTAGGCAAGAAGTGCGTGCTCCCGTGTTTGTCCATCCTTTGAAATCCCAGCCTCGAAGCCACCAGTTGTCGAGTCAATAACAAGAATAGCTGCATCAGCCTGAGATGTGCCAGTAATCATGTTCTTGATGAAGTCACGGTGTCCAGGGGCATCGATGACTGTGCAGTAGTACTTGGTGGTCTCAAACTTCCAGAGAGCGATATCGATGGTGATACCTCTCTCACGCTCAGCCTTCAACTTGTCAAGCACCCATGCGTACTTGAAAGACCTCTTGTTCATCTCAGCAGCTTCCTTCTCGAACCTCTCGATCACACGCTTGTCAATTCCTCCAAGCTTGTAGATCAGGTGACCAGTGGTGGTCGACTTGCCAGAGTCGACGTGGCCAATGACCACAATGTTGATGTGAGTCTTCTCCTTACCCATGGCTGAAGTGTTCACAAGCCTCGAAGGATGGAGAAGGGACCGAAAGGAGGTGGCGGCGGCATGACTGAGGACAATGTGGAGATCGGCATCTGTAACAAGAACGGATTCACGCGCCTCACCAAGCAGCAGATCAAGGACCACCTAGGC
>XATR942436|c4_g4_i4
TGGGCCTCGAACGACTCGACACCGGTGGGGGCATCCTTGTCGGAGGGTCCAGCAACGTATCCACGCTTGATATCCTTGACGGAAACGTTCTTGACGTTGAATCCAACGTTGTCACCAGGGTTAGCCTCAGGGAGGGACTCGTGGTGCATCTCGACAGACTTGACTTCAGTGGTCAAACCAATAGGGGCGAAGGTAACAACCATTCCGGGCTTGATCTTTCCGGTTTCAACACGACCGACTGGAACAGTTCCAATACCACCAATCTTGTACACATCCTGAAGGGGAAGACGAAGGGGCTTGTCGACAGGCCTCTTTGGGGGCTTGATGGCATCAAGAGCCTCCAACAGAGTGGGGCCAGAGTACCAGGGCATCTTGTCAGACTTCTCCAACATGTTGTCACCAGTCCAACCAGAGATGGGGATGAAAGGAATGGTGTCAACCTTGTAACCGGTGTTACCCAAGAAGCGAGACAACTCAGCCTTGATTTCCTCATATCTGTCCTTGGAGTAGTTGTTGCTCTTGTCGTCCATCTTGTTGATGGCAACAATCATCTGCTTCACACCCAAGGTGTAGGCAAGAAGTGCGTGCTCCCGTGTTTGTCCATCCTTTGAAATCCCAGCCTCGAAGCCACCAGTTGTCGAGTCAATAACAAGAATAGCTGCATCAGCCTGAGATGTGCCAGTAATCATGTTCTTGATGAAGTCACGGTGTCCAGGGGCATCTATGACCGTGCAATAGTACTTGGTGGTCTCAAACTTCCACAGGGCAATATCGATGGTGATACCCCTCTCACGCTCAGCCTTGAGCTTGTCAAGCACCCACGCGTACTTGAAAGACCTCTTGTTCATCTCAGCAGCTTCCTTCTCGAACCTCTCGATCACACGCTTGTCAATTCCTCCAAGCTTATAGATCAGGTGGCCAGTGGTGGTCGACTTGCCAGAGTCGACGTGGCCAATGACCACAATGTTGATGTGAGTCTTCTCCTTACCCATGGCTGAAGAGTCAGCTAACAAACTCGAAGGAAGGAGGAGACGGCGGCGGTGAGGGGTGGGAGGGGGACTGGCAAGGGTTTCGGCAGGGGGTATGGCTCCCCCGATTTATATTGGCAGCGACGGGTGCTAGGGTTCCTCCCTGGCCGCCTCGCTGCCAATATAAATCGGGTGAGCCATACCCCCT
>XATR868119|c6_g1_i1
GCGGGCGCGAACGTCACGACGTCGCCGGGCTTCATGATGCCGGTCTCGACACGGCCGACGGGCACTGTGCCGATACCGCCAATCTTGTAGACGTCCTGCAGGGGGATACGGAGGGGCTTGTCAGAGGGGCGCTTGGGCTCGATGACCTGATCGAGAGCCTCGAGGAGGGTGGGGCCCTTGTACCAGGAGAGGTTGGAGCTCTTCTCGAGCATGTTGTCTCCCTGCCAGCCAGAGATGGGGACG
>XATR912387|c2_g6_i2
CTTCTTGGCAGCAGCCTTGGTCACCTTGGCACCGGTTGGGTCCTTCTTCTCCACGCCCTTGATGACACCAACAGCAACCGTTTGTCTCATGTCACGCACAGCAAAGCGACCAAGAGGAGGGTAAGTAGAGAAGGTCTCCACAACCATGGGCTTGGTGGGAATCATCTTCACAATCCCAGCATCACCGTTCTTCAGGAACTTGGGCTCCTTCTCAATCTCCTTGCCAGATCGTCTGTCAATCTTGGTCACCAGCTCAGCAAACTTGACAGCAATGTGCGAGGTGTGGCAGTCCAGCACTGGGGCATAGCCATTGCCAATCTGACCAGGGTGGTTCATGATGATGACCTGGGAGGTGAAGTTGGCTGCCTCCTTGGCAGGGTCGTCCTTGGAGT
>XATR942436|c4_g4_i1
TGGGCCTCGAACGACTCGACACCGGTGGGGGCATCCTTGTCGGAGGGTCCAGCAACGTATCCACGCTTGATATCCTTGACGGAAACGTTCTTGACGTTGAATCCAACGTTGTCACCAGGGTTAGCCTCAGGGAGGGACTCGTGGTGCATCTCGACAGACTTGACTTCAGTGGTCAAACCAATAGGGGCGAAGGTAACAACCATTCCGGGCTTGATCTTTCCGGTTTCAACACGACCGACTGGAACAGTTCCAATACCACCAATCTTGTACACATCCTGAAGGGGAAGACGAAGGGGCTTGTCGACAGGCCTCTTTGGGGGCTTGATGGCATCAAGAGCCTCCAACAGAGTGGGGCCAGAGTACCAGGGCATCTTGTCAGACTTCTCCAACATGTTGTCACCAGTCCAACCAGAGATGGGGATGAAAGGAATGGTGTCAACCTTGTAACCGGTGTTACCCAAGAAGCGAGACAACTCAGCCTTGATTTCCTCATATCTGTCCTTGGAGTAGTTGTTGCTCTTGTCGTCCATCTTGTTGATGGCAACAATCATCTGCTTCACACCCAAGGTGTAGGCAAGAAGTGCGTGCTCCCGTGTTTGTCCATCCTTTGAAATCCCAGCCTCGAAGCCACCAGTTGTCGAGTCAATAACAAGAATAGCTGCATCAGCCTGAGATGTGCCAGTAATCATGTTCTTGATGAAGTCACGGTGTCCAGGGGCATCTATGACCGTGCAATAGTACTTGGTGGTCTCAAACTTCCACAGGGCAATATCGATGGTGATACCCCTCTCACGCTCAGCCTTGAGCTTGTCAAGCACCCACGCGTACTTGAAAGACCTCTTGTTCATCTCAGCAGCTTCCTTCTCGAACCTCTCGATCACACGCTTGTCAATGCCTCCAAGCTTGTAGATCAGGTGACCAGTGGTCGTTGACTTGCCAGAGTCGACATGGCCAATGACCACAATGCTGATATGAATCTTCTCCTTCCCCATGGCTGCTGGAGCTGTTAGCTAACTGAGCTCCGAGCAGAGGAAGAGGATGAAGTCAAAGGAGAAACGGCGGCGGCGGGGTGAGGGTGGGAGAGGATCCATATCAGCATTGTGGTCGTTGACTTGCCAGAGTC
>ETR42220|c0_g1_i2
CGCCGTCCCCTCTCGGTTCCATCTCCTTCCTCCGTGCTTAAGCAGTTCAGCCATGGGTAAGGAGAAGACCCACATCAACATTGTGGTCATTGGCCATGTCGACTCTGGCAAGTCGACCACCACTGGTCACCTGATCTACAAGCTTGGAGGAATTGACAAGCGTGTGATCGAGAGGTTCGAGAAGGAAGCTGCTGAGATGAACAAGAGGTCTTTCAAGTACGCGTGGGTGCTTGACAAGCTCAAGGCCGAGCGTGAGAGGGGTATCACCATCGATATCGCCCTCTGGAAGTTCGAGACCACCAAGTACTCCTGCACTGTCATTGATGCTCCTGGTCACCGTGACTTCATCAAGAACATGATCACTGGAACCTCCCAGGCTGATTGTGCTGTGCTCATCATTGACTCCACCACTGGTGGTTTTGAGGCTGGTATCTCCAAGGATGGCCAGACCCGTGAGCATGCTCTCCTTGCTTTCACCCTTGGTGTCAGGCAGATGATCTGCTGCTGTAACAAGATGGATGCCACCACACCCAAGTACTCCAAGTCTCGCTTTGAGGAAATTGTCAAGGAAGTTGGTTCCTACCTGAAGAAGGTGGGCTACAACCCTGACAAGATCCCCTTCGTTCCAATCTCTGGCTTTGAGGGCGACAACATGATTGAGAGGTCCACCAACCTCGACTGGTACAAGGGTCCCACTCTCCTTGAGGCTCTTGACCAGGTCAATGAGCCCAAG
>XLTR869883|c5_g2_i1
ATTGCGTGGACAGCACTATCGCGGCGTCGCAAATCCCCCCCTTCTCAGATTATCCAAGATGGGTAAGGAGAAGGTCCATATCAACATCGTGGTCATCGGCCATGTCGACTCCGGCAAGTCGACGACCACGGGTCACCTCATCTACAAGTTGGGCGGCATCGACAAGCGTGTGATCGAGCGTTTCGAGAAGGAGGCGGCGGAGATGAACAAGCGTTCGTTCAAGTACGCGTGGGTGC
>ATR8154|c0_g1_i5
CGGAAAAAGCAGGCAAAGATATCATGAATCAGAAGATAAACTAGCACAAATATTATAACTCCAAATTTCTGACGTACTATATTTATAAAGTAGCAACTTTAACCGAACATAGCATGCCAATAGTTCACCAACAGTACTGAAAGATAGAATGTTAAGCAGCACTAAGGCTGCTCGACCCACATAACAAAACTCGACAAAACAGTTCTCAATACGACTAACACGACCACCATACCACACCGCCGCTACTACAGGTGTAGTAGCAGACAACCACCGTGCACCATCTCATTTCTTCTTGGCGGCAGCCTTGGTCACCTTGGCTCCGGTGGGGTCCTTCTTCTCCACGCTCTTGATCACACCAACAGCAACGGTCTGCCTCATGTCACGGACGGCGAAGCGGCCAAGGGGAGGGTACTGGGAGAAGGTCTCCACCACCATGGGCTTGGTGGGAATCATCTTCACAAACCCGGCGTCACCGTTCTTCAGGAACTTGGGGAAGGCCTCAATCTCCTTGCCTGATCGCCTGTCGACCTTGGTCTGGATCTCAGAGAACTTGACGGCGATGTGGGACGTGTGGCAGTCCAGCACTGGGGCGTAGCCGTTGCCGATCTGGCCAGGGTGGTTCATGATGATGACCTGGGCGACGAAGTTGGCGGCCTCCTTGGCGGGGTCATCCTTGGCGTTGGAGGCGACATACCCACGCTTGATATCCTTCACAGCAACATTCTTGACGTTGAAGCCAACGTTGTCACCAGGGAGCGCCTCCAGGAGAGACTCATGGTGCATCTCAACAGACTTAACCTCAGTGGTCAGACCAGTCGGACCAAAGGTGACAACCATGCCAGGCTTGATGACACCAGTCTCAACACGGCCAACAGGCACAGTTCCAATGCCACCAATCTTGTAAACGTCCTGGAGGGGAAGACGCAGGGGCTTGTCTGAGGGCCTCTTGGGCTCATTGATCTGGTCAAGTGCCTCAAGCAAGGTGGGGCCCTTGTACCAGTCAAGGTTTGTGGACCTCTCAATCATGTTGTCACCCTCGAAACCAGAGATGGGGACAAATGGGACCTTGTCAGGGTTGTACCCAACCTTCTTCAGGTAGGAAGAGACTTCCTTCACAATTTCTTCATAACGTGCCTTCGAGTACTTGGGGGTGGTGGCATCCATCTTGTTGCAGCAACAGATCATCTGCTTCACTCCAAGGGTGAAAGCAAGGAGAGCGTGCTCGCGGGTCTGGCCATCCTTGGAGATACCAGCCTCAAAACCACCAGT
>BTR38520|c2_g3_i4
TGAATCAGAAGATAAACTAGCACAAATATTATAACTCCAAATTTCTGACGTACTATATTTATAAAGTAGCAACTTTAACCGAACATAGCATGCCAATAGTTCACCAACAGTACTGAAAGATAGAATGTTAAGCAGCACTAAGGCTGCTCGACCCACATAACAAAACTCGACAAAACAGTTCTCAATACGACTAACACGACCACCATACCACACCGCCGCTACTACAGGTGTAGTAGCAGACAACCACCGTGCACCATCTCATTTCTTCTTGGCGGCAGCCTTGGTCACCTTGGCTCCGGTGGGGTCCTTCTTCTCCACGCTCTTGATCACACCAACAGCAACGGTCTGCCTCATGTCACGGACGGCGAAGCGGCCAAGGGGAGGGTACTGGGAGAAGGTCTCCACCACCATGGGCTTGGTGGGAATCATCTTCACAAACCCGGCGTCACCGTTCTTCAGGAACTTGGGGAAGGCCTCAATCTCCTTGCCTGATCGCCTGTCGACCTTGGTCTGGATCTCAGAGAACTTGACGGCGATGTGGGACGTGTGGCAGTCCAGCACTGGGGCGTAGCCGTTGCCGATCTGACCAGGGTGGTTCATGATGATGACCTGGGAGGTGAAGTTGGCTGCCTCCTTGGCTGGGTCATCCTTGGAGTTTGATGCCACAAACCCACGTTTGAGATCCTTCACAGCAACATTCTTCACATTGAAGCCAACATTGTCACCAGGGAGCGCCTCCAGGAGAGACTCGTGGTGCATCTCAACAGACTTGACTTCAGTGGTCAGACCAGTGGGACCAAAGGTCACAACCATACCAGGCTTGATGACACCAGTCTCAACACGGCCAACAGGCACAGTTCCAATGCCACCAATCTTGTAAACGTCCTGGAGGGGAAGACGCAGGGGCTTGTCTGAGGGTCTCTTGGGCTCATTGATCTGGTCAAGCGCCTCAAGCAAGGTCGGGCCCTTGTACCAGTCTAGGTTGGTGGACCTCTCAATCATGTTGTCACCCTCAAAACCAGAGATGGGGACAAA
>SA-TR84081|c1_g4_i3
CGAGCCCCTCCTCTCTCAGTCACCCCCTCCCGGCCGCCGCCGCCTCCTCCTCCGGTTCCATCTCCTTCCGTCGAGTTCAGCCATGGGTAAGGAGAAGACTCACATCAACATTGTGGTCATTGGCCATGTCGACTCTGGCAAGTCAACCACCACTGGCCATCTGATCTACAAGCTTGGAGGTATTGACAAGCGTGTGATCGAGAGGTTCGAGAAGGAAGCTGCTGAGATGAACAAGAGGTCTTTCAAGTACGCGTGGGTGCTTGACAAGCTCAAGGCTGAGCGTGAGAGGGGTATCACCATCGATATCGCCTTGTGGAAGTTTGAGACCACCAAGTACTACTGCACAGTCATTGATGCCCCTGGACACCGTGATTTCATCAAGAACATGATTACTGGTACTTCCCAGGCCGATTGTGCTATTCTCATCATCGCCGCTGGTACTGGTGAGTTCGAGGCTGGTATCTCCAAGGATGGCCAGACCCGTGAGCACGCACTCCTTGCGTTCAC
>SL-TR3382|c0_g1_i1
GCACGGGATCCGTCTTTTCAACGCTCCTAACTACCCCAACAGCAACCGTTTGTCTCATGTCACGCGCAACAAATCTGCCGAGAGGAGGATAAGTTGAGACGGTCTCGGCAACCATAGGCTTGGTGGGTATCATCTTTATCATTCCTGCATCACCGTTCATGAGAAACTTGGGCTCCTTCTCAGTCTCCTTGCCCGATCTTCTATCTATCTTGGTAAGTATCTCAGCAAACTTGACAGCAATGCTTGATGTATGACAATGTAAAACTGGGGCATAACCATTGCTAATCCGACCCGGGTGGTTCAGGACGATGACTTGGGAGGTGAAGTTGGCTGCCTCCTTGGCAGGATCGTCCTTGGAGTTGGATGCCACGAACCCACGCTTAAGATCCTTCACAGCAATATTCTTGATGTTGA
>ATR8154|c0_g1_i4
TGGTTCATGATGATGACCTGGGAGGTGAAGTTGGCTGCCTCCTTGGCTGGGTCATCCTTGGAGTTGGATGCCACAAACCCACGCTTGAGATCCTTCACAGCAACATTCTTGACATTGAAGCCAACATTGTCACCAGGGAGCGCCTCCAGGAGAGACTCGTGGTGCATCTCAACAGACTTGACTTCAGTGGTCAGACCAGTGGGACCAAAGGTCACAACCATACCAGGCTTGATGACACCAGTCTCAACACGGCCAACAGGCACAGTTCCAATGCCACCAATCTTGTAAACGTCCTGGAGGGGAAGACGCAGGGGCTTGTCTGAGGGCCTCTTGGGCTCATTGATCTGGTCAAGCGCCTCAAGCAAGGTTGGGCCCTTGTACCAGTCAAGGTTGGTGGACCTCTCAATCATGTTGTCGCCCTCAAAACCAGAGATGGGGACAAA
>XATR878099|c1_g1_i3
GAACACATTGTTGCTGGTGCTGGAGAACTTCACCTTGAAATTTGCTTGAAGGATCTGCAAGAAGACTTTATGGGAGGAGCTGAATTGAAGATTTCCGAACCAGTCGTCTCTTTCAGAGAAACTGTTGTTGGAGAATCATCCGAAGTTTGCCTTAGCAAATCACCAAACAAGCACAACAGACTCTACTGTGTTGCTGTTCCAATGCCTGAAGGTTTACCTGATGCAATTGAAAAGGGAGAAATCACCTCAAAGGAAGATCCAAAGACCAGAGCCAGAAAGCTCGCTGAAACCTACGGATGGGATGTTACTGAAGCAAGAAAGATCTGGTCATTCGGACCAAACACTGATGGTGCCAACGTTCTTGTTGATGTGACAAAGGGAGTCCAATACTTGAACGAAATCAAAGACTCAGTCGTCGCCGCCATGCAATGGGTTACCAAGGAAGGTGTTTT
>XLTR538246|c0_g1_i1
ATTGTGTTTGTTTGGTGATTTTGAGACACAATCAATATCAGTCTTGGCACGGACTGTTTCACAAAATGACACAACAGGTCGACCAATTTTAATTGGTGCACCTTTCATAAAATCATCACGTAAATCTTTCATGCAAATTTCTAAATGAAGTTCTCCGGCACCAGCGACAATATGTTCACCAGTGGGAGCAGTAAAACATTGGACTAAAGGATCAGATTTTGCTAGTCGCTTAAGACCTTCCATTAATTTGGGTAAATCGGAGGCATTCTTGGGTTCGACAGCCACGCGCACA
>DTR25398|c0_g1_i1
CGTGCCAGCTCGAACGGCTGGCTCTGTGCCAGTGGCCGCAGTATGATACCTTTGTCTAGCGGGTCACCGGGCACGACGGCCCAGTGGTCGAAGAAGGAGAGACAGAATGCCTGGCCTTGCGTGTGGGTGCGCAAGTCGGTCTCGAATCCGAAACTGTCTACCACGGGTATCTCCGCCTTCAGCGTGTACAGGGGTGTGCCTGGCTTGGCCACCTCTGAGGTGATGTATCCTCTGCGCTTGGACAGCACGGTCATGATGGCGGTGATGCAGTCCGCTGGTGTCTGTATCTCGACTGCGAATATG
>XLTR291418|c0_g1_i1
CAACACTGCCCTTGGAAGGGTACACTTGCTGATCGCCCAGAGCCTCATTGGAGTACGTGGCAATACTCACGTTCACGGATTCAATTGCACGTCGGAAGTTGCCGAACGCCTCCTCGACGTCCATGTGCAACTCCAAAAAGATTCGATCCAACTTGTTCACCCACAGAATAGGACGAATTCTCTCACCGATTGCCTGACGAAGGACGGTCTCGGTTTGCACGCAGACGCCTTCCACGCAATCCACAACGACAAGTGCTCCATCAGTCACACGCAGAGCAGCAGTGACTTCGGACGAGAA
>XATR569789|c0_g1_i1
GACCACCCTGACCGCTGCGTTGACCATGTATGGCGCGAAGAAGCATGGCGGCAAGGTCATGAAGTATGAAGATATCGACAATGCTCCCGAAGAAAAAGAGCGCGGTATCACCATCAACACCCGGCACGTCGAGTACGAGTCGGCTACCCGGCACTACGCTCACGTGGACTGCCCCGGACACGCCGACTACGTCAAGAACATGATCACCGGTGCTGCTCAGATGGACGGTGCGATCCTCTT
>XATR945426|c0_g1_i1
ACCACTCAGACTCCCCTTGTAAGACGTCTACAAGATCGGTGGTATTGGAACTGTCCCAGTCGGAAGAGTTGAGACAGGAGTCCTCAAGCCAGGTATGATCATCACCTTCGCTCCATTGAACATCACCACTGAATGCAAGTCAGTTGAAATGCATCACGAATCCCTCGATGAAGCCGAGCCAGGTGACAACGTTGGTTTCAACGTGAAGAACCTCTCAGTCAAAGATCTCAGAAGAGGTTATG
>XATR904524|c6_g8_i1
GCTCGATAAGCACGCGCTTATTCCTGAAGACGTTGCCCTTGACTCTCATGAACAACTCGTGGTACAAGTGCTTGTCGATCTTCTTCTGCTCGCGGTACTTGCGGAGCAGACGACGCAGGACACGCATACGACGTATCCACAGCAGCTTGGTGGGCATGCGAGCCTCACGGGTGCCCTTACGTGTGCCGGGGCCGGTGTGCCTGCCCTTGGCCTGTGCCTCGTGGTACTTGCGGATGCGAGAGCGAGAGCGCAGCGTGGCGGGCTTGCGAATAACGTAACCGTCATGGACCAACTTCCTCATGTTGGCACGAGAGTTGGCAAGAACTATCTCGCTGGACTCATTGGGGTCGAGCC
>GTR54726|c3_g2_i9
AGTACGACACACATCTAGCAGGCCGGCGGCATGAGGTCCCCCAAATCCTACCTGCTCGTCTCCGTCGCCGTGGCCGCCCTCTGCCTGGTCACCGGCGCGCGCACCGCCGCCGCGTTCAACTACGCGGACGCCCTCGACAAGGCCATCCTCTTCTTCGAGGCGCAGCGCTCCGGGAAGCTGCCGCCGGGCCAGCGCGTCGCCTGGCGCGCCGACTCCGCCCTCTCCGACGGCTCCGCCTCCAACGTGGACTTGGTGGGAGGGTACTACGACGCCGGGGACAACGTCAAGTTCGGCCTGCCCATGGCCTTCACCGTCACCATGCTCTCCTGGAGCGTGATCGAGTACGGCGACCAGATCGCCGCCGCCGGCGAGGGCTCCCACGCGCTGCAGTCCATCAAGTGGGGCACCGACTACTTCATCAAGGCGCACACCGCGCCCAACGAGCTCTGGACCCAGGTCGGGGACGGCGTCTCGGACCACTACTGCTGGCAGCGGCCGGAGGACATGACGACGTCGCGGCAGGCGTACAAGGTCGACCGCGA
>SL-TR6005|c0_g1_i1
AACTCCGTCCAACCATGGGTGCGCGCCCTGAACCCCGGCCAGCTCAAGGCCGCCGTGGAGGCCCGGATCAAGAGCCTCGTGTCCCGCTACAACGGCCGCTTCCCCTGCTACGAGGTGAACAACGAGATGCTCCACGGGAGCTTCTTCCGGCAGCGGCTCGGCGACGACATCGACGCGCACATGTTCCGGGAGACGGCGGCCATCGACCCGGCGCCGGCGCTGTTCGTCAACGACTACAACGTGGAGAACGCCAACGACCCCAACGCAACGCCCGAGAAGTACGTCGCCCTTATCACCGACCTGCAGAAGCGCGGCGCCTCCG
>SA-TR857|c1_g1_i1
CCCGTAGTTGTAGTTGTGGGTCATCTGGATGGGGCCGCGGCCGTAGTACGACTTGCCCGGCGCGCACGGCCAGTCGCCGCCGTCGCAGTAGGTGGGCGGCGGCGACCCCTGCTCCTGCTTGAAGCAGTAGCCCCACGCGTAGGTGCCGTCGGGGGCCGTGGCCCAGCCGCCGGTGGTCTCGTGGGAGGTCTGCCCGAAGAAGGCCGCCACCTCCCGCTTCCGCGTGTCCAGGT
>DTR42885|c4_g1_i3
TTGAATTCTGTTTTTTTTCTTTTCTCGTATGTACAGGCAGTGAATTTACATTTGCATGTCAATGGCTCCACCTTTTTTCTCGTATACTAAAACTAATTTCATCCTGTGTAAAGACCTCCAAAGATGAAGAAAATTTTGAACCAAAGAATGGGGAAAATTGTACAGCCCCCCTCGATCTATAACCTATCTATTTTATTTACACCTCGGCCGCCGCGGACGTGGCCGGACTTCTCGCCGTGGCCACTCTCTGCTCCCTCTCCTCCCGGGCCATCCTGTTGAACTTGGCGAACATCCCGACCATGGGCGCGGTGTTGTACGTGCACGCCTCCGTCTGCATGTAGTTCTCCCTGTCGTCCCTGAACCTGTCCCTCCGGTCGGGCCCGCCGACGATGGCGCCGACGAGGACGTTGGGGTTGGAGCTCCGGCGGCCGAACCAGTGGTCGAACCCCTGCGTGCAGCCGATGAACTGCTTGCTGTGCTTGTACGGCACGATGGAGGCGGCGCGGTGGTGCACCCTGGCCGGGTACTTGGCGCCGTAGCCGACGAGGTAGCTGACGCCCCTCGGGTTGGTGCCCAGCACGTAGTCCACCTGCGCCCTGGCGAGCGCGGCCACCTCGCCGGCGTCGGCCGTCTCCCCGCCGGCGCACGTCACGGTCTCCACGCCGGCCTCGGCCAGGTAGTCGGAGTAGGTGGAGAGGAGGAACGCCGCGTTGGTCACGTACTGCATGTTGTTCCACTGCCGGATGTAGAGCATCCCGCCGGGGCTCCGCTCCACGTTGCTGGACTCCTCGTCGGCGTTGTCGCCGGCCGCGTTCCGGCCAAGGCACGCGCACACGTAGTGCTCCGCCTTGGCCTGGTACCGTTCCAGCGTCTCCTTCTGAGCCGCCGTGTACTCCCCTCTCAGCAGCAGCCTAGCGGCGAGGATCTGGACGCCGGCGTACTTGACGTCCCAGCTGAACTCGGTGATGGCCCAGCCGGTGCCGCCGAAGTCGTGGGCGTTGTCGACGACGTAGTCGAGGTAGTCGGCCCTGCCGGTGGCGCGGTGGAGCCACAGGGCGGCCCACAGCAGCTCGTCGTGGTACCCGCTCACCGACGCGTAGTAGCTCTTCACCTCCGCGATGCTGCTGTCGTATTTGCCCCTGTACTTGTCCGCGAACTCGAACAGCTGCTGGGCGTGGTGGAGGAGGAGGTGGGCGTAGTGCGGGTTGGACTTGCGGAAGACCATGGAGGCGGCGGCCATGGCGGCGGCGGTCTCGCCGGCGACGTCGGAGCCCGGGTGGTCGCGGTCGACCTTGTACGCCTGGCGCGACGTGGTCATGTCCTCCGGCCGCTGCCAGCAGTAGTGGTCCGTGTCGCCGTCACCAACCTCGGCCCAGAGCTCGTCGGGCTGGGTGTGCGCCTTGATGAAGTAGTCGGTGCCCCACTTGATGGACTCGAGCGCGTGGGCGAGCTCGCCGGCGGCCGCCACGTCGCCGCCGTACTCCAGCAGGCTCCACGACAGCATGGTGACGGTGAAGGCCATGGGGAGGCCGAACTTGACGTGGTCGCCCGCGTCGTAGTACCCGCCCACCAAATCCACTCCTTGCTCGAGGCCGTCGGTGAGGCCGGAGTGGTCGCGCCAGGCGACGCGCTGGCCGTGCGGCAGCCGCCCCGACCGCTGCGCCTCGAAGTAGAGCAGGCTCTTCCGCAGCGCCTCCTCGTAGTCGTGCGGCGCTGCGGCGGCGCCGGCCGCCTGCGACGCCAGGAAGAAGGCCACGGCCACGCCGAGCGCCCACGCCGCGGGGCCACCTCTGCTCCTCATTATCGTCGTCGCTCTGATCTCTGCCTCTCTCCGCAGCAGCTGTATGTACTACTTCTTCAGGAACCTTCGCACGTATCGATCGACCAGCTGGCTTCCCGCGGCCGCCGATTGATCGCCGGCCGGCCGGAGCTTGATCGAGCACGTAGGCAGAGCTGTTGCCGGAGGAGCTTCACGGCCCGGTTGTTCGAGCAAGCGGTCGTTGGATGATTTGGACAATATGGAGCAGGGGGGAAAGTATCAGTAGCTGGGCGGGGCTGTTGCCGGAGGAGCTTCACG
>XLTR212027|c0_g1_i1
GCAGCAACATCCATTCCGATCTTCACCTTGCCTGTGTAACCCGCCTTCTCGATGGCTGTCTTCAACAACTCCAGACCCTCCTTGTTGCTTTGAATGTTGGGAGCGAAACCTCCTTCGTCGCCCACATTGGTGGCATCTTGACCGTACTTGGCGTTGATGACTCCCTTGAGTGTGTGGTAAACCTCAGCGCCGTAACGCAAGGCCTCTCTGAAGGAAGGAGCACCAACGGGCAAGAGCATGAACTCTTGCATGGCCAACTTGTTGCCAGCATGAGAACCACCGTTGATGACGTTGAAAGCAGG
>XATR857800|c5_g2_i1
GCCGTCCCAGAAGGACGAGGCGGCGACGTCCATGCCGATCTCGATCTTGCCGACATAGCCGGCCTGCTTGATGGCCTCCTGGATGAGCTCGAGGCCCTCGGCGTTGACCTGGATGTTCGGGGCGAACCCGCCCTCGTCGCCGACGTTGGTCGCGTCCATGCCGAACTTCTTCTTGATGACCAGCTTGAGGTTGTGGTACACCTCGGCCGCCATGCGGAGCGCCTCGTGGAACGTGGTCGCGCCGGTCGGGCAGATCATGAACTCCTGCATCGCGAGCTTGTTGCCCGCGTGCTCGCC
>XATR915695|c0_g1_i1
ACTTCTCATCATTCTTTCTTTAAGACCGCTTTCTCGCAGAATGTCAACTGTCACGAATGTTGTGGCTAGGCAAATATTCGACTCGAGAGGTAACCCAACTGTCGAGGTTGACCTCAAGACCTCTCTTGGTGTCTTCAGGGCTGCCGTCCCCTCTGGTGCCTCCACTGGGATCTATGAGGCCCTTGAGCTTCGTGATCATGTGAAAGCCGACTACCTTGGAAAGGGGGTGCTAAAGGCTGTCAAGAACGTGAATGAAATCATTGGACCTGCTCTGATTGGAAAGGATGTTCGCGACCAGAAGGCAATTGACAAGTTCATGGTGCAAGAGCTCGATGGAACTCAAAATGAATGGGGATGGTGCAAGCAGAAGCTTGGTGCCAACGCAATTCTTGCAGTGAGCTTGGCAGTCTGCAGAGCTGGAGCCGGTGCCAACAGCTTGCCTCTTTACCGACACATCGCAAACCTTGCTGGAAACAAGGAAATTACTCTCCCTGTGCCTGCTTTCAACATTATCAATGGAGGAAGCCATGCTGGTAACAAGCTTGCCATGCAGGAGTTTATGATCCTTCCAGTTGGAGCTAAGACTTTTAGTGAGGCAATGAAGATGGGATCTGAGGTGTACCACCATTTGAAGGCAGTTATTAAGTCCAAGTATGGACAGGATGCCGTCAATGTTGGAGATGAGGGAGGCTTTGCACCCAATATCCTCGATAACGCTGAGGGGTTGAACCTTGTTGTCACTGCCATTGAGAAGGCTGGTTACACTGGCAAGGTTAAGATTGGCATGGATGTTGCTGCCTCTGAATTCTGGAAAGCCGACATTAAGAAGTATGACTTGAACTTCAAGGAGGAGGGTAACGATGGCAAGGCTCAGATTACTGGAGCTCAGCTTGGTGATCTCTACAGAGAGTTCATCGCTGACTACCCTGTTATCTCTATTGAAGATCCCTTCGATCAGGATGACTGGGCCTCGTATGCAGCTCTCACTGCTTCCATCGGAGAGCACACACAAGTGGTCGGTGATGACTTGCTTGTTACCAACCCCACTAGAGTAAAGAAGGCGATAGAATTGAAGGCATGCAATGCCCTCTTGCTTAAGGTAAACCAAATTGGTACTGTCAGTGAAAGTATTGAGGCAGTGCAAATGGCACAAGCTGCTGGTTGGGGAGTCATGACGTCTCACCGTAGTGGAGAGACAGAGGACAGTTTCATTGCTGATTTAGCTGTTGGTTTGAACACCGGACAAATCAAGACTGGTGCTCCTTGCCGCAGTGAGAGACTCTCGAAGTACAACCAATTGTTGCGCATTGAGGAAGAGGTTGGATCAAGTGTCAAGTATGCTGGAAATAACTTCCGCAATCCATTCTCTGCTTGAGTATATAAACGAAAGTAACAACACGTTAATACTTGGTATA
>XATR857800|c5_g1_i1
GCGGCAGCATCGGGGTCTTGTTGCCGGCGAGCTCGGCGATGTAGCGGTACAGCGGCAGCCCCTTGAACGCGGCGGCCGCGCGGCACACCGACATCGAGCACCCGAGGATCGCGTTCGCCCCGAGCTTCGTCTTGTTCTCGGTCCCGTCCGTGGCGATCATCAGCTTGTCGATCTCCGCCTGCTTCGTCACGTCGAGCCCGATCAGCTTCGGCGCCAGCACCTTGTTCACGTTCTCCACGGCCTTGAGGACGCCCTTGCCGAGGTAGCGCGACTTGTCCCCGTCGCGGAGCTCGAGGGCCTCGTAGATCCCCGTGGAGGCCCCGCTGGGCACGGCGGAGCGGTGGAGGCTGCCGTCGCCGGCGACGAGGTCGACCTCGACGGTGGGGTTCCCGCGGCTGTCCACGATCTGGCGCGCGCGGATCGAGCGCACGGCCTCCGCCCCGACGGCGGCCTTCGCCGCGG
>XATR830407|c0_g1_i1
AAGAAAGCATTGCCTTCTTTACTATATCTTGTATTTATCGTACTTTTGCCCTGGGGGGTCTCTTTCTCATTTAACAAATGTCTGGAACTTTGGATTAAGAATTGGTGGAATACCCGGCAATCCGAAACTCTCTTAACTGATATTCAAGAGAAAAGGATTCTAGAAAGATTCATAGAATTAGAAGAACTTTCTCTCTTGGACGAGATGATAAAAGATAAACTAAAGACACATGCACAAAAACCTCCTATAGGGATACACAAGGAAATAATACAATTGGTCAAAATGGATAATGAGGATCATCTCCATATCATTTTGCATTTCTCGACAAAT
>XATR875276|c1_g1_i1
AGCAACACGGGCATAAATACCAGACCGGCTTCCGTGCCGGCACCGCGCACTTGCCCAAACAGCTGCCGCGAGCAGGAACCAGCAGCGCTAGGACTACCATGGGATCCGAGGGCGGTGCAGCGGCGGCGATCAGGCACCGGACGGTGTCGGCGAACGGCATCACCATGCACGTGGCGGAGGCCGGGCCCGAGGACGGCGGCGGCAAGGCGCCGGCGGTGCTGTTCCTGCACGGCTTCCCGGAGCTGTGGTACTCGTGGCGCCACCAGATGGCGCACCTGGCCGCCCGGGGCTACCGCTGCGTGGCGCCCGACCTCCGCGGCTACGGCGGCACCGACGCGCCGCCCGACGTCGCCGCCTACTCCGCCTTCCACCTCGTCGGCGACGCCGTCGCGCTCCTCGACGCCCTCGGCATCGGCAAGGTGTTCGTGGTGGGTCACGACTGGGGCGCGATCCTGGCGTGGTACCTGTGCCTGTTCCGGCCGGACCGCGTCACGGCGCTCGTCAACACCAGCGTTGCCTTCATGCGCCACGTCCTCATCCGGGCCGGCCCCGACGCCGTCAAGACCACCGACCACTTCAACCGCGCATACGGACCCACATACTACATCTGCCGATTCCAGGAGCCGGGGCTCGCGGAGAAGGAGTTCGCGCCGGCGCACGCCAGGCACCTCATGACCCGCATCCTCTGCAACCGCTTCAGCGAGCGCAAGGCGGACGGCGAGGCGCAGCAGCCCGACGCCGCCGAGCCGCTCCCGGCCTGGCTCACCGAGGCCGACATCGACTACTTCACCGCCGCCTTCGAGAAGACCGGCTTCACCGGAGCCATCAACTACTACCGCAACATGGACAGGAACTGGGAGCTGGCGGCGCCATGGGCGGACGCGAAGGTGACGGTGCCGACCAAGTTCATCGTGGGGGACGGGGACCTGACGTACCACTACGCCGGGATCCAGGACTACCTACACAAGGGAGGGTTCAAGGCTGACGTGCCGCTGCTGGAGGAGGTGGTGGTCATCCCCGGCGCCGGCCACTTCATCCAGCAGGAGAAGGCGCAGGAGGTCAGCGACCACATCTACAGCTTCATCTCCAAATTCTGAAATCTGATCGATCAGCTCAACCGTCGGTTTCATTGTACTGCATAAATGCTCACACTTTCAGTTCAGTAGCTAGTCGCGCACGTGTACTGTTGTTAGTCTGATCAATCATCGAACGTCGTTTCGTAGTGTTTTCAGTTATAGTTGTGGGCTGTCAATTCGTCTGTTTGTTAACTATATACCCGTGGATAATTGTCATACTCGATCGAGCTGTGCAATTGTGTATGTTCATGTGCAGTGCTACATCGGGATTCAACATGGA
>SA-TR7075|c0_g1_i1
GAGAAACGTAGGAGGCATGGCTCCCGGCATGTAGTCCCCTCCGGGCACACCACCACGTCGTGGCCGGACTCCAGCAGCGTCGCGATGCGCGCCCTGTCGACCTCGCGGTTCCTCGTCAGCTCCACCGTCGGGATCGGCGAGATGGCGGTTGATAGTTTGCTCACGCTGTAGGTCACACATGTCACGGGGCAGCCCAACGCGATGGAGACGATGATGGGGTCGAGGGCGGTGCGGTGGTTGCAGACAAGGAGAGATCCGGGAGTTCCACGGCTAGGTGGTGCTGGTGGCGTGCCGTGGACGGTGAGGCGGATGCCGGT
>DTR239635|c0_g1_i1
GCGAGGCCGTTGGCGCCGCGGATCTGGTCGGCGGAGGCGAGCCCCGCAAAGACGACGTCGGCGAGCGTGGCGAGCGTGTCGGCGGGGCGCGCGGCGTAGCGGACGGAGACGGACTTGCGGACGCCGTCGGCGCAGGCGCAGCGGGTCGGCACGCGGAGGAAGAGGCCCGCGGGGAGGATGCGGTGCGCGGCGCCCGGGGCGGCGAAGTCGAGCGCGTTGGCGGCGAGGAGCGCGGACGGGTCGGTGGCGAAGAGCGCCGCCACCTCGGAGACCTTCATGTCGGCGTAGAGCGTGTAGCCCAGGAG
>SL-TR2023|c2_g1_i8
CGACCTCGACACGCGCCGCTACTCCGGCATCTTCAGCTTCGGCGACTCGCTCACCGACACCGGGAACTCGCTGCGTCTGGCGGCCACCGGCTCGGGGCCATCCAGCCGACCGCCATACGGCGAGACCTTCTTCCGCCGCCCCACCGGCCGGGCGTCCGACGGCCGGCTCGTCATCGACTTCATCGTTGAGGCGCTGGGGATAGGGAACCCAAGGCCGTACCTCGCCGGCAAGAGCGCAGGTGATTTCCGGCGCGGCGTCAACTTCGCGGTGGGTGGATCGACGGCGCTTGGCCCAGATTTCTTCGACAGCAGAGGGCTCAAGCCGTTTGTGCCTGTTTCTTTCGCAAACCAGACCAGCTGGTTCAAGAACGTTTTACAGCTTCTTGGCTCGGCTCACGAGAGTAGAAGGATCATGGCGAGGTCGCTGTTAGTCGTCGGGGAGATTGGAGTGAACGACTACCTGGTGGCCTTGGGGAACAAGAACAGCACCGTCCGGGAGGTGCGGACCTTGGTGCCGCACATCGTCGCCGCCGTCCGCTCAGTCTTGACCGAGGTGATCGCCGCCGGAGCGCGAACGGTCCTAGTTCCCGGGATGATACCGCTGGGCTGCGAGCCACAGCTGCTGGCCATGTACCAGAGCGGTGGCGCCGGCCAGTACGACGCCAAGTCCGGATGCATCACGGAGCTCAACGATCTGGCGGAGCTGCACAACCGCGCGCTGAACGGCATGCTCCGTGAGCTCCGGCGAGCTCACCCGGGCCTGGCCATCCTCTACGCCGACCTCTACAGCGCCGTCGCCGACATCATCGTGTCGCCACGAAAATACGGGTTTAGGGATAAGCCGTTGGC
>XATR858766|c3_g3_i1
ACCCCGCAAGGTCGGTAGCTAATTGATTGGTTAACGACGCCCGTTCCTGTCAGTCCCATCCCATCATCCACCGCCTGTTCTGAGTTCTTGTTTTCTGTTTTCTTGAAAACGAACGAAAAATTGCAGAGTGCAAGGCGCTGTTCGGGAAGGCGCTGTTCGTGTTCGGCGAGTTCGGCGGCAACGACTACAGCTTCGCGTGGAAGGCGGACTGGAGCCTTGACAAGGTGAAGACGACGATGGTGCCGCAGGTGGTGGCGTCCATGATCGGCGGCATCGAGGCCATCCTGGACGAGGGCGCGCGGCACGTGGTGGTGCCGGGCAACCTCCCCGCCGGCTGCATCCCCATCACGCTCACCATGTACGCCACCGACGACCGCAGCGACTACGACCCGCGCACCGGCTGCCTCAAGAAGTTCAACAGCGTCGCCCTCTACCACAACGCCATGCTCCGGATCGCGCTCGACCAGCTGCAGCGCCGCCGCCCCGAATCACGCATCATCTACGCCGACTACTA
>XATR237082|c0_g1_i1
CGGCCGCTGCAACGGTATCTCGGCGTGCGGCAGCGCGACTGGGGCTCCTGGGTGTCCGAGATCCGCCACCCTCTCCTCAAGACGAGGATCTGGCTGGGCACCTTCGAGACGGCCGAGGACGCGGCGCGCGCCTACGACGAGGCCGCGCGCATCATGTGCGGCCCGCGCGTGCGCACCAACTTCCCCGACCACGACGCCGCGCCGTCGTCCTCGTTCCTCTCCCCGGCGCTCGTTGCCAAGCTCCACCGCTTCAACGTGGCGTCGGGCGCGCAGCAGCAGCGGGAGAAGGACGCCTCGTCGTCGGCGATGATGTTCGCG
>BTR21098|c0_g1_i1
TCGGCCTGGTACTTGGCGATGGCGGCCGGGCCGTTCCGGTCGAAGCGGACCTTCTCCTTCCACCAAGCACGGAGGTTGTCGGAGGCGCCGCTCACAGGCTTGCCCTTCTCCGGGATGATCCCGTACACGAAGCCCTGTGCACGGCACACCTCCATCATCTTGAGCATGTACTTGAGGATGCCGTCCTGCGCGCGCGACATCTTCTTGCGCCGCGCCTGCTCCTGCGACTGGCGGGG
>SL-TR82158|c0_g1_i1
AGAAGAGCCGCGTGTGGCTCGGCACGTACGACACGGCCGAGGAGGCGGCGCGCGCCTACGACGCCGCCGCGCGCGAGTACCGTGGATCCAAGGCCAAGACCAACTTCCCCTTCCCGTGCGCGCTCACCACCGCCGTGGCGGCCGTGACGGGCGACGGCAGCCGGAGCAGCAACAGCAGCACCGTCGAGTCCTTCGGCGGCGACGTGCAGGCGCCCATGCAGGCCATGCCGCTCCCTCCTTCCCTCGAGCTCGACCTCTTCCACCGTGCGGCCGCCGCCGCCGCCTCGGGCAACGCCGGCGTGCGCTTCCCTTTCAGCGGCTACCCCGTGTCGCACCCGTACTACTTCTTCGGGCAGGCGGCCGCCGCCGCCGCCGCCGGGTGCCACATGTACAGCATGCCGCCGCAGGTGACCGTGGCGGCCGTGTCCCAGAGCGACTCCGACTCCTCGTCGGTCGTGGATCTGGCGCCGTCGCCGCCCGCCGCCGCCGCGTCGGCG
>XLTR889910|c0_g1_i1
TTTGTGAAAGTTGAATTTTTAATTAATTTGGTTTCAGTACTGCAATGGAATTTGTTTTTTGTTTCCTTTTTTTTTCTTTGTCGAAAAAGGGATTTTAGATCAAATCCGCAACGTTGGCTGGCATCTCTTCGATGGTAGTGTTGTAAAATTGTTCAAGTTCTCGCAAGGTTCTAACATCGTCGCTCGAGACAAAATTGATGGCAACTCCCTTTCTACCGAATCTTCCACTTCGTCCGATTCTGTGAATGTAGTTTTCCAAATTTCTTGGTAAATCGTAGTTGATGACCAAAGAGACTTGTTGAACATCAATTCCACGAGCCAACAAATCAGTTGTAATGAGAACTCTGCTTGATCCAGTTCTGAATTCGTTCAAAATAACATCTCTTTCCTTTTGTCCGATATCTCCGTGCGTGGAGGAGACAGTGTGGTCTCTAGCTCTCATTTTATCTGTGAGCCAGTCAACCTTTCTTCTGGTATTGCAGAAAATCACAGCTTGTGTGATGTTAAGTTGTTCGTAAAGATCGCATAAGGTATCCAATTTCCATTCCTCTTTTTCGACAGAGATGTAAAATTGCTTGATACCTTCCAATGTCAATTCATCACGCTTGACAAGAATGCGGACAGGGTCGTTCATAAAACGTTGGGTAATTTCAAGTGCTTCTGGAGGCATGGTGGCTGAAAACAGTCCAACTTGAACTCGGGAAGGAAGAGCTTGGAAAATATCGTAAATTTGATCCTTGAATCCTCTTGAAAGCATTTCATCAGCTTCATCAAGAACAAACATCTTGATAGAATCGGGTCGGAGAACACGTCGGCACAACATATCGTAAACACGACCAGGAGTTCCAACCACAATGTGAACTCCACTTTGCAGCTTGTTGATATCATCACGAACCCTGGTACCACCGATGCAGGCGTGGCATTTCACGTTGAGGTAATCTCCGAGTGCCATTACAACCTTTTGGATTTGCTGAGCAAGCTCTCGAGTTGGTGCCAAAATCAATGCTTGACACTCCGTCAAGCTGAAATCCAATTGTTGAAGGATACCGATTGTGAAGGTGGCGGTTTTTCCTGTACCACTTTGAGCTTGTGCAATAATATCTCTCCCTTTTGTAAGGGGAAGAATTGCTCTTTGCTGAATAGCAGAGGGCTTTTCGAAACCGTATGCGTAAATGCCTCTCAAAAGATCTTCGACAAGTCCCAAATTATCGAAGTTATCCACGATTTCATCATAGTTAGATTCAAATTCTTGATCAATAGGTCCAGTTCTCTCACTTGGGTTTTTTTCAGCTAATTGGTCTCTAGAGCTCATCTTGTCAGTTGTAATGGCAAAATAAGGGTCAAATAAAAAAGATTCAGAAGG
>XLTR927258|c0_g1_i1
ATCATACCCTGAGATGGCAAGTGATAAGAAGAAGCTTCCCGAAGTCAAGGACGATTCCGAAGAAAAGGCGGTTGAGCAATGGAAAGTGAAGAAATTGATCCAAAATCTTGATGCAGCAAGAGGCAACGGCACGAGCATGATCTCCCTGATCATTCCTCCAAAAGATCAGATTTCTCGGGTTGCTAAAATGCTTGGTGATGAGTACGGCACAGCTAGCAACATCAAATCACGTGTGAATCGCCTCAGTGTTCTTGGTGCCATTACCAGTGTACAACAGCGTCTGAAATTGTACAACAAGGTTCCCCCGAATGGACTTGTGCTCTATTGCGGAACCGTCATGACAGCAGAAGGCAAAGAGAAGAAAGTCAGTATTGACTTTGAGCCATTCAGACCAATCAACACATCTCTCTACCTGTGTGCTAACAAGTTCCACACTGAGGCACTCGCAGAATTACTGGAGAACGATGAAAAGTTTGGGTTCATCATCATGGATGGAAGTGGCACATTGTTTGGTCAGCTGTGTGGCAATACTCGCACCGTACTTCACAAGATTTCAGTGGAGTTGCCGAAGAAACATGGTCGAGGTGGTCAATCATCAGTGCGTTTTGCTCGTTTGCGACTGGAGAAGCGAGCCAACTACGTTCGCAAAGTTGCTGAACTAACAACACAGATGTTCATCACGAATGATAAGCCCAATGTGTCCGGACTTGTGCTTGCTGGTTCTGCTGAGTTCAAGCTGAAACTGAGCCAGTCTGACCTGTTTGATCCGCGTCTATCTGCTATTGTTGTCAAGATTGTCGATGTTTCTTACGGTGGTGAGAATGGCTTCAATCAGGCAATCGAATTGGCAG
>XLTR907998|c8_g1_i1
ACGGACACGTCGACACCAGTCCACCAGGGCATCTTGGCAGAAGGGGCCAACAAGTTATCTCCGATCCAACCAGAAATAGGAAGCACGGGCACGCATTTGTCTACGAAGGGCTTCTTCCAGCCAACTTTCACAAGCATACTCTGCATCTCGTCCTTGATTTCGTTGTATCGAGCTTGGGTGTACTTGGCAGTGTCACAATCCATTTTGTTCACTCCAACGATGAGCTGTTTCACGCCCAACAAGTTGATCAAGCGGGCATGTTGGCGGGTCTGTCCTTGAATTTCTCCAGCCTTGTGGTTGCCGCGGGCAATGGCAGCAGTAAAGTTACCATCAGCAGGCACCATCAACAAGGCAACGTCAGCTTGGGACGCTCCAGAAATCATGTTCTTGATGAAATCTCGGTGTCCGGGGGCGTCGATGATGGTG
>XLTR924078|c2_g3_i1
TTCTGTGATTTACTCCCAAACTTTAAAGGACCATTATTGAGCAACTAGAACGCAACCTTCACGATCTTGCCCAACATGACTGCAGTGTTTCCGTCAAGGAAGGCAATTCGGGACAAACCCTCGCAGTTCTTGAAGCTGTCAACGACCAGGGGGAGCTGGGGCTCGAAGACGACTTGCGCCATCTCGTTGGACTTGAGGGAGTGGGGGTTCGCCTGTTGGTTTCCACCGGTCTCCTTGCCCTTCTTCCACTCAATGTCGGTCAGCTTGCAAGCGGCACGTCCGCATCGGACGAATCCAATGGGGCAGTAACCCTTCTTGACCTCAGAGGGGATGTCGAGGGTCTGGACTTGCGCAGTGAAGCTCTTCGCGGGTCCGAGGGTCTCGTCACCCTTCTTGATCATGACGTCTCCGGTGTGGGGCATGTTCTCCTTTCGCAAGTTCTTAATGTTCATGCCGATGTTGTCTCCGGGACCGGCCTTCTCAACTCTCTTGTGGTGCATTTCCACGCTGAAGACCTTGCCGATGCAGGTGTTGGCAGCAGTGTGGGTTGGCAAGAAGACGACTTCCTGATTGGGCTCGACAACTCCTTGTTCAACACGTCCAGCCAAGACATCACCAACACCCTTAATCTTGTAGATTCCGGAGATGGGGACACGGAGGGCCTTGTCGGTCTCACGTTTGGGGGGCTTGACCATGTCGTTCAAAGCGTCCAAAAGAGTGTGGACATGGACCTTGTCTCCACCCTCGAGCTCAATGTCGGCACCAGTCCACCAAAGCATGTTCTCGGACTTCTTGATGAGGTTGTCACCCATCCACCCGGAAATGGGGAGATAGGGGATGCTCTTGGCGACGAAGTCGGGTTTCCAGCCAACCTTGCCCAACATGTTGCGCATTTCGTCAGCGATTTCGTTGTATCGGGGTTGTCCGTACTTGGCGACGTCAGAGTCCATCTTGTTGACACCGACGATGACCTGCTTGACACCGAGCAAGTTGATCAGACGAGCGTGCTGGCGGGTCTGGCCTTGAACTTGTCCGAGCTTGAAGTCTCCCTTCTGGATGGCGGTGGTGAAGTTACCGTCAGCTGGGACCATCAAGAGGGCAACATCGGCTTGGGCAGCTCCGGAAATCATGTTCTTGATGAAGTCACGATGGCCTGGGGCGTCAATGATTGTGTAGTGCCATTTGGGGGTGAAGAACTCCTTGGTGGTGCAGGTAATGGTC
>XATR655692|c0_g1_i1
GGAACGATTGGTCATGTCGCGCACGGCAAATCGACGGTTGTGAAGGCTATTTCAGGCGTTCAGACTGTGCGGTTCAAAACAGAGTTGGAGCGAAATATTACCATCAAGCTCGGTTATGCAAATGCAAAGATTTATATGTGCGACAGTGATAAATGTTCACGTCCGGGAAACTACAAGTCCTTTGGCAGTGGGAAGGAGCTGAAACCGAAGTGTGATCGTTGCAACTCCTCTATGACTTTGCAGCGACACGTGTCTTTCGTCGATTGTCCTGGCCACGACATTCTGATGGCAACGATGCTAAACGGTGCCGCTGTTATGGATGCTGCATTACTGCTGGTTGCTGGCAACGAGCCCTGCCCACAGCCTCAGACTTCTGAACATCTAGCTGCTGTCGAAATTATGAAGTTGAAAAACATCATCATTTTGCAAAACAAGATTGATCTTGTGAAAGACAAAGACGCTGCGTCTCAGTACGAGGAGATTCTTAATTTCATTCGCGGCACAGTTGCTGACGGAGCACCAATTGTTCCGATCTCCGCCCAGCTGAAATATAATATCGATGTTGTTTGCGAGTACATCTGCAAGAAGATTCCTGTTCCTGTCAGGGATTTTACTTCCTCTCCTCAGTTAATAGTAATTCGATCGTTCGATGTCAACAAACCCGGCGAGGAAGTCGAACAGCTGAAAGGTGGTGTCGCTGGTGGTAGTATTCTGAAAGGTATCCTCAAGCTTGGCCAAGAGATTGAAGTTCGTCCGGGAATTGTTACGAAGGACAAGGCTGGCATCAAGTGTATTCCAATTTTTTCTACAGTTGTTTCCCTGTTTGCCGAACACAATGACCTGAAATTTGCAGCACCTGGTGGTCTCATCGGTGTCGGAACCCGGATCGACCCGACCCTCACTCGTGCGGATCGTTTGGTTGGCCAGGTGCTCGGCGAAGTGGGTAAGTTGCCTGAAATTTTCACGGAACTCGAAATTAGTTTCTTCCTGCTCCGTCGTTTGCTTGGTGTCAAGGCTGAAGGAGATAAGAAGAAACAAGACAAAGTCTTTGATTCATTTGACATCTCACTTACTGGTTAAGCTGTAGATCAAAAAGCTCACCAAAGGTGAAATTCTGATGGTCAATATCGGTTCTACTTCAACTG
>BTR51667|c0_g1_i1
GAAGTATGTCCAGTGTGCTAACTGTCGCAACCCCGAGACGGAGGTCCTCATCATCTCTAAGAAACAGACGATATCTCTGAAATGTGCTGCCTGCGGATTCCTCTCGGATGTCGACATGAGGGACAAGCTCGCCAATTTCATCTTGAAAAACCCGCCGGAAGAGAAGAATGGAGGTAAAGACAAGAAAGCCATGCGGAGAGCTGAGAAGGAACGGCTGAAAGAAGGTAAGGCTGCGGATGAGGAGATGAAGAAGCTCAAGAAGGATGCAAAGAAGAAAGGTAGTTCATCCAAGGAGAGCACCACAAAAGGAGAGAAAAAGGCTGCTGATAGGGGCTCTGATGAAGAACATGCATCCTCACCAACTCACAGTGCTGACTTCTCAGCTGCTGCAGACGACGATGATGATGATGATGTGGAGTGGCAGACTGACACGTCAGCAGAGGCTGCGAGG
>XATR949574|c0_g2_i6
GGTTTATATATAGTCGGCGGTGATCGGTACCACACAGGGTGCCAAGATGGGGAGTTTGCACAAGACCACCTTCGTCCTACTCGTGCTCTACCTGGCGGCACTGGGAAGAGCGCAGTATGTCAAGTACAAGGATCCGAAGCAGCCTATCGGTGCTCGCATCGACGATCTGCTTGGTCGGATGACTCTCGCCGAGAAGATCGGCCAGATGACCCAGATCGAGAGGGAGAAGGCCACCCCAGGGGTGCTATCCCAATACTTCATAGGTAGCGTACTGAGCGGTGGAGGCAGCGTGCCTGCCCCTCAAGCCTCTCCTGAGGCCTGGGTTTCCATGGTCAATGCGACGCAGAAAGACGCTCTTTCTACCCGTCTGGGCATTCCCATGATCTACGGTATCGATGCTGTGCATGGTCACGGTAACGTCTACAAGGCTACCATCTTCCCCCATAATGTTGGGCTTGGAGCTACCAGGGACCCTGAGCTGGTAAGGAGGATAGGAGAAGCAACTGCTCTTGAAGTTAGAGCTACCGGAATTCCTTATGTTTTCGCTCCGTGCATTGCGGTCTGTAGAGATCCAAGATGGGGACGGTGCTACGAAAGCTACAGTGAAGACCCCAAGGTTGTCCAGTCAATGACCACAATTATCTCTGGCTTGCAAGGCGATGCTCCACCAGGTTCTGCAGGAAGACCATACGTTGGTGGAAGTAAGAACGTTGCTGCATGCGCAAAGCACTATCTTGGTGATGGTGGTACTCTTGATGGGATTAACGAGGGCAATACAATCATCGACGAACATGGGCTGATGACTATCCATATGCCTGCCTACTATAATTCTATCATCAGAGGTGTATCCACTATTATGGTCTCGTACAATAGTTGGAATGGAACCAAGATGCACTCCAACAAATTTCTAATCACTGATTATCTCAAGAACAAGCTCAAATTTAGGGGTTTTGTGATTTCAGACTGGCAAGGCATTGATAGGATTACTACTCCCGAACACGTGAACTATACTTATTCAATTGTGACTGGAATTAATGCTGGTATTGACATGATCATGGTTCCTTTTGCCTACACAGAATTCATTGATGGTCTGACAACCCTAGTGAAGAACAACGTTATCAACATGAGCAGAATTGATGATGCTGTCTACAGGATTCTTCGGGTCAAGTTCACCATGGGTCTATTTGAGAACCCTTATCCTGATCCAAGTCTCGCTGGTGAACTCGGAAAGAAAGAACACCGGGAACTGGCTCGGGAAGCCGTCAGGAAATCACTGGTGTTGCTGAAAAATGGAAAACCTGCCCACGATCCATTGTTGCCTCTACCGAAGAAGGCCCGTAAGATCCTCGTCGCCGGAAGCCACGCCGATAACTTGGGCAATCAGTGTGGAGGATGGACAATCACATGGCAAGGGTTGACCGGCAACAACAACAGCGCCGGCACGACGATCCTCTCGGCGATCAAGTCCACCGTCGACCCCAGCACACAGGTGGTCTTCTCGGAGAACCCGGACAGCACCATCTTAAGCGACAAGTACGACTACGCCATCGTGGTGGTCGGCGAGCCGCCCTATGCTGAATCAATGGGTGACAACCTGAACCTGACGATCCCAGAACCCGGTCCGGCCGTGATCCAGACCGTGTGCAAGAGCGTCAAGTGCGTGGTGGTCCTCATCTCGGGCAGGCCTCTGGTGGTGGAGCCGTACATCGGCGCCATGGACGCTTTCGTGGCCGCGTGGCTGCCCGGCTCGGAGGGGCAGGGCGTCACCGACGCGCTGTTCGGCGACTACGGGTTCACCGGGAAGCTGCCGCGGACGTGGTTCAAGTCGGTGGACCAGCTGCCGATGAACCACGGCGACGCGCACTACGACCCGCTCTTCCCGCTCGGCTACGGCCTCACCACAAACGGGACCAAGGCCTACTAGACAGGATTAGTAGACAGCAGGATGGTACACCATACTAGAGATAGGAAACTGGGACATGAACCGTGAGTTCTTGCTCCCCGCCATGGCTGCCGATCGATTTGTTTCGATCGGTTTATTACTAGTACTACTATTCTTTTCTTTTTTTACTTGTTGCTGGTTGATCTGGCTGTATGCTCGGTTCTCATTGTGGAGCAGTATATATCCAATTGATGAGCGATTTCATTCACTGAGCTTGGTTGTTCTTTACCTTACTGTTCTGAATGTACAATCATGTGAGATTGACAAGATAAGAATTGCATCGAAAATGTGAGATTGACAGGATCATCTTCGACGCAAAATTATCAAATGTAATGTCATCTCCTCACACCCTTACTGTTTA
>SL-TR68286|c2_g8_i1
CTGCGCACGGGACAGAAATGGCATTCCTAGCGATCCTGCTGCTGGTCTCGCTGTCCTCTTCGGCCCACGGCTATGGCCCCGGCCGCTGGATCAACGCCCACGCCACCTTCTACGGCGGTGGCGACGCCTCCGGCACCATGGGGGGCGCGTGCGGGTACGGCAACCTGTACAGCCAGGGGTACGGCACCGACACGACGGCGCTGAGCACGGCGCTGTTCGGCAGCGGGCTGAGCTGCGGCGCCTGCTTCGAGCTGCGGTGCGCGCGGTCGTCGTCGTGCCTGCCGGGATCCATCGTGGTGACGGCCACCAACCTCTGCCCGCCCAACTACGCGCTGCCCAACGACGA
>ATR14895|c0_g1_i1
AAAGGTGGTAAAGACGGTATAGATGTACACAGGGAAAGCTCTCTCCATTCTCCCAGACTATCATTTCCACCCTTTAGCTAGCCAACATGGCCATTTACATCATTTTCCTTCTAACTTTTTAACCAATGAATTAGGTAAGTGATGACTGTTATCCCCCTAACACTTGGGGAAACAGCGATCACGATGAATGCTGCTGTACAAGCAAAGGGATGCAGAGCTAAAACAAGTCAGTCCCCACCATTCACCATTCTGACACGGACAACAAGCTAAGAGATTTACAACTGCTTTTCACCACAGCATGCAGCGACAGAACCCTTGATCCTTCAGCCAACGCAAGCTAAACTGAGTTTTCTAAGAACAAGTTTTTTCCCAACGAATGGTGATTCCTAAGATGAAAACAAGCTGGGTATTTACAGGAAAGCAGCAGCGCCTCCTCCAACTGGCAGCTAATTCTGAAGGACTGTTACTTCGCTCGGAAATCATGTCTGAATGTTGTGAGGTTTTGAGTGAATCTGTCTCTGTTCTTCGGTTCCAAGCTCCTTGTGACATCAGTCATGAGCTTATCGAAACACTGCGAGAGGCGTTGTTGCTGCTCTACAGGCTGTGAAGCTAATATCTGTGCTCTCAGATCACTAAACATCTGTTCACTGATCATTATTAAACTCAGTATAGGTCTACTGAGACTCCATTGGTTACCCGCATCCTCGAAGATAATGATTTCAAAAAGTGTCTTTAGTATCTGAGGAAACAAACTGGGGTACTCCCCAATATGCCGAGCAAGATTGAGTGCAGCTGGTGATGGAGGATTATCACCAGCAGTTATATTAGTTATATTGTTAAAATAGAAAGCTGCCAAGTTATCAATGGCGGAAGCACACTGTGTTGATATCCCCGTATCTAATCCTTTTAAGCCGGATTCAAGTGTGCTGACAATATGCACAAAGGTGCTTGTATCCAAATTGAGAACAGAACTGATAGTGATATGGTTGTTGAACATAACTTCCATGTACCCATAGTATGCTTTTGATAGCTTTTTAAATGTCAATATATCAGACAATGGAATTGAGAGGGTCATCTTTAAAGATATATCAAGGGCATCTGCAAGTGCTCTGTCACCATAAAGCTCAAACACACCAAAATTGACATAGTTCCCACATAAGGCCCTTGAAAGAACAGTTAATGAAATCCATATGCCTTTGTATTTACTTGCATAAATATTAGTGCCATTTGGAAGTAACAGAATCCTTGAACCATAAGCCACAATAAGCTTGCTTATCTCTCGAAATAGTAGGATCCCATTTGGTGATGACGAATCGAATGTTAATCGCTGAGCTTTGTTCAAAACAAATTCAGACATGAATTTGAATAAAGGTGTGGTAACCTCTGGTTCATCGGTCAACAGGGAAATGGCTCTTAACAGAAGCGGCATGCGAGATGGATACAACCAGTCAAATAGGAGCCCATACGTCCTGCGGCTATTTGTGGCCATCGCAATGCCTCGTAGATCTCTCATCAAACCAGTAAATGCATACTTTACAACATCAGTCCGGAAAGCAGCATCGGCGCTTGCCTCCAAATTAACGGCGGTCTGCAGAAGTGGCTCCATGAAACTCCGGAATTTTATTGGGCCATCTTCCATGAAGACCAGGGAGCCAAGGATGTAGTAGAAGTTCGTTCTACTGCGGGCACACCTGTATTCTTCAAGAAACGGAAAATTTTCCCGAGAATGATTTCCAATAATGAACTTTGTACTCTCCAACTTGAGAAGAAGCTTTCCAGTCATATAGCCAGATGCGAGCTCCTGGAACAGTGACAGAGTATGATCAATTACATCCTCACACTCTGCGTAGCACTTGAGATTTGTAGCTATTTTCCCAACAATAACGTTGAGTAAAACTAAATGGTCAGTCAGTCCAAGAAGCTCGGACAATCTTGCATACAACTTTGAAGAATGCATGGCTTGGTCCCCTACATACGACCTTCTGAAATTTTGCACAAAGATAAGGATAGCTCGATCAAGCCTTTGCTTGCTTATTTCTTGATATCTCTGCGCATGCAGTCCTGTGTCAGTAATATTTATCAACTGTAACACGCGGGCTGCAAGTTCTGCATCGAATAACTCCTGTGAATCTTGGCTGCAACCAACAGTTTGTCTAATCTTGAGAATGGCTGCAATTATATGGACCATCCATGCAATCTGCCCTTCAATGACAGACAGCTCAGCTACATCTCCAGGAGCTGGTAATCTTGACCTTGCCGTATAAGCTTGTAGAAGAGGCTCCATGATATTTATGATGAAAAGGCTACAGCTTTCGTACTTGAATCTGCAAAGATAAGGAAGACTCTCCAGCTGATCCTGGAGACCTTCCGCGTTATCCAACGGATTATCTAAATCTGATGAGGCCTGAACAGAATTAATTCTGGAAGTGATAAAACCCTCCGTAATTTTGGGTACAGTTTCATCCAGCAGACTTGGTGTATCGCCTTTCAAGTAAGGCAAAGATGTCACCAGCCTTGACCAAAGGCTTAAAAGATAGTATACACTGTTACTGGCCCACTGCCATGATAGCAACGATTTAGTTGTAAATTCTGCTACAAGACCAATCCATTCACCATAAAACTCAACACTCAGAAGCTCTGATAACTGATAGTTCACTTTAAAACGTCCCAGGAGACGGCAGAACTCATGGTAGTTTCCATGATCAGCAAGACCTTGGCCTGTTTGGAGTATCTCCCTGGTGCCTGACATCAGATGAGAGAGAAACTGGGACCTTGCAGGGTCCTCCACAAAAAGACTGCGCCTGACAGAAGCAAGCCTGACAAGACATTCTAAAGCCTCTTTTGTAACAGTTGTATCATTGACTTTGTAGTAATCAAAAAAAATCTGAACAGTGGAAGGATCTTGAAGGAGAGGCCTCCAGGATGCAGGAAGCTGCACTGTTCCAAATTCTTCAGAGCTCTCATCCACTGGTGAACCAACAAAGTCAAATGACAAGCACCTCAATGCAAGCGAAATAGGAACACGCCTTAGGTCATCTACTACTTCAGTCTTCAGTTGGTGTAATGAGGTAACAGAAATTTGGAAGATCTGCAGAAGAAACTGGTCTTTGAATGAAGTTGCAATTTTTCTGTGAAGTGTCAAGGGCATTGCAGAGTTTGTCTGGTTCATTTCCATTACGAGAAAACTTAGAATCCTCAATCCTATTAAATAGTGATCCTGCGATGCAAGAGCTAAGAAATCTGTTGCTTCTTTGAAAATCTCTCTGAATCTGTCATCATCAAACCATCCAAATTTTGTTATCCGACATGCTAACTGAATTAGGGAAACAGTCACAAAGTTCTGCAATTTAGGTCCTCTCGCCGCAAGATAGTTCATGACATAATTCCGGATATCCAGGCGCAGTTGCAAAGAAAGACTGCGGTCAGAGACTTGCTTCAACAAGCTTGTGCTGGCCAACATCAAGGCATATGGAGTTGTTGCATTGTCCAATATATATTGACACTGTGAAATGTAGTCACTGTTCTCTGAGAAGCACTTGAGGGTGCTTTCTGCATGTGCTCTCTCAGCCGAGTCTCTAGAATTGTAAAGCTTTTCACACAACACCTCAAGCTGTGCTAGGCTCTCCATTGAGGACATGAACAAGGAGCTTCAATTTTCCAATAGACCAAGTATCCAGGGTTTAATATGCCACCGGGTTCTGAATTAATATCCACGAATTTGCATGAATGTTCATCACAAGTTCGAAATTAATGCATTAGGTATTCGGTTCAATAGGGAACTTAAAATGTACCATAAGAGCTTTGAAGCTGAAATATATGATTCTAGCACAGGATGAAGGATTCTCAAAATACATTCATATTACAAGAGAAATGTTTCAACAACAGAGTTTTCTCATGTACAGTCTTTCCAGTAAAGCTTAATCAAAGATTAAGACCCAAGACACGAGAGAAAAGACCTAACAAAGACTTATATCGCCAATACTAGCCACAATCAGCCTGGGGTGAGTGATCTTATCCCCGTGCGTGCCTGCTGAATCCGCGGAGGTCACTGTCCGACGGCGGCTGTGGTGGCTAGGTCTAAGGCAGCCGTCTCGGCGTGGGGATCGGAGGCGTGCGTTTTGGGAGGAGAGGGTGGGGTGTGGGAAACGGAAATGGGGGAAGCTAAATAGG
>XATR887422|c0_g1_i1
AGGCCTCAGCGAAAATGAGAATCAAAATCATTCCGACGAAAAGTTTAACTTGATTAGCAGTAGCTCTAACTCCAGCATCTCCAACAATTCCAATAGCCATACCAGCAGCCAAACCGCTCAAACCGACGGAAAGTCCAGAGCCCAAATCAGCAAATCCCTTGAAGGCACCATAAGTATTGTCATCCTTAACGTGTGTTCCAATAATGACAGCAATAATAAGACCATAAATACCAATAACTCCAGCCATGACCACTGGAATAATGGATCTCATGACGAGTTCAGGTCGCATAACACCCATAGAAGAGATACCAACTCCAGATTTAGCAGTTCCGTATGCAGCCCCAAGACATGCAAAAACGAGTGCGCTAGTGCATCCCATAAAACCAAAGAAAGCAGCAGCAGGATTCCCAGTTTGCAACAAAACGTTCAACATTTTCTATTTCAAAAAAACTAAAACAGGATCACAGCGAAGAGG
>SL-TR1358|c0_g2_i1
AGCCGCCGAGCGCGGCGACGACGGTGCGGGTGGCGTGGCCCGCCGCGGGGCCGGAGCCGGACGCCGGGCCCACGTGGCGGAGGCAGAGCGCCTCCCAGACGGCGTCCCTGCGCGACACGGCCGCCCAGAGGCGGCAGACGCTGGCGGAGGCGGCGAGCGAGCGGCCGTCCAGGCGCGCCAGGATTTCGGAGAGGATGTCGGCGTTGTCGTTGATGTTGTACGCTCCGCCGCCGCCGCCAAGCAGCTGCACGCGCACCTCCAGCACCGCCTCCTCCTCCTGCCGCGGCGCCGCAGGAGGCCCTCCCATGCACATGGACCTGGCCGAGCACGCCGGCGCTAGCTGTGGGTTCTTGCCTTGGTACGGGAAGGAATGGGGCGGACGGGA
>SA-TR54861|c5_g1_i5
GCTTCTTCCACCAGACCACCTTTAGCCTACCGGTGAGCCGCGCCAGGGCGTTCATCGAGGAGGTCCAGCAACTACGGGACATGAACCCTAAATCTCTCTGTGGTGTTGAGCTCTACGACGGGATCCTCATGCGCTACGTCAAGTCGTCCACGGCGCACCTCGGGAAGGCGGCCGCGCACGGGGAGTCGGCGGACATGATGGAGTTCGACATCACCTACTACCGCAGCCATGACACAGGCAGGGCGCGCCTCTACGAGGACGTGATGGAGGAGATCGAGCAGATGGGGATTTTCAAGTACGGCGGGCTGCCGCACTGGGGAAAGAACCGCAACCTCGCGTTCGTCGGCGCGGCGCGCAAGTACCCTGGAATACCCCGGTTCCTGCGTGTCAAGAAGGCCTACGACCCGGATGG
>SL-TR27284|c0_g3_i1
CGGGGAGCGGATGCCACGACTCGTCGTTCTCGACGTGGCCGTGGTTCTGGTGGTGCGTCCTGTGGCTAATCCTCCAGCCATTGTAAGGCACGAGGATGGAGGAGTGGAGTATGTGGCCGACGACACTGTTAAGCTTGGTGTTGTTCGAGAAGCTCCCGTGGCCGCAGTCGTGGCCGAGGACGAAGAGCGCCCAGAACATGGTGCCCTGCGCGGCCCAGTAGACGGGCCATGCGAGCCAGCTGTCGAGGCGCGCGGCGGCGGCGGCGAGGGCGAGCACGACGACGACGTCACGCACGACGTAGCCCATGGAGCGCCAGGGGTCCTTGGCCCAGCAGTGCTTGGGGATGGCGGCGCGGATCTCCGCGAGCCCGAACGGCGGCGGCGCGGCCGGGTCGAACCCGGACCCGGCGGGGTCATCCTGGGCGGTTGCGGCGGGCCGAGAGCCGTCGTCCTCGGCGGTGACGAGGCGGGTGGGCGCGGCGACGGCGACGCGGAGGGAGAGGGCGCGGCGGGCT
>HTR15548|c0_g1_i1
GCCGCGGTGCGTGCGCACGGTGTGGATGAGCTGGTACTTGGCGCGGCTCCGCTCGGCGCGGCGGTTGGAGAGCAGCACGGCGGCGCCGCCGACGCGGAAGAGCGTGTTGGTGACGAGCATGGGGCGGTTGTTGCCCAGGTAGGCGTTGAGGGTGATGTTCTCCGTGCTCACCACCAGCGCGTACGTGTCCGGGTGCACCTGAAGGAGGTGTTTGGCGAGGTCGATGGCGATGATGCCGGCGCTGCATCCCATGCCGCTGAGGTTGTGGCTGACGACGTCGTCGCGGAGGCGGTAGCGGTTGACGATGAGCGAGA
>SA-TR16938|c3_g2_i2
CTCGTCTACACCAACGACGCCGGGGAGGAAGTCAAGGGCGTCTGCTCAAACTTCCTCTGTGACCTGAAGCCGGGTTCAGAAGTGAAGATCACGGGGCCGGTGGGGAAGGAGATGCTCATGCCCAAGGACCCCAACGCCACCATCATCATGCTCGGGACGGGTACCGGTATCGCACCGTTCCGCTCCTTCCTGTGGAAGATCTTCTTCGAGGAGCACGAGGACTACAAGTTCAATGGCCTGGCATGGCTCTTCCTGGGTGTCCC
>CTR15652|c0_g2_i1
GGGTTGCCCCCTCTCCGGCTCCCGCCGCCGCGGTTGGCCAGCTCTCTTTGGCCGGCCTGAGCGCCGGTTCGGTGTGGGTGCCGCCGGGGACCCTGTCGTCCGGGTCGGCTCTGTGCTGCAGGGCCGCGGCGAAGGGGAAGGAGGTGCTCAGCGGGGTCATGTTCCAGCCGTTCGAGGAGCTCAAGGGGGAGCTCTCCCTCGTGCCCCAGGGCAAGGACCAGTCGCTCGCCAGGCACAAGTTCGTCGACGAGTGCGAGGCCGCCCTCAACGAACAGATCAACGTGGAGTACAATGCTTCCTACGCGTACCACTCCCTCTTCGCCTACTTCGACCGTGACAACGTGGCTCTGAAGGGCTTTGCCAAGTTCTTCAAGGAATCAAGCGACGAGGAGAGAGGTCACGCAGAGAAGCTCATGGAGTACCAGAACAAGCGTGGAGGGAGGGTGAGACTCCAGTCCATTGTGACACCATTGACAGAGTTTGACCACCCTGAGAAAGGCGATGCTCTATATGCAATGGAGTTGGCTCTAGCTCTTGAAAAGCTGGTGAATGAGAAGCTGCACAACCTGCACAGTGTAGCAACAAGGTGCAACGATCCTCAGCTGTCCGACTTCGTGGAGAGTGAGTTCCTTCAGGAGCAGGTTGACGCCATCAAGAAGATCTCTGAGCACGTCTCACAGCTTAGAAGAGTCGGCAAAGGCCACGGAGTGTGGCACTTTGACCAGATGCTGCTCGAGGAGGCGGCTTGAAGGACATGGTGACGGGACGCAAGGGAAGATGTAGGTGTCGAAGTAGTGGATCAGCAGACCACCACTGGCTGTGGTTTTGAGGGATTTTTGCAGTGTGTTTGTAGGATGCCTATGCTGCGATGTGGGATTTGAAATAAAACGAAGAGCAATACCCTTGGCCGGTCTTTGATACAATCGTGTGTGCTA
>XLTR931332|c0_g1_i1
AGATTCGGATTCACCAGCAAGCTTGGACATAATTTCAGGTCCGTTAATCAAAAAGAAGAAAGCTCCGGTTTCGTTAGCAACAGCTCTGGCAATAAGTGTCTTTCCACTTCCAGGAGGTCCATACAGAAGAATTCCTTTTGGTGGTTTGATACCAAGGTTTTTGAATAATTTAGGGTGTCTAAGTGGTAGTTCAACACACTCTCTGATTTGTTGCAATTGCTTTCTAACACCACCGATGTCATCATAACCAACATCATCTAATCTATCTTCTTCTTCTCTCTTAATTGGTTCTCCTTCACAGTGAATTATTGTGTCTGGAGCAACGATGCAAAATTCGTCGGGGTCTGTTTCAACAACTTTGAATTCAACAGCTCGCATTCCTCCGCGAACTAAGAAAGTATCTCCCTTTCTAACTGGTCGGTAAGCTTCCAGGAAGTATGGCTTCAAGAACAAATCAAAAAGATTGCCGCTGAGACCATCAATAGTGTCATCAATTGGTAAGACATGAACTCTCTTTCCATATTTCACATCTGGGCACTGGTGCACTGAAATGATGTCTCCCAACCTCACACGTAAGTTGTTTCTGATGACTTTGTTCATTCGAATCTTGTTTTCTTCGGTTGTATCGTCGTGGAGAACAATGCAAACTGTGTCCTTTCTCTTCTTTCCTTTGAGAAGTACAGTATCTCCTCTGAATAACTGCAGCTTCTCCATTGTATTTGGATGGAGTGCAACAACAGAGTTGTCGTCATTTACTGCTTCTTCAACAATCAAACGATTGGGTTTGTTCTTCTTTTCCAGAACAGCCTTTTCCAAATTGGCGTTCTGCTCAGTTTTGTCGGTTTTTCCTTTTCCTTCCATTTTTTAGTGTTTGTCACAACCAAAAA
>XLTR603152|c0_g1_i1
AGAAGTCCTGAGGCTTGCCGCTGTAGGCGAATGCGACCTTTTGGAAGACCATGATAGGGGGAGGGAGCTTCTCACAGTCATTGAAGAAGAACTTGAACGTGTGTGACTGCTCAACCTTTTCTGTCAAGCCTTTAGCCTCCATCTTGTCCAAGATCTTCTGTTTGCTCTTGGCTTGCTTCACCAAGTTTGCGTAGGTACCGCAGCTGGAAATGAAAGCCTTGATGTGCTTGATGTCATCCTGTTCCTTCTTCCACTGCTTCATCTGATTGACCTCCTTTTCAGCCTTGGTCTTGACGAACTGATCGTAGTTACCGGTGTAGCCGACAAGTGACTTTTTGGGTGTGATGTGAATAATGTTGGTGCAGACGCTGTTCAGGAAGTCCTGGGAGTGTGACACGACCAGCAAGCATCGATCATAGTTCATGAGGTACTGCTCGAGCCAGACGCAAGCCTCGAGATCCAAGTGGTTAGTAGGCTCAT
>XATR560502|c0_g2_i1
GTGAGTTGGGTCTGCGCACACAGGAACTCACTTCGGCCGACGCGCTCAAGAACGAGGTGTACACACTGCAGCGTGAACTGCTTCAGGAACGCACTAAGGTCAAAGCGTTGTCCGAAGAGCTCGAGAATCCGATGAACGTACATCGGTGGCGTAAGCTCGAAGGCGCCGATCCGCAGCAGTTCGAGTTGTTACAGAAGATTCAGATGCTTCAGAAGCGTCTCATTTCCAAGACGGAGGCGTGTGTGGAGAAAGACACGCTGCTGCAAGAGAAAGAGAAACTGTACGCCGATCTCAAGAACATTCTCGCTCGCCAGCCGGGTCCGGAGGTAGCCGAACAGCTGAGCGTTTATCAGCACAGTCTCAAGGAGAAGACGCGGCAGATGAGAAGTATGGCGTCCGAACTCAATATGCTGCAAGCACAGTGTTCCGAATACCGGCACGAGATCGACCGGCTCACTCGCGAGCTGCAGGAACTCAAACGCAAGTTCTTCGAACAGCGTCGCAAGGAGCAGATTGCGCGTGAACTCGAACGTGCGTCTA
>XATR494174|c0_g1_i1
GGAGCCCAAAGACTTCAGGGCTATTTACATGAGGTAAGGCTTCGATAGTGCCAAGGTACTTCTGTACTTGACCATCTGATGGGATGGAATACTTGACTCTGTCATCCTGGTAGAAGTGGAATGGCTGGAAGGTATCAAACACAAAGTCACCCATGTATTCATCCAAGTAAGTTTTGAGAATTCTTCTGTCGTAGGTATCTGTAACTCTTCCACCATACATAACCTCACCAATTAGATATCGTAAAGAAGCCCATGGAATCTGCTTCTCTCTGTTCTTTTGTGCTTTTGTGAGGTAGGTATTAAGCAGCATGAGGGAGGTGCTAAAATCAGACTCATTAAAGTCATAGGAAACGTTCCATCCAATGGTACCGTATTTTCTTCTCTCTTGGACAACAGCGTGGAAGAAGGCAAGCACGTACACAAGAGGGCGGAAGGCTGGATGAGGGCATTGAGATAAAGTCTCGTCAGTGATCTTGGAGTAGCTGCTGGTCATGTTGAGCTTCAGACCGTTTGGAGGTTCAGTGACCACCTTCAGAGACCTCTGTAGGATACCAATAGGGAACTGAGGAGTAGGCTCGGTGGTTAGCCACACACGGAAGTCTTTATGAGGCTTCTCTTGGATGCGTTCAAGCAGTTT
>XATR870901|c0_g1_i1
GCCGCTTTTGAAGAGCAGGATGGCCACTTGACCCAGGTAGAAGTAGATGAAGTGCTTCGTCTCGTGAGTCACGTACGACCCGAAGTTGCGTCCTACGATGCAGTGCCACGTCGGGTTGTACTTTTTGTCGAATTCCTTCTTGATGTAAGCTGCGATGTCTTTCTCGATGTTGTACTTTTCGAGTGCCTGCGTTGCGCAGTCAATTGCATCTTGCTGCATGTCTTCGGACATGTCCGCATTCTTGATCACGGCTTTTCGCTCCGACATTTTCTCGTCGTTTCGCTCTTTGTTGAACAAT
>HTR57759|c1_g1_i1
CTTGACGTCGAAGGTGGTGGCGTAGGTCTCGAGGTAGTCGATGAACTGGCGGCGGGTGGGGTACTCAGGGTACTCCGCCGGGAAGGGCATCCCTGGCAGCTGGCAGAACTGCTTGGGGAGATGGAGCTTGAGGCGGTCGTAGGTGCGCTTCTGCCAGAGGGAGGCGACGCAGTCCTCGCGCTCGAGGACGAGGAAGGGCACGCCCTGCTCGCGGAGGCTGGCGGCGACGGCGAGGCCCGACGGCCCGGCGCCGACGATGATGGGGCCGTTCACCCACACGCACCGCG
>XATR642620|c0_g1_i1
GGACCATCAATCACCGTTACCAATCGATCACCTCTGAAATCCATATAGCTCTCTAGCTCTTAGCAAGAACCTACAAGTGAGGTAAAGTAGATATAGTCTAGCTAAGCTAGCAGCATGACTGGCGTGTGGGTGTTTGAGGACGGGATCGTGAGGCGGGCGGACAGCGAGGCGCCCGGCCGCAGTGGAGCCGGAGCCCCGCCGGGCAAGGCGCTGGTGCACGTTCCGAGCGGCGAGGTGGTCACCTCGTACGAGATCCTGGAACGGCGGCTGCGGGATCTTGGGTGGGAGCGCTACCTCAACGACCCCTGCCTGCTCCAGTTCCACCAGCGCTCCACCGTGCACCTCATCTCCGTCCCGCGCGACTTCGCCCGCCTCAAGCTCGTCCACATGTACGACGTCGTCGTCAAGACCCGCAACATCTTCGAGGTCCGCGACGCCTGAGCCTGCCTG
>XATR780193|c0_g1_i1
GGCACGCTTCAGTAGCGCCTCCTGACCAGCCTTCAAGTTTTCAGGCTTACCCTGCCAGGTCTTAAGCACGCTGTTCTGCAGGGCGCGGGCATAGCTGAAGGACACGTGCCATGGGTTGGGGCTCTTGTTCATTGCGTTGAGGTTGAGTGTTGCCTCCAGCTCAGACTGGCCACCAGACAGGAACATAATGCCGGGGACAGCGGGGGGCACGCGGCGGCGCAGCATGCGCAGGGTGTAGGAGGCAACGGTCTCAGGGGGGCACTTGTTGGGGTTGTCGGCACCTGGTGTGACCATAGCGGGCTTGAGCAGGATGCCCTCCAGCATGACCTTGTTGTCAGCCATGTACTTGAAGGTCTCGGCCCAGATGGCCTCCTGAACCTCAAGGCACCTGTCAATGTCCTGGTCACCGTCGAGCAGCACCTCAGGCTCCACAATGGGCACCAGTCCAGCGTGCTGGGCAATGGCGGCGTAGCGGGCCAGGCCGTAGGCGCAGTCACGCAGGGCAATGGTGCTGGG
>XATR214202|c0_g1_i1
TCAAACAAGGAAGAATCTGATCCCTTGCTACTGCCACCTTTGTATTTACCCATTGCAGCTTCTCCGTTGGCTTTAGCACGAACCATAAATGCAGCTTGCGCCTTCTCGACATTTTCCGGTTTACCCTTCCAGGTCTCAATGCAACTCTTTTGAAGAGCGCGTCCATACGAGAATGTCAGTGCCCATGGTTTCTTGCCAGGATAAGTATTGATAGCATTCAAATTAACACTGGCCTCTTCCTCACTTTGACCGCCAGATAAGAACACAACACCAGGCATGGCCGGAGGCACAGCCCTTTGCAGCGCGGTCACAGTGGCTTTGGCGACGGCTTGAGGAGAATCCTTGACTTTCGCATCTTGACCAGTCAATACCATGTTGGGTTTCAACAAAGTTCCCTCCAACAACACATGACGATCATTCAACGCCTTGTAGACGGCTCCCAACACTTTTTCGGTCCAGTACTGGCAAGTCTCAATTGTGTGTTTGCCATCCATCAAAATTTCAGGTTCGACAATGGGTACCAAACCATTCTCCTGACAAATTGCAGCGTAGGCAGCAAGCGTCTGAGCATTCTCTTCAATTGCAAGCGAAGAAGGAGTA
>CTR66550|c0_g1_i1
GCTGCGATCACTATAATCCCATCATTCTGCTTGAAGCCATCCATCTCAACAAGCAGCTGGTTGAGGGTCTGCCTATGCGTCGATGCATTTTCTGCATCTCTGTGTCCACCAAACGCATCGATTTCATCAATGAATATTATGCAAGGAGATTTCTTCTTTGCTGCACGGAAGAGCTCCCTTACTCTCTTAGCCCCAAGACCCACATACATCTCCTCGAAAGCACTGCCACTGCACGTGAAGAAAGCAACGCCGGATTCCCCAGCCACAGCCCTTGCCAACATGGTCTTCCCTGTGCCAGGTGGGCCCACAAGCAAAATACCCTTTGGAAGCTTGCCACCAAGGCGTGCAAAACTTTTGGG
>XLTR911123|c0_g1_i1
AGGACGCCGGTGCTGAGGCGCTGTGCAGGCTTCCGTATGGAGAAGGACACCTTCGGTGATATCCAGGTCCCTGCTGATATGTACTGGGGCGCACAGACGCAGCGGTCTCTGCAGAATTTCGAGATCGGCGGCGACACTGAGCGTCTGGCCCCGACTCTGATCAGGGCACTCGCAATCCTGAAGAAGTGCGCAGCCAAGGTCAACACCGAGTTTGGTCTCGATTCTAGGAAGTCGGTGGCGATTCAGCAGGCAGCGGACGAAGTAATTAGCGGGAAACTGATCCCTCACTTCCCTCTTGTCGTGTGGCAGACGGGCTCCGGCACACAGTCGAACATGAACGCGAACGAAGTGCTGGCGAACAGGGCCATTGAACTCATGGGAGGGAAGATGGGAGACAGGAACGCTGTCCACCCCAATGACGACGTGAACAGGAGTCAGTCGAGTAATGACTCCTTCCCCACGGCCATGAACATCGCGGCCGCAATGGAAGTAACGAAAGTGCTGATCCCGAACCTCGAGATGCTGAAGTCCGCTTTGCAAAAGAAGAGCAACGAGTTCAAGGACATCATCAAGATCGGCCGCACGCACACCCAGGACGCGACTCCCCTGACTCTCGGACAGGAGTTCGGCGGATATGTGGCGCAGGTGGAGTTTGGACTGAAGAGAGTGACGCAGGCGCTGGAGGATGTGTACCTGCTTGCTCAAGGCGGCACGGCCGTCGGCACAGGACTAAACACCTATATTGGCTTTGCCGAGAAGGTCGCAGCTGAAATTGCCAGGGAAACGAATCTCCCCTTCAAGACTGCACCGAATAAGTTCGAAGCGCTTGCTGCCCACGACTCGCTCGTGTTCCTGAGCGGCGCATTGAATACGATCGCTGTATCGCTGATGAAGATAGCGAACGACATCCGATTCCTCGGATCCGGTCCCCGTAGCGGTCTGGGCGAGTTGCTGCTGCCAGAAAACGAGCCTGGGTCGTCCATCATGCCGGGCAAAGTCAACCCCACGCAATGCGAGGCAATCACCATGGTGTGCGCACAGGTCATGGGCAACCATGTCGCTGCCACTATTGGTGCCTCCAACGGACACTTCGAGCTCAATGTGTTCAAGCCGATGATTATCCGCAATGTCCTGCACTCAACCCGCCTGCTGGGCGATGCCGCGAAAAGCTTCACCAACAACTGCGTCGTCGGCATCCAGGCCAACACCGACCGTATCAACAAGCTGATGAAGGAAAGTTTGATGCTCGTCACTGCGCTCAACCCCTACATCGGCTACGACAAGGCTGCGAAGATCGCGAAGACCGCGCATAAGAGTGGATCGACGCTGAAGGAAGCAGCGCTGCAGCTCGGGTTCCTCACGGAAGCGGAGTTTGACAAGTACGTGAGGCCTGAAACTATGCTCGGCCCCTCGCCTTATAAGAGGAAGAGCTAAACGTTAGGCT
>XATR787101|c0_g1_i1
AAACGGACAACCTGTACCACCGAGCACCATGCCCAAGATAAAGACAGCAAGATCCAAAAAGCCTCCAGAAGGTTGGGAGTTGATAGAGCCCACTTTGCAAGAATTCGACAAGAAGATGCGCGATGCTGAGAATGATCCGCAAGAGGGAAGAAGAAAGGCTGAATCCGTGTGGCCAATCTTCCGCATCAATCATCAGCGTTCTAGATACATATATGAACTGTTCTACAGGAGAAACGAGATTAGCAGAGAGCTTTATCAGTACTGCATTGATGAAGGCATTGCGGATGCTGGTTTAATAGCTAAATGGAAGAAGCCTGGGTATGAAAAATTGTGCTGCTTAAGGTGCATGCAGAGCAGAGAGCACAACTTCGCCACCACTTGTATTTGCCGTGTTCCCAAGAGCAACTTGGAAGACGGAAAACACGTTGAATGCGTGCACTGTGGTTGCAGAGGATGCTGCAGTGGTGATTGAAGATGTCGTGATCACAGAAAACATTGTAAGTTATTCATACCAATAATA
>SL-TR64905|c1_g1_i2
ACGACGACGACGCCGCGGCGGCGGAGGCGCTCCTGAGCCCGGCGTCGGAGCAGCTGACCCTGGTGTACCACGGGGAGGTCTACGTCTTCGACCCCGTCCCGCCCCAAAAGGTTCAAGCTGTTCTGTTGGTGCTTGGAGGGTGTGAGGTGCCTCCTGGTTTAGTAAGCATGGCCCGGTCTACTGTGGATGGTGATAAGAGTACAACTGTGGCTGCCAAAAGGTTTGCTTCCTTAACGAGGTTTCGCGAGAAGAGGAAGGAAAGATGTTTTGATAAGAAAATAAGATACGGAGTGCGAAAGGAAGTTGCCCAAAAGATGAAACGGCGTAAGGGGCAGTTCGCTGGCAGGGCAGATTTTGGTGATGTTGCATGTTCTTCTGTAGCTTGTGTCTCCCCAGCTGATGGTGATGATGATCATTTCCGAGAAACCCAGTGAGTGAGTAGTGATGACGTTTGTATGTGCAAATCATGTTTCAGCATCTCATATACACAAGGTTTTCCCTGTGTTTATTGTGGGCAAATGTTGGTTTGCTTCCTTAGTTGCCAAAATTGCGGCATCAGCTCAAGGCTTACTCCAGCAATGCGTCGGGGGCCAGCTGGTCCAAGGTCCCTCTGTAATGCTTGTGGCCTAATGTGGGCAAATAAGGGTACTCT
>GTR276253|c0_g1_i1
TTAGAGTTTTATATCCAAGTCCAATAAGATTATCTACAAACCTTAATCTGAACCATCATCCCCTTGAGTCCAGAGGGTTAGATTGTCTCTTAATAACTGCATAATAACTGTACTGTCTTTGTAACTGTCTTCCGAAAGATCATCTAATTTTCCAAGTGCTTCATCAAAGGCTTTCTTGGCCAATTCACAAGCTTTGCTTTGTTCATTCAATATCTCATAATAAAAGACTGAAAAATTCAAGGCTAATCCCAATCGGATAGGATTTGTGGTAGCGA
>XLTR567062|c0_g1_i1
TGTCCAAAGGGTCAGGTTGTCTCTCAATAGTTGCATGATAACTGTACTATCTTTGTAACTGTCTTCTGATAGATCATCCAATTTTCCCAATGCTTCATCAAATGCTTTCTTTGCTAATTCACATGCTTTGCTTTGTTCATTTAAAATCTCATAATAAAAAACTGAAAAGTTCAAGGCCAATCCCAATCGAATTGGGTTGGTTGTTGCGAGATGTTTTTGAGCAGCATCGAGAGCTTG
>HTR10564|c0_g2_i2
GAGGTCGAACAGCGCGCTCCAGGACGGCATGAAGGCCGCCGTGCGCGCGCTGTTCGACCTCCCCGACGACGCCAAGCGCCGCAACGGCGACGTCATCTCCGGCAGCGGCTACATCGCCCCGAGCGAGACGAACCCCCTGTACGAGGCGTTCGGGCTCTACGACGCCGCGTCGCCCGCCGACGTCGACGCCTTCTGCGCCTCCCTCGACGCGCCGCCGCACATCAGGGAGACCATTCGGAAATACGCGGAGAAGACGCACGAGCTGATCGTGGACGTGGCGGCGAGGCTGGGCGCGAGCCTCGGCCTGGAGGAGGCCGACGGCTCGTTCCAGGACTGGCCGTGCCAGTTCCGCATCAACAGGTACAACTACACGCCGGAGACCGTGGGGAAGGCCGGCGTGCAGGTCCACACCGACTCCGGCTTCCTGACGGTTCTCCACGAGGACGACAGCGTGGGTGGCCTCGAGGTGGCGGACCCGGACACCGGCGAGTTCGCGCCCGTGGACCCCGTCCCGGGCACCTTCCTCGTGAACCTTGGAGACGTCGCCACGGTACAGTACAGCAGCACGTACCGTACGGTAGCTTAGCCTTAGCTAGCCACCGGATTCTCCATCTAACCTTGGCGTTTGATCGATCACGTCGTCGTCTGTGGGCTGTGGTGTAGGCGTGGAGTAACGGGGCG
>ETR3597|c0_g1_i1
GCGCGACGTCCGGGTGGATGGCGAGGTGGTGGCAGATGTTGCCGCCGGCGCTGTCCCCGGCCACGAAGACGCGGGCCAGGTCGCCGTGCGCCGCGACCCAGGGGTCCGCCGCCGAGAGGACCCAGGCCAGGGCGGCGAGGGAGTCGTCGTAGGCCGCCGGGAGCGGGTGCTCCGGGGCGAGGCGGTAGTCGACGGAGACGCCGAGGGCCGGGCAGGCGGAGGCGAGGTCGT
>XLTR877160|c7_g2_i3
CCGCCGATGACGAGCAGCACCGGCGGGAACGCCGGGGAGTCTATGCCGCCGGCTGCCTCAGGGGAGGTGAAGCACGCGGCCTCATGAGAGCGGTCGGCGCCGGGCGGGAGGAACGCGCGCCACATCCAGTCGGTGCGGGTGACGGACACGATCGGCGCGCCGTCGAGGCGGTGCTCGGCGGGCGTGCGCTCCTCGCCGCCGAAGAAGGGCTGGACGGATATGAGGCCGGCGAGCCGGACGTTCTTGAACGTTGACACGTCCGCGGCGTAGCGTCTGGCGACGTGGTGCGCGATGTTGCCGCCGGCGCTGTCCCCGGCGAGGAAGCAGCGCGAGGCGTCGAGCGGCACGTCGGCGGGGTGGTTCTTGGTGTCGTCGAGGAAGCGGAGGGCGGTGACGCCGTCGTCGTAAGGCGCCGGGAAGCGGTGCTCCGGGGCGCGGCGGTAGTCGACGGAGAGCACGGCCGCGGAGGCGTACCGCGCGATGCGGCGGCAGACGGCGTCGTAGGCCAGGGACGCCGCGGAGAGGAACGCGAACCCGCCGCCGTGGAAAAAGACGATCACGGGAAGAGGCGCGGCGCCGGGTTTTTTGGCGGCCGGGTGGAAGAGGCGGGCGCGGAGGCGGAGGGCCGGGTCGATGACGACGTCGCGGGAGGCGACGCCGCGGCACGGGGAGGAGATGGCCGGGACGCGCGGGTCAAGGACGGAGAGCACGCGGCGGCTGACGGTGCCGTCGGCGCGCCTCGTCGCGTCGGCGACGTAGTCCACGGCCTTGAGTGTCAGGCGCATGATGCGCGACATCGGCGGCTTCGGCTTGCTCCGCGGCGCAGGCTCCTCTGCCATTGTCGTGCGTCG
>XATR712458|c0_g1_i1
AGCGCTCTTGTCGCCATCTGTTGGCCAGCCAATCTCACCAACAACTATTCTCATGTCAGGCACACCAGCTTTCCTTAATGACCAAACAAGAGTATCGAAGTTGGCGTCAAACACATTGTTGTACACCATTCCTTTGTCATAAACTGGCTTGCTACCACCATCAAAGAAGGAGAAATTCAGAGGGAAATTTGAGTTCTGGTATAGGCTGAGATATGGATAGATGTTGACAACAAAGGGTGCATCATTCCTGTGGAGGAAATTGACAATGGAAACCATGAGGGCGCTGATATCCTTGCGGAAATTCCCAGCAGATGGCACTGGATTGTTCTCAGGGGAGTTGTAGACATCAGCGTTCAGGGGAACGACTGCCTTGACCTGTAAACCAGACTCATCTAGAGCTCTTTGAATGTTCTTGAGCGCGGGAAAGGTAATGTTGATGAAACTCCCATTGTAGCTCTTAAGAAAAGGCTCGTTTCCAACAGCTACATATCTGACGTCGACCCCGGCGTCGATGTTGCGGGTGACGTTGTCGCGGACCCAGTCGCGGGCGCGGCGGGGGTCGCGGGCGACGGAGGCGAGGTGGTCGTTGGGGACGGCGAGCATGGCCTGGAGGCCGGAGCCGGCGAGCGCGGAGACGGCCAGGGGTCGGCGTCGAACA
>XATR858997|c0_g1_i1
ATATAATATTATATACGTACGGCCGGCTGGCCGGTCGAGCTGGCCGGGACCAACAATAGACCTTGCTGCCCTCTAGAGAAGAGCGGGCTCGCCCAATAGCCACAGAACTAGAGCTTGCTGAGTCCGAGATAGCGCGACAGCAGCGCCGACGTGCTCGCGTTGAAGCCGCCGATGGGCGCGTGCGAGGCGCGGGAGTCGCGCAGCTGCTTGCGCACCTGGCCGGCCAGCACCTTGCCCAGCTCGACGCCGAACTGGTCGAAGCTGTCGATGCCCCACACGAAGCCCTCCACCGCCGTGCGGTGCTCGTACAGCGCCAGCAGCTGTCCGACTTCATACGCGGTGAGCTGCGGCAGCAGCAGCACGTTGGATGGGCGGTTGCCGGGGAAGGTCTTGTGCGCGATCAGCGCCGGGGGCACGCCCTCGGCGGCCAGCTCGGCGGGGGTCTTGCCGACGGCCAGCGCGTCGGGCTGCGCGAAGAAGTTGGCCATGAGCTCGTCGTGGTTGGCGACCGGCTCGCCGGGCACGTGCACCGGATACTGCGAGCGCGCGAAGCCGATGAAGTCGACGGGAATCACGCGGCCCTGGTGGACGAGCTGGAAGAAGCTGTGCTGGCCGTTGGTGCCGGGCTCGCCG
>CTR36777|c1_g1_i1
CTTCCCACTTCTCTTCATGCTCTCTCTTTCTCTTCCACATTTCTTTTGTTTCCTCCTCCGCCGCGCCACCGATCCGCGCCCCGTTCTCCGGCAAGCCGCCGTCGACATCCTCGATTGGCCCCTCCTCCGCGGCGGAAGCGGCAGCGGCGGCCATGGCGTCCCCGGCGCTCATCTCCGACACCGACCAGTGGAAGGCCCTACAGGCGCACGTCGGCGCGATCCACAAGACGCACCTGCGCGATCTCATGGCGGACGCAGACCGCTGCAAGGCAATGACGGCGGAGTTCGAAGGGATCTACCTGGACTTCGCGAGGCAGCAGGCCACCACCGAGACAGTAGATAAGCTCTTCAAACTGGCAGAGGCTGCGAAGCTCAAGGAGAAGATTGACAGGATGTTCAGCGGTGACAAGATAAACACCACGGAGAACAGATCGGTGCTCCATGTGGCTCTCAGGGCTCCCAGGGATGCGGTCATAAACAGCGATGGGGTGAATGTGGTTCCTGAAGTCTGGGCTGTTATAGATAAGATCAAGCAGTTCTCAGAAACTTTCAGAAGTGGATCATGGGTTGGGGCAACCGGGAAACCATTGACAAATGTTATCTCGGTTGGAATTGGTGGTAGCTTCCTTGGGCCTCTGTTTGTGCATACAGCTCTACAGACTGACCCAGAAGCAGCAGCATCTGCCAAAGGGCGACAACTGAGATTTCTTGCAAATGTTGATCCAGTTGATGTTGCGCGAAGTATCAAGGACTTAGATCCTGAAACCACTCTTGTTGTGGTTGTCTCAAAGACCTTCACGACAGCTGAGACAATGTTAAATGCTAGAACTATTAAGGAGTGGATTGTCTCTTCTCTTGGGCCTCAGGCTGTTTCCAAACACATGATTGCTGTCAGTACTAATCTGAAGCTCGTCAAGGAGTTCGGTATCGACCCTAACAATGCTTTTGCATTTTGGGACTGGGTTGGCGGCCGCTATAGTGTTTGCAGTGCTGTTGGTGTTCTGCCCTTGTCTCTTCAGTATGGATTTCCGATTGTTCAGAAATTTTTGGAAGGTGCTTCCAGCATTGACAACCATTTCCGCACATCTTCATTTGAGAAAAATATTCCTGTACTCCTTGGGTTACTGAGTGTGTGGAATGTTTCTTTTCTGGGATATCCAGCTAGAGCAATATTGCCGTATTCTCAAGCACTTGAGAAGCTTGCACCACATATTCAGCAGCTTAGCATGGAGA
>SA-TR7100|c0_g2_i5
GAGTGCAACAAGCTCATGATGGACTCCATCAACAAGAACTACGTCGACATGGACGAGTACCCCGTCACCACCGAGCTCCAGAACCGGTGCGTGAACATCATAGCGCGGCTGTTCAACGCGCCGGTGGGCGCCGGCGAGACGGCCGTCGGGGTCGGCACCGTCGGTTCCTCGGAGGCGATTATGCTCGCCGGGCTGGCATTCAAGCGGCGCTGGCAGAACCGGCGGAAGGCCGAGGGGAAGCCCCATGACAAGCCCAACATCGTCACCGGAGCCAATGTTCAGGTGTGCTGGGAGAAGTTCGCGCGCTACTTCGAGGTGGAGCTCAA
>ETR44488|c1_g1_i4
TCATCCCGTTCAGGGAGATCAAGTATCATGCTGCTTGTGTGGTTGCAGGTTGAGTGCACGATTCCGAAGGACGATGGGTCATTAGCATCCTATGTTGGGTTTAGGGTGCAACATGACAATGCCAGGGGCCCTATGAAGGGTGGAATCAGATACCACCATGAGGTCGAAAATGACGAGGTCAATGCCTTGGCGCAACTAATGACATGGAAAACAGCTGTGGCTAATATCCCATATGGAGGAGCTAAAGGTGGCATAGGATGCAGCCCTGGAGAGTTGAGCATATCGGAGCTCGAAAGACTTACCCGTGTTTTCACCCAAAAAA
>XLTR471457|c0_g1_i1
TGTTACATAGATTAGGAGAATACTTCAATTACATCGTTTCCTTTGATCCCAAGCCTATCCCTGGAGACTGGAATGGTGCTGGTTGCCATTGCAACTATTCTACTCAAGCCATGAGAGAAGATGGTGGCTATGACCTCATCAAGAAGGCCATCGAAAAATTAAGCAAGAAACATGAAGAGCACATTGCCGTGTATGGAACCGGAAATGAGCGTCGTTTAACTGGGCAGCATGAAACCGCTTCCATTGATAAATTCTCCTGGGGTGTCGCCAACAGAGGTGCGTCTGTCCGCGTTGGTCGTCTTACCGAGAAGGAAGGAAAAGGCTATTTTGAGGATCGCCGTCCTGCCTCCAACATTGATCCCTATGTTGTCACCTCCAAACTGGTCAAAACCACAATTCTTGACGCTTGAGCTGTTAAAAAATTTTTGTTAAAAAAAACTTTCTTTCACCACAATCCGGCAA
>SL-TR85131|c0_g4_i5
GTCCCAGAAGAAGACAGATTAACAGGCATCAATTCATTTCAGGATATAAGCAAGGTCCTTGCGATGTCACGTATTATGGTGGCATGGCAGCCAATTGGCATATCGATGGGAGTCTATGACATGTGCCATAGGTATTTGCTAGAAAGGAAGCAGTTTGGAGCTCCACTGGCAGCCTTTCAGCTCAACCAAGAAAAGCTTGTTCGGATGCTCGGTAGCATCCAGGCCATGCTTCTTGTCGGCTGGCGCCTGTGCAAGCTCTA
>GTR94629|c0_g1_i1
GCCCGTTCGGGCAGCGGTGCCGGATCGCGCTGGCGGCGAAGGGCGTGGCGTACGAGTACGCCGAGCAGGACCTGTCCAGCAAGAGCGAGCTGCTGCTACGGTCCAACCCCGTCCACCAGATGATCCCCGTCCTGCTCCACGGCGGCCGCCCCGTCTGCGAGTCCCTCCTCGTCGTCCAGTACATCGACGAGGCGTGGCCGGAGGTCGCGCCGCCGCTCCTCCCCCGCGACCCCTACGCCCGCGCGCAGGCCCGCTTCTGGGCGGACTTCGTCGACAAGAAGGTGTTCGACTGCCAGACCCGGCTGTGGAAATGCAAGGGGTCGGCCCTGGAGCAGGCCAGGAGGGACATGATCGAGGCGCTGCAGGCCCTGGAGGCGGAGCTCGGCGGCAAGGACTACTTCGGCGGCGAGGATCTCGGGTTCGTGGACGTGGCGCTGGCGCCGTTCACGTCGTGGTTCCGCACCTACGAGGAGTGCGGCGGGT
>XLTR870545|c4_g3_i1
CTCAGCCCGTACGTGCACCGCGCGGAGGCAGCCCTACGGCTCAAGGGAGTCCCCTACGAGCTCATCCACGACGACATGGCCGACAAGAGCGACCTCCTGCTCGCCCACAACCCCGTCCACAAGAAGGTCCCCGTGCTCCTCCACGGCGCCCGCTCCGTCCCGGAGTCGCTCGTCATCGTGGAGTACGTCGACGAGGCCTTCGAGGGACCGGCGCTCCTCCCCGGCGACCCCCTCGCCCGCGC
>XLTR881606|c3_g6_i1
TGCCTATCATCGCAGGGACCACCTTGTCGTCGACGTAGGCTGCCCAGAAGCGGGCGACGGCGCGGTCGGAGGGGTCCGCGGGGAGGATCGGGGCGAACCCTGCGCCGCCCCAGACCTCGTCAACGTACTGCACGATGGCGAGCGACTCGCAGACGGGCTTGCCTCCGTGGATGAGCACGGGGACCTTCTTGTGCACCGGGTTGGACGCGAGGAGGAGCTCGCCCTTGTCGAACATGTCCTGCTCCAGGTACTCGTAGCTCACGCCCTTGAGGTGCAGCGCCATGCGC
>XATR865669|c1_g4_i1
CTGCGCCGATCAAGCTGTACGGGAACGGAGATAAGCTAAGCTAGCCAGTCGTTGAGGGATAGCAGCCGAGCAAGCACAGGCAGCAAGAAGCAGCGGAGAGAGCAACGGAGATGGCGCCGATCAAGCTGTACGGGATGGCGCTGTCGGGCAACGTGGTGCGCGTGGCGGCGGTGCTCAACGAGATGGGGCTCGACTTCGAGATCGTCACCGTCGACCTCCGCACCGGCGCACACAAGAGCCCCGACTTCCTCGCCCTCAACCCTTTCGGCCAGATCCCCGCGCTGCAGGACGGAGATGAAGTAATCTACGAGTCCCGCGCCATCAACCGGTACATCGCGACCAAGTACAGGTCGCAGGGCCCGGACCTGGTCCCGACGCCGTCGGCGAAGCTGGAGACGTGGCTGGAGGT
>XATR272426|c0_g2_i1
GAAGTCGTATCAGCCGAACATGAACGTGGTGTCGATGGCCTCGTGCACGACCAACTGCCTGGCGCCCATCGCTAAGGTGGTGAATGACAAGTTCGGCATCGAAGGTGGCCTGATGACCACGATTCACTCAGTCACCGCCACGCAGAAGACTGTGGATGGTCCGTCGAAGAAGGATTGGCGTGGTGGCCGTGCTGGCTTCTCGAACATCATTCCGTCTTCGACCGGTGCGGCAAAGGCGGTGGGCAAGGTGATTCCGGCACTCAAAGGCAAGCTGACGGGCATGGCTTTCCGTGTGCCGACGGGCAACGTGTCGGTGGTCGACCTGACAGTCAA
>XLTR618289|c0_g3_i1
GTAACGCTTCATGCACCACCAATTGCCTTGCTCCTCTTGCTAAGGTCATCCATGAAAAATTCGGAATTGTTGAAGGTCTCATGACAACTGTTCACGCAGTCACTGCCACACAAAAGACTGTTGATGGACCATCAGGAAAAGACTGGAGATCTGGAAGAGGTGCTGGACAAAACATCATCCCAGCCTCAACTGGAGCTGCCAAAGCCGTCGGAAAAGTTATTCCAGAACTTAATGGAAAACTTACTGGTATGTCTTTCCGTGTTCCAAACCCAGACGTTTCAGTTGTTGATCTTACTTGCCGCCTTGCTAAAGCTGCATCATACGAAGACATCAAGAGCGCCATCAAACACGCTTCAGAAAACGAATTGAAGGGAATCATTGGATACACTGAAGACGAAGTTGTCTCATCAGATTTCATTGGAGACACTCGTTCATCAATTTTC
>XLTR929134|c2_g1_i1
GCAATGAGGATGCTTATGATCCTAGCCTGAGCATCATATCCAATGCTTCTTGCACAACTAACTGCTTGGCTCCTTTGGCTAAGATCATCAATGACAAGTTCGGCATTGTTGAGGGATTGATGACAACCGTCCACGCTGTTACTGCTACCCAAAAGACTGTTGACGGTCCTTCCGGAAAGGACTGGCGTGCAGGTAGAGGAGCTGGTCAAAACGTTATCCCCGCCAGCACTGGTGCTGCTAAGGCTGTTGGCAAGGTTCTTCCTGTTCTCAATGGAAAGTTGACTGGCATGTCTTTCCGTGTCCCAAATCCTGATGTATCTGTTGTTGATTTGACCGTTAAGTTGGCCAAGGAAGCCAGTTACGAAGAAATTTGTCACGCCATCAAGGAGGCTGCTGAAGGACCTTTGAAGGGAATTATGGGCTATACTGAAGATGAAGTTGTCTCCTCTGACTTCATCGGAGACACTCGCTCCAGCATCTTCGATGCTAAAGCCGGTATCGCTTTGAACAAGACCTTCGTTAAGCTTATCTCTTGGTACGATAACGAAATGGGATACTCACACAGAGTCGTTGATTTGCTTGTTTACATTGCCAAGAAGTCCCAATAAGCAAACAACATTGTGAA
>DTR94311|c0_g1_i1
GCATGGGCCACATCAAAGCTGGCGCGCGCAAGGTTATCATCACCGCGCCCTCTGACGATGCTCCGACCTTCGTCATTGGCTGCAACGAGAAGAACTACAAACGTGAGCAGAAGATCATCTCGAATGCTTCGTGTACCACCAACTGCCTTGCGCCCCTCGCCAAAGCCGTGAATGACCGGTGGGGCATTAAGCGTGGCCTCATGACCACCGTACACGCCACGACCGCAACACAGAAGACCGTCGACGGCCCGTCTGGCAAGGCCTGGCGCGATGGCCGCGCCGCCTCTGCCAACATCATTCCTTCGACCACGGGTGCTGCCAAGGCTGTCGCCAAGGTCGTCCCCGTACTCGACGGCAAGCTGACTGGCATGGCCTTCCGTGTCCCGACACTCAATGTCTCTGTCGTTGACCTCACTTGCGAGCTCAACACGCCCGCCTCCTACAAGGATATCTGCAACGGACTCAAGGAAGCCTCGCAGACCACCCTCAAGGGTATCCTCGGCTACACCAACGAGGACGTAGTCTCTTCCGATTTCATCGGTGAACAAAACTCTTGCGTCTTCGACGAGAAGGCCGGCATTGCACTTGACAGCACCTTCGTGAAACTCATTGCCTGGTACGACAACGAGTGGGGCTACTCGTGCCGTGTAGTCGACCTGCTCCTTTACGTTGCTCAGGCCGAGAAGGTACCG
>DTR79829|c4_g3_i11
GGCGACGGACCTCGTCATCAGCAACGCGAGCTGCACGACCAACTGCCTGGCGCCCATCGCCAAGATCGTGCACAGCAAGTTCGGCATCGTCCGCGGCCTGATGACCACGGTGCACGCCACGACGGCGACGCAGAAGACCGTCGACGGGCCCTCGGGCAAGGCGTGGCGCGACGGCCGCTCGGCGGCGGGCAACATCATCCCGTCGAGCACTGGCGCGGCCAAGGCCGTGGCCAAGGTCATCCCCTCGCTCGACGGCAAGCTGACGGGCATGGCGTTCCGCGTGCCGACGCTCAACGTCTCGGTGGTGGACCTGACCTGCGAGCTCAAGACTCCGGCCACGTACGAGGAGATCTGCGCCGCCGTCAAGGAGGCCAGCCAGGGCTCGATGAAGGGCATCGTCGGCTACACTGACGAGCAGGTCGTCAGCTCCGACTTCGTCGGCGAGAGCATCAGCAGCATCTTCGACTCGAAGGCCGGAATCGCCCTCGACAAGACCTTCGTCAAGCTGGTCTCGTGGTACGACAACGAGTGGGGCTACTCCTGCCGTGTGGTCGACTTG
>XLTR598990|c0_g1_i1
GCAAAGAAAGTTATTATTACTGCACCTTCACCTGACGCACCAATGTTCGTTATGGGAGTCAATGAAGACAAGTACACATCTGACATTAACGTCCTCTCAAATGCATCATGCACAACAAACTGCTTAGCACCATTAGCAAAGGTTATTCACGAAAAGTTTGGAATTGTTGAAGGATTAATGACAACAGTTCACTCAGCAACAGCAACTCAATTTGTTGTAGATGCACCAGCAAAGAAGGACTGGAGATCTGGACGTGCAGCAAGTGTTAACATTATCCCTGCAACAACAGGAGCAGCAAAAGCAGTAGGATCAGTATTACCTGCATTAAAGGGAAAACTCACAGGTATGGCATTCAGAGTACCAACAGTTGATGTATCAGTTGTTGATTTAACATGCCGTTTAGACAAACCAGCAACATATGATGAAATCAAGAAAGCATTAAAAGAAGCATCAGAAGGATCATTAAAAGGAATTTTAGGATATACTGAACATGAAGCTGTATCTACTGACTTTATTGGAGATACTCGTTCATCAATTGTTGATGCAAATGCTGGAATTTCATTAAACAACAACTTTGTTAAACTTATTTCATGGTATGATAACGAAGTTGGATATTCACACAGAGTTGTAGACCTCCTCTTACACATCTCAAAGAAATAGATTCCATCATGTGAATTTATACATCAAAGGGATTTAATG
>DTR126686|c0_g1_i1
GGACCCAACAAAGCTGCCCTGGAAGGAGATGGAGATTGACCTGGTGATTGAGGGCACAGGTGTCTTCATTGACACACCAGGAGCATCCAAGCACATTGAGGCTGGTGCCAAGAAGGTGCTGATCACTGCCCCCGCCAAGGGCAACGACATCCCCACCTTTGTGATTGGCGTGAACGCTGACGACTACAAGCACAGCGACAACATCATCAGCAACGCATCATGCACAACCAACTGCCTCGCACCATTTGTCAAGGTGCTTGACGAGAAGTTTGGCATTGTCAAGGGCACGATGACCACTACCCACAGCTACACCGGTGACCAGCGTCTGCTCGACGCATCCCACCGCGACCTGCGCCGCGCACGTGCTGCTGCCCTCAACATTGTGCCCACCACCACTGGCGCCGCCAAGGCTGTTGCCCTGGTGCTGCCCAAGCTGAAGGGCAAGCTGAATGGCATTGCCCTGCGTGTGCCCACACCCAACGTGTCTGTCGTCGACCTGGTCATCCAGGTTGAGAAGAAGACATTTGCTGAGGAGGTGAACAACGCCTTCAAGGAGGCTGCCAAGGGCCCCATGAAGGGCGTCCTGGCTGTCTGCGAGGAACCACTGGTGTCCGTTGACTTCAGGTGCACTGACGTGTCCACCTCCATTGACGCCAGCCTGACCATGGTCATGGGTGACGACATGGTCAAGGTTGTGGCCTGGTACGACAACGAGTGGGGCTACAGCCAACGCGTGGTTGACCTGGCAGAGGTTGTCGCCAAGAAGTGGGAGGCATAAGCTGCTGCT
>XATR842899|c0_g1_i1
GTCGAGGGTTTGATGACCATTGTGCACGCCACCACTGCAACTCAAAAGACTGTAGATGGTCCCTCAGGAAAGGATTGGCGCTCGGGCAGATCAGCAATGAATAATATTATTCCTGCCTCTACTGGAGCTGCGAAAGCTGTCACTCTTGTGTTGCCCGAATTGAAAGGAAAGTTGACAGGAATGGCATTCAGAGTACCCACTGTCGATGTGTCCGTTGTAGACTTGACTGTGAAATTGAATAAGGCGGCCTCTTATGCGGATATCTGTGCAGCAGTGAAGAAAGCCGCTGAAGGGCCATTGAAGGGAATCCTAGCCTACACCGACGAAGAAGTAGTTTCTTCCGATTTTATTGGTTGCAGCTCATCAAGCATTTTTGATGCAAAAGCCGGTATTTCATTGAACGAACATTTTGTCAAGTTGATCGCTTGGTACGACAATGAATGGGGATACTCAAACCGTGTTCTGGATCTCCTTAAGCATATCTCAAAATGAGTTTTTTAAAAAT
>ETR68846|c0_g3_i1
TCCGACCTGGACGGCACCCTGCTCGCCTCCTCCTCGGCGTTCCCCTACTACTTCCTCATCGCGCTCGAGGCCGGCAGCTACGTCCGCGCGCTGGCGCTCCTCCTCCTCGCGCCGCTCATCCTGCTCCTCTACACCGCCGTCTCCGAGCCGGCCGCCATCGCGCTCCTCGTCTTCGCCACCTTCGCGGGACTCCGGGTAGACGACGTGGAGGCCGTGGCGAGGGGCGTGCTCCCGCGGCACTACGCCGCCGGGGTGCGCGCCGACGCGTGGGAGGTGTTTAGGGCGTGCGGCGCGGGGAGGCGCGTCGTGGTCACCGCGTCGCCGGCGGTCATGGTCGCGCCGTTCGTGAGGGAGT
>SA-TR54897|c0_g2_i6
GTCCTTAAAACATCACCAATTAACGCTTGAGTACAGTTTTTCTCCAATACTTGGAATCTGGGATCATTTTATCCAGCATGGTTACAACATTACACAACCGATTTCACAGCATTGTGCACTGAGATATTACTACACCGATCGATTTGATCATGCCAATTTTCCAGGATGCAAAGAGGCAAAATGTACAGCCTTTGGTGTCCTTTTTTCATTTGAGGATCATGCTTATGAAACACACCATGTAATTCACTGATTTCTATGCAAGGTTAGAGATAAAAGCATGGACTCAGAAGGGTCATGCACTTTATAAGTTACACGACGGAACAATCATATCAAGACATTCAGTATATCCCGCCTTGTTTTGTTTATAACAAGTCATACTGAGAATTGAAGTAGTTATACAAATTTCAGTATCCAGCTCAGTAACATGGAGTAGAACCACCGACGAGGGAGAGGTTGGGCGTGTGCTCACTGTATTCAACAATTGATGTAGGAGGCAGTTGTCCGATACAGATCTCATGTACAGTTGATAAAAGCGGAAACAGTTCCTGCCACCCATGATAAGTCAATACTTCATAGACCTCTCTTGCAGTGGATACCCCCTGGAGTTTCTGTCCATGCAACATTTCTGCCTCTAGCTCATCAAAAGACCTTTTGCCACCATTTCGTGCAAAGGCTTCTGCCACTCGCCTGTTTCTCCCACCAAGGCATGTAGTTATAAGGTCAGCCACACCACAGCTCTCAAAGAAGGTATTGTCTCTGACTGAAGGGAACAGAAGCTTAGAGAAAGCACGCATTTCACGCAAACCAATCCTCATTATTGCAGCCTTGGTGTTGTTTCCCATATCCAAGCCATCAACAAGGCCTGCTGCAATGGCCACAACATTTTTCAGTGTCCCACATAGTTCTACTCCCTCGATATCTTCTACAACAGCAACCAAGAAGTAAGAAGTGGTGAAAAGTTTAGCCCAACGGTTCGCTGCTTGTTTATCTTCCCGATATCCAATTGTTGCTTCACTGAACTTCTCAACAGCAATCTCATTTGCAATGTTAGCACCCATGAGGACACAACAATTGATTCCAAGTGTATCGGTAATTAACTTTGATATCATGCATGGTCCTTCCATCTTGACCTCCATGCCCTTGATGAGGGATATAGCCTCTGCTCCTGGTCTTAATTTTCCCACAAGTTTCTTACATATACCCTCCACAAATTGATGGGGGGTCACAAAAACCAGCATATCTGCGTCTTTGACTGTACTCTCCAAGTCAGGGTCAGCAATGACATTAGTTCCAAGCTTTATACCTGGCAAGTATTTGCAGTTCTCATGTGCTTGGTTAATGGACTCAGATAGCTTCTCGCCTGTCGGCAATGTCTCTTCAAACACCCACATCCTTACTTCATCGAGCTCAGTTACAGGAAACACTAGCGATTTATGACGGATAAGTCAGGGACCACAGCATGTCCATCCTATAGTTTTGCAAGTCGATATTCTGCTACAGATTGCTAAGTGGAAAGA
>CTR29337|c0_g1_i1
GAGGATGTGGCGAAACGGCTGATGGACTATGGTTTCCATGCACCCACAATGTCTTTCCCTGTCTCTGGAACGCTTATGATTGAGCCGACTGAGAGTGAAAGCAAGGCGGAGTTAGACAGGTTCTGTGATACTCTCATTTCGATCAGGGAAGAAATTGCACAGATTGAAAAAGGAAATGCAGATGTCCAGAACAACGTTCTCAAGGGAGCTCCACATTCTCCAGCTATGCTAATGTCAGACACATGGAAGAAGCCGTATTCGCGAGAGTACGCTGCTTTC
>Lisotig10673
CAGCACACCGCACCACCCGCAGCGACTGGACTGGAGTGGAGTGGAGTGGACGGCAGTGGAGACAACCCGAGCAGCCGATTCGCCCTCCCcGACCCcTCCGATCCGCCCGCGGCCGCAGCCCCATGGTCCCGTCCACCGGAGCGCcgCCGCCGCAACCCGTGTTGTGATTCCAAGTCAGCTGTCAATGGCCTCACTTGGTGTGGCGCCGGCATCTGGGCTGAAAGATGTTGGTGGCAGTACTCTCGCTGTGGATAAATTGCCAGTTGAAATGAGTAAGATGAAAATAAGAGATGAGAAGGAAGTAGAGGCAACAATCATTAATGGGAATGGAACAGAAACTGGTCATATCATAGTCACAACTATTGGAGGCAAAGATGGTCAAAGGAAGCAGACCATAAGTTACATGGCCGAGCGAGCTATTGGGCAAGGGTCATTcGGTACTGTGTTCCAGGCAAAATGTTTGGAGACAAGTGAGACAGTAGCTATCAAGAAGGTCCTTCAGGATAAGAGATACAAGAACCGTGAGTTGCAAATGATGCGTATGCTTGACCATCCAAATGTCGTTTCTTTGAAACACTGCTTTTTCTCAACCACTGAAAAGGACGAACTCTATCTGAATCTTGTGCTTGAGTATGTTCCTGAGACAGTCCACCGTGTCATCAGACACTACAACAAGATGAACCAACGCATGCCACTCATCTATGTGAAGCTATACACTTATCAGATTTGTAGGGCACTGGCCTATATCCATGGGACTGTTGGTGTTTGTCACAGGGACATAAAACCACAAAATCTTCTGGTTAACCCACACACTCATCAGCTAAAGATCTGTGACTTTGGAAGTGCAAAAGTTCTGGTGAAAGGTGAACCGAATATATCATACATCTGCTCTAGGTACTATAGGGCACCTGAGCTTATTTTtGGTGCCACTGAGTACACAACAGCAATTGACATCTGGTCTGCTGGATGTGTTCTTGCTGAACTTCTGACAGGACAGCCTCTCTTTCCTGGTGAAAGTGGAGTTGACCAGCTTGTTGAAATTATCAAGGTTCTGGGCACACCTACAAGGGAAGAAATTAAATGTATGAACCCAAACTACACAGAGTTTAAGTTTCCCCAAATCAAAGCTCATCCTTGGCATAAGGTGTTCAGCAAAAGAATGCCAGCTGAAGCAGTGGATTTGGTCTCCAGGCTTCTTCAGTACTCACCACACCTACGGTCCTCAGCTCTGGATGCTCTGACTCACCCGTTCTTTGATGAGCTCCGTGACCCAAACACCCGCcTCCCCAATGGCCGGTTCCTGCCTCCACTCTTCAACTTcAAGGCTCACGAGCTGAAGGGGGTTCCAATGGAGGTCaCGATGAAGCTGGTCCCCGAGCACGCGAGGAACCAGTGCCCCTTCCTAGCACTGTAGAATCTGGCCTACTGGCTACTTGTGTGGTGCTGTCTGTCATGCTAGCGACTACTAGCTCaTACCTAGACTAGGCGTCGGAAGTCGGAACAACAAGGTTGTGTGgTATCCGTATTACTGCTTTGGCAACTGTTTGTGTTGTCTTGAACTAGAATTGTGTCGGGAGAAAAATGTCAGAACGACTGAGAAGTGAGAGTCACCGTTAAAGAAATGCAGAATTATGTGGTTGACAGCGTTTATgCCTTgATGAATTATGTTTTAGATGATGATGGCATTATGTgTTTGAC
>SL-TR41626|c2_g2_i2
AGTGCCACTGCCAGTGGCGCACAGACCGACGCCGACCACAACACTGGAGTAGTAGTTCCCAGCAGTCACTCCCAGCTAGGCTAATCGGGCAGCTGCCTTGGGCTGCTTTTGCTCTGCTCTCCCTCTCCTTCCCCCTCCCCAGCTCGTCCGTGGCCGCCGCTTCACCGCTCGAGATTTCTCCCCCCGTCGATCCAGCCGGAGCTGTGTGGAAAGAAACATTGTCGAGGTCACAGCCTGCGCCTGAACCAGGGGCTGTCTGGGCAAGAAGAGAGGAGAGGAGAGCGGCGGAGGAGATGAAGTCCCGGAGCTCCGCGAGGGGCGAGCCGAGGAGGCTCGGGAACATGGCGCTGCTGGCGCTCATGCTCTGCTCCCTCGTCGCGCTCTCGCTCATCAGGGCCAGGTTCTCCCCGATCGGCGGTACCGCCGGGGCAGAGGCCGCCATCAAGGCGGAGGATCCCAAGCCGGTGGTGGTGAGCAACAGCAAGGCGGCTGTCGCCACGGACGCCGGCGACGGCGATGGCGCCGACGAGGTTGCCGCAGTGTCTGTGGAGGAAAGCAAGGTGGAGGAAGACAAGGCGGAGGAGGTTCAGCCGAAGCCCGTCGCCGCTGCCGCTGTCGCCGTCGACGCCAGCAAGCCGGTGTGCTACGAGACGAGCCGGCGCTCCGACACCTGCGAGGCGGCCGGCGACGTGCGCCTGCTGGGGAGGAGCCAGACCATCTACGTGGACACGCTGGAGCAGGACTGGAAGACCAGGCCGTACTGCCGGAAGCACGACGCATTCGCGCTGTCCCACGTCAAGGAGTGGTCCCTGAAGCCTCTCCCTTCCGGCGACGGCGCAGCGCCGCCCAAGTGCACGACGAACAGCTCGGCCACCGCCTTCGTGCTCTCGACGGGCGGGTTCACGGGCAACCCGTTCCACGACTACACGGACGTGCTCATCCCGGCGTTCATCACGGCGCACCGCTTCGGTGGCGAGGTGCAGTTCCTGGTGAGCAGCTACAAGTCGTGGTGGATGAGCAGGTACATCCAGATCTTCCAGCAGATGAGCCGGCACGAGGTGGTCGACATCGACACCGACGACGAGGTCCGGTGCTACCCGGGCGTGGTGGTGGGGCCGACGTTCCACAAGGAGCTGGGCGTGGACCCGTCCAAGACGCCCGACGGCGTGTCGGTGGCGGACTTCCGCAAGATGCTCCGCAGCGCGTTCGGGCTGGAGCGGTCCACGGCGACGCCGAGCGGCGACCGTTGGGACATCCGGCGGCGTCCCAGGCTGCTGATCATCTCCCGGCGCGCCTCCCGCGGGCGGGCGTTCATGAACGAGCGCGCGATGGCGGACATGGCGGGGAGCCTGGGCTTCGACGTCCGGATCGGCGACCCGGACACGACCTCCGACACGTCCAAGTTCGCGCGGCTGGTGAACTCGTGCGACGTGATGGTGGGCGTGCACGGCGCCGGGCTGACGAACATGGTGTTCCTCCCCGCGGGGGCGGTGGTGGTGCAGGTGGTGCCGTACGGGCGGCTGGAGTGGCTGGCCCGCAACACGTTCGCGGAGCCGTCGGCGGGGATGGAGGTGCACTACCTGGAGTACGTGGTGCAGCTGGACGAGACGACGCTGAGCGAGCAGTACCCGAGCGACCACCTGGTGCTCAAGGACCCCATGGCCATCCACAAGCAGGGCTGGGACGCGCTCAAGACC
>DTR259970|c0_g1_i1
AATAGGTTTTTTACACTGATGAAAGGTAGTGCATTCTAGAAAAGAAAAGTGCTTTTATTGAAAAGTCCATTGCTTCTAGAGTTACATTCCCATGTCTTCTTGTAGTCCACATACAAGGTTTGCAGGCACGCTGACGTCAATCTTCTTTGGATAGTCTAACTTCAAGTTCGCCATGATCTCTTTGAACTCGTTAATATTCTTAGTCAGTCGTGGGTTATATTTCATTTCTTCACCGACAGTTGAAACTTCAAACCCTTTGTAGTCGTGAGCAGGATAAAGCAACGTTTCTGCAGGAAGAGTGAAAATCTTGCTTTTGACGCTGTCGTACAGCTTCTCACTAGATCCACTTTGAAAGTCTGTTCTGCCACAGCCGCGAATGAGAACGGTGTCACCGGTGAAGATCATTCCTGGAGAGTTAGGAGCA
>XATR915717|c0_g1_i5
TCCGGCTCGCACCCACCACAGGTCCACACCCCCGCTACCTGCCTCGCGGCGGCGACGGCGGCGATGGACTCCCTCGGCGTGCTGCTCCTGCACCCCATGAACGCGTACCTGGAGCAGGAGCTCGACCGCCGCTTCCGCCTCATCCGGCTCTGGGACTCCCCGCCCGACGCCGACGCGCGCGCCGACTTCCTCCGCTCCAACGCCCCCGCCATCCGCGCCGTCGTCGGCAACGCAGGCCACAACGCCGACTCGGCGCTCATAGACGCCCTCCCGGCGCTCGAGATCGTCGCCTCCTTCTCCGTGGGGGTCGACCGCGTCGACCTCGCCAGGTGCCGCGCGCGCGGGATCCGCGTCACCAACACCCCCGACGTCCTCACCGAC
>DTR16482|c0_g1_i1
GCGAGAAGACAAATTCCCAAGACCGCATTGTCGGAGCACACTTCTTCGCTCCAGCTCATATCATGCCTCTTCTTGAGATAGTCCGCACTCCTCGCACTTCTCTGCAAGCGGTTGTCACCTTGCTGGATGTGGGAAAGAAGATCAAGAAGACATCAATAGTGGTGGGAAACTGTACTGGCTTCGCCGTCAACAGGATGTTCTTTCCATACACTCAGGCAGCACTATTGCTTGTAGATCGTGGAATGGATGTTTACAGGATCGATCAAGCTTGTACCAAATTCGGAATGCCAATAGGTCCATTCAGACTGGCAGATCTAGTTGGCTTCCAAGTTGCTCTAGCCACTGGCATGCAGTATCTTGAGAACTTCCCCGAGAGGGTCTATAAGTCGATGCTGATATCTCTCAGGATCGAAGACAAAAGGACAGGTGAAGCCTCCAAAAAGGGATTTTACAAGTATGATGGTAAGAGGAAGGCGAACCCTGATCCTGAAATTACGAACTATGTAGAGGAGTCGAGAAGAGTGGCAGGAGCCAAGCCTGATCCTGAGCTGCTGAAGCTTGACTACAGCGCGATAGCAGAGATGGTGTTCTTCCCGGTTATCAACGAAGCCTGCCGTGTCCTGGACGAGGGCATCGCCCACAAGGCCTCCGACCTCGACATCGCCTCCATCTTCGCCATGGGTTTCCCACCACACAGGGGTGGCATCATGTACTGGGCGGATTCCATCGGCGCAAGGCGCATCCACGCGAAGCTGTCGGAATGGGAAATGAAGTATGGCCAGTTCTTTAAGCCTTGCACGTACCTGTCGGAGAGGGCGGCTGGAGGTGTTACTCTGATGTGTCCGATGAATTTCCATTTGCAGAGCGTACCAGCGACGATGAT
>SL-TR65100|c0_g3_i7
CCGGCCCTGCGCCTCAGCCTCGGCGCCGCCCGGTCGGCGCGGTGCGTGGCGGCCGCAGCGGGCGGCGGCGGAGGCGCGGCGGGACCGGACATGAAGGAGACGCTGGACAAGGTGGTGGCGGCGCACAAGGTGGTGCTGTTCATGAAGGGGACCAAGGACTTCCCGCAGTGCGGATTCTCCCACACGGTGGTGCAGATCCTCCGCTCCCTCGACGTGCCCTTCGAGACGCTCGACGTGCTCTCCAACGAGGCGCTCCGCCAGGGGCTCAAGGACTACTCCGCCTGGCCCACCTTCCCGCAGCTCTACATCGACGGCGAGTTCTTCGGCGGATGCGACATCACCCTCGAAGCATACAAGAGCGGAGAACTGCAGGAAACACTAGAGAAAGCGATGTGCTCTTAGTGAGCGATGGAACACATGATACAGTAACCCATGCATGTTCTAGTC
>XLTR917885|c0_g1_i1
ATGCTTTGTGTAATTTACAATCAAATTTTGCTTGGTTGTTTAGGAACGCATTGATTGGGATGGCCCTCGATCCCAAATGAGAGGAAATCGGCCAAATAAGTGGGATATACGAGTTCCTGGACTCCTCAGATCGTTTGAGAGGGAAGAACAGGTCTTGTCACTTTGGCAAATGGGGAAAAAAAGAGAGAAAGAGGAGGAGGGGAAAGGGGAAATAACAAAAAAAGAGGAGAGAGTGGATGGAGGAGAGAATTTCGTCATGGAACAAAAGAAATGACGCAACAAAAGGAGGAGCTGTGGAAGGAGGAGAAAGAAGAGCAAGAGCAGACGGAGCAAGATCAGCAGACGTGGGAGGGAAAAGGAGCAAAAGGGAGATGTTGAAGCTCATGATGTTGCGTGAGGAGGAATGATTTTGCTTCGCAATTCCGGCCGAAGAGGTTTGATTTCATCCTGGGTAAAATCAAAGAGTGGGGGCAACGGTTTTCCATTTGGAAGACGTGTGTTAGGATCTCGCAATTCGTCAAAGAACGGATGGCAGCAAGCTTCGATGGGGAGGATTCTCTTGTCGGGGGTGTACTGCAGCAGCTTGGTAATGACGTCGATGGACTCGGGTGGAGTGTGAGGACGGAAGACCTTTCCCCAGGGGTGAGGTTTCACTTGAGGGAACTTGAATTCTGTGTAATTCTTGTTCATAGATTCGATCTCCTCTCTTGTCGGAGTTCCCAGGACTTTGATAATCTCCACGAGTTGATCGACGCTGCTCTCTCCGGGAAATAGTGGTCTGCCAATGAGGAGTTCTGCAAACACGCAACCCAAAGACCATGTGTCAATGGCAGATGTGTAATTGGTTGCGCCAAAGATCAGTTCTGGTGCCCGATAGTATCTTGAGCAGATGTATGACACGTTGGGCTCTCCGGCCACAAGTTGCTTTGCACTTCCGAAATCACAGAGTTTGAGGACGCCCGTTGAGGGATCGATGAGCAGGTTCTGGGGTTTGATATCGCGGTGGCAAATGCCGACTGAGTGGATAAAGTTGAGGGCACGACACAGCTGATAAATGAAGAGCTTGACGTAAATTGTGGGCATGTACTCCTTGTTCTTGGTGAAGTGTCGACAAAATCGGTACACCGTGTCAGGAACGAACTCGAGGACCAGATTGAGATAGAGCTCGTCTTTGTCGCCGTTGGAATAGAAGCAGTGTTTCATCTGGACGATGTTTCGGTGGCAGAGCACTCGCATTATTTGCAGCTCTCGGTTCTTGAATCGTTTGTCTTGCAGAACTTTCTTGATGGCGACAATCTCTCCTGTCTCCACCACTTTTGCGAGGAACACGACGCCAAAAGAGCCA
>XATR858113|c0_g4_i2
AACACATCACATCGATCGAGCCTCCCTCGCCGCGCACCAAGCTAACCGAAGCTAGGAAGAACAGACCAGAGGAGTTAGCTAGATGGCAAAGGTGCACCCGAACGTCGCCGTGCCAGAGTCACCGGCTGGAGCCGTCGTCGAGGAGGAGCAACAGCAGCCCAAGGTGCTGACGGTGTGGCGCAAGTCGCTGCTCTTCAACTGCGACGGCTTCACCGTCTTCGACGCCACCGGCGGCCTCGCCTTCCGCGTGGACCGCTACGGCTCCTCCTCCGGAAGCCGCCGCCGCGCCGAGGACGTCGTGCTCATGGACGCCGCGGGGAAGCCGCTCCTCACCGTGAGGCGGAAGATCAAGCTCAGCCTCAGCCTGAGGGAGCACTGGGTGGTGTACGACGGTGACGCGGGCGTCCCGGGCGCGAAGCCGCTCCTCTCCGTGCGCCGCCACCACGTCGGCCTCCACCGCCGCGCGTGCGACAAGACGCTCGCGTACATCACGCCGTTGGGATCCTCCGCCGATGCGGAGGCGTACGTGGTGGAGGGGTCGTACGGGCGGCGGAGCTGCGCGGTGCGGGACGCGCGCGGCGCCTCGGCGGCGGAGGTGCGGCGGAAGGAGTCGGTGGGGGACGACGTGTTCCGGCTGGTGGT
>GTR122162|c0_g1_i3
AAGAGCAGGCGGCGTCGGAAGCAGGAGGAAGATGCCGCCACGGCTGAGCGTGACCGATTCAAGCTCATTAACGGCAAAGAGATATTGCAAGAGAAGACCTACCTAGTTGGAGTCGAGTGCAAGAGGGCCGGAGGCGATAACTTCAGCATAGAGGAATCGCTTAAGGAGCTCGAGCAGTTAGCTGATACTGCTGGACTAACCGTTGCTGGATCGACCTATCAAAAGCTTTCAACCCCAAATCCAAGGACTTATATTGGTTCAGGGAAGGTTGCTGAAATCAGGAGTGCAATTCAGGGCCTTGATATTGAGACTGTAATTTTTGATGATGAGTTGTCTGCTGGACAGCTACGTAATTTGGAGAAGGCCTTTGGTGGAGGTGTTCGAGTCTGTGACCGGACAGCTCTTATTCTAGACATTTTTAATCAAAGGGCAGCAACACATGAAGCTTCTCTGCAGGTCACTTTGGCACAGATGGAATATCAACTTCCTAGGTTGACAAAGATGTGGACTCACCTTGAGCGGCAGTCAGGAGGCCAAGTCAAGGGTATGGGTGAGAAACAAATTGAAGTTGACAAGCGCATCTTGAGAACACAAATCAGCACTTTGAAGAAAGAATTGGAGTCCGTCCGAAAACATCGAAAGCTTTATCGCAACCGTCGACAATCGGTGCCTATTCCTGTTGTGTCTCTGGTGGGATATACAAATGCTGGGAAAAGTACACTCTTGAACCGCTTAACTGGAGCTGATGTGCTTGCGGAGGATAAATTATTTGCCACATTAGATCCAACAACACGGAGGGTTTTGATGAAGAACGGCACCGAGTTCCTCCTAACAGATACTGTCGGGTTCATTCAGAAACTACCCACTATGCTGGTAGCAGCATTTAGAGCAACCCTGGAGGAGATATCAGAATCATCAATTATAGTTCATCTTGTGGATATCAGCCATCCATTAGCTCAGCAACAGATAGATGCTGTCGACAAAGTATTGAAGGAGTTGGATATAGACTCGATTACGAAGTTGGTTGTGTGGAATAAGATTGACAATACTGATGACCCACTGAGAGTGAAAGAGGAAGCTGAGAAACAAGGCATAATCTGCATATCAGCCATGAATGGTGATGGTTTGGAGGAGTTCTGCAACGCAATCCAAGCAAAGTTGAAAGACTCGCTGGTGCCCATCGAAGCCTTTGTTCCATATGACAAAGGTGATCTACTTAACGACATACATAAGGTTGGAATGGTTGAGAAAACGGAGTACATGGAAAATGGCACCTTCATAAAAGCACACGTGCCTCTACCTCTTGCAAGGCTTCTCACGCCGCTGCGGCAGCAGGTGGCGGCTGCTCTGTGACCCCCTTTCTTTTGCGCAGTCCCATCGGGAGTCATGTAGTTGGCGAGCGATGTACATAGTTTAGCAACTTTGTCGTTTGATCTTTGTAGGGCAGGAGTAGAGAGTTGTACATGAATTACACAAGTGTACATCATCTTCTTGTAAATACTAGCACAATACCCGTGCTTTGCTACGGGTGAAGGTTGCCCGATTTTTCAAATTTTAAA
>XLTR956922|c6_g3_i6
AAGTGGTGTGTTCAAATTGGGTGAAAAACGTACACATGATACCCATTCTTTGTGACATTCTTCTTCAGCTTTGATGGAATATTTGCATTGACCGAGAGTGTTCCATAAGTTGATGGTACGATCACGAGAACCAGACACAATTTGACGATTATCAGCAGAGAATGCAACAGAGAGCACATCCTTGGTGTGTCCGACGAAACGACGGGTGGTGAGACCAGTGTTTAAATCCCAAAGACGTAATGTACCATCCCATGAACCAGATAATGCAAATTGACCATCAGATGAAATAGCAACATCTTGTACATAGTGGGAGTGACCAGTAAGACGTTTATGTGCTACACCATATTTATCTTCTTCACGATGAAGTTTCCATACAATGATGGAACGATCACGTGA
>XATR909039|c8_g1_i1
TCACGCGTCACAATCACACAGCAGCACAGGATGTCATCGGCTGACTCTAAGGAGAAGTCGTCCAAGAAGAAGAAGACCGCCAGCGATGCGAAAGACAGTGCGAAGGATGATTTTATCATCCCGTCGTCCGATGAGACCACCAAAGTCGACACAACGAAGTGGCCTTTATTGTTGAAGAATTACAACAACTTGGTCGTCCGCACGGGCCATTACACTCCTATTGCAGCGGGCTGCTCGCCTCTCAAACGTGATATCAAGGAATACATTCGCTATGGTATCATCAACTTGGACAAGCCTGCCAATCCTTCATCACACGAAGTCGTGGCATGGATTAAGCGCATCTTGCGTGCAGATAAGACCGGTCACTCGGGCACACTCGATCCTAAAGTGACGGGCAACTTGTTGGTGTGCATCGATCGTGCCACCCGTCTCGTCAAATCACAACAAAGTGCAGGCAAAGAGTACGTGTGCGTGCTTCGTCTGCATGGCGCCGTTCAGGACAAGAAGCGCGTGGCTCAGGTGTTGGAGAAGCTGACAGGCGCTGTGTATCAGCGACCTCCTTTGATTTCCGCTGTCAAGCGTCAGTTGCGTATTCGTACCATTTATCAGAGCAAGTTGATCGAGTATGACGAGAAGCGACATTTGGGCGTGTTCTGGGTCAGCTGCGAGGCCGGTACTTACATCCGTACCATGTGCGTGCACATGGGCTTGCTGTTGGGCGTGGGCGGTCACATGCAGGAGTTGCGACGTGTGCGCACAGGAGCGCTGAGCGAGAAGGACAACATGGTCACCATGCACG
>XATR212295|c0_g1_i1
GACAAGATAAGGGCGACGATCAATCCGTAGAGAGCCAAGGCCTCAGCGAAAATGAGAATCAAGATCATACCAACGAAAAGTTTAGGTTGTTGTGCAGTTGCTCGTACTCCTGCGTCTCCAACGATTCCAATAGCCATACCAGCTGCTAATCCTGCTAATCCTACAGATAGACCTCCTCCCAAAGCTGCAAATCCTCTAAAAGGTGCATAACCAGTTGAGTTTACTGATGTTCCGATAATGACAGCAATAATAAGTCCGTAAATACCAATAACTCCAGCCATAACTACTGGAATAATAGATCTCATAACCAATTCAGGTCTCATAACTCCCATAGATGCAATTCCTACTCCACTTTTAGCAGTTCCATAAGCTGCTCCAAAACATGCGAAGACCAAACCAGAAGTGGCTCCCATAAATCCAAAAAATGCGGCTGATGCAGATGTTTCGGTCATTTTGTTATATATTATATATTTTTTAAGTTCTGTAAAGAACGAAGAGACGAAGGATGGAAG
>XATR914440|c1_g3_i1
ACCTTGGCGACCTCGAGGGTGACCTTGTCGCCCTCGGCCAGCGAGTCCTTGCCGACCAGCTGCACGATCTCGCTCAGGTCCTCCTCGAGCTGCAGGATCTCGCGCACCTTGTCGCGCAGGCCAGTGAACTCCTCGTCGACCGCGTCGTAGTACGGCTCCAGCGCCTTCATGTACTTGCTGTAGCTGATCGACCAGTTGATGGCGGGGAAGTGCTTGCGCTGTGCAAGCTTCTTGTCCAGCCCCCAGAACACCTGCACGATGTTCTTGGTGGCCGAGGCGACTGCGTCGGTCATATCACCACCAGGCGGACTAACGGCGCCAACAATGGTGACGCTGCCCTCGCGGTCAGGCGAGCCTCTGCAGCGAACTCTTCCGGCTCTCTCGTAGAACATAGCCAGACGCGCGCCCAGGTAGGCGGGGTAGCCCTCGTCGGCTGGGATTTCGGCCAGACGGCCCGATATCTCACGCAGAGCCTCAGCCCATCTCGAGGTCGAGTCTGCCATAAGCGACACGTTGTAGCCCATGTCGCGGAAGTACTCAGCGATGGTGATGCCGGTGTAAATGG
>XATR918161|c2_g7_i1
GATGGCGCTCTTCATCAGACGCGACAGCGACGGCAGCACGTTGATCGGCGGGTAGATCTGTCGGTTGTGCAACTGGCGATCGACGTAAATCTGGCCCTCCGTGATGTAACCGGTCAAATCGGGAATGGGGTGAGTGATATCATCGTTAGGCATAGTAAGAATAGGAATCTGAGTGATGGATCCGTTGCGACCTTCGACACGTCCGGCTCGTTCGTAAATGGTGGCCAAATCGGTGTAC
>XLTR293814|c1_g1_i1
GATCGCCGTTTCAATGTCTAACACTGGTGGCGCTTGGGACAACTCCAAGAAGTACGTTGAGAAAGGAAAATTGCAGTTCGCTATCCCGGGAACCAACCCGGTCGAGTACAAGGTGCAAGGAAAGGGCTCTGAGGCACACAAAGCGGCTGTTGTCGGAGACACCGTCGGTGACCCGTTCAAGGATACTTCTGGCCCTGCCATCAACATTGTCATGAAGCTGATGGCGATCTTGTCTCTGGTCTTTGCGGATTTCTTCGTG
>XATR532651|c0_g1_i1
GCCGGGTTACAATTTCCTGTAGGTCGTATCCACCGTTTCCTCAAGGAAACGACATCACACAAGGGACGTGTAGGAGCTACTGCCGCTGTATACTGCGCTGCCATTTTGGAATATTTAACTGCCGAAGTTTTGGAATTGGCGGGAAACGCCTCAAAAGATCTTAAAGTCAAGCGTATTACTCCCAGACATTTGCAGTTAGCTATCAGAGGAGATGAGGAGTTAGATGCTCTTATCAAGGCCACAATTGCAAGCGGAGGAGTTATTCCCCACATCCACAAATCCCTCATTAAGAAGTCAGGGAAGAAGGGAGGCCCA
>BTR13405|c1_g1_i1
AATATTTTATTTTTCATAGCAAACATTTATTGTTTTCCCATTGCAGGTATTGTGCTAGTATGTATAATATGTACTAGGAATCCAAATCTCTTATTTATAATTGCAAACAGTACAACTGAATTCTGAACATTTTCGTAAATGAGCCTCCCGTTTCCGCTCATGGCAAATACAATTTGACGAATATTTATAATATGTATGGTGGCTTCTTTTGGCTGTAGGAGCGGTCAATCATTTCGACCCCTTCTCAAGTATGGCGAGTCCTTATAGCATGCGTATATTGGAAGATCAAGGGCTTTCTCTGCTATTCTTCCGTCTTCGCGAATCCTCTCTATCAAACTTTCAACCGAACGGAAGTTGGCCTCAGGTCTTATGTAGCCACTTATAGCAAGGCTGAGCTCCTCTCCATAGAAATCCTCGCTGAAGTCATGAAGTATCCATGGCTCAATAGTTTTCTCCGAGTTATGAAAATATGGGTTCCAACCGATGCTCATGACCATCTTGTAGATACTTCCTTTACTCAGTCTAGCCCAACCAAAGTATACCCCAGAAGTATGCTCTGAGAGTATGTCAGAGAACTTGTCTACAGGTAAGTTGGCTGTCGGTATCCCTAGCACTCTAGAACCACGGCCATATCCTTTTATCACAGGTCCACTGATAAACCATGGCTCTATTGGCAAGGTCTCCTCAATCCAGTCCACAAATGGAGGCAAGCCCCATTTTTCAAGCCGTAAGTCGAGGAGGGAATTGATCACTTCATCAGCAGCACCAAATTCAGCAGTGCTTTTGGGTATTGAAGGTACAGCTATCACGTGCATGCCTGCAGCTTTACCAGCCAAGACACCTGGCAAGGAATCCTCAATT
>CTR4354|c0_g1_i1
GATCTCGATGCTTTCCTGAGTGTCCAGTTTGTGAATCGCATCCTGAGTTGTGATCCGCAATAAACCCATTGACTTGATTATGTCAACTGTTTGACCAGCATTGGCATATAAGCTATCATAATTAGGTAGGAGGTGGCGCATTACATTCTGAAGAATGTCCTCTCCACCAACGGTGCAACCTGCAAGTGCTCTTATTTGAGAAACACCTCCTGCAGTGGCAGACACTGCAACGTCACAATAACCAGCACCGATGTTAAATACCAGAGCAATTTTCTCGATGCCACTTCCCATGTTATCATGCATAAGTTGCTGCTGCTGCTGAGTATACAGCAGTGCAACAGCAGTAGGCTCTGGCATAAGCCTCAGCACATGCAGTCCAGCCATTGCACATGCTCTCTCAATCCTGGTTTGTTGGAACCGACTGAATGAAACTGGAATGGTTAGAACAGCGTTCCTAACTGGATGCTTAAGATGCATTTCCACCAAGGCCTTTAATTCAAGCAGAAAGATGGCAAGAACTTCCTCAGGAGTTGTCGACCGCCACATATTGTTCACCAGTGCTGCAATGAATGGCCTCACACCAATACCCAGTGTCTGCACGAGAAAAGGAAGGGTCTTGCTAGCTTGAACCACTTCATCCGTATCCATTCTCCCGATCAGACGTTTCATATTAAATATTGCACTTCCTGACAAGATATCTCTTTCCTCGTGTGCGTGTTCCTTTGTTGCTCCTCCAGTAACACCAGCTGAAAGAGTGTCATCTTTGAACATGACATATGACCTCATCTCTTTCTGGCTACGAGTATTTTTCAGAAGCTCCACTTGATGACCATTCCAAATAGCAACACTGCATCTTGAAGTGCCAATATCAATGCCGATAGCAACATCAGGGAATGATTGTTGTGTTTTGTCGTCCCCGGTGGTTTCACTATCAGAGACCACG
>XATR932717|c5_g2_i1
GGGAACTATTGCAGGATTATATGTAGAACGTATTATTAATGAACCTACTGCTGCTGCAATTGCTTATGGACTAGATGAAAAAGCGGAAAAGAATATTTTAGTTTATGATTTAGGAGGTGGTACTTTCGATGTATCCGTTTTAACGATCGATAATGGTATCTTTGAGGTTATTGCTACTAATGGTGATACTCATTTGGGAGGTGAAGATTTTGATCAAAGAGTAATGGAACACTTTTTTAAGATTTGGGAGAAGAAGGCTGCAAAAGATGCTCGTCAAGATAAACGTTCAGTACAAAAACTTCGTCGTGAAGTCGAACGTGCTAAAAAAGTTTTATCTTCTCAAACACAAGTACGAATTGAAATTGAAGCTTTCCATGGCGGTGAAGATTTCTCCGAGACATTATCTCGTGCCAGATTTGAAGAAATTAATATGGATCTTTTCAAAAAAACCCTTGACCCTGTTGATAAAGTATTA
>XLTR932143|c11_g2_i3
GGTTTAGGTGATGAATCATCAAAAGATGAAGAAAAAAATATTTTGATTTTTGATTTAGGTGGTGGTACTTTTGATGTTTCTCTTTTAGCAATTGAAGATGGAATGTTTGAAGTAAAAGCAACTGCTGGTGATACCCATCTTGGTGGTGAAGATTTTGATAACAGAATGGTTGATCATTTCGTTCAAGAATTCAAAAGAAAACATAAAGGAGATTTAACAACAAATCCACGTGCAATTAGAAGATTAAGAACTGCATGTGAAAGAGCAAAAAGAACTTTATCAACTCAAGCACAAGCATCAATTGAAATTGATTCATTATATGAAGGAATTGATTTTTATACAA
>XLTR930024|c3_g4_i1
TCACCAGGAACACCACCATCCCTACCAAGAAGGAGCAGGGATGGTGGTGCTCATCACCAGGAACACCACCATCCCTACCAAGAAGGAGCAGGTCTTCTCCACCTACTCTGACAACCAGCCCGGCGTTCTCATCCAGGTGTACGAGGGTGAGAGGGCAAGGACCAAGGACAACAACCTGCTCGGCAAGTTCGAGCTGTCCGGCATCCCTCCGGCACCCAGGGGCGTTCCGCAGATCACTGTTTGCT
>XATR858171|c7_g1_i1
AGCCTTCTTGCTCTCGCCAGTGATATAGTAGATTTCCTTTTGCCCCTCCTTCATGCGAGTAACGTAGTCCTTGAGGGTAGTCATCTCATCAGCGCTCTTCGAAGAGTAGAAACGCAGCAGCTCGGCAAGCTTCTGGCGGTTCTGGGTATCTTCGTGGATGCCAAGCTTGAGATTCTTGCTGAAGGCCTCATAGAACTTTTTGTAGTCTTCCTTGTTCTCCTGGAGTTCAAGGAAAAGCTCGATCGACTTCTTGACAAGATTCTTGCGGATGACCTTGAGAATCTTGTTTTGCTGCAGCGTTTCACGAGAAATGTTGAGCGGAAGATCTTCAGAGTCCACAATACCCTTGATGAAGTTGAGATACTCGGGAATGAGCTCGCGGCAATCGTCCATGATGAACACACG
>ETR40827|c0_g1_i1
CGCCGGACCGTGCGGCGGCGGTGAGGAGGAGACCGCGGGATCCCCGCCGGAGCTCGTCGGCGTGGGTGAGATCGGTATCGCCGTCGGTATCATCGCCGACGCCGACGCCAGCGGCACTGCGCCGGCGCCCGTCCCCTTCCGCCTCTGTATCGCCCCGAGCAGGTGCTTCTCCCCTCTCCTGAAGCAGTCGTTGGCGAACTCCCACCTATCGATCCCGACCTTCCTGAATCCGTAGGTGTTGAGCTGGCGGACGAAGGAGGCGAAGTTGCTGTGCTTGAAGTTCCTGGGGAGGAGGTCGCGCTCGAACTCGGCGCGCCGCCACACCACGAACGCCGTGCCGGACTCGTTCCAGGAGATGGTGTCGTTGGTGCTGGGGTCGTCCACCATCGCGTACGTCTTGATGAGGAACGGCGGCGCCGGCGGCGACGCCATTACGCACGCGGCTGCTGGTTGGTTGGTTGGTTAGGAGTGATGGTTCTGGTGGTGCTCTCGCCGGAGGGGATGTGAGGATGCGGTTCACAAGGAAGGAATGGTCTAGAAATGGGGATTTCGTGAGGGGGGATAGGTTTGGGATGGGGCGAGAAGCATCCAGCTGGTTCTGGAAG
>XATR856061|c2_g2_i2
ATCAACAAGCAGAAGCCCATCTGGCTGCGCAAGCCCGAGGAGATCACCAAGGATGAGTACGCCTCCTTCTACAAGAGCATCACCAACGACTGGGAGGAGCACCTCGCCGTGAAGCACTTCAGCGTGGAGGGACAGCTCGAGTTCAAGGCAATCCTGTACGTCCCTAAGCGTGCCCCGTTCGACCTGTTCGAGTCTCGCAAGAAAATGAACAACATCAGGCTGTACGTGCGCCGCGTTTTCATCATGGACGACTGCAAGGACCTCATCCCAGAGTACCTCAACTTCATCAAGGGCATAGTCGATTCTGAGGATCTGCCCCTCAACATTTCCAGAGAGATGCTCCAACAGAACAAGATCCTCAAGGTCATCAAGAAGAATCTGGTGAAGAAATCTCTTGAGCTCTTCTTCGAGATCGCAGACAACAAGGAGGATTACAAGAAATTCTATGAATCCTTCGGCAAGAACATCAAGCTGGGAATCCACGAGGACTCTCAGAACAGAGAGAAGTTGGCCGAGCTGCTGAGATACAATTCCACCAAGGCCACCGACGAGATGACCAGCCTCAAGGATTACGTCTCCAGAATGAAGGAGACCCAAAAGGACATCTACTACATCACCGGTGGAAGCAAGAAGGAAGTCGAGAACTCTCCATTCTTGGAGGCCTTCATCAAGAAGGGAGTCGAGGTCC
>XLTR568090|c0_g1_i1
GGTATGACACGAATGCCCGCTGTGCAAACCCTGGTGAAGAACTTCTTCGGCAAGGCTCCAAACAAAAGTGTGAACCCTGATGAAGTGGTTGCTGCTGGAGCGGCGATCCAAGGTGGTGTCTTGAAGGGTGACGTGAAGGACGTGCTGTTGTTGGATGTCACACCGCTTTCACTGGGCATCGAAACTCTCGGAGGAGTTTTCACAAGACTGATCAACCGCAACACGACGATTCCGACCAAGAAAAGTCAGACCTTCAGCACTGCTGCTGACAATCAAAGCCAAGTTGGAATCAAAGTGTGCCAAGGTGAGCGCGATATGGCGGCCGACAACAAGCTGCTGGGTCAGTTTGATCTGACTGACATCCCCCCCGCCCCTCGAGGCGCACCCCAAATTGAAGTCACTTTCGACATTGACGCGAACGGCATTGTGAAAG
>XATR867426|c3_g2_i1
GAAGAAGTCGCTCAGCAGCTTCTGCACCTTGGGAATGCGCGTGGACCCGCCGACCAACACGATGTCGTGCACTTGGGACTTGTCGAGCTTGGCGTCGCGCAACGACTTCTCCACGGGGTCCATGGTGCTGCGGAAAAGATCGGCGCACAACTCTTCGAATCGAGCGCGAGTGATGTTCGTGTAGAAGTCGATACCTTCGAACAGAGAATCGATCTCAATGCTGGCCTGGCTGGAGCTGGACAGGGTGCGCTTGGCGCGTTCGCAGGCAGTGCGAAG
>XLTR908527|c5_g1_i2
GTGTCTTGCGTGGAGATGTTACAGACTTACTATTGCTCGACGTGACTCCTCTGTCGCTGGGTATTGAAACTCTGGGAGGAGTCTTTACCCGCCTTATCAATCGAAACACTACAATTCCAACCAAGAAGAGCCAAGTCTTTAGCACCGCCGCTGATAACCAAACACAAGTCGGGATCAAGGTTCTTCAAGGAGAACGTGAGATGGCGGATGATAACAAACTTTTGGGCCAATTCGACTTGGTGGGCATTCCTCCTGCTCCTCGAGGATCGCCTCAAATCAAAGTCACTTTCGACATTGACGCCAACGGTATTGTGAAAGTGAGTGCAATGGATGAAGCGACTCAAAAAGAACAACAGATTACCATTCAATCGTCTGGTGGGCTTTCCGATGCCGAGGTTGAAAAAATGGTTCGTGATGCGCAATCACACGCCGAAGGCGACAAAAAACGCAAGAAGATCATTGAAGCCAAGAATAATGCTGACTCTGTCGTCTACAACACTGAGAAGCAATTGGCTGAATTCAAGTCGAAGTTATCAAACGAAGACGTTGAGGCCATCGAAAAAGAAATAAAAAACTTGAAGGATGCCCTTGAAAACGAAAAAGACCCTGAGAAATTGAATGAAGCAATCAAAAAAACCCAAACAGCCGCTCAAAAGATCGGAGAAGCGATT
>XATR945783|c3_g3_i1
ATGGCGCGCTCGCCCTCGAACACCTGGATCAACACGCCGGGCTGGTTGTCAGAGTACGTAGAGAAGATCTGGCTCTTCTTGGTCGGCACCGTCGTGTTGCGGGGGATCAGTGGGGTCATCACTCCTCCGGCAGTCTCGATACCGAGGGTGAGAGGGGTTACGTCCAGAAGCAGGAGGTCCTGGACCTTAGAGCCACCAGTGCCGGTGAGGATGGCGGCCTGGACTGCAGCGCCGTAGGCTACGGCCTCGTCGGGGTTGACCGACTTGTTGAGCTCCTTGCCGTTGAAGAAGTCCTGGAGCAGCTGCTGGACCTTGGGGATACGGGTAGAACCGCCGACGAGCACGAAGTCGTGGATGCTGTTCTTGTCGAGCTTCGAGTCGCG
>XATR106372|c0_g1_i1
GTTCCAGATGCCGTTATCACTGTTCCAGCTTATTTCAACGATTCCCAAAGACAGGCCACCAAAGATGCTGGCAAGATCGCTGGTTTTGATGTGAAACGTATCATCAACGAGCCAACTGCCGCTGCTCTGGCCTATGGTATGCCAAAGAAGGAAGAGGAAGGCAAAATTGTGGCCATCTACGATCTCGGAGGAGGTACTTTTGATGTTTCCATCCTCGAGATAGCCAATGGCGTGTTTGAGGTGAAAGCCACCAACGGAGACACCTTCTTGGGTGGTGAGGACTTTGATAACAGACTTCTTGAATTTATCATCAACGAGTACAAGAAAGAGTCTGGAATTGACCTGGGCAAGGACAAGCTCGCCATTCAGAGACTCCGTGAAGCCGCCGAAAAGACCAAGTGCGAGCTTTCCACCATGGTCCAAACCGATATCAATCTGCCATACATCACTGCCGATGCCACTGGACCCAAGCATTTGAACAT
>XATR463873|c0_g1_i1
GGACAAGAAGAAGAAGAAGGTCAAGACGAAGGAGATGGAAGTCCTGAACACCCAGAAGCCCATCTGGACCCGAAAGCCAGAGGACATCAAGCCCGAGGAGTACGCTGCTTTTTATAAGGCCCTCACCAACGACTGGGAGGACCATTTGGCTTTGAAGCACTTCACAGTCGAGGGGCAACTGGAGTTCAAGGCTCTGTTGTTCGTCCCCAAGCGAGCGCCCTTTGATCTCTTCGAGACAAAGAAGAAGCAGAACAACATCAAGCTGTACGTTCGCCGCGTCTTCATCATGGATGACTGCAAGGACATCATCCCTGAGTACTTGTCCTTCGTGAAGGGAATTGTCGACTCCGAGGATCTGCCCCTGAACATCTCGCGAGAGTCCCTTCAACAAAACAAGATCCTGAAGGTGATCAAGAAGAACGTCACCAAGAAGGCTCTGGAGATGTTCGCCGAGATCGCTGAAAACAAGGAGGACTACAAGAAGTTCTACGAAGCCTTCTCCAAGAACCTCAAGCTCGGC
>XATR709153|c0_g1_i1
AAGATGACGACGAGGCGGACAAGGACAAGGACAAGAGCAAGAAAAAGAAGAAGAAAGTGAAGGAGACAAAGAGCGAATGGGAACTTTTGAACAAACAAAAACCCATCTGGACTCGTGCTCCCGAAGAAGTGAAAAAGGAGGAGTACGCCGCTTTTTACAAGTCTCTCACTAACGACTGGGAAGATCACTTGGCCGTCAAACACTTCTCGGTTGAAGGTCAGCTGGAATTCAGATCGATTCTCTATGTCCCTAAACGAGCTCCATTCGACCTCTTTGAACCCAAAAAGAAATTAAACAACATTAAGTTGTATGTGCGTCGAGTCTTCATCATGGACGACTGCAAAGAACTCATGCCTGAGTACTTGAGCTTTGTCAAGGGGATTGTTGACTCAGAAGACCTTCCTTT
>DTR32121|c0_g1_i1
CAGAGGTCTCTTCTTTCTTCTCTTCTTCATCTTCACTAACTTCCTTCTCAGTTTCCTTGGTGACCCACAAATTAATAGGATAGTTAATGAATTCACTGTGCTTCTTGACAACATCCTTAATTCTCTTCTCTTCAAGGTAATCAAGTTGATCTTCCTTCATGTATAAGGTGATTCTAGTACCTCTTCCAATTCTAGCAGTGGTATTATCACGAGCTACAGTGAATTCACCACCAGCAGAGCTTTCCCAAATGTATTGTTCATCTTCATTGTGTTTGGTGTGAACAACAACTCTGTCAGCAACCAGATAAGCACTGTAAAAACCAACACCAAATTGTCCAATCATGGAAATATCAGCACCACTTTGGAGGCTCTCAATAAATTGTTTGGTTCCAGATTTAGCAATAGTGCCCAAATTA
>XLTR952614|c3_g4_i1
AATTCTAAACATTTCTTAACAATGTTCTTTTTGATGACTTTCAAGATCTTGTTTTGTTGAAGTGTTTCACGTGAAATGTTCAATGGTAAATCTTCAGAATCAACAACACCCTTGACAAATGAAAGATATTCAGGAATAATATCTTTACAATCATCCATAATAAATACACGTCGTACATATAATTTGATGTTGTTAACTTTCTTTTTAGATTCGAACATATCAAATGGAGCACGTTTGGGGACAAATAAGAGAGCTTTGAATTCAAGTTGACCTTCAACTGAGAAGTGTTTTACAGCCAAATGTTCTTCCCAATCATTAGATAATGATTTATAAAATGCTGCATATTCTTCTTTAGTAATTTCTTCTGGTTTACGTGTCCAAATAGGTTTTTGTTTATTTAATAATTCTAATTCTTGTTTGGTTATTTTCTTTTTCTTTTTCTTATCACCAGATGGTTTATCTTCATCATCTTCAACTTCTTCAACTTTAGCTTCGTCTT
>XATR890368|c4_g3_i10
TTCAGGCCCTCCTTCGTCACCGACACGAGCTTCTTGCCGTCAAACTCCTTGAGCTGCTGGACGGCGTACTCGTCGATCGGCTCGACCATGAACAGGACCTCGAGGCCGCGGCGCTTCAGGCCCTCGAGGAACGGGCTGTTCTCGACGGCCTTCCTCGACTCGCCCGTGATGTAGTAGATGTCCTTCTGGCCCTCCTTCATGCGCGTCACGTAGTCCTTGAACGACGTCGGCTCGTCGCCGCTCTTCGAGCTGTGGTAGCGCAGCAGCTCGGCGAGCTTCGAGCGGTTCTGCGTGTCCTCGTGGATGCCGAGCTTGAGGTTCTTGCCGAACGCCTCGTAGAACTTCTTGTAGTCGTCCTTGTTCTCGGCAATCTCGAAGAAGAGCTCGATCGTCTTCTTGACGATGTTCTTGCGGA
>DTR34011|c1_g5_i1
GAGGTTTGTGTGTACTGTGTTGTTGTAGTAGTTTCTCGCTCCCAAACAAACAGCGCGCACAGTTGTTGTTGTTGGTGGTGAAGTGTGGATGGGGATGGGGATGGGATCTCCGTGCCGTGCCAACCGCCTTAGTCGACATCCTCCATCTTGGCGGTCTCCTTGTCGGTCTCCTCCAGTGGTGGCATCTCCTCAGACGATGTGGATGATGAGGTGGACGTGGTGGGTGCGTCGTCGGTGATGGACAGTCCGAGCTTGATCATGCGGTGTATGCGAGACGAGAACGAAGAAGGATCCTCCAGCGAGAACCCAGAGGTCAGCAGCGCCGTGTCGAACAGCAGCCACACCAAGTCCTTCACGGTCTTGTCGCCTTTGTCCTTCTCGGCTTGCTTGCGCAGCTCTGCGATGATGGGGTGCTCCACGTTGAGCTCGAGCGACTTCTTGGATGTCATGTACGTGGACATGGAGGCGTCCCTCAGCGCCTGCGCCTTCATGATCCTCTCCATGTTCGCGCTCCATCCGTACTCTCCAGTGACCAAGATGCACGGCGAGGTGACCAAGCGAGGCGACACGAACACCTTCTCCACCTTGTCGCCCAAGATCTCCTTGATGATCTTGCACAGGTTCTCGTTGGACTGCTTGAGCTCCTCGAGCTTCTTCTTCTCCTCCTCGCTGTCCTCCAGTGTGAGTCCCTCCTTGGTGATAGACACGAGCTTCTTGCCATCGAAGTCCTTGAGCTGCTGGACTGCGTACTCGTCGATTGGCTCAGTCATGTAGAGCACCTCCAAGCCACGGCGCTTGAGACCCTCGAGGAATGGCGAGTTCTCCACGGCCTTCTTGGACTCTCCGGTGATGTAGTAGATGTCCTTCTGTCCCTCCTTCATTCTGGTTACGTAATCCTTGAGTGATGTTACTTCCTCTCCGGACTTTGTGCTGTGGTAACGGAGGAGCTCTGCAAGTTTTGCACGGTTCTGGGTATCCTCGTGGATTCCTAGCTTGATGTT
>XATR894575|c6_g6_i1
ATGTAGCTGGACATGCTAGAATCTCTCAAAGCTTGAGCCTTCATGATTCTTTCCATGTTGGCAGACCATCCGTATTCTCCAGTAACCAAGACGCAAGGAGAGTTGACAATTCTTTGTGAAACGACAACTTTCTCAACCTTGTCTCCCAAAACTTCCTTGACAATCTTGCACAAGTTCTCGAGTTGGGCCTTGAGTTCTTCGAATTTCTTCTTCTCGTCTTCGCTTTCGTCAAGCTTGAGTCCTTCCTTTGAAATGCAAACCATCTTCTTTCCGTCGAATTCCTTAAGTTGTTGCATGGCGTACTCATCAATTGGGTCAGTCATGAAGAGGACTTCGTATCCCTTCTTCTTAAGCTTTTCCAAGAAAGGAGAGTTCTCAACAGCCTTCTTGCTTTCTCCAGTGATGTAGAAGATGTCGCTTTGTCCTTCCTTCATTCTGGTAACGTAGTCCTTCAAGCTGGTAAGTTCTTCTCCAGACTTGGTGGAGTTGTATCTCAAGAATTCAGCGAGTTTGGATCTGTTTTGAGCATCTTCGTGGACTCCGAGCTTGAGGTTCTTTCCAAAGGCTTCGTAGAACTTCTTGAAGTCTTCTTTGTTTTCGGCGATTTCGGAGAAGAGTTCAATACACTTCTTGACCAAGTTCTTCTTGATGACCTTCAAGATCTTGTTTTGTTGGAGGGTTTCTCTGGAAATGTTCAATGGCAAATCTTCGGAATCAACAATTCCCTTCATGAAGTTCAACCATTCTGGAATAAGATCCTTGCAGTCGTCCATGATAAAGACTCTTCTGACGTAGAGCTTGATGTTGTTTTGCTTCTTTCTGGATTCAAAGAGGTCAAAAGGAGCTCTCTTTGGAGCAAAGAGGATAGCAGTGAATTCGAGTTGTCCTTCAACTGAAAAGTGCTTAACAGCAAGGTGTTCTTCCCAATCGTTGCTGAGTGATTTGTAGAAGTTGGCATATTCTTCCTTGGTGACATCCTTTGGGTTTCTGGTCCAAATTGGCTTGTTCTTGTTGAGGAGTTCCCATTCGTGAGTAATTTCCTTGATCTTCTTCTTCTTCTTGTCTTTCTTTTCTTCGTCGGTGACTTCCTCAACCTTTGGTTTGTCAGAGTCTTCTTCCTTTTCCTCTTCTTCATCATCAGAAACTTCCTTCTCAACTTCCTTGGTCTTCCACAAGTAGATTGGGTAGTTGATGAATTCGGAGTGTTTCTTGACAACATCCTTGATTCTCTTCTCCTCGAGGTAATCGAGCTGATCTTCCTTCAAGTACAAGACAATCTTGGTTCCTCTTGTGACTTTTTCTGAGGCAGGGTCTCTGGTAACAGTGAAGTCACCACCAGCAGAGGATTCCCAAGTGTATTGGTAATCATCGTTGTGCTTTGAGACGACTTTGACCTTGTCTGCAACAAGGTAGGCAGAATAGAAACCAACACCAAATTGTCCAATCATAGAGATATCTGCTCCAGATTGCAATGCTTCCATAAAGCTCTTGGTTCCAGAACGAGCAATGGTACCAAGGTTGTTTACCAAATCGGCTTTGGTCATACCGATACCAGTGTCAATGAGAGTTAAAGTCTTGTTTTCCTTGTCTGGAATAAGTTGAATCTTAAGTTCTGGTTCAGTGTCCAACACAGATTTGTCAGTCAAGCTCATGTAGCGGATTTTGTCGAGGGCATCGGAGGCGTTAGAAATCAACTCTCTCAAAAACACTTCCTTGTTGGAGTAGAAAGTATTAATGATAAGGGAAAGCAATTGGTTGATTTCGGCTTGGAAAGCAAAGGTTTCAACTTCAGCTTGTTCTGTGGCCATTCTTTGCAGTACTGGTTCCTTCTAGTTTCGATACAAAAAAAAATAAAAG
>XLTR958861|c0_g2_i5
GGAGGGAGTCCCCGTACGAGGTGCTCGGCGTGCCGCCGTCGGCCGCGCCCGCCGAGATCAAGCGCGCGTACCGTCGCCTGGCGCTCAAGTACCACCCGGACGTCAACAAGGAGGCGAATGCTCAGGAGAAGTTCCTGAGGATCAAGCACGCCTACAACACGCTGATGAATTCGGAGAGCCGGTCCAAGTACGCAAGCAGCAGCAGCAGCAGCCCTGATTCTTCGTGGAATCCCGGGAGCAGAAAATCAGCTGATACAGAAGAGCAATTCTACGGGTTTGGTGATTTCCTTAAAGATCTGCAAACAGAATTTCAGAACTGGGAAGCAGGCCTGAATTCTGACCAGAAACCCCAAAGCCTGTGGGAAGAACTGTCAGCAATCGGCGAGGAGTTTGTTGAGTTCCTGGAGAACGAACTGAATGTTGAAGACTCGACTACTGATGAAGACGATGGGAATGATCCATACACACAGTCTGGAGGGAGCGGCAGAAATTCTCAGCGTGACAATGCAAAAACAAATAGCGCCGATGATGGCATGTCTGACATAGAGTCTGTTCTTGAGCAGCTGAAGAAGGAGCTTGGGCTCAGCTAAACCACGCAGTGTAGGCATCTGTAGCCATTGCAGTCGCTACTAACTAGGTGTTCATATGAAGGTATTTCCTGAATTGGTGTTCTCGCTGATGGCGGTAATAGTTACTAGACATTGTAATTTAGCTGACAGAGCTCGCTGGTTCACTATCGAGCGTTTTGCAGAATGTATTGTTCCTGGTTTGTAGGATTTGCAGTTAACTTTGGAAAGACGAGTGGAAGTGGTTG
>XATR583378|c0_g1_i1
GAGACTGCGCCTGAGACTTTCACCTTCCAGGCCGAAATCAACCAGCTTCTGAGCTTGATCATCAACACTTTCTACAGCAACAAAGAGATCTTCCTTCGAGAGCTCATCTCCAACTCTAGCGATGCTCTTGACAAGATCCGCTATGAGTCGCTTACGAAGCCCGAAGAGTTGGACTCTGGCAAGGAGCTGTTCATCAAGATCACCCCGAACAAGGCCGACAAGACCCTG
>GTR255912|c0_g1_i1
GATGGTGGTGTCTTCGAGGTGTTGGCCACAAACGGCGACACGCATTTGGGCGGTGAGGACTTCGATCACCGACTCATGGAGCACTTCGCCAAACTCATCAAGTCCAAGTACAACGTCGATATCTCCAAGAATCTCCGCGCCCTCGCCAAACTCCGACGTGAAGTCGAGAAGGCCAAGCGTGCGCTCTCCACTCAACATCAAGTCAAGGTTGAAATCGAGGCGTTGTTTGACGGCCAGGATTTCAGCGAGACGCTCACACGCGCCAAGTTCGAGGAGCTCAACATCGATCTCTTCCGCAAGACACTCGATCCCCTCACCAAGGTGCTCAAGGATGCTGGCCTCAAGAAGACAGATGTGAATGAAATC
>XATR926072|c2_g1_i1
GCAGACGGCGTAGAGCTCGATCACTCTTCGTCATATCCTTCTTGTGCTTCTGCTTGAACTCCTTCGCGAAGTAATCGACCATACGGTTGTCGAAGTCTTCACCACCCAAATGAGTATCGCCTCCCGTCGCTTTGACCTCGAACACACCATCTTCGATGGTAAGAAGGGACACGTCAAATGTACCACCACCAAGATCGAAAATCAGAACGTTCATTTCACCCTTCTTCTTGTTATTCAATCCATAAGCGATGGCAGATGCAGTAGGTTCGTTGATAATACGTAGGACGTTCAGACCAGAAATGGCACCCGCATCCTTGGTAGCCTGACGCTGCGAGTCGTTGAAGTACGCAGGACAAGTGATAACAGCATTCTTAATCTTTTCACCGAGGTAAGCCTCCGCCGTCTCTTTCATCTTGACGAGAACCATAGCCGAAATTTCTTCGGGCATGAACTTCTTTGTCTCATTCATGTACTCCACTTCAATGAGCGGTTTTTCATTCGGACCCGCAAGGACTTTAAACGGCCAGTGCTTCATATCAGATTGAACCGTGGCTTCGGTGAAACGACGACCAATCAAACGTTTCGCATCGAACACCGTGTTCTTTGGATTCATAGCTGCCTGGTTCTTGGCGGCCTCACCAATCAAACGCTCACTCTCCGTGAATGCAACATATGAAGGCATCGTACGATTGCCCTGATCGTTGGCAATAATCTCCACCTGGTTGTTGCGCATGATACCAACGCATGAGTAGGTTGTGCCCAGATCAATGCCAATAGCTGGGCCTTTGGAAGTCTTTGCGTCGTCTTTAGACATCTTGAGTACTAAAACACTGC
>XLTR932143|c8_g2_i3
TTTTCAGTGGAACCAAAACAAACGACTGAAAAAAAGTCAAAAGATATCTTTAGAGAAACAGGTCGAGAGAAGTATGACTACTGAAGGAGTGGGTATCGGTATTGATTTGGGAACCACGTATTCCTGCGTGGGATGCTGGCAGAATGACCAGGTGGAAATCATTGCCAATGACCAGGGAAACAGAACCACACCATCATATGTGGCTTTCACTGATACAGAACGATTGATCGGTGATGCTGCTAAGAATCAGGTTTCCATGAACCCGTATAACACTGTGTTCGACGCTAAGAGGTTAATTGGAAGGAAGTTCAGCGATCCAGCTGTACAAAGCGATATCAAGCACTTTCCGTTCAAAGTTATCCCGGGCCCTGGTGACAAGCCAATGATTGTGGTGCAATACAAGGGCGAAGAGAAGCAGTTCGCTGCTGAGGAAATCAGTTCCATGGTTCTCATAAAGATGAAGAATATTGCAGAGCAGTACCTCGGAGGCACTGTTAAGAACGCAGTTATCACTGTTCCTGCTTACTTTAATGATTCCCAGCGACAAGCTACCAAGGATGCTGGTGTCATCTCTGGTCTCAACGTCCTCCGTATTATTAACGAACCTACCGCTGCTGCTATTGCCTATGGTCTTGATAAGAAATCATCTCAAGAAAAGAATGTTTTGATCTTTGATCTTGGTGGTGGTACTTTTGAT
>XATR247187|c1_g1_i1
ATGCGCTGGACTTCTTCCTCGGACAGACCGCTGGACGCCTGGATCTTGATCTTGTTTTCCTTGCCGGTCGCCTTGTCCTTGGCCGAAACGTGCAGGATGCCGTTGGCGTCGATGTCAAAGGTGACTTCGATCTGCGGCATACCACGCGGTGCCGGCGGGATGTCGGACAGGTTGAACTGGCCGAGGCTCTTGTTGCCGGAGGCGATCTCGCGCTCGCCCTGCAGGACGTGGATGGTCACCGCGCTCTGGTTGTCGTCGGCGGTCGAGAACACCTGGGCCGCGCGAGTCGGAATGGTGGTGTTCTTCGGGATCAGCTTGGTCATCACGCTGCCCAGGGTTTCGATGCCCAGCGACAGCGGGGTCACGTCGAGCAGCAGCACGTCCTTGACTTCGCCCTGCAGCACGCCACCCTGAATGGCAGCACCGACGGCAACGGCCTCATCCGGA
>XLTR881557|c0_g1_i1
GGTGTCACCAGCGGTGGCCTTGACCTCAAAGACACCGTCCTCGAGAGTGAGCAGAGAGACATCGAAGGTACCACCACCGAGATCGAAGATGAGCACGTTGCGCTCGCCCTTCATAGAGTCCTTATCTCCGAGACCATAGGCAATAGCGGCGGCGGTAGGCTCGTTGATAATGCGGAGAACGTTCAGGCCGGCAATGGTACCAGCATCCTTGGTGGCCTGGCGCTGAGAGTCGTTGAAGTAAGCGGGGACAGTGACGACGGCGTTCTTGACGGTC
>CTR10850|c0_g1_i1
GCAGGAAGCTCCTGGTGCTGGTGATCATGTGTGTCTTCGTTGCGGGGTTCGCGTGGTCTTGGGGACCTCTCACTTACCTGGTCCCAACAGAGATCTGCCCGCTGGAGATCAGGTCAGCAGGGCAGAGTGTTGTGATCGCGGTCATCTTCCTGGTAACATTCGTGATCGGGCAGACGTTCCTGGCCATGCTGTGCCACCTCAAGTTCGGCACCTTCTTCCTGTTCGGTGGGTGGGTCTGCGTGATGACGCTCTTTGTCACCAGGAAGAT
>GTR67350|c0_g1_i2
GCCGTAGACCCGCTTGCGGCCCATCCGGTCGCCGAGCCAGCCGAAGAAGAGCTGGCCGGAGAGCGTGCCGCAAAAGGCCACCCCGTTGACGGCGGCGGCGACGTTGGGCGGGAGGGAGCCCGGGTCCGGGGAGCCGTCGCGGTAGTAGTAGACGCGGCCGAGGAGCTTGGTGACGAGGGAGATGCAGAAGAGGTCGTAGGCGTCGGTGAAGAAGCCCATGCCGGCGATCACGATCGCTGTGAAGTGGTACCACTGCGTCTTGGCGGAGTCGAGTGCGCCGAGCACCTTGAGCTCCCGAGCCATGG
>GTR192914|c1_g1_i2
CAGCCATAGCGAGGGCCGAGGAGATCACAGACTGCGCCCATGACAAGCCTGGAGAAGATGGAACCCGACACTGACGCCACCCCGGCATTGCCAATATCAGCCTTGACGAGGTTGAGATTGTCGCGGATGATGGGCACCAAGGGCGCAGCGGCGAAGGTGGAGACGAAACAAGTGAAGAAGGATATCCATGAGAGGTGAAAGGTCCGCATGTGCGGGTTGGCGAAGGA
>XATR530624|c0_g2_i1
GCCACCAGATACCTCGCTCGGCACACTTACGAAAAGGAAGTCAATCCACCACCACAAGCCCATCCACCACCACCACCTCCTCCACTGTCAATGGAAGAGCCAGGTCGTAAACCAATCTCAAGGTCTTCTCGTGCTGGTCTTCAATTCCCAGTTGGGCGTATTCACCGTCTACTGAAGGAACGTGCCTCTGCACATGGGAGAGTTGGTGCAACAGCTGCTGTTTATACAGGGGCAATTCTCGAATATTTAACTGCAGAAGTTCTGGAGCTTGCAGGTAATGCATCAAAGGATTTAAGGGTGAAACGTATTACACCAAGGCACTTACAACTTGCAATTCGTGGAGATGAAGAGCTTGATACACTTATTAAGGCAACCATTGCAGGAGGAGGTGTAATTCCACATATTCACAAATCACTCAT
>XLTR578157|c0_g1_i1
TTTTTTGTTTTTTTGTTATGTACACAAGATTGGTTGAAAAACCAAAATGTCTGATAGCTTAAATAGCACCTCCTTTTTCTGTCTTGCTCATTTTCTTGATCAGCGACTTGTGGATGTGAGGGATCACACCACCACCAGCAATGGTTGCCTTGATCAGAGTGTCCAGTTCTTCGTCTCCTCGGATGGCAAGTTGAAGATGTCTTGGTGTGATTCTGCGCACCTTCAAATCCTTTGAGGCATTTCCTGCCAACTCCAGAACCTCAGCAGTCAAGTATTCCAAAATTGCAGCACAGTAAACAGCAGCAGTAGCACCAACTCTTCCATGAGCACTAACTCTGGTCTTCAAGAATCTGTGGATTCTTCCAACAGGGAATTGAAGTCCTGCTCTGTTTGAACGGGACACTGGCTTTCTCTTAGCGTTTCCTTTTTTATCAGACATCTTTTCGTTGTGTTTTGAAGTGAACAACGG
>GTR133863|c0_g1_i1
GATCCCTAAGCTACGTGCCAAACCTGTTCGCACTGCTAGTGGGATCGCTATCGTTGCAGTGATGTCGAAGCCACATCGATGTCCTCACATTGCAACAACTGGCAATGTTTGCGTGTATTGTCCAGGAGGACCCGACTCTGATTTCGAGTATTCGACGCAATCCTACACGGGCTACGAGCCAACGTCGATGCGTGCTATCCGCGCGCGCTACAACCCGTACCTTCAGGTGAAGCACCGCGTCGACCAGCTGCGGTCGTTGGGTCACGCTGTTGACAAAGTCGAACTCATCCTAATGGGCGGCACGTTCATGAGTCTCCCGGCAGACTACCGCGACTACTTTATTCGCTCGCTCCACGACGCGCTCTCAGGCGCTCACAGCGCAAACGTCGCGCAGGCCGTCAAGTACTCTGAGAGGAGTCGCACGAAGTGCATTGGCATCACCATTGAGACTCGGCCCGATTATTGTCAAAAGAAGCATATTAGCGAGATGCTTTCATATGGCTGCACTCGACTCGAAGTTGGAGTCCAGAGCGTTTACGAGGACGTT
>XATR856491|c0_g2_i1
AACGCTGCGCGCGACAACAAGCGTATGCGCATCATCCCGCGCCACATCCAGCTCGCCGTGCGCAACGACGAGGAGCTCAACAAGCTGCTCCACGACGTCACGATCAGCAACGGTGGTGTCCTGCCCAACATCCACTCTGTGCTCCTCACCAAGAGCAAGGGCGGAGAGGAGGGCGCGTCCCAGGAGCTCCCTTAAACGGGCAAGGGCGTGCTGTTCTAGCAGAGGAGTGTCAGTCTTCTCTTCAA
>GTR141951|c12_g7_i2
GCCGTGGGCGATGGTGACTCCGGCAAGCAGCTTCCCGAGCTCCTCGTCGTTCCTGACGGCCAGCAGCACGTGCCTCGGGATGATGCGGGACTTCTTGTTGTCCTTGGCGGCGTTCCCGGCGAGCTCCAGCACCTCGGCAGCTAGGTACTCGAGGACGGCGGCGAGGTAGACGGGGGCGCCGGTGCCGACGCGCTGCGCGTAGCGGCCCTTCTTGAGGTAGCGGCCGATGCGGCCGACGGGGAACTGGAGGCCGG
>SA-TR7016|c0_g1_i2
CGCAGCGCGTCGGCACCGGCGCCCCCGTCTACCTCGCCGCCGTCCTCGAGTACCTCGCCGCCGAGGTTCTGGAGCTGGCCGGCAACGCGGCGCGGGACAACAAGAAGTCCCGGATCATCCCGAGGCACCTGCTCCTCGCCATCCGCAACGACCAGGAGCTCGGGAGGCTGCTCGGCGGCGTCACCATCGCGCACGGCGGCGTCATCCCCAACATCAACCCTGTGCTCCTCCCCAAGAAGTCCG
>SL-TR25202|c1_g8_i1
GCCGCCATGCGCGATGGTGACGCCAGCCAACAGCTTCCCGAGCTCCTCGTCGTTCCTGACGGCGAGCAGCAGGTGGCGCGGGATGATGCGGCTCTTCTTGTTGTCCCTGGCGGCGTTCCCGGCGAGCTCGAGCAGCTCGGCGGCGAGGTATTCGAGGACGGCGGCGAGGTAGACGGGGGCGCCGGTGCCGACGCGCTGCGCGTAGCGGCCCTTCTTGAGGTACCGGCCGATGCGGCCGACGGGGAACTGGAGGCCGGCCTTGACGGAGCGCGTGACGGACTTCTTCCTGGGGCCGCCGGTCTTGCGCCCTGCCGCGCCCTTCTTGCCCTTGGC
>DTR191182|c0_g1_i1
TAGTTAACAACAAATCTCAACTTTAAAAAAATCATGTCAGACTCAGCTAAAAGACCACAAAAAAAGCCAGTTTCAGCATCATCTGCAGGAAAAAAACCAGTATCTAGATCACAAAGAGCTGGATTACAATTTCCAGTAGGACGTATCCATCGTTTCTTAAAAGACCGTGCACATGCTGGAGGACGTGTCGGAGCAACAGCTGCAGTATACTCAGCAGCTATTCTTGAATATTTAACAGCAGAAGTCTTAGAGTTAGCTGGAAATGCATCAAAGGATCTTAAGGTAAAGAGAATTACCCCAAGACACTTACAATTGGCAATTAGAGGAGACGAAGAATTAGATACACTTATTAAGGCAACAATTGCTGGAGGAGGAGTCATTCCACACATTCACAAATCATTAGTTAGAAAAGGAAAGAAAGAAGAAGGAGCACCTGGAGCACCTCAACAATAAATGACCCATTTATAATAGTTCAAAAAAA
>SL-TR25202|c1_g13_i3
CCGCCGAGCAACTTGGTGAGCTCCTCGTCGTTGCGCACGGCGAGCTGGATGTGGCGGGGCACGATGCGGGTCTTCTTGTTGTCCCTTGCGGCGTTGCCGGCGAGCTCCAGGACCTCGGCGGCGAGGTACTCGAGGACGGCGGAGAGGTAGACGGGGGCGCCGGCGCCGACGCGCTGGGCGTACTTGCCGATCTTGAGGTACCTGGCGATGCGGCCGACGGGGAACTGGAGGCCGGCCTTGACGGA
>XLTR769295|c0_g1_i1
TGGGAAAGGCAAGGGTGGTCGTGGAAAATCGAAGGGCAAACAAGTTTCTCGGAGCAGTCGCGCAGGATTGCAGTTTCCTGTTGGTCGTCTCTCTCGTTTCTTGAGAAAAGGCCGCTACGGCCAACGAGTTGGTGGCGGTGCGCCAGTCTATCTCGCCGCGGTTCTCGAGTACTTAGCTGCAGAAATTCTTGAATTGGCCGGAAATGCTTCAAGAGATAACAAACGACAACGTATTACTCCGCGTCACATTCAGCTAGCCATCCGAAATGATGAGGAATTGAACAAACTCTTATCAGGAGTGACCATCGCCTCGGGTGGTGTTTTGCCCAATATTCACTCGATTCTTCTACCAAAGAAGAAGCCAGGAGAAAAGGACGCTGAAACACCTGCGAAACCAAAGTCCAAATCCAAAAAGACAGCTCCAAAAGAGAA
>GTR128454|c0_g1_i1
AAGGCAGCTGGTGCCAAGCAGCAGTCGCGCTCGGCGCGTGCTGGTCTGCAGTTCCCTGTTGGTCGTGTGTCGCGCTTCTTGAAGAAGGGCCATTATGCGGCTCGCGTGGGTGGTGGTGCGCCGGTGTATCTGGCTGCTGTGTTGGAGTACCTGTCGGCCGAAATCTTGGAGCTGGCTGGCAACGCTGCGCGTGATAACAAGAAGCAGCGTATCGTTCCGCGCCACCTGCAGTTGGCTGTTCGCAATGATGAGGAGCTGAACAAGCTGCTGGGCAACGTGACGATCGCGTCTGGCGGTGTGCTGCCGAACATTCATGCGGTGCTTCTGCCGAAGAAGAAGGAAGGCAAGGAGGGTGTTGTGGCGAAGCCTGAGAAGAAGGAGAAGCCGAAGAAGGCAGCCAAGTCTCCCAAGGCGGCGAAGTCGCCGAAGAAGACCGAGGAGAA
>GTR79413|c0_g1_i1
AAAATGGCCGGAAAAGGAAAAGGTGGAATCGGTAAAGGAGGAAGAGGAAAGTCAAGCGGACAGAGACCAGTCTCCAGATCATCAAAGGCTGGACTTCAATTCCCAGTTGGTAGAATTGCAAGATTCATGAAATAAGGCAGATACGCTGAAAGAGTCGGAGCTGGTGCCCCAGTTTACCTCGCTGCAGTCCTCGAATACTTGGCTGCTGAAGTTCTTGAACTCGCTGGAAACGCTGCCAAGGACAACAAGAAGACTAGAATTGTGCCAAGACACATCCAACTCGCCATCAGAAACGACGAAGAACTCAACAAGTTGATGGCCAACACAACCATTGCTAGCGGTGGTGTTCTCCCCAACATTCATGTTTTCCTCCTCCCCAGAAAGGGCAAGGGTGAAAAGGGTGAGGCCCAAG
>SA-TR7016|c0_g1_i1
CCCTCCTCCGTTTCTTACTCTCTGATCCCATTCCGACGGCCGAGCTGACGGCGCTGAATTTCCTTCCCGTTGCAGGTTCTGGAGCTGGCCGGCAACGCGGCGCGGGACAACAAGAAGTCCCGGATCATCCCGAGGCACCTGCTCCTCGCCATCCGCAACGACCAGGAGCTCGGGAGGCTGCTCGGCGGCGTCACCATCGCGCACGGCGGCGTCATCCCCAACATCAACCCTGTGCTCCTCCCCAAGAAGTCCG
>XATR584031|c0_g1_i1
GTGGTCGTGGAAAATCAAAGGGCAAAGCAGTTTCTCGAAGCAGTCGTGCCGGCTTGCAGTTCCCTGTTGGTCGTCTCTCGCGATTCTTGAGGAAGGGCCGTTATGGACAACGAGTTGGTGGCGGTGCGCCAGTCTATCTCGCCGCGGTTCTCGAGTACTTAGCTGCAGAAATTCTTGAATTGGCTGGTAACGCTTCACGAGATAACAAACGACAACGGATTACTCCGCGTCACATCCAGCTGGCCATTCGGAATGACGAGGAATTGAACAAGCTCTTATCAGGAGTGACCATCGCCTCGGGTGGTGTTTTGCCCAATATTCACTCGATTCTTCTACCAAAGAAGAAGCCAGGAGAAAAGGACGCTGAA
>XATR916952|c7_g7_i1
AAGATCTACATCTTCAAGGTGCTGAAGCAGGTGCACCCGGATGTGGGCATCAGCCGCCGCGCCATGGGCATCATGAACTCGTTCACGTCGGACATCTTCGACCGCCTCACGAACGAGGCGCTGCGCCTCTCGCGCTACGCGGGCAGGGCGACGCTCTCATCGCGCGAGATCCAGACGGCCGTGCGCCTGCTCCTCCCCGGAGAGCTCGCCAAGCACGCCGTGTCGGAGGGCACCAAGG
>XATR125137|c0_g1_i1
GATACGACGAGCCAACTGGATATCCTTGGGCATGATGGTCACGCGCTTGGCGTGGATGGCACAAAGGTTAGTATCCTCGAAGAGGGAGACCAAGTAGGCCTCGGCAGCTTCTTGTAGCGCCAGGATTGCTGTGCTTTGGAAGCGAAGATCTGCCTTGAAGTCTTGGGCGATTTCTCGCACCAAGCGCTGGAACGGAAGCTTGCGGAGGAGGAGGTCCGTTGACTTTTGATATTTGCGAATTTCTCGGAGAGCCACAGTGCCAGGACGGTAGCGGTGAGGCTTTTTGACGCCACCCGTAGTCGGAGCCGACTTACGAGCAGCCTTTGTTGCAAGCTGCTTACGCGGGGCTTTGCCACCAGTGCTCTTTCGAGCTGTTTGTTTAGTGCGAGCCATTTCTGAATCGATTGAAAGATGAGAAAGAAATGAACGCTTGAAAGAAAAAAATGAATTGACAC
>ATR12747|c1_g21_i1
GCGCCATGGCCCGTACCAAGCAGACCGCCCGCAAGTCCACCGGAGGCAAGGCCCCCAGGAAGCAGCTCGCAACCAAGGCTGCGAGGAAGTCCGCCCCGACCACCGGCGGAGTGAAGAAGCCCCACCGCTACAGGCCCGGAACCGTCGCGCTCCGCGAGATCCGCAAGTACCAGAAGAGCACCGAGCTTCTCATCCGCAAGCTCCCCTTCCAGCGCCTCGTGAGGGAGATCGCGCAGGACTTCAA
>XLTR940945|c0_g1_i1
TTTGTAAATTTTAAGCACGTTCTCCTCGAATTCTTCGAGCCAACTGAATGTCCTTGGGCATAATGGTCACTCTCTTGGCATGGATAGCGCACAAGTTGGAATCTTCAAACAATCCGACCAAATAAGCTTCACTGGCTTCTTGTAGTGCAGCAATAGCACTGGATTGAAAACGCAAGTCGGTCTTGTAGTCTTGAGCGATTTCACGAACAAGTCGTTGAAAGGGGAGCTTTCGAATCAAGAGTTCGGTACTCTTTTGGTATCTTCTGATTTCTCGAAGGGCAACTGTTCCAGGGCGAAAGCGGTGAGGCTTCTTGACTCCACCACCAGTTACCGCGGATTTCCTTGCAGCTTTAGAGGCCACATGCTTTCGAGGAGCTTTTCCTCCAGTAGATTTACGAGCGGTTTGTTTGGTTCGTGCCATTGGAGACAAATAAAAGTGTTGGAAGAGGGACTTATTCTTTGTAGGAAGAAGGAGAAAATGA
>XLTR952955|c1_g1_i1
CTCTCGCCCCTGATGCGGCGCGCGAGCTGGATGTCCTTGGGCATGATGGTGACGCGCTTGGCGTGGATGGCGCAGAGGTTGGTGTCCTCGAAGAGGCCCACGAGGTAGGCCTCGGCTGCCTCCTGCAGCGCGGACACGGCGGAGCTCTGGAAGCGGAGGTCGGTCTTGAAGTCCTGCGCGATCTCCCGCACGAGGCGCTGGAAGGGCAGCTTGCGGATGAGCAGCTCCGTGCTCTTCTGGTACTTGCGGATCTCACGAAGAGCAACAGTTCCAGGGCGGTAGCGGTGAGGCTTCTTCACTCCTCCAGTAGTGGGAGCAGACTTACGGGCAGCCTTGGTGGCAAGCTGCTTCCTTGGAGCCTTTCCTCCAGTGGACTTACGAGCAGTCTGCTTAGTACGAGCCATGAGGAAAAACTTTGGTTACCTCGCGCGATTCCGAAATCCCAAATCCGCCGAGAGAGGGGAGGTTGCGGCTTCCGGTGGGCTCGGAAAGCGG
>XATR945545|c5_g3_i3
AAACGGAGGTCCGTCTTGAAGTCCTGGGCGACCTCACGGACGAGGCGCTGGAAGGGCAGCTTGCGGATCAGCAGCTCCGTGCTCTTCTGGTACTTGCGGATCTCGCGGAGCGCGACGGTTCCGGGCCTGTAGCGGTGGGGCTTCTTGACGCCGCCGGTGGTCGGGGCCGACTTCCTGGCGGCCTTGGTGGCGAGCTGCTTCCTGGGGGCCTTGCCTCCGGTGGACTTGCGGGCGGTCTGCTTGGTACGGGC
>DTR160962|c0_g1_i1
AACATGGCAAGAACTAAGCAGACTGCTCGTAAATCCACGGGAGGCAAGGCGCCGAGGAAGGTTGCCAGCAAATCGGCCAAGAAGTCATCGGTCGGAGCCGGAGGTGTCAAGAAGCCTCACAGGTTCAGGCCCGGTACCGTGGCGCTGCGTGAAATTCGTCGGTATCAGAAGAGCACGGAACTCCTTCTGAGGAAACTGCCCTTCCAGAGGCTGGTTCGCGAGATTGCACAGGACTACAAGACCGACCTCAGGTTCCAGAGCGCGGCCGTTGCTGCTCTTCAGGAGGCTGCCGAGGCGTATTTGGTCGGCCTGTTCGAGGACACCAACCTGTGCGCGATTCACGCCAAGCGCGTCACCATCATGCCCAAGGACATCCAGCTGG
>XATR887424|c0_g1_i1
ACCCTTAAAAAAAATAGAAAATTTAACAAATGGCAAGAACTAAACAAACTGCAAGAAAATCAACTGGAGGTAAAGCTCCAAGAAAATCTGTTGCAACAAAAGCAGCAAAGAAATCATCAAGAGTAGGAGGTGTAAAAAAACCACATAGATTTCGTCCAGGTACTGTTGCATTGAGAGAAATTAGAAGATACCAAAAATCTACTGAATTATTGATCAGAAAACTTCCTTTTCAAAGATTAGTAAGAGAAATT
>SA-TR72583|c3_g5_i19
AGCGCGGAGACGGCGGAGCTCTGGAACCGGAGGTCGGTCTTGAAGTCCTGGGCGATCTCCCTCACGAGGCGCTGGAAGGGGAGCTTGCGGATCAGCAGCTCCGTGCTCTTCTGGTACTTGCGGATCTCCCGCAGCGCCACGGTGCCCGGGCGGAACCTGTGCGGCTTCTTCACGCCGCCGGTTGCGGGGGCCGACTTGCGCGCCGCCTTGGTCGCCAGCTGCTTGCGGGGCGCCTTGCCGCCGGTGGACTTGCGCGCCGTCTGCTTCGTGCGGGCCATCGGAGGTCGCCGGAGGGACTGGAGGTTTCGAGGCTGGATTGGCGCTGTG
>DTR32488|c0_g1_i1
GCTAGAACCAAACAAACCGCACGTAAATCAACTGGAGGAAAAGCGCCAAGAAAGCACGTAGCTTCTAAAGCTGCTCGTAAATCTGCTGTACAAACTGGAGGCGGTGGTGTGAAAAAACCACATAGATTTAGACCTGGAACTGTTGCTTTGAGAGAAATTAGAAAATTCCAAAAGAGTACTGAATTGTTGATTCGAAAGCTTCCGTTTCAAAGATTGGTGAGAGAAATAGCTCAGGACTACAAGACTGATTTAAGATTCCAAAGCTCTGCCATTGCTGCTCTACAAGAAGCTTCAGAAGCGTACTTGGTCGGTCTTTTCGAGGACAGCAACTTATGCGCCATTCACGCCAAAAGAGTTACTATTATGCCTAAGGATATTCAATTGGCAAGAAGAATTAGAGGAGAGCGTGCTTAAAATGAAAAAACCCTTGT
>XLTR929687|c0_g3_i1
AGCCACCGAAGCCGTAAAGAGTGCGACCTTGGCGCTTCAACGCGTAGACAACATCCATTGCGGTGACAGTCTTGCGCTTGGCGTGCTCAGTATAAGTGACTGCATCGCGGACAACTTTCTCCAAGAATGTCTTCAACACGGTGCGGGTCTCGTCATAGATCAAGCCGCTGATGCGCTTAACTCCACCTCGACGGGCCAAACGACGAATAGCAGGCTTAGTGACGCCCTGGATGGTCTCCTTGAA
>GTR110855|c0_g1_i1
TGTTGTTGTTGTTGTTGTTGAAATAATCCAAAAGAGGGATTATCCACCAAAACCATAAAGAGTTCTTCCTTGTCTCTTCAAAGCATACACAACATCCATTGCAGTTACTGTCTTCCTTCTGGCATGTTCCGTATAAGTTACCGCATCTCGCACAACATTTTCTAAGAAAATCTTAAGCACCGTTCTGGTTTCCTCATAAATCAAACCACTTATACGTTTTACACCGCCTCTTCTAGCCAGACGTCTAATAGCGGGTTTGGTAATACCAGAAATATTGTCTTTCAATATCTTTCTATGTCTCTTAGCTCCAGTCTTTCCTAGACCACTCTTTCCTTTTCCTCCTTTGCCTCTTCCTGGTGCCATGTG
>GTR92674|c0_g1_i1
CGGCAAGGGAGGCAAGGCCCTGTCTCTGGGAGGCAAGGGAGGGAAGGGCGCCAAGAGGCACCACAAGGTACTGAGGGACAACATCCAGGGCATCACCAAGCCTGCGATCCGTCGTCTGGCACGCCGTGGAGGAGTGAAGCGTATCAGCGGGCTCATCTACGAGGAGACGCGCGGTGTCCTCAAGGTGTTCCTCGAGAACGTGATCCGCGACAGCGTCACGTACACGGAGCACGCCCGCCGGAAGACGGTCACGGCCATGGACGTGGTCTACGCTCTCAAGCGCCAGGGACGCACGCTCTACGGGTTCGGAGGCTAAGG
>XATR589898|c0_g2_i1
AACACATCTTTACCCTCCGAAACCGTACAATGTTCTGCCTGCCCTCTTGAGCGCGTAGACGACGTCCATTGCAGTCACGGTTTTCCTTCTGGCGTGCTCGGTGTACGTCACAGAGTCCCTGATGACGCCTTCCAAGAAGGACTTGAGGACAGAGCGTGTCTCCTCGTAGATGGTGCCAGCGATACGCTTCACACCGCCTCTTCTTGCCAAGCGGCGGATGGCGGGCTTAGTGATGCCCTGGATATTGTCGCGCAGAACCTTGCGATGTCTCTTCGCGCCGCCCTTGCCTCCCTTGCCTCCCAGTGAGAGTCCCTTGCCTCCTT
>XATR927146|c0_g1_i2
GTAACTGTTTTTCTTCTACTATGTTCTGTATATGTAACTGCATCTCTAATAACATTTTCTAAGAATGTTTTTAAAACAGTTCTTGTTTCATCATAAATTAAACCTGAAATTCTTTTTACTCCTCCTCTTCTTGCTAATCTTCTAATTGCTGGTTTTGTTATACCATGAATATTATCTCTAAAAACTTTTTTATGATGTCTTTTTGCTCCTTTACCTAATCCTTTTCCACC
>XATR945545|c5_g7_i3
TAACAAACTTCCTTTTATCCGTGTGGTTTGAAAAAACTCTGAGTCTAGGCACGCTCGCCGCGAATTCTGCGTGCGAGTTGCATATCCTTGGGGTACAACGTAATACGCTTAGCGTGAATGGCGCAAAGGTTGCAATCCTCAAAGAGGCCCACGATGTACGCTTCCGCGGCCTCTTGCAACGCGGTCACCGCTGCTGCTTGGAACCGCAAGTCGGTCTTGTAGTCTTGTGCGATCTCGCACACGAGGCGCTTGAAGCACATCTTGCGTATGAGAAGCTCCGTGCTCTTCTGGAACCTGCGTATTTCCCTCAAGGCAACGGTTCCTGGGCGATAACGGTGAGGCTTCTTGATGCCACCAACAAGTGGTGCGGCCCTGCGAGCAGCCTTCGATGCAATCTGTTTCCTCGGTGCTTTTCCACCTGTCGACTTGCGAGCTGTCTGCTTGGTTCTGGCCATTTTTGGTTGATACTCGTGTTGCCTGATGGCTGTTCTGTTTATGAGTTGTGAAGGCTGAGTCTATGTTGACGACAATGAGGCGGTGTTCTTTCGTCCAG
>XLTR945343|c0_g1_i1
ACAATCTGGAAATCACCAGATTTTCGTTCGTTTGTATGAAAGGTGTTTATGCTCTTTCTCCTCTGATTCTTCTTGCCAATTGAAGGTCCTTTGGCATGATAGTGACTCTCTTAGCATGGATTGCGCACAAGTTAGCATCTTCGAAGAGTCCAACTAAATAAGCTTCAGCAGCTTCTTGCAAAGCAGCAATAGCAGAGCTTTGGAATCTCAAATCGGTCTTGTAATCTTGAGCAATTTCACGAACTAATCTCTGGA
>Lisotig07905
ttttgtttcagctccgacttcaatgcaggaaaagtgttctgggatcacttccttgttGgTACCAGCCTTGGGCTCCAAAGAAATATAACTGTTCAAAATGGTATAACAGTgACGTATAGTATTtCTTCAACaTAAAAGAaGCATTGGTCGCAGTAGCAGGGAAAaTAAaCGACCCAGTTACTTCTCTCCATCtGTTTTCTGCCTTCACCTTATCAATGCCACCTCGTGAGGTGACTTCCTTAAATAGCTGATGAAGATCCAGGTCCTTTCCACCAaTAATTGGCACCTTGAGCTTTGTGCCCATATGCGCGTGCAGCTTCTCGAGCGCCGCTCTGAAGAGCGCGGTGTCCTCCACCACGCCTTTGTGCTCCGCCATCCGCGCCGGATACGCCACGAATTCCcATTCTCcGCCCCcTGCCGCCGCCGCCGCGGACTCCTCGGCTTTATCCTTCCCcTTCCCTGCCGCAGCAACAGTATCCGCCGCGGCGCTCATATCCCcT
>CTR46048|c0_g1_i1
GGTGCGGAGCGTTGTCGGAAGGCTCGCCGTCCAAGCGGCCGACAGGGGTTTGAGGGTTTATCTGCAGGATGAACATGGAACGTCAATAGACGCGCTTGACTACATGATCTCAAGGGGTGTTAAAAGGTCTGCCCGTGACGTCAAATCTGATGCGTATGCTGCTGTGATGATTTTAGAGAGATATTTTTCGTCATCCGGTCAAGGGGCTCAGATTGTTCTTCCGAGGCAGCAGGAACTACAGGACAAGTTAATACTAAAATTAAGGAAAGATGCTGAATTTTAGGAAGGCATGTCTACTTTTTCCAACGTAACCAGT
>ATR33708|c0_g1_i1
GCGTGGCACGGTTCTCGTCGACGATCGGCTTGCCGGATGGTGCGACGCGCTCGCAGGAAGGACACATGGTGAGCGTCGTTGGCGGCGGCGCGCGCATGTAGAGGTGCGGCGGCGGCGGGGCGAGCAGCTTGAGTGCGCGAAGCTCCTGCACCTCCCGCTGAAGCCGGCGGTTCTCCTCCGTGAGCGTCTCGCAGCAGCGCTTCAGGGACTCGCAGTCCACCTCCGTCTGCTTCAGCTTCGTTCTCGCGCGCCGGTTCTGGAACCACACCTCCACCTGCCGTGGCCGCAGCCCCAG
>ETR71497|c0_g1_i1
GTTCGTCGGACGGCTTCCAGTGGCGCTTCCTCTGGTTGATGAACCAGTTGTTGATCTGCTTCAGGTCAAGGCCAGTCGACTCGGCCAGCATCACCTTCTGGCTCTCCGAGGGGTAAGGCCATTTGTAGTGCATCTCCCACCAGCTGAGGAGCTGCTGGCGAGCATCCTTGGGAAGCTTCCCTTTCTTCTTCTTCTTTGACAGTTCTTGCTTGAGGGAGCTCAGATACCCACTGTACTTCTTCAGGAGATGGTGCTTGAGCTCCTGGTCCACGCCATGGGCATCAATCTCAGGAAGCTCTGTCTCTCCTGCGCTACCTTCTTGATCTTCCTCGGAAGAGCCCGATGAGCGGAAATTGATAAGCGATCTGCCGGAGATGGAGAGGGAATTGAGCTGCGTCTCCACCCTCCTCAGGAACTCCATCGCCTCCTGCAGCGGCCGGGTCAGCTCCTCCCGGTACTTCACCAGCATCTCGTGGTAGGCCTCCATGAACTGATCTAGCTCCGGCTCCGTGGCGGCACCAAGGCTGCCGAGTGCCGTGCGCTGCCGCAGCTCCAGGTCCTGCGCCACCGCCGTCAGCCTGGCCAACACCTCCGGCGGCGCCCCCACCTTTTGGCAGTCGAGGTAGGCGGCGAGGAGGGAGGAGTAGTGGGGGTGGGAGATGATCTTGGTTTTGATGGCCTCCACGTCGGCGGCGAAGGACGACGATGACGGCTCCTTGGCCGCCTTGGCGCACGCCTCCAGGAGGCTGCCGTTGGCCAGCTGCAGCACGGGGTTGCCGCCGCCGTGGTTCCCACCGGACGGCGCTGTGTTGAGGGAGAGCGGGCTGTGCGCAAGATAGCCGCCAGACTGCTGCTGCTGCTGCTGCTGCTGCGGAGGTGGCGGTGCGAC
>XLTR941044|c4_g1_i4
AGCCTCCCGTCGTCTCCCTCTTCCCGCACCTGGTAGAACGTTCGAGAACCCCTCTCCCCACTATATATGCGCCCCCCCTAGCCCTCCTCGCCTCCCGCATCTCGAGAACCCGCTCTAAAACCCTAACCCTAGCCACCGTCTCCTCCCCCAACCCCCCTTCCCTCGTCGAGCACGCGCGCGTGTTCCAGGAGCTCCGGCGCCATGGCCACGGAGACCGAGACCTTCGCCTTCCAGGCGGAGATCAACCAGCTGCTCTCGCTCATCATCAACACCTTCTACTCCAACAAGGAGATCTTCCTCCGCGAGCTCATCTCCAACTCCTCCGATGCGTTGGACAAGATCAGGTTCGAGAGCCTCACGGACAAGAGCAAGCTCGATGCGCAGCCAGAGCTCTTCATCCACATCGTGCCCGACAAGGCCAACAACACGCTCTCCATCATCGACAGCGGCATTGGCATGACCAAGTCGGACCTCGTCAACAACCTCGGCACCATCGCCAGGTCCGGTACCAAGGAGTTCATGGAGGCGCTCGCCGCCGGCGCCGATGTGTCCATGATTGGGCAGTTCGGTGTGGGTTTCTACTCCGCCTACCTCGTGGCCGAGAGGGTCGTCGTCACCACCAAGCACAACGACGACGAGCAGTACATCTGGGAGTCCCAGGCCGGCGGGTCCTTCACCGTGGCCCGTGACACCACCGGGGAGCAGCTCGGAAGGGGTACCAAGATGGTCCTCTACCTCAAGGACGACCAGATGGAGTACCTTGAGGAGCGCCGCATCAAGGATCTGATCAAGAAGCATTCTGAGTTTATCAGTTACCCCATCTCCCTGTGGACTGAGAAGACAACAGAGAAGGAAATCTCGGATGATGAGGATGAAGAGGAGAAGAAGGATACTGAGGAGGGCAAGGTTGAGGATGTTGACGAGGAGAAGGAGGAGAAGGAAAAGAAGAAGAAGAAGATCAAGGAAGTGTCTCATGAGTGGGCCTTGGTCAACAAGCAGAAGCCTATCTG
>XLTR544123|c0_g1_i1
CTACTCAGCATCAGGCACGCTTGGAAATTGAATCCATTATGGACGGTGTTGACTTAAGTGAAACTTTGACTAGAGCTAGGTTTGAAGAGTTAAATATGGATTTGTTCAAGAAAACTCTCGAGCCCGTGACCAAGGTTCTTCAAGACGGTGGGCTCAAGAAGAGCGAGATTGACGAAGTAGTTCTAGTTGGAGGATCAACACGTATTCCCAAAGTTCAGCAGTTAATAAAAGACTACTTCAATGGTAAG
>BTR21092|c0_g1_i1
GAAGTCGTGCTTCCCCGGGGCGTCGCTGACGTAGACGGGCCCGCCGCTGATGGCGCGCGCCGAGCCGTGGTAGTCGCCGGCGGGGTGCAGGGAGTGGAACATGTCCCAGTCCGGGAGCATGAACTCGCCGAGGAAGACGCTGTTGTACGCCACCGCCGCGATGTGGATCGTGTGCGACACCGCCTCCCTCGGGAAGAAATCGTCCGAGGCTCGCACCACCGCCGTCTGCTTCGAGCAGTAGAGGGCGTCGGTGTTGTGGCTCATGCACGCGATGATGCCGTTGTCCGAGAAGTTCTTGGCGACGGAAGCGTCGAGCGCGCGGTGGTACTCCCTGGTGAGCTGCACG
>SA-TR16275|c0_g1_i1
TTTTCATATAGCAATCCCTGATCAAAGAGAGAACAATATCCATTTCAAAACATTTCTAACGGATTCCTTGGTTCGGACCGACGAAGTAATGGCACTCGATTATTATCAACCTGACTGCAATCTTTTTCTGTCGGTAAGGATTGCACCAGAGCACCTTCTACTTCTAATAGGCCATGAACTATAGATAGAGAAGAATCATTCTGAGCGAGTACATAAGAAGCGATCCACTTTTTTTCATCGGTTCCAGGGGAA
>GTR115508|c13_g1_i1
ACTTGAGAAATGGCTGACGAGGATGTTCAACCTATCGTGTGCGACAATGGCACCGGAATGGTCAAGGCGGGGTTTGCCGGTGACGATGCACCTAGGGCTGTCTTTCCTAGCATCGTGGGAAGACCACGCCATACTGGTGTCATGGTTGGTATGGGCCAAAAGGATGCCTATGTGGGCGATGAAGCTCAAGCAAAAAGAGGAATCCTGACATTGAAGTACCCCATTGAACATGGCATTGTTAACAACTGGGATGACATGGAGAAAATATGGCATCACACCTTCTACAACGAGCTCCGTGTCGCCCCGGAGGAGCACCCCGTCCTCCTCACCGAGGCGCCGCTCAACCCCAAGGC
>XATR572842|c0_g1_i1
TAGGTGCAAGCATAGGCTTGACAGGGAGCTTTCCAGTCTTTCCAACCAGTGACTTGTGAATATGGGGTATGACACCTCCACCTGCAATGGTTCCTTTAATGAGAGAGTCAAGCTCCTCGTCTCCACGGATAGCAAGCTGCAAGTGGCGGGGGGTAATACGCTTCAGTTTAAGATCCTTAGATGCATTGCCAGCTAGCTCTAGCACCTCTGCTGTGAGATATTCAAGGATGGCGGCTGTGTACACGGCAGCGGTTGCACCGA
>SA-TR20088|c0_g1_i1
GGCGCCGACGAGGCTCGTCAAGGAGGACGGCACCGAGTGGAAGTGGTCGTGCTTCAGGCCGTGGGACGCGTACGAGGCGGACGTGTCCATCGATCTGACCAAGCACCACCAGCCGGCGACGCTGGGGGACAAGGTGGCCAGGTGGACGGTCAAGGCGATGCGTTGGCCGACCGACATCTTCTTCCAGAGGAGGTACGGCTGCCGGGCGATGATGCTGGAGACGGTGGCCGCGGTCCCCGG
>SL-TR36687|c0_g3_i3
GGCGCCCCCGTCTACCTCGCCGCCGTCCTCGAGTACCTCGCCGCCGAGGTTCTGGAGCTCGCCGGGAACGCCGCCAAGGACAACAAGAAGGCGCGCATCATCCCGAGGCACGTCCTGCTCGCCATCAGGAACGACGAGGAGCTCGGGAAGCTGCTCGCCGGCGTCACCATCGCCCACGGCGGCGTGCTGCCCAACATCAACGCCGTCCTCCTCCCCAAGAAGTCTGCTGCCACCGCCGAG
>DTR42061|c1_g1_i1
AGCTCGTGCTAGAAGACACTTTAGCAAGAGAGGTTTGAGAAGAAAGCATCTTTCCCTCCTCAAGAAACTCAGAAATGCTAAAAGAGCAACTCCTCAAGGTGAGAAGCCTGAGGTTGTTAAAACTCATTTGAGAAACATGGTTGTGGTCCCTGAGATGATTGGTAGTGTTGTTGGTGTATATAATGGAAAGACATTCAATAGTGTCGAAATTAAGCCTGAAATGATTGGCCATTACTTAGCAGAGTTCTCCATCTCTTACAAACCTGTGAAACACGGAAGACCCGGTATTGGAGCTACTCACTCATCTCGTTTCATCCCTCTGAAGTAA
>GTR211242|c5_g10_i1
GCGTAGACGACGTCCATGGCGGTGACGGTCTTGCGGCGGGCGTGCTCGGTGTAGGTGACGGCGTCGCGGATGACGTTCTCGAGGAAGATCTTGAGCACGCCGCGGGTCTCCTCGTAAATGAGCCCGGAGATGCGCTTCACGCCGCCACGGCGAGCGAGGCGCCGGATGGCCGGCTTGGTGATGCCCTGGATGTTGTCGCGGAGCACCTTCCTGTGGCGCTTCGCGCCGCCCTT
>XLTR879102|c5_g1_i2
[truncated: 29,401,123 more chars]
