# Supplementary material for: Microbiome and ecotypic adaption of Holcus lanatus (L.) to extremes of its soil pH range, investigated through transcriptome sequencing
Source: Microbiome. 2018 Mar 20;6:48. doi: 10.1186/s40168-018-0434-3 (PMC5859661; doi:10.1186/s40168-018-0434-3)
Supplement: Supplementary file 11 — Selected fungal annotated transcript results, including those discussed in the text. The table contains the following information for selected microbial assigned transcripts that are expressed in Holcus lanatus roots, many of which discussed in the text: 1) Transcript ID; 2) Best BLAST match (taxonomic division, genus and gene description); 3) KOG annotations (KOG ID, KOG group, KOG class, KOG definition); 4) possible role; 5) relevant reference (citations for relevant references are contained in Additional file 7); 6) two columns to indicate whether the transcript was significantly upregulated in acid or limestone soil, acid or limestone ecotype; 7) The full DESeq2 result for each root pairwise comparison: these columns contain the log2foldchange and adjusted P value (FDR) for root pairwise comparisons. Pairwise comparisons are coded as follows: soil (A = acid bog soil, L = limestone quarry soil), plant ecotype (a = acid bog plant ecotype, l = limestone quarry plant ecotype): Root Aa-v-La = Acid bog soil acid ecotype versus Limestone soil acid ecotype, Root Al-v-Ll = Acid bog soil limestone ecotype versus Limestone soil limestone ecotype, Root Aa-v-Al = Acid bog soil acid ecotype versus Acid bog soil limestone ecotype, Root La-v-Ll = Limestone soil acid ecotype versus Limestone soil limestone ecotype. (XLSX 35 kb) [file 40168_2018_434_MOESM11_ESM.xlsx]

## Sheet: AdditionalFile11
Additional file 11: Selected fungal annotated transcript results, including those discussed in the text.
Trancript ID	Best Blast annotation			KOG annotation				Possible role	Reference	Siignificantly Expressed in roots in acid and/or lime soil	DESeq2 Result
											Significantly upregulated in plant ecotype?	AavLa		AlvLl		AavAl		LavLl
Trancript_ID	Division	Genus	Gene	ID	Group	Classification	Definition					log2FC	FDR	log2FC	FDR	log2FC	FDR	log2FC	FDR
XATR870373|c0_g1_i1	Ascomycota	Phialocephala	arginase	KOG2965	METABOLISM	Amino acid transport and metabolism	Arginase	Amino acid breakdown	S49	Acid	Acid ecotype in Acid soil	4.37851	<0.001	2.70503	<0.001	1.71071	<0.01	0.0372237	N.S.
XATR942273|c0_g1_i1	Ascomycota	Phialocephala	N-terminal nucleophile aminohydrolase	KOG1592	METABOLISM	Amino acid transport and metabolism	Asparaginase	Amino acid breakdown	S51	Acid	N.S.	3.27153	<0.001	2.64355	<0.001	0.663475	N.S.	0.0354974	N.S.
XATR936828|c0_g2_i3	Ascomycota	Phialocephala	FAD dependent oxidoreductase	KOG3923	METABOLISM	Amino acid transport and metabolism	D-aspartate oxidase	Amino acid breakdown	S50	Acid	N.S.	2.88705	<0.001	2.31584	<0.001	0.607479	N.S.	0.0362623	N.S.
XATR883319|c0_g2_i1	Ascomycota	Phialocephala	putative D-amino acid oxidase	KOG3923	METABOLISM	Amino acid transport and metabolism	D-aspartate oxidase	Amino acid breakdown	S50	Acid	N.S.	1.86376	<0.001	1.60593	<0.05	0.293024	N.S.	0.0351943	N.S.
XATR570747|c0_g1_i1	Ascomycota	Phialocephala	hypothetical protein LY89DRAFT_723115	KOG2248	INFORMATION STORAGE AND PROCESSING	Replication, recombination and repair	3'-5' exonuclease	DNA replication, recombination and repair	S58	Acid	N.S.	2.348	<0.001	1.95431	<0.001	0.427307	N.S.	0.0336175	N.S.
XATR570749|c0_g1_i1	Ascomycota	Phialocephala	DNA ligase-like protein I	KOG0967	INFORMATION STORAGE AND PROCESSING	Replication, recombination and repair	ATP-dependent DNA ligase I	DNA replication, recombination and repair	S54	Acid	N.S.	3.28715	<0.001	2.72946	<0.001	0.698608	N.S.	0.140923	N.S.
XATR605310|c0_g1_i1	Ascomycota	Phialocephala	DNA ligase	KOG0967	INFORMATION STORAGE AND PROCESSING	Replication, recombination and repair	ATP-dependent DNA ligase I	DNA replication, recombination and repair	S54	Acid	N.S.	1.22511	<0.05	1.05246	N.S.	0.204926	N.S.	0.0322768	N.S.
XATR825925|c0_g1_i1	Ascomycota	Phialocephala	CDC45-like protein	KOG2475	INFORMATION STORAGE AND PROCESSING	Replication, recombination and repair	CDC45 (cell division cycle 45)-like protein	DNA replication, recombination and repair	S52	Acid	N.S.	1.70154	<0.01	1.56386	<0.01	0.170465	N.S.	0.0327885	N.S.
XATR537510|c0_g1_i1	Ascomycota	Phialocephala	DNA mismatch repair protein MutL	KOG1979	INFORMATION STORAGE AND PROCESSING	Replication, recombination and repair	DNA mismatch repair protein - MLH1 family	DNA replication, recombination and repair	S56	Acid	N.S.	2.10975	<0.001	1.19846	N.S.	0.94437	N.S.	0.0330732	N.S.
XATR928457|c0_g1_i1	Ascomycota	Phialocephala	DNA glycosylase	KOG1921	INFORMATION STORAGE AND PROCESSING	Replication, recombination and repair	Endonuclease III	DNA replication, recombination and repair	S53	Acid	N.S.	2.40592	<0.001	1.35333	<0.05	1.08783	N.S.	0.0352359	N.S.
XATR944657|c0_g2_i1	Ascomycota	Phialocephala	DNA mismatch repair protein Msh6	KOG0217	INFORMATION STORAGE AND PROCESSING	Replication, recombination and repair	Mismatch repair ATPase MSH6 (MutS family)	DNA replication, recombination and repair	S55	Acid	N.S.	3.73974	<0.001	3.1273	<0.001	0.648473	N.S.	0.0360251	N.S.
XATR220896|c0_g1_i1	Ascomycota	Phialocephala	hypothetical protein LY89DRAFT_711924	KOG1002	INFORMATION STORAGE AND PROCESSING	Replication, recombination and repair	Nucleotide excision repair protein RAD16	DNA replication, recombination and repair	S57	Acid	N.S.	1.56895	<0.01	1.40838	<0.05	0.192828	N.S.	0.0322623	N.S.
XLTR599542|c0_g1_i1	Ascomycota	Ascochyta	solute:proton antiporter	KOG1650	METABOLISM	Inorganic ion transport and metabolism	Predicted K+/H+-antiporter	Nutrient uptake and homeostasis	S65	Lime	N.S.	0.214219	N.S.	-0.970663	N.S.	-0.233511	N.S.	-1.41839	N.S.
XLTR902117|c0_g1_i2	Ascomycota	Colletotrichum	ferric reductase like transmembrane component	KOG0039	METABOLISM	Inorganic ion transport and metabolism	Ferric reductase, NADH/NADPH oxidase and related proteins	Nutrient uptake and homeostasis	S62	Lime	Lime ecotype in Lime soil	1.04176	N.S.	-1.9173	<0.01	0.88448	N.S.	-2.07458	<0.01
XLTR926022|c4_g6_i5	Ascomycota	Colletotrichum	ferric reductase like transmembrane component	KOG0039	METABOLISM	Inorganic ion transport and metabolism	Ferric reductase, NADH/NADPH oxidase and related proteins	Nutrient uptake and homeostasis	S62	Lime	Lime ecotype in Lime soil	0.934649	N.S.	-1.70337	<0.01	0.925504	N.S.	-1.71251	<0.05
XLTR909235|c0_g1_i3	Ascomycota	Colletotrichum	nadph oxidase isoform 2	KOG0039	METABOLISM	Inorganic ion transport and metabolism	Ferric reductase, NADH/NADPH oxidase and related proteins	Nutrient uptake and homeostasis	S62	Lime	N.S.	0.837712	N.S.	-1.14232	N.S.	1.00116	N.S.	-0.978873	N.S.
XLTR612278|c0_g1_i1	Ascomycota	Colletotrichum	sodium hydrogen exchanger family protein	KOG1650	METABOLISM	Inorganic ion transport and metabolism	Predicted K+/H+-antiporter	Nutrient uptake and homeostasis	S65	Lime	N.S.	-1.02691	N.S.	0.546578	N.S.	-0.238756	N.S.	1.33473	N.S.
XLTR926022|c4_g4_i3	Ascomycota	Gaeumannomyces	cytochrome b-245 heavy chain subunit beta	KOG0039	METABOLISM	Inorganic ion transport and metabolism	Ferric reductase, NADH/NADPH oxidase and related proteins	Nutrient uptake and homeostasis	S62	Acid and Lime	Lime ecotype in Lime soil	2.10484	<0.01	-1.93025	<0.05	1.23498	N.S.	-2.80011	<0.001
XATR857948|c0_g1_i1	Ascomycota	Glarea	putative Alkaline phosphatase H	KOG4126	METABOLISM	Inorganic ion transport and metabolism	Alkaline phosphatase	Nutrient uptake and homeostasis	S67, S68	Acid	N.S.	2.45084	<0.001	1.41039	<0.05	1.07399	N.S.	0.0335446	N.S.
XATR854413|c0_g4_i1	Ascomycota	Glarea	Riboflavin synthase	KOG0039	METABOLISM	Inorganic ion transport and metabolism	Ferric reductase, NADH/NADPH oxidase and related proteins	Nutrient uptake and homeostasis	S62	Acid	N.S.	3.16185	<0.001	2.18184	<0.001	0.816813	N.S.	-0.163205	N.S.
XLTR882947|c0_g1_i1	Ascomycota	Leptosphaeria	similar to vacuolar ABC heavy metal transporter (Hmt1)	KOG0056	METABOLISM	Inorganic ion transport and metabolism	Heavy metal exporter HMT1, ABC superfamily	Nutrient uptake and homeostasis	S63, S64	Acid and Lime	Lime ecotype in Lime soil	0.810177	N.S.	-1.29539	N.S.	-0.0672111	N.S.	-2.17277	<0.01
XLTR886984|c7_g5_i1	Ascomycota	Madurella	Superoxide-generating NADPH oxidase heavy chain subunit A	KOG0039	METABOLISM	Inorganic ion transport and metabolism	Ferric reductase, NADH/NADPH oxidase and related proteins	Nutrient uptake and homeostasis	S62	Lime	Lime ecotype in Lime soil	-0.1367	N.S.	-1.48166	<0.05	-0.498096	N.S.	-1.84306	<0.05
XLTR256693|c0_g1_i1	Ascomycota	Madurella	Repressible high-affinity phosphate permease	KOG0252	METABOLISM	Inorganic ion transport and metabolism	Inorganic phosphate transporter	Nutrient uptake and homeostasis		Lime	N.S.	-0.0102579	N.S.	-0.785969	N.S.	-0.364503	N.S.	-1.14021	N.S.
XATR134289|c0_g1_i1	Ascomycota	Marssonina	NADPH oxidase B	KOG0039	METABOLISM	Inorganic ion transport and metabolism	Ferric reductase, NADH/NADPH oxidase and related proteins	Nutrient uptake and homeostasis	S62	Acid	N.S.	2.83348	<0.001	1.61692	<0.01	1.11151	N.S.	-0.105057	N.S.
XATR219391|c0_g1_i1	Ascomycota	Marssonina	ferric reductase like transmembrane component	KOG0039	METABOLISM	Inorganic ion transport and metabolism	Ferric reductase, NADH/NADPH oxidase and related proteins	Nutrient uptake and homeostasis	S62	Acid	N.S.	2.48882	<0.001	2.23169	<0.01	0.498395	N.S.	0.241268	N.S.
XLTR926022|c4_g4_i1	Ascomycota	Microdochium	ferric reductase NAD binding domain-domain-containing protein	KOG0039	METABOLISM	Inorganic ion transport and metabolism	Ferric reductase, NADH/NADPH oxidase and related proteins	Nutrient uptake and homeostasis	S62	Lime	Lime ecotype in Lime soil	1.39547	N.S.	-1.74694	<0.05	0.733132	N.S.	-2.40927	<0.01
XLTR886984|c7_g4_i2	Ascomycota	Neurospora	NADPH oxidase 1	KOG0039	METABOLISM	Inorganic ion transport and metabolism	Ferric reductase, NADH/NADPH oxidase and related proteins	Nutrient uptake and homeostasis	S62	Lime	N.S.	-0.248775	N.S.	-1.11455	N.S.	-0.370476	N.S.	-1.23625	N.S.
XLTR929847|c0_g1_i1	Ascomycota	Penicillium	hypothetical protein PDE_03450	KOG1341	METABOLISM	Inorganic ion transport and metabolism	Na+/K+ transporter	Nutrient uptake and homeostasis		Lime	N.S.	-0.197589	N.S.	-1.46803	<0.05	-0.263017	N.S.	-1.53346	N.S.
XATR879080|c0_g1_i2	Ascomycota	Phialocephala	alkaline phosphatase	KOG4126	METABOLISM	Inorganic ion transport and metabolism	Alkaline phosphatase	Nutrient uptake and homeostasis	S59, S60	Acid	N.S.	5.20065	<0.001	3.77623	<0.001	1.32343	N.S.	-0.100993	N.S.
XATR938314|c0_g1_i1	Ascomycota	Phialocephala	hypothetical protein LY89DRAFT_586178	KOG0475	METABOLISM	Inorganic ion transport and metabolism	Cl- channel CLC-3 and related proteins (CLC superfamily)	Nutrient uptake and homeostasis	S61	Acid	Acid ecotype in Acid soil	4.06074	<0.001	2.86664	<0.001	1.33779	<0.05	0.143695	N.S.
XATR876613|c0_g1_i1	Ascomycota	Phialocephala	chloride channel-like protein 3	KOG0475	METABOLISM	Inorganic ion transport and metabolism	Cl- channel CLC-3 and related proteins (CLC superfamily)	Nutrient uptake and homeostasis	S61	Acid	N.S.	4.24966	<0.001	3.01572	<0.001	1.27268	N.S.	0.0387389	N.S.
XATR890064|c1_g1_i3	Ascomycota	Phialocephala	ferric-chelate reductase-like protein	KOG0039	METABOLISM	Inorganic ion transport and metabolism	Ferric reductase, NADH/NADPH oxidase and related proteins	Nutrient uptake and homeostasis	S62	Acid	N.S.	2.92399	<0.001	2.07837	<0.001	0.878961	N.S.	0.0333455	N.S.
XATR73030|c0_g1_i1	Ascomycota	Phialocephala	hypothetical protein LY89DRAFT_608651	KOG0056	METABOLISM	Inorganic ion transport and metabolism	Heavy metal exporter HMT1, ABC superfamily	Nutrient uptake and homeostasis	S63, S64	Acid	N.S.	2.45846	<0.001	1.39104	N.S.	1.10517	N.S.	0.0377542	N.S.
XATR872673|c0_g2_i1	Ascomycota	Phialocephala	phosphate permease	KOG0252	METABOLISM	Inorganic ion transport and metabolism	Inorganic phosphate transporter	Nutrient uptake and homeostasis		Acid	Acid ecotype in Acid soil	5.19737	<0.001	1.83764	<0.05	3.40259	<0.001	0.042854	N.S.
XATR919978|c3_g2_i7	Ascomycota	Phialocephala	putative inorganic phosphate transporter PHO84	KOG0252	METABOLISM	Inorganic ion transport and metabolism	Inorganic phosphate transporter	Nutrient uptake and homeostasis		Acid	Acid ecotype in Acid soil	7.28025	<0.001	3.82715	<0.001	3.50035	<0.001	0.0472493	N.S.
XATR916995|c0_g1_i2	Ascomycota	Phialocephala	MFS phospholipid transporter-like protein Git1	KOG0252	METABOLISM	Inorganic ion transport and metabolism	Inorganic phosphate transporter	Nutrient uptake and homeostasis		Acid	N.S.	3.92217	<0.001	3.16306	<0.001	0.798707	N.S.	0.0396023	N.S.
XATR904640|c1_g5_i1	Ascomycota	Phialocephala	TrkH-domain-containing protein	KOG1341	METABOLISM	Inorganic ion transport and metabolism	Na+/K+ transporter	Nutrient uptake and homeostasis		Acid	N.S.	2.83834	<0.001	2.4045	<0.001	0.472424	N.S.	0.0385806	N.S.
XATR904970|c0_g1_i3	Ascomycota	Phialocephala	hypothetical protein LY89DRAFT_682340	KOG1650	METABOLISM	Inorganic ion transport and metabolism	Predicted K+/H+-antiporter	Nutrient uptake and homeostasis	S65	Acid	Acid ecotype in Acid soil	5.58949	<0.001	3.92684	<0.001	1.70494	<0.05	0.042286	N.S.
XATR859864|c0_g2_i4	Ascomycota	Phialocephala	putative histidine-rich membrane protein KE4 like protein	KOG2693	METABOLISM	Inorganic ion transport and metabolism	Putative zinc transporter	Nutrient uptake and homeostasis	S69	Acid	Acid ecotype in Acid soil	3.59331	<0.001	2.30129	<0.001	1.43383	<0.01	0.141808	N.S.
XLTR926022|c4_g3_i1	Ascomycota	Podospora	hypothetical protein	KOG0039	METABOLISM	Inorganic ion transport and metabolism	Ferric reductase, NADH/NADPH oxidase and related proteins	Nutrient uptake and homeostasis	S62	Lime	Lime ecotype in Lime soil	-0.288502	N.S.	-2.0332	<0.001	-0.258607	N.S.	-2.00331	<0.01
XLTR607931|c0_g1_i1	Ascomycota	Pyrenochaeta	hypothetical protein IQ07DRAFT_192820	KOG0039	METABOLISM	Inorganic ion transport and metabolism	Ferric reductase, NADH/NADPH oxidase and related proteins	Nutrient uptake and homeostasis	S62	Lime	N.S.	0.255601	N.S.	-0.821928	N.S.	-0.0979695	N.S.	-1.1755	N.S.
XLTR886984|c1_g1_i1	Ascomycota	Scedosporium	Cytochrome b-245 heavy chain subunit beta	KOG0039	METABOLISM	Inorganic ion transport and metabolism	Ferric reductase, NADH/NADPH oxidase and related proteins	Nutrient uptake and homeostasis	S62	Lime	N.S.	-0.438329	N.S.	-1.12746	N.S.	-0.361963	N.S.	-1.05109	N.S.
XATR904970|c1_g1_i1	Ascomycota	Sclerotinia	hypothetical protein SS1G_04648	KOG1650	METABOLISM	Inorganic ion transport and metabolism	Predicted K+/H+-antiporter	Nutrient uptake and homeostasis	S65	Acid	N.S.	1.93698	<0.001	1.32865	<0.05	0.643037	N.S.	0.034711	N.S.
XATR632955|c0_g1_i1	Ascomycota	Sclerotinia	hypothetical protein SS1G_11558	KOG1484	METABOLISM	Inorganic ion transport and metabolism	Putative Zn2+ transporter MSC2 (cation diffusion facilitator superfamily)	Nutrient uptake and homeostasis	S66	Acid	N.S.	1.81395	<0.001	1.05764	N.S.	0.789531	N.S.	0.0332214	N.S.
XLTR250482|c0_g1_i1	Ascomycota	Sordaria	hypothetical protein SMAC_05464	KOG0039	METABOLISM	Inorganic ion transport and metabolism	Ferric reductase, NADH/NADPH oxidase and related proteins	Nutrient uptake and homeostasis	S62	Lime	N.S.	-0.327597	N.S.	-1.22285	N.S.	-0.497136	N.S.	-1.39239	N.S.
XLTR926022|c4_g6_i1	Ascomycota	Togninia	putative nadph oxidase isoform 2 protein	KOG0039	METABOLISM	Inorganic ion transport and metabolism	Ferric reductase, NADH/NADPH oxidase and related proteins	Nutrient uptake and homeostasis	S62	Lime	Lime ecotype in Lime soil	1.08816	N.S.	-1.91464	<0.01	1.0281	N.S.	-1.97469	<0.01
XLTR878019|c0_g1_i1	Ascomycota	Togninia	putative nadph oxidase protein	KOG0039	METABOLISM	Inorganic ion transport and metabolism	Ferric reductase, NADH/NADPH oxidase and related proteins	Nutrient uptake and homeostasis	S62	Lime	Lime ecotype in Lime soil	-0.0128456	N.S.	-1.06143	N.S.	-0.333344	N.S.	-1.38193	<0.05
XATR917224|c0_g1_i2	Ascomycota	Togninia	putative ferric reductase transmembrane component 7 protein	KOG0039	METABOLISM	Inorganic ion transport and metabolism	Ferric reductase, NADH/NADPH oxidase and related proteins	Nutrient uptake and homeostasis	S62	Lime	Acid	3.44318	<0.001	-0.856386	N.S.	2.98773	<0.001	-1.31184	N.S.
XLTR909235|c0_g1_i4	Ascomycota	Verticillium	NADPH oxidase	KOG0039	METABOLISM	Inorganic ion transport and metabolism	Ferric reductase, NADH/NADPH oxidase and related proteins	Nutrient uptake and homeostasis	S62	Lime	Lime ecotype in Lime soil	1.7226	<0.05	-1.39236	N.S.	1.35849	N.S.	-1.75647	<0.05
XLTR566888|c0_g2_i1	Glomeromycotina	Rhizophagus		KOG0039	METABOLISM	Secondary metabolites biosynthesis, transport and catabolism	Ferric reductase, NADH/NADPH oxidase and related proteins	Nutrient uptake and homeostasis	S62	Lime	N.S.	-1.04249	N.S.	-0.0837024	N.S.	-0.379955	N.S.	0.578828	N.S.
XLTR365536|c0_g1_i1	Glomeromycotina	Rhizophagus	hypothetical protein RirG_080040	KOG0039	METABOLISM	Secondary metabolites biosynthesis, transport and catabolism	Ferric reductase, NADH/NADPH oxidase and related proteins	Nutrient uptake and homeostasis	S62	Lime	N.S.	-1.31874	N.S.	-1.00644	N.S.	-0.442681	N.S.	-0.130385	N.S.
XLTR32206|c0_g1_i1	Glomeromycotina	Rhizophagus		KOG0039	METABOLISM	Secondary metabolites biosynthesis, transport and catabolism	Ferric reductase, NADH/NADPH oxidase and related proteins	Nutrient uptake and homeostasis	S62	Lime	N.S.	-1.57536	N.S.	-1.15551	N.S.	-0.452936	N.S.	-0.0330872	N.S.
XATR868243|c0_g1_i1	Ascomycota	Capronia	hypothetical protein A1O3_01771	KOG2451	METABOLISM	Energy production and conversion	Aldehyde dehydrogenase	Stress tolerance	S70, S71	Acid	N.S.	3.218	<0.001	2.25773	<0.001	0.994998	N.S.	0.0347288	N.S.
XLTR963494|c5_g7_i2	Ascomycota	Chaetomium	hypothetical protein CHGG_08139	KOG2450	METABOLISM	Energy production and conversion	Aldehyde dehydrogenase	Stress tolerance	S70, S71	Acid and Lime	Lime ecotype in Lime soil	1.04835	N.S.	-1.44485	N.S.	0.180729	N.S.	-2.31247	<0.05
SL-TR62497|c0_g1_i1	Ascomycota	Ephelis	acetaldehyde dehydrogenase partial	KOG2450	METABOLISM	Energy production and conversion	Aldehyde dehydrogenase	Stress tolerance	S70, S71	Lime	Lime ecotype in Acid soil	-0.441054	N.S.	2.1945	<0.01	-2.11257	<0.01	0.522983	N.S.
XATR696915|c0_g1_i1	Ascomycota	Epichloe	acetaldehyde dehydrogenase partial	KOG2450	METABOLISM	Energy production and conversion	Aldehyde dehydrogenase	Stress tolerance	S70, S71	Acid	N.S.	1.24411	N.S.	2.39299	<0.001	-0.993788	N.S.	0.155088	N.S.
XLTR963494|c5_g11_i1	Ascomycota	Epichloe	acetaldehyde dehydrogenase partial	KOG2450	METABOLISM	Energy production and conversion	Aldehyde dehydrogenase	Stress tolerance	S70, S71	Lime	N.S.	-0.122551	N.S.	-0.239985	N.S.	0.0945079	N.S.	-0.0229262	N.S.
XLTR963494|c5_g10_i2	Ascomycota	Fusarium	probable aldehyde dehydrogenase	KOG2450	METABOLISM	Energy production and conversion	Aldehyde dehydrogenase	Stress tolerance	S70, S71	Acid and Lime	N.S.	0.282777	N.S.	-0.278331	N.S.	-0.82341	N.S.	-1.38452	N.S.
XATR879097|c3_g1_i1	Ascomycota	Fusarium	hypothetical protein FPSE_01472	KOG2450	METABOLISM	Energy production and conversion	Aldehyde dehydrogenase	Stress tolerance	S70, S71	Acid and Lime	N.S.	0.107314	N.S.	3.19333	<0.05	-3.25874	N.S.	-0.172724	N.S.
XLTR963494|c5_g4_i1	Ascomycota	Magnaporthe	aldehyde dehydrogenase	KOG2450	METABOLISM	Energy production and conversion	Aldehyde dehydrogenase	Stress tolerance	S70, S71	Acid and Lime	Lime	0.912347	N.S.	-1.57712	<0.05	0.332548	N.S.	-2.15692	<0.05
XLTR617392|c0_g1_i1	Ascomycota	Magnaporthiopsis	aldehyde dehydrogenase	KOG2450	METABOLISM	Energy production and conversion	Aldehyde dehydrogenase	Stress tolerance	S70, S71	Acid and Lime	Lime	-0.18683	N.S.	2.47713	<0.01	-2.4692	<0.05	0.194762	N.S.
XLTR963494|c5_g8_i1	Ascomycota	Myceliophthora	hypothetical protein MYCTH_2140820	KOG2450	METABOLISM	Energy production and conversion	Aldehyde dehydrogenase	Stress tolerance	S70, S71	Lime	Lime ecotype in Lime soil	0.226892	N.S.	-1.93817	<0.01	-0.469256	N.S.	-2.63431	<0.001
XATR555474|c0_g1_i1	Ascomycota	Ophiocordyceps	aldehyde dehydrogenase	KOG2450	METABOLISM	Energy production and conversion	Aldehyde dehydrogenase	Stress tolerance	S70, S71	Lime	Lime ecotype in Lime soil	-0.0974098	N.S.	1.395	N.S.	-1.94368	<0.05	-0.451272	N.S.
XATR902272|c1_g3_i1	Ascomycota	Paraphaeosphaeria	aldehyde dehydrogenase allergen Cla h 10	KOG2450	METABOLISM	Energy production and conversion	Aldehyde dehydrogenase	Stress tolerance	S70, S71	Lime	N.S.	0.852394	N.S.	-2.48403	<0.01	1.43471	N.S.	-1.90171	N.S.
XATR946859|c0_g1_i1	Ascomycota	Phialocephala	glycosyl transferase	KOG1050	METABOLISM	Carbohydrate transport and metabolism	Trehalose-6-phosphate synthase component TPS1 and related subunits	Stress tolerance	S72, S73, S74	Acid	N.S.	6.02409	<0.001	4.57692	<0.001	1.48916	N.S.	0.0419829	N.S.
XATR668082|c0_g1_i1	Ascomycota	Phialocephala	hypothetical protein LY89DRAFT_728737	KOG1050	METABOLISM	Carbohydrate transport and metabolism	Trehalose-6-phosphate synthase component TPS1 and related subunits	Stress tolerance	S72, S73, S74	Acid	N.S.	2.87138	<0.001	2.15535	<0.01	0.75634	N.S.	0.0403165	N.S.
XATR883813|c0_g1_i6	Ascomycota	Phialocephala	hypothetical protein LY89DRAFT_686584	KOG1050	METABOLISM	Carbohydrate transport and metabolism	Trehalose-6-phosphate synthase component TPS1 and related subunits	Stress tolerance	S72, S73, S74	Acid	N.S.	4.56362	<0.001	4.03396	<0.001	0.67434	N.S.	0.14467	N.S.
XATR883813|c0_g1_i4	Ascomycota	Phialocephala	hypothetical protein LY89DRAFT_686584	KOG1050	METABOLISM	Carbohydrate transport and metabolism	Trehalose-6-phosphate synthase component TPS1 and related subunits	Stress tolerance	S72, S73, S74	Acid	N.S.	5.9876	<0.001	5.29701	<0.001	0.69403	N.S.	0.0034367	N.S.
XLTR225307|c0_g1_i1	Ascomycota	Phialocephala	aldehyde dehydrogenase	KOG2450	METABOLISM	Energy production and conversion	Aldehyde dehydrogenase	Stress tolerance	S70, S71	Acid	N.S.	3.32331	<0.001	2.83322	<0.001	-0.183386	N.S.	-0.673475	N.S.
XATR392324|c0_g1_i1	Ascomycota	Phialocephala	Aldedh-domain-containing protein	KOG2450	METABOLISM	Energy production and conversion	Aldehyde dehydrogenase	Stress tolerance	S70, S71	Acid	Acid ecotype in Acid soil	3.01975	<0.001	1.64169	<0.01	1.41257	<0.05	0.0345078	N.S.
XATR229684|c0_g1_i1	Ascomycota	Phialocephala	aldehyde dehydrogenase	KOG2450	METABOLISM	Energy production and conversion	Aldehyde dehydrogenase	Stress tolerance	S70, S71	Acid	Acid ecotype in Acid soil	2.82026	<0.001	1.41951	N.S.	1.43877	<0.05	0.0380168	N.S.
XATR886109|c1_g1_i2	Ascomycota	Phialocephala	aldehyde dehydrogenase	KOG2450	METABOLISM	Energy production and conversion	Aldehyde dehydrogenase	Stress tolerance	S70, S71	Acid	N.S.	5.21719	<0.001	4.54656	<0.001	0.926928	N.S.	0.256298	N.S.
XATR881004|c3_g1_i5	Ascomycota	Phialocephala	aldehyde dehydrogenase	KOG2450	METABOLISM	Energy production and conversion	Aldehyde dehydrogenase	Stress tolerance	S70, S71	Acid	N.S.	6.53496	<0.001	7.79022	<0.001	-1.00752	N.S.	0.247739	N.S.
XATR881004|c3_g1_i4	Ascomycota	Phialocephala	aldehyde dehydrogenase	KOG2450	METABOLISM	Energy production and conversion	Aldehyde dehydrogenase	Stress tolerance	S70, S71	Acid	N.S.	6.81784	<0.001	8.08521	<0.001	-0.97921	N.S.	0.288158	N.S.
XATR944580|c1_g1_i1	Ascomycota	Phialocephala	putative aldehyde dehydrogenase family protein	KOG2450	METABOLISM	Energy production and conversion	Aldehyde dehydrogenase	Stress tolerance	S70, S71	Acid	N.S.	2.29965	<0.001	1.70292	<0.01	0.631158	N.S.	0.0344335	N.S.
XATR140839|c0_g1_i1	Ascomycota	Phialocephala	putative succinate-semialdehyde dehydrogenase	KOG2450	METABOLISM	Energy production and conversion	Aldehyde dehydrogenase	Stress tolerance	S70, S71	Acid	N.S.	1.81104	<0.001	1.40863	<0.05	0.434839	N.S.	0.0324303	N.S.
XATR527471|c0_g1_i1	Ascomycota	Phialocephala	aldehyde dehydrogenase	KOG2456	METABOLISM	Energy production and conversion	Aldehyde dehydrogenase	Stress tolerance	S70, S71	Acid	N.S.	1.80733	<0.01	1.51117	<0.05	0.332546	N.S.	0.0363857	N.S.
XATR681097|c0_g1_i1	Ascomycota	Phialocephala	aldehyde dehydrogenase	KOG2450	METABOLISM	Energy production and conversion	Aldehyde dehydrogenase	Stress tolerance	S70, S71	Acid	N.S.	2.00467	<0.001	1.901	<0.001	0.136826	N.S.	0.0331545	N.S.
XATR227322|c0_g1_i1	Ascomycota	Phialocephala	ALDH-like protein	KOG2454	METABOLISM	Energy production and conversion	Betaine aldehyde dehydrogenase	Stress tolerance	S70, S71	Acid	N.S.	2.61	<0.001	1.87943	<0.01	0.764871	N.S.	0.0342982	N.S.
SA-TR7665|c0_g1_i1	Ascomycota	Pochonia	aldehyde dehydrogenase	KOG2450	METABOLISM	Energy production and conversion	Aldehyde dehydrogenase	Stress tolerance	S70, S71	Acid and Lime	N.S.	0.456909	N.S.	1.47393	N.S.	-1.57228	N.S.	-0.55525	N.S.
XLTR564698|c1_g1_i1	Ascomycota	Pyrenochaeta	aldehyde dehydrogenase	KOG2456	METABOLISM	Energy production and conversion	Aldehyde dehydrogenase	Stress tolerance	S70, S71	Lime	N.S.	0.251188	N.S.	-0.460539	N.S.	0.0371784	N.S.	-0.674548	N.S.
XLTR874628|c1_g3_i1	Ascomycota	Pyrenochaeta	aldehyde dehydrogenase	KOG2450	METABOLISM	Energy production and conversion	Aldehyde dehydrogenase	Stress tolerance	S70, S71	Acid and Lime	N.S.	-2.01762	<0.05	0.089197	N.S.	-1.1959	N.S.	0.910915	N.S.
XLTR874628|c2_g1_i1	Ascomycota	Sclerotinia	hypothetical protein SS1G_13380	KOG2450	METABOLISM	Energy production and conversion	Aldehyde dehydrogenase	Stress tolerance	S70, S71	Acid	N.S.	5.34043	<0.001	4.85233	<0.001	-0.806816	N.S.	-1.29491	N.S.
XLTR959390|c1_g1_i1	Ascomycota	Sporothrix	alphaalpha-trehalose-phosphate synthase (UDP-forming)	KOG1050	METABOLISM	Carbohydrate transport and metabolism	Trehalose-6-phosphate synthase component TPS1 and related subunits	Stress tolerance	S72, S73, S74	Lime	Lime ecotype in Lime soil	0.933878	N.S.	-1.96443	<0.05	0.351204	N.S.	-2.54711	<0.01
XLTR924155|c0_g1_i1	Ascomycota	Stagonospora	aldehyde dehydrogenase	KOG2450	METABOLISM	Energy production and conversion	Aldehyde dehydrogenase	Stress tolerance	S70, S71	Lime	Lime ecotype in Lime soil	0.808938	N.S.	-3.11321	<0.001	0.895366	N.S.	-3.02678	<0.01
XLTR955112|c1_g1_i1	Ascomycota	Stagonospora	aldehyde dehydrogenase-like protein	KOG2450	METABOLISM	Energy production and conversion	Aldehyde dehydrogenase	Stress tolerance	S70, S71	Lime	N.S.	0.377377	N.S.	-0.71597	N.S.	0.153561	N.S.	-0.939785	N.S.
XATR858786|c0_g2_i1	Ascomycota	Stagonospora	aldehyde dehydrogenase	KOG2450	METABOLISM	Energy production and conversion	Aldehyde dehydrogenase	Stress tolerance	S70, S71	Acid and Lime	Lime ecotype in Acid soil	0.919442	N.S.	1.67064	<0.05	-1.63517	<0.05	-0.883968	N.S.
XATR590188|c0_g2_i1	Ascomycota	Stagonospora	aldehyde dehydrogenase	KOG2450	METABOLISM	Energy production and conversion	Aldehyde dehydrogenase	Stress tolerance	S70, S71	Acid	Lime ecotype in Acid soil	0.940032	N.S.	2.19404	<0.001	-1.37806	<0.05	-0.124056	N.S.
XLTR933251|c0_g2_i1	Ascomycota	Thielavia	hypothetical protein THITE_2120827	KOG2451	METABOLISM	Energy production and conversion	Aldehyde dehydrogenase	Stress tolerance	S70, S71	Lime	Lime ecotype in Lime soil	0.354006	N.S.	-1.83484	<0.05	0.0618874	N.S.	-2.12696	<0.01
XATR759427|c0_g1_i1	Ascomycota	Verticillium	aldehyde dehydrogenase	KOG2450	METABOLISM	Energy production and conversion	Aldehyde dehydrogenase	Stress tolerance	S70, S71	Lime	Lime ecotype in Lime soil	0.874977	N.S.	-1.66448	<0.05	0.128811	N.S.	-2.41065	<0.001
SA-TR8777|c0_g1_i1	Ascomycota	Acremonium	Protein transport protein SEC61 subunit alpha-like protein	KOG1373	CELLULAR PROCESSES AND SIGNALING	Intracellular trafficking, secretion, and vesicular transport	Transport protein Sec61, alpha subunit	Virulence and infectivity	S78	Acid and Lime	Lime ecotype in Lime soil	1.6131	<0.01	-0.505806	N.S.	0.500627	N.S.	-1.61828	<0.05
SL-TR81551|c0_g1_i1	Ascomycota	Acremonium	Catalase-like protein	KOG0047	METABOLISM	Inorganic ion transport and metabolism	Catalase	Virulence and infectivity	S76, S77	Acid	N.S.	0.649977	N.S.	2.131	<0.001	-1.23845	N.S.	0.242568	N.S.
SL-TR31012|c0_g1_i1	Ascomycota	Acremonium	Catalase-like protein	KOG0047	METABOLISM	Inorganic ion transport and metabolism	Catalase	Virulence and infectivity	S76, S77	Acid	N.S.	0.711313	N.S.	1.95351	<0.01	-0.677386	N.S.	0.564812	N.S.
XLTR549769|c0_g1_i1	Ascomycota	Aureobasidium	hypothetical protein AUEXF2481DRAFT_27926	KOG1164	CELLULAR PROCESSES AND SIGNALING	Signal transduction mechanisms	Casein kinase (serine/threonine/tyrosine protein kinase)	Virulence and infectivity	S75	Lime	Lime ecotype in Lime soil	0.36576	N.S.	-1.38468	<0.05	0.101014	N.S.	-1.64942	<0.01
XATR618779|c0_g1_i1	Ascomycota	Botrytis	hypothetical protein BC1G_06533	KOG1373	CELLULAR PROCESSES AND SIGNALING	Intracellular trafficking, secretion, and vesicular transport	Transport protein Sec61, alpha subunit	Virulence and infectivity	S78	Acid	N.S.	2.42008	<0.001	2.07804	<0.001	0.430808	N.S.	0.0887696	N.S.
XLTR877025|c2_g1_i6	Ascomycota	Chaetomium	hypothetical protein CTHT_0058060	KOG0070	CELLULAR PROCESSES AND SIGNALING	Intracellular trafficking, secretion, and vesicular transport	GTP-binding ADP-ribosylation factor Arf1	Virulence and infectivity		Acid and Lime	Lime ecotype in Lime soil	1.47761	<0.05	-0.576343	N.S.	0.312586	N.S.	-1.74137	<0.05
XATR939733|c3_g2_i1	Ascomycota	Chaetomium	protein transport protein SEC61 alpha subunit	KOG1373	CELLULAR PROCESSES AND SIGNALING	Intracellular trafficking, secretion, and vesicular transport	Transport protein Sec61, alpha subunit	Virulence and infectivity	S78	Lime	N.S.	2.00837	<0.01	-1.23628	N.S.	1.56286	N.S.	-1.6818	N.S.
XLTR914128|c0_g3_i1	Ascomycota	Chaetomium	casein kinase I	KOG1164	CELLULAR PROCESSES AND SIGNALING	Signal transduction mechanisms	Casein kinase (serine/threonine/tyrosine protein kinase)	Virulence and infectivity	S75	Lime	Lime ecotype in Lime soil	0.420371	N.S.	-1.22849	<0.05	0.132814	N.S.	-1.51605	<0.05
XLTR914128|c0_g2_i2	Ascomycota	Diaporthe	casein kinase I isoform delta	KOG1164	CELLULAR PROCESSES AND SIGNALING	Signal transduction mechanisms	Casein kinase (serine/threonine/tyrosine protein kinase)	Virulence and infectivity	S75	Lime	Lime ecotype in Lime soil	0.209678	N.S.	-1.88434	<0.01	-0.0121879	N.S.	-2.1062	<0.01
XLTR916954|c3_g4_i11	Ascomycota	Diaporthe	casein kinase I isoform delta	KOG1164	CELLULAR PROCESSES AND SIGNALING	Signal transduction mechanisms	Casein kinase (serine/threonine/tyrosine protein kinase)	Virulence and infectivity	S75	Acid and Lime	Lime ecotype in Lime soil	2.74148	<0.01	-1.41697	N.S.	1.68989	N.S.	-2.46856	<0.05
XLTR877025|c2_g1_i9	Ascomycota	Fonsecaea	ADP-ribosylation factor	KOG0070	CELLULAR PROCESSES AND SIGNALING	Intracellular trafficking, secretion, and vesicular transport	GTP-binding ADP-ribosylation factor Arf1	Virulence and infectivity		Acid and Lime	Lime ecotype in Lime soil	2.6774	<0.001	-0.605264	N.S.	0.811263	N.S.	-2.4714	<0.01
SL-TR96906|c0_g1_i1	Ascomycota	Fusarium	hypothetical protein FPSE_07083	KOG1373	CELLULAR PROCESSES AND SIGNALING	Intracellular trafficking, secretion, and vesicular transport	Transport protein Sec61, alpha subunit	Virulence and infectivity	S78	Acid and Lime	Lime ecotype in Lime soil	0.700793	N.S.	-1.19116	N.S.	-0.212415	N.S.	-2.10437	<0.05
XLTR952805|c1_g1_i1	Ascomycota	Magnaporthiopsis	protein transporter SEC61 subunit alpha	KOG1373	CELLULAR PROCESSES AND SIGNALING	Intracellular trafficking, secretion, and vesicular transport	Transport protein Sec61, alpha subunit	Virulence and infectivity	S78	Acid and Lime	Lime ecotype in Lime soil	1.82277	<0.01	-0.720744	N.S.	0.477968	N.S.	-2.06554	<0.01
SA-TR35806|c0_g2_i1	Ascomycota	Metarhizium	casein kinase I isoform epsilon	KOG1164	CELLULAR PROCESSES AND SIGNALING	Signal transduction mechanisms	Casein kinase (serine/threonine/tyrosine protein kinase)	Virulence and infectivity	S75	Acid and Lime	Lime ecotype in Lime soil	3.13623	<0.001	-0.0966113	N.S.	0.656837	N.S.	-2.576	<0.01
XLTR950289|c3_g2_i2	Ascomycota	Myceliophthora	hypothetical protein MYCTH_2314691	KOG1373	CELLULAR PROCESSES AND SIGNALING	Intracellular trafficking, secretion, and vesicular transport	Transport protein Sec61, alpha subunit	Virulence and infectivity	S78	Acid and Lime	Lime ecotype in Lime soil	2.10125	<0.01	-1.4232	<0.05	1.213	N.S.	-2.31145	<0.01
XLTR914128|c0_g7_i1	Ascomycota	Myceliophthora	hypothetical protein MYCTH_2297718	KOG1164	CELLULAR PROCESSES AND SIGNALING	Signal transduction mechanisms	Casein kinase (serine/threonine/tyrosine protein kinase)	Virulence and infectivity	S75	Lime	Lime ecotype in Lime soil	1.36948	N.S.	-1.96332	<0.01	0.797355	N.S.	-2.53545	<0.01
XATR896313|c2_g2_i1	Ascomycota	Pestalotiopsis	ADP-ribosylation factor	KOG0070	CELLULAR PROCESSES AND SIGNALING	Intracellular trafficking, secretion, and vesicular transport	GTP-binding ADP-ribosylation factor Arf1	Virulence and infectivity		Acid and Lime	N.S.	3.24798	<0.001	1.64498	<0.05	0.143335	N.S.	-1.45966	N.S.
XLTR791087|c0_g1_i1	Ascomycota	Phialocephala	putative casein kinase I like protein hhp1	KOG1164	CELLULAR PROCESSES AND SIGNALING	Signal transduction mechanisms	Casein kinase (serine/threonine/tyrosine protein kinase)	Virulence and infectivity	S75	Acid	Acid ecotype	4.52146	<0.001	2.80503	<0.001	1.37591	<0.05	-0.340516	N.S.
XATR935662|c1_g4_i2	Ascomycota	Phialocephala	casein kinase-like protein I	KOG1165	CELLULAR PROCESSES AND SIGNALING	Signal transduction mechanisms	Casein kinase (serine/threonine/tyrosine protein kinase)	Virulence and infectivity	S75	Acid	N.S.	4.2987	<0.001	3.37985	<0.001	0.958325	N.S.	0.0394753	N.S.
XATR935662|c1_g2_i1	Ascomycota	Phialocephala	casein kinase-like protein I	KOG1165	CELLULAR PROCESSES AND SIGNALING	Signal transduction mechanisms	Casein kinase (serine/threonine/tyrosine protein kinase)	Virulence and infectivity	S75	Acid	N.S.	3.85936	<0.001	2.85629	<0.001	1.01484	N.S.	0.011767	N.S.
XATR916488|c0_g1_i2	Ascomycota	Phialocephala	putative catalase	KOG0047	METABOLISM	Inorganic ion transport and metabolism	Catalase	Virulence and infectivity	S76, S77	Acid	N.S.	6.35533	<0.001	5.56133	<0.001	0.935511	N.S.	0.141516	N.S.
XLTR877025|c2_g1_i3	Ascomycota	Podospora	hypothetical protein	KOG0070	CELLULAR PROCESSES AND SIGNALING	Intracellular trafficking, secretion, and vesicular transport	GTP-binding ADP-ribosylation factor Arf1	Virulence and infectivity		Acid and Lime	Lime ecotype in Lime soil	1.29189	N.S.	-1.28357	N.S.	0.109977	N.S.	-2.46549	<0.01
XLTR943921|c0_g1_i1	Ascomycota	Podospora	Putative Casein kinase I	KOG1165	CELLULAR PROCESSES AND SIGNALING	Signal transduction mechanisms	Casein kinase (serine/threonine/tyrosine protein kinase)	Virulence and infectivity	S75	Lime	N.S.	0.894127	N.S.	-1.22303	N.S.	0.949395	N.S.	-1.16776	N.S.
XLTR941128|c0_g2_i1	Ascomycota	Podospora	hypothetical protein	KOG0047	METABOLISM	Inorganic ion transport and metabolism	Catalase	Virulence and infectivity	S76, S77	Lime	N.S.	0.641257	N.S.	-0.0442991	N.S.	-0.233209	N.S.	-0.918765	N.S.
XATR276467|c0_g1_i1	Ascomycota	Pseudogymnoascus	hypothetical protein V492_05496	KOG0071	CELLULAR PROCESSES AND SIGNALING	Intracellular trafficking, secretion, and vesicular transport	GTP-binding ADP-ribosylation factor Arf6 (dArf3)	Virulence and infectivity		Acid	N.S.	1.67493	<0.05	2.97919	<0.001	-1.40137	N.S.	-0.0971004	N.S.
XLTR950289|c3_g2_i4	Ascomycota	Sclerotinia	protein transport protein SEC61 alpha subunit	KOG1373	CELLULAR PROCESSES AND SIGNALING	Intracellular trafficking, secretion, and vesicular transport	Transport protein Sec61, alpha subunit	Virulence and infectivity	S78	Acid and Lime	Lime ecotype in Lime soil	1.83463	<0.01	-1.70466	<0.05	1.30061	N.S.	-2.23867	<0.01
XLTR963149|c4_g6_i2	Ascomycota	Sordaria	hypothetical protein SMAC_01609	KOG0070	CELLULAR PROCESSES AND SIGNALING	Intracellular trafficking, secretion, and vesicular transport	GTP-binding ADP-ribosylation factor Arf1	Virulence and infectivity		Acid and Lime	Lime ecotype in Lime soil	2.29647	<0.001	0.382038	N.S.	-0.0252592	N.S.	-1.9397	<0.05
XLTR909468|c0_g2_i1	Ascomycota	Stachybotrys	hypothetical protein S7711_04999	KOG1373	CELLULAR PROCESSES AND SIGNALING	Intracellular trafficking, secretion, and vesicular transport	Transport protein Sec61, alpha subunit	Virulence and infectivity	S78	Lime	N.S.	-0.146056	N.S.	-0.750288	N.S.	-0.0804935	N.S.	-0.684725	N.S.
XLTR963149|c4_g7_i2	Ascomycota	Stemphylium	adp-ribosylation factor	KOG0070	CELLULAR PROCESSES AND SIGNALING	Intracellular trafficking, secretion, and vesicular transport	GTP-binding ADP-ribosylation factor Arf1	Virulence and infectivity		Acid and Lime	Lime ecotype in Lime soil	1.53833	<0.05	1.06333	N.S.	-1.13318	N.S.	-1.60818	<0.05
XLTR877025|c2_g1_i8	Ascomycota	Talaromyces	ADP-ribosylation factor putative	KOG0070	CELLULAR PROCESSES AND SIGNALING	Intracellular trafficking, secretion, and vesicular transport	GTP-binding ADP-ribosylation factor Arf1	Virulence and infectivity		Acid and Lime	Lime ecotype in Lime soil	2.42597	<0.001	-0.523476	N.S.	1.06701	N.S.	-1.88244	<0.05
XLTR916954|c3_g4_i22	Ascomycota	Thielavia	hypothetical protein THITE_2112039	KOG1164	CELLULAR PROCESSES AND SIGNALING	Signal transduction mechanisms	Casein kinase (serine/threonine/tyrosine protein kinase)	Virulence and infectivity	S75	Acid and Lime	Lime ecotype in Lime soil	2.28634	<0.01	-1.19928	N.S.	1.0649	N.S.	-2.42072	<0.05
XLTR245991|c0_g1_i1	Ascomycota	Thielavia	hypothetical protein THITE_2142959	KOG0441	METABOLISM	Inorganic ion transport and metabolism	Cu2+/Zn2+ superoxide dismutase SOD1	Virulence and infectivity	S79, S80	Acid and Lime	N.S.	1.52748	<0.05	-0.124393	N.S.	1.21614	N.S.	-0.435742	N.S.
XLTR1012803|c0_g1_i1	Ascomycota	Togninia	putative casein kinase i protein	KOG1164	CELLULAR PROCESSES AND SIGNALING	Signal transduction mechanisms	Casein kinase (serine/threonine/tyrosine protein kinase)	Virulence and infectivity	S75	Lime	N.S.	-0.31964	N.S.	0.867428	N.S.	-0.195006	N.S.	0.992062	N.S.
SA-TR56746|c0_g1_i1	Ascomycota	Trichoderma	hypothetical protein TRIVIDRAFT_111493	KOG0070	CELLULAR PROCESSES AND SIGNALING	Intracellular trafficking, secretion, and vesicular transport	GTP-binding ADP-ribosylation factor Arf1	Virulence and infectivity		Acid and Lime	N.S.	1.91075	<0.01	0.456528	N.S.	-0.0131515	N.S.	-1.46738	N.S.
XLTR348027|c0_g1_i1	Ascomycota	Wickerhamomyces	ADP-ribosylation factor 1	KOG0070	CELLULAR PROCESSES AND SIGNALING	Intracellular trafficking, secretion, and vesicular transport	GTP-binding ADP-ribosylation factor Arf1	Virulence and infectivity		Acid	N.S.	0.0665835	N.S.	1.5164	<0.05	-0.802588	N.S.	0.647227	N.S.
