# Supplementary material for: Microbiome and ecotypic adaption of Holcus lanatus (L.) to extremes of its soil pH range, investigated through transcriptome sequencing
Source: Microbiome. 2018 Mar 20;6:48. doi: 10.1186/s40168-018-0434-3 (PMC5859661; doi:10.1186/s40168-018-0434-3)
Supplement: Supplementary file 12 — Microbial-assigned transcripts, full results table, annotation and DESeq2 analysis. Description of File: The table includes information on expressed microbial transcripts. 1) Phylogenetic annotation of each transcript; 2) Whether significantly expressed in root acid bog soil (RA), root limestone soil (RL), shoot acid bog soil (SA) and/or shoot limestone soil (SL). Significantly expressed transcripts is defined as the number of microbial annotated transcripts that obtained ≥5 aligned reads in at least 3 samples in each of the treatments RA (total 8 samples), RL (total 9 samples), SA (total 10 samples), SL (total 9 samples); 3) two columns indicating whether the transcript is “upregulated in acid or limestone ecotype in acid bog soil” and/or “upregulated in acid or limestone ecotype in limestone soil” 4) KOG functional annotation (KOG ID, KOG definition, KOG class, KOG group) and best BLAST match (sequence length, database that contained the best match, accession number, gene description, best match organism, e-value, percentage ID, BLAST score, percentage sequence coverage); 5) The full DESeq2 result for each pairwise comparison in shoot (list 1-4) and root (list 5-8): these columns contain the log2foldchange and adjusted P value (FDR) for pairwise comparisons. Pairwise comparisons are coded as follows: soil (A = acid bog soil, L = limestone quarry soil), plant ecotype (a = acid bog plant ecotype, l = limestone quarry plant ecotype), shoots and roots (Shoot, Root), see sheet “DESeq2 pairwise comparisons” for further explanation of the 8 pairwise comparisons; 6) The count table. (XLSX 6498 kb) [file 40168_2018_434_MOESM12_ESM.xlsx]

## Sheet: AdditionalFile12
Additional file 12: Microbial-assigned transcripts, full results table, annotation and DESeq2 analysis.
Transcript ID	Phylogenetic Annotation			Significant expression level					Information on ecotype effect		KOG Functional Annotation and best Blast match														DESeq2 Result																								Count Table
GeneID	HighestScoreMatchOrganism	HighestScoreMatchDivision	HighestScoreGenus	Sig expressed Root Acid Soil (RA)	Sig expressed Root Lime Soil (RL)	Sig expressed Shoot Acid Soil (SA)	Sig expressed Shoot Lime Soil (SL)	Summary, sig expressed (RA, RL, SA, SL)	upregulated in acid or lime ecotype in acid soil	upregulated in acid or lime ecotype in lime soil	kogid	kogdefline	kogClass	kogGroup	sequence-length	Best_Match_Database	Best_Match_acc	Best_Match_desc	Best_Match_organism	E-value	percent-id	Score	LengthAlignment	%coverage	List1 Shoot Aa-v-La	log2FoldChange	padj	List2 Shoot Al-v-Ll	log2FoldChange	padj	List3 Shoot Aa-v-Al	log2FoldChange	padj	List4 Shoot La-v-Ll	log2FoldChange	padj	List5 Root Aa-v-La	log2FoldChange	padj	List6 Root Al-v-Ll	log2FoldChange	padj	List7 Root Aa-v-Al	log2FoldChange	padj	List8 Root La-v-Ll	log2FoldChange	padj	GeneID
SA-TR4428|c0_g1_i2	M_Fungi	Ascomycota	Acidomyces	RA	RL			RA_RL__		lime ecotype	KOG0101	Molecular chaperones HSP70/HSC70, HSP70 superfamily	Posttranslational modification, protein turnover, chaperones	CELLULAR PROCESSES AND SIGNALING	266	nr	KXL41331	hypothetical protein FE78DRAFT_156629	Acidomyces richmondensis	6e-46	90.9091	419	88	99.2481	SA-TR4428|c0_g1_i2	1.1413	NA	SA-TR4428|c0_g1_i2	-0.0842188	0.999799	SA-TR4428|c0_g1_i2	0.668247	0.983685	SA-TR4428|c0_g1_i2	-0.557275	NA	SA-TR4428|c0_g1_i2	0.836625	0.328417	SA-TR4428|c0_g1_i2	0.0969932	0.918876	SA-TR4428|c0_g1_i2	-1.1495	0.228594	SA-TR4428|c0_g1_i2	-1.88913	0.0218337	SA-TR4428|c0_g1_i2
XLTR893270|c6_g1_i3	M_Fungi	Ascomycota	Acidomyces	RA	RL			RA_RL__		lime ecotype	KOG0746	60S ribosomal protein L3 and related proteins	Translation, ribosomal structure and biogenesis	INFORMATION STORAGE AND PROCESSING	625	nr	KXL43119	hypothetical protein FE78DRAFT_92971	Acidomyces richmondensis	9e-139	91.8269	1044	208	99.84	XLTR893270|c6_g1_i3	0.288049	0.882707	XLTR893270|c6_g1_i3	0.218472	0.999799	XLTR893270|c6_g1_i3	-0.374876	0.983685	XLTR893270|c6_g1_i3	-0.444454	0.875434	XLTR893270|c6_g1_i3	0.392041	0.724325	XLTR893270|c6_g1_i3	-1.92383	0.0106221	XLTR893270|c6_g1_i3	0.0885018	0.950869	XLTR893270|c6_g1_i3	-2.22737	0.00765068	XLTR893270|c6_g1_i3
XATR867454|c6_g10_i1	M_Fungi	Ascomycota	Acremonium	RA	RL			RA_RL__	acid ecotype	lime ecotype	KOG0657	Glyceraldehyde 3-phosphate dehydrogenase	Carbohydrate transport and metabolism	METABOLISM	512	nr	KFH47131	Glyceraldehyde-3-phosphate dehydrogenase-like protein	Acremonium chrysogenum ATCC 11550	5e-92	86.6667	725	165	96.6797	XATR867454|c6_g10_i1	0.142889	NA	XATR867454|c6_g10_i1	0.0702574	NA	XATR867454|c6_g10_i1	-0.017319	0.995979	XATR867454|c6_g10_i1	-0.0899504	NA	XATR867454|c6_g10_i1	2.8509	2.38724e-06	XATR867454|c6_g10_i1	-0.891623	0.249081	XATR867454|c6_g10_i1	2.04623	0.0050634	XATR867454|c6_g10_i1	-1.69629	0.0419544	XATR867454|c6_g10_i1
XATR593209|c0_g1_i1	M_Fungi	Ascomycota	Acremonium	RA				RA___	lime ecotype		KOG0279	G protein beta subunit-like protein	Signal transduction mechanisms	CELLULAR PROCESSES AND SIGNALING	691	nr	KFH46842	Guanine nucleotide-binding protein subunit beta-like protein	Acremonium chrysogenum ATCC 11550	6e-116	73.1481	888	216	93.7771	XATR593209|c0_g1_i1	0.142523	NA	XATR593209|c0_g1_i1	-0.0404276	NA	XATR593209|c0_g1_i1	0.0926532	0.983685	XATR593209|c0_g1_i1	-0.0902974	NA	XATR593209|c0_g1_i1	1.67715	0.0371521	XATR593209|c0_g1_i1	3.72929	2.57168e-07	XATR593209|c0_g1_i1	-2.00995	0.0112405	XATR593209|c0_g1_i1	0.04219	0.992123	XATR593209|c0_g1_i1
XATR557325|c0_g2_i1	M_Fungi	Ascomycota	Acremonium	RA		SA		RA__SA_	lime ecotype		KOG0400	40S ribosomal protein S13	Translation, ribosomal structure and biogenesis	INFORMATION STORAGE AND PROCESSING	261	nr	KFH48130	40S ribosomal protein-like protein	Acremonium chrysogenum ATCC 11550	3e-52	95.4023	436	87	100	XATR557325|c0_g2_i1	0.713782	NA	XATR557325|c0_g2_i1	0.464513	NA	XATR557325|c0_g2_i1	0.0255371	NA	XATR557325|c0_g2_i1	-0.223732	NA	XATR557325|c0_g2_i1	0.273641	0.757086	XATR557325|c0_g2_i1	1.19875	0.0212809	XATR557325|c0_g2_i1	-1.51388	0.0133419	XATR557325|c0_g2_i1	-0.588769	0.830797	XATR557325|c0_g2_i1
SL-TR61020|c0_g1_i1	M_Fungi	Ascomycota	Acremonium	RA	RL	SA		RA_RL_SA_	lime ecotype		KOG0900	40S ribosomal protein S20	Translation, ribosomal structure and biogenesis	INFORMATION STORAGE AND PROCESSING	274	nr	KFH45978	40S ribosomal protein-like protein	Acremonium chrysogenum ATCC 11550	4e-49	88.6364	413	88	96.3504	SL-TR61020|c0_g1_i1	1.10835	NA	SL-TR61020|c0_g1_i1	-0.160427	0.999799	SL-TR61020|c0_g1_i1	0.281541	0.983685	SL-TR61020|c0_g1_i1	-0.987234	NA	SL-TR61020|c0_g1_i1	0.160679	0.911031	SL-TR61020|c0_g1_i1	0.703384	0.416659	SL-TR61020|c0_g1_i1	-2.0227	0.0221499	SL-TR61020|c0_g1_i1	-1.47999	0.180972	SL-TR61020|c0_g1_i1
SA-TR35066|c0_g1_i1	M_Fungi	Ascomycota	Acremonium	RA				RA___	lime ecotype		KOG1732	60S ribosomal protein L21	Translation, ribosomal structure and biogenesis	INFORMATION STORAGE AND PROCESSING	426	nr	KFH46997	60S ribosomal protein L21-A-like protein	Acremonium chrysogenum ATCC 11550	2e-77	85.0746	609	134	94.3662	SA-TR35066|c0_g1_i1	0.779125	NA	SA-TR35066|c0_g1_i1	-0.0699506	NA	SA-TR35066|c0_g1_i1	-0.142566	NA	SA-TR35066|c0_g1_i1	-0.991642	NA	SA-TR35066|c0_g1_i1	0.330287	0.777843	SA-TR35066|c0_g1_i1	1.92327	0.00424711	SA-TR35066|c0_g1_i1	-2.05662	0.00820613	SA-TR35066|c0_g1_i1	-0.463642	0.992123	SA-TR35066|c0_g1_i1
SA-TR25100|c0_g2_i2	M_Fungi	Ascomycota	Acremonium	RA	RL	SA		RA_RL_SA_	lime ecotype		KOG2617	Citrate synthase	Energy production and conversion	METABOLISM	977	nr	KFH44704	Citrate synthase-like protein	Acremonium chrysogenum ATCC 11550	0	93.75	1397	304	93.347	SA-TR25100|c0_g2_i2	2.12318	0.0226338	SA-TR25100|c0_g2_i2	-0.10813	0.999799	SA-TR25100|c0_g2_i2	0.873071	0.983685	SA-TR25100|c0_g2_i2	-1.35823	0.382142	SA-TR25100|c0_g2_i2	0.415835	0.762505	SA-TR25100|c0_g2_i2	1.71442	0.0598676	SA-TR25100|c0_g2_i2	-2.79205	0.00333557	SA-TR25100|c0_g2_i2	-1.49347	0.324219	SA-TR25100|c0_g2_i2
SA-TR26945|c0_g1_i5	M_Fungi	Ascomycota	Acremonium	RA	RL	SA		RA_RL_SA_	lime ecotype		KOG0749	Mitochondrial ADP/ATP carrier proteins	Energy production and conversion	METABOLISM	484	nr	KFH43392	ADPATP carrier protein-like protein	Acremonium chrysogenum ATCC 11550	3e-99	91.25	770	160	99.1736	SA-TR26945|c0_g1_i5	2.69445	0.00315769	SA-TR26945|c0_g1_i5	-0.516152	0.999799	SA-TR26945|c0_g1_i5	1.04391	0.970406	SA-TR26945|c0_g1_i5	-2.1667	0.108593	SA-TR26945|c0_g1_i5	0.201962	0.90002	SA-TR26945|c0_g1_i5	2.33497	0.00986587	SA-TR26945|c0_g1_i5	-2.42657	0.0178653	SA-TR26945|c0_g1_i5	-0.293564	0.992123	SA-TR26945|c0_g1_i5
SL-TR67719|c0_g1_i1	M_Fungi	Ascomycota	Acremonium	RA				RA___	lime ecotype		KOG1526	NADP-dependent isocitrate dehydrogenase	Energy production and conversion	METABOLISM	274	nr	KFH45057	Isocitrate dehydrogenase	Acremonium chrysogenum ATCC 11550	5e-52	91.2088	457	91	99.635	SL-TR67719|c0_g1_i1	0.25266	NA	SL-TR67719|c0_g1_i1	-0.238039	NA	SL-TR67719|c0_g1_i1	0.202749	NA	SL-TR67719|c0_g1_i1	-0.287949	NA	SL-TR67719|c0_g1_i1	0.91053	0.34529	SL-TR67719|c0_g1_i1	2.12241	0.00294824	SL-TR67719|c0_g1_i1	-2.13817	0.00865287	SL-TR67719|c0_g1_i1	-0.926288	0.735648	SL-TR67719|c0_g1_i1
SL-TR4336|c0_g1_i1	M_Fungi	Ascomycota	Acremonium	RA		SA		RA__SA_	lime ecotype		KOG0725	Reductases with broad range of substrate specificities	General function prediction only	POORLY CHARACTERIZED	439	nr	KFH43052	L-xylulose reductase-like protein	Acremonium chrysogenum ATCC 11550	3e-87	94.697	684	132	90.205	SL-TR4336|c0_g1_i1	0.639518	0.577483	SL-TR4336|c0_g1_i1	-0.49762	0.999799	SL-TR4336|c0_g1_i1	-0.101944	0.983685	SL-TR4336|c0_g1_i1	-1.23908	0.370961	SL-TR4336|c0_g1_i1	0.775475	0.484587	SL-TR4336|c0_g1_i1	3.84443	1.11062e-06	SL-TR4336|c0_g1_i1	-2.9356	0.000500939	SL-TR4336|c0_g1_i1	0.13336	0.992123	SL-TR4336|c0_g1_i1
SA-TR43763|c0_g1_i1	M_Fungi	Ascomycota	Acremonium	RA		SA		RA__SA_	lime ecotype		KOG0725	Reductases with broad range of substrate specificities	General function prediction only	POORLY CHARACTERIZED	522	nr	KFH43052	L-xylulose reductase-like protein	Acremonium chrysogenum ATCC 11550	5e-110	87.931	838	174	100	SA-TR43763|c0_g1_i1	1.13825	NA	SA-TR43763|c0_g1_i1	-0.405659	0.999799	SA-TR43763|c0_g1_i1	0.346694	0.983685	SA-TR43763|c0_g1_i1	-1.19721	NA	SA-TR43763|c0_g1_i1	1.02064	0.248436	SA-TR43763|c0_g1_i1	2.64844	0.000107931	SA-TR43763|c0_g1_i1	-2.08785	0.00678294	SA-TR43763|c0_g1_i1	-0.46006	0.992123	SA-TR43763|c0_g1_i1
XLTR907214|c1_g2_i2	M_Fungi	Ascomycota	Acremonium	RA		SA		RA__SA_	lime ecotype						1209	nr	KFH40970	Cytoskeletal signaling protein-like protein	Acremonium chrysogenum ATCC 11550	0	81.2665	1671	379	94.0447	XLTR907214|c1_g2_i2	1.82722	0.0501249	XLTR907214|c1_g2_i2	-0.051917	0.999799	XLTR907214|c1_g2_i2	1.1375	0.936346	XLTR907214|c1_g2_i2	-0.741639	0.724788	XLTR907214|c1_g2_i2	-0.653087	0.590458	XLTR907214|c1_g2_i2	3.67391	2.702e-05	XLTR907214|c1_g2_i2	-2.42229	0.0144146	XLTR907214|c1_g2_i2	1.9047	0.143881	XLTR907214|c1_g2_i2
XATR544174|c0_g2_i1	M_Fungi	Ascomycota	Acremonium	RA		SA		RA__SA_			KOG2764	Putative transcriptional regulator DJ-1	Defense mechanisms	CELLULAR PROCESSES AND SIGNALING	680	nr	KFH48628	hypothetical protein ACRE_004270	Acremonium chrysogenum ATCC 11550	2e-136	88.3721	1021	215	94.8529	XATR544174|c0_g2_i1	1.12256	NA	XATR544174|c0_g2_i1	-0.756207	0.999799	XATR544174|c0_g2_i1	0.0534043	0.984666	XATR544174|c0_g2_i1	-1.82537	NA	XATR544174|c0_g2_i1	0.454362	0.670035	XATR544174|c0_g2_i1	2.07954	0.00476302	XATR544174|c0_g2_i1	-1.23769	0.201631	XATR544174|c0_g2_i1	0.38749	0.992123	XATR544174|c0_g2_i1
SA-TR8777|c0_g1_i1	M_Fungi	Ascomycota	Acremonium	RA	RL			RA_RL__		lime ecotype	KOG1373	Transport protein Sec61, alpha subunit	Intracellular trafficking, secretion, and vesicular transport	CELLULAR PROCESSES AND SIGNALING	438	nr	KFH41442	Protein transport protein SEC61 subunit alpha-like protein	Acremonium chrysogenum ATCC 11550	2e-91	93.1034	731	145	99.3151	SA-TR8777|c0_g1_i1	0.451384	NA	SA-TR8777|c0_g1_i1	0.10164	NA	SA-TR8777|c0_g1_i1	0.00445015	0.998516	SA-TR8777|c0_g1_i1	-0.345294	NA	SA-TR8777|c0_g1_i1	1.6131	0.00727052	SA-TR8777|c0_g1_i1	-0.505806	0.477083	SA-TR8777|c0_g1_i1	0.500627	0.642138	SA-TR8777|c0_g1_i1	-1.61828	0.024413	SA-TR8777|c0_g1_i1
SA-TR75827|c0_g1_i1	M_Fungi	Ascomycota	Acremonium	RA		SA		RA__SA_			KOG1051	Chaperone HSP104 and related ATP-dependent Clp proteases	Posttranslational modification, protein turnover, chaperones	CELLULAR PROCESSES AND SIGNALING	1141	nr	KFH41807	Heat shock protein-like protein	Acremonium chrysogenum ATCC 11550	0	88.8571	1636	350	92.0245	SA-TR75827|c0_g1_i1	1.08867	NA	SA-TR75827|c0_g1_i1	0.181493	NA	SA-TR75827|c0_g1_i1	0.775607	NA	SA-TR75827|c0_g1_i1	-0.131568	NA	SA-TR75827|c0_g1_i1	1.38278	0.0287587	SA-TR75827|c0_g1_i1	1.63401	0.00683103	SA-TR75827|c0_g1_i1	-0.523933	0.59287	SA-TR75827|c0_g1_i1	-0.272707	0.992123	SA-TR75827|c0_g1_i1
SA-TR31927|c1_g3_i1	M_Fungi	Ascomycota	Acremonium	RA	RL	SA		RA_RL_SA_			KOG0865	Cyclophilin type peptidyl-prolyl cis-trans isomerase	Posttranslational modification, protein turnover, chaperones	CELLULAR PROCESSES AND SIGNALING	573	nr	KFH43351	Peptidyl-prolyl cis-trans isomerase-like protein	Acremonium chrysogenum ATCC 11550	2e-79	76.1628	634	172	90.0524	SA-TR31927|c1_g3_i1	1.53301	0.120852	SA-TR31927|c1_g3_i1	0.819073	0.999799	SA-TR31927|c1_g3_i1	-0.59709	0.983685	SA-TR31927|c1_g3_i1	-1.31103	0.397458	SA-TR31927|c1_g3_i1	2.23777	0.0111992	SA-TR31927|c1_g3_i1	0.0145998	0.99075	SA-TR31927|c1_g3_i1	0.0756373	0.963149	SA-TR31927|c1_g3_i1	-2.14754	0.0543309	SA-TR31927|c1_g3_i1
XATR414855|c0_g1_i1	M_Fungi	Ascomycota	Acremonium	RA		SA		RA__SA_			KOG0583	Serine/threonine protein kinase	Signal transduction mechanisms	CELLULAR PROCESSES AND SIGNALING	970	nr	KFH43113	Serine/threonine-protein kinase-like protein	Acremonium chrysogenum ATCC 11550	2e-180	85.1852	1352	297	91.8557	XATR414855|c0_g1_i1	1.41283	NA	XATR414855|c0_g1_i1	-0.52487	NA	XATR414855|c0_g1_i1	0.39409	0.983685	XATR414855|c0_g1_i1	-1.54362	NA	XATR414855|c0_g1_i1	1.10622	0.16616	XATR414855|c0_g1_i1	1.94951	0.00621773	XATR414855|c0_g1_i1	-0.830499	0.430543	XATR414855|c0_g1_i1	0.0127932	0.997379	XATR414855|c0_g1_i1
SA-TR7879|c0_g1_i2	M_Fungi	Ascomycota	Acremonium	RA	RL			RA_RL__		lime ecotype	KOG2240	RNA polymerase II general transcription factor BTF3 and related proteins	Transcription	INFORMATION STORAGE AND PROCESSING	301	nr	KFH43567	Nascent polypeptide-associated complex subunit beta-like protein	Acremonium chrysogenum ATCC 11550	3e-62	95.9596	503	99	98.6711	SA-TR7879|c0_g1_i2	0.496369	NA	SA-TR7879|c0_g1_i2	0.112872	0.999799	SA-TR7879|c0_g1_i2	-0.243289	0.983685	SA-TR7879|c0_g1_i2	-0.626786	NA	SA-TR7879|c0_g1_i2	-0.14336	0.922714	SA-TR7879|c0_g1_i2	-0.952753	0.253281	SA-TR7879|c0_g1_i2	-1.52206	0.138038	SA-TR7879|c0_g1_i2	-2.33146	0.00548155	SA-TR7879|c0_g1_i2
SL-TR21767|c0_g1_i1	M_Fungi	Ascomycota	Acremonium	RA	RL	SA		RA_RL_SA_			KOG1753	40S ribosomal protein S16	Translation, ribosomal structure and biogenesis	INFORMATION STORAGE AND PROCESSING	351	nr	KFH43951	40S ribosomal protein-like protein	Acremonium chrysogenum ATCC 11550	2e-70	96.3636	558	110	94.0171	SL-TR21767|c0_g1_i1	1.10945	0.113661	SL-TR21767|c0_g1_i1	-0.345865	0.999799	SL-TR21767|c0_g1_i1	0.495958	0.983685	SL-TR21767|c0_g1_i1	-0.959358	0.383005	SL-TR21767|c0_g1_i1	2.93464	6.6859e-09	SL-TR21767|c0_g1_i1	2.06176	0.00012466	SL-TR21767|c0_g1_i1	0.224558	0.810919	SL-TR21767|c0_g1_i1	-0.648315	0.825254	SL-TR21767|c0_g1_i1
SA-TR17226|c0_g2_i1	M_Fungi	Ascomycota	Acremonium	RA	RL	SA		RA_RL_SA_		lime ecotype	KOG1646	40S ribosomal protein S6	Translation, ribosomal structure and biogenesis	INFORMATION STORAGE AND PROCESSING	447	nr	KFH46698	40S ribosomal protein S6-B-like protein	Acremonium chrysogenum ATCC 11550	2e-95	94.5946	736	148	99.3289	SA-TR17226|c0_g2_i1	1.24328	0.226372	SA-TR17226|c0_g2_i1	0.379067	0.999799	SA-TR17226|c0_g2_i1	0.0288381	0.995265	SA-TR17226|c0_g2_i1	-0.835371	0.667872	SA-TR17226|c0_g2_i1	1.27497	0.196656	SA-TR17226|c0_g2_i1	-0.509671	0.633995	SA-TR17226|c0_g2_i1	-0.518858	0.756748	SA-TR17226|c0_g2_i1	-2.3035	0.0267663	SA-TR17226|c0_g2_i1
SA-TR9541|c0_g1_i1	M_Fungi	Ascomycota	Acremonium	RA	RL			RA_RL__		lime ecotype	KOG3320	40S ribosomal protein S7	Translation, ribosomal structure and biogenesis	INFORMATION STORAGE AND PROCESSING	333	nr	KFH45348	40S ribosomal protein S7-like protein	Acremonium chrysogenum ATCC 11550	5e-70	99.0991	561	111	100	SA-TR9541|c0_g1_i1	1.02866	0.276654	SA-TR9541|c0_g1_i1	0.117927	0.999799	SA-TR9541|c0_g1_i1	0.314467	0.983685	SA-TR9541|c0_g1_i1	-0.596265	0.778481	SA-TR9541|c0_g1_i1	1.85445	0.0160049	SA-TR9541|c0_g1_i1	-0.172695	0.866173	SA-TR9541|c0_g1_i1	-0.107079	0.939623	SA-TR9541|c0_g1_i1	-2.13423	0.0176766	SA-TR9541|c0_g1_i1
SA-TR190|c0_g1_i2	M_Fungi	Ascomycota	Acremonium	RA	RL	SA		RA_RL_SA_			KOG0857	60s ribosomal protein L10	Translation, ribosomal structure and biogenesis	INFORMATION STORAGE AND PROCESSING	475	nr	KFH47502	60S ribosomal protein L10-A-like protein	Acremonium chrysogenum ATCC 11550	6e-105	93.6306	798	157	99.1579	SA-TR190|c0_g1_i2	1.38314	0.124031	SA-TR190|c0_g1_i2	-0.0760287	0.999799	SA-TR190|c0_g1_i2	0.1879	0.983685	SA-TR190|c0_g1_i2	-1.27127	0.35731	SA-TR190|c0_g1_i2	0.598508	0.590656	SA-TR190|c0_g1_i2	-0.0123266	0.991274	SA-TR190|c0_g1_i2	-0.91581	0.484408	SA-TR190|c0_g1_i2	-1.52664	0.203362	SA-TR190|c0_g1_i2
SA-TR63403|c0_g1_i1	M_Fungi	Ascomycota	Acremonium	RA	RL			RA_RL__			KOG1678	60s ribosomal protein L15	Translation, ribosomal structure and biogenesis	INFORMATION STORAGE AND PROCESSING	325	nr	KFH46732	60S ribosomal protein-like protein	Acremonium chrysogenum ATCC 11550	4e-52	97.1963	442	107	98.7692	SA-TR63403|c0_g1_i1	0.664768	NA	SA-TR63403|c0_g1_i1	0.0826861	NA	SA-TR63403|c0_g1_i1	0.173789	0.983685	SA-TR63403|c0_g1_i1	-0.408293	NA	SA-TR63403|c0_g1_i1	1.2425	0.0668956	SA-TR63403|c0_g1_i1	-0.185397	0.825137	SA-TR63403|c0_g1_i1	0.0376594	0.975791	SA-TR63403|c0_g1_i1	-1.39024	0.100137	SA-TR63403|c0_g1_i1
XATR919752|c0_g1_i1	M_Fungi	Ascomycota	Acremonium	RA		SA		RA__SA_			KOG1790	60s ribosomal protein L34	Translation, ribosomal structure and biogenesis	INFORMATION STORAGE AND PROCESSING	362	nr	KFH42585	60S ribosomal protein L34-B-like protein	Acremonium chrysogenum ATCC 11550	2e-72	93.9655	569	116	96.1326	XATR919752|c0_g1_i1	1.09342	NA	XATR919752|c0_g1_i1	-0.442806	0.999799	XATR919752|c0_g1_i1	0.658372	0.983685	XATR919752|c0_g1_i1	-0.877852	NA	XATR919752|c0_g1_i1	0.548169	0.649169	XATR919752|c0_g1_i1	0.729478	0.441574	XATR919752|c0_g1_i1	-1.74152	0.0889219	XATR919752|c0_g1_i1	-1.56021	0.206044	XATR919752|c0_g1_i1
SL-TR14814|c0_g1_i1	M_Fungi	Ascomycota	Acremonium	RA	RL	SA		RA_RL_SA_			KOG3255	60S ribosomal protein L9	Translation, ribosomal structure and biogenesis	INFORMATION STORAGE AND PROCESSING	518	nr	KFH41175	60S ribosomal protein L9-B-like protein	Acremonium chrysogenum ATCC 11550	2e-109	90.0585	827	171	99.0347	SL-TR14814|c0_g1_i1	0.860791	NA	SL-TR14814|c0_g1_i1	-0.121557	NA	SL-TR14814|c0_g1_i1	-0.097835	0.983685	SL-TR14814|c0_g1_i1	-1.08018	NA	SL-TR14814|c0_g1_i1	1.05409	0.142051	SL-TR14814|c0_g1_i1	-0.0394727	0.966377	SL-TR14814|c0_g1_i1	-0.300319	0.789769	SL-TR14814|c0_g1_i1	-1.39388	0.0994033	SL-TR14814|c0_g1_i1
SA-TR12139|c0_g3_i1	M_Fungi	Ascomycota	Acremonium	RA	RL	SA		RA_RL_SA_			KOG3255	60S ribosomal protein L9	Translation, ribosomal structure and biogenesis	INFORMATION STORAGE AND PROCESSING	510	nr	KFH41175	60S ribosomal protein L9-B-like protein	Acremonium chrysogenum ATCC 11550	1e-101	88.9571	775	163	95.8824	SA-TR12139|c0_g3_i1	1.04803	NA	SA-TR12139|c0_g3_i1	0.271503	0.999799	SA-TR12139|c0_g3_i1	-0.258726	0.983685	SA-TR12139|c0_g3_i1	-1.03525	NA	SA-TR12139|c0_g3_i1	0.981788	0.23903	SA-TR12139|c0_g3_i1	0.395777	0.644131	SA-TR12139|c0_g3_i1	-0.783122	0.493413	SA-TR12139|c0_g3_i1	-1.36913	0.190569	SA-TR12139|c0_g3_i1
XATR855413|c4_g5_i1	M_Fungi	Ascomycota	Acremonium	RA	RL	SA	SL	RA_RL_SA_SL			KOG0052	Translation elongation factor EF-1 alpha/Tu	Translation, ribosomal structure and biogenesis	INFORMATION STORAGE AND PROCESSING	538	nr	ALJ03463	translation elongation factor 1-alpha partial	Acremonium sclerotigenum	4e-109	95.5307	839	179	99.8141	XATR855413|c4_g5_i1	2.20897	0.0314831	XATR855413|c4_g5_i1	-0.360735	0.999799	XATR855413|c4_g5_i1	0.86596	0.983685	XATR855413|c4_g5_i1	-1.70375	0.283935	XATR855413|c4_g5_i1	2.65269	0.00693312	XATR855413|c4_g5_i1	0.0348821	0.98149	XATR855413|c4_g5_i1	0.233097	0.899568	XATR855413|c4_g5_i1	-2.38471	0.0596887	XATR855413|c4_g5_i1
SA-TR87157|c0_g1_i1	M_Fungi	Ascomycota	Acremonium	RA	RL	SA	SL	RA_RL_SA_SL			KOG0052	Translation elongation factor EF-1 alpha/Tu	Translation, ribosomal structure and biogenesis	INFORMATION STORAGE AND PROCESSING	1049	nr	ALJ03462	translation elongation factor 1-alpha partial	Acremonium sclerotigenum	0	99.6865	1620	319	91.2297	SA-TR87157|c0_g1_i1	2.85705	0.0265459	SA-TR87157|c0_g1_i1	-0.173357	0.999799	SA-TR87157|c0_g1_i1	0.449613	0.983685	SA-TR87157|c0_g1_i1	-2.58079	0.177252	SA-TR87157|c0_g1_i1	1.19963	0.459931	SA-TR87157|c0_g1_i1	-0.101163	0.957982	SA-TR87157|c0_g1_i1	-0.390384	0.867024	SA-TR87157|c0_g1_i1	-1.69118	0.613052	SA-TR87157|c0_g1_i1
XATR943010|c3_g3_i4	M_Fungi	Ascomycota	Acremonium	RA	RL	SA		RA_RL_SA_			KOG0683	Glutamine synthetase	Amino acid transport and metabolism	METABOLISM	730	nr	KFH45222	Glutamine synthetase-like protein	Acremonium chrysogenum ATCC 11550	1e-162	89.7119	1202	243	99.863	XATR943010|c3_g3_i4	2.09975	0.0473755	XATR943010|c3_g3_i4	-0.462883	0.999799	XATR943010|c3_g3_i4	0.827732	0.983685	XATR943010|c3_g3_i4	-1.73491	0.283935	XATR943010|c3_g3_i4	0.436874	0.78278	XATR943010|c3_g3_i4	1.11944	0.332614	XATR943010|c3_g3_i4	-2.36644	0.0507652	XATR943010|c3_g3_i4	-1.68387	0.337285	XATR943010|c3_g3_i4
SA-TR16697|c0_g1_i1	M_Fungi	Ascomycota	Acremonium	RA	RL			RA_RL__		lime ecotype	KOG2263	Methionine synthase II (cobalamin-independent)	Amino acid transport and metabolism	METABOLISM	688	nr	KFH43460	5-methyltetrahydropteroyltriglutamate--homocysteine methyltransferase-like protein	Acremonium chrysogenum ATCC 11550	4e-154	93.8865	1181	229	99.8547	SA-TR16697|c0_g1_i1	0.484224	NA	SA-TR16697|c0_g1_i1	0.500283	NA	SA-TR16697|c0_g1_i1	-0.762383	0.983685	SA-TR16697|c0_g1_i1	-0.746324	NA	SA-TR16697|c0_g1_i1	0.680573	0.426906	SA-TR16697|c0_g1_i1	-0.0833922	0.925821	SA-TR16697|c0_g1_i1	-0.972126	0.310649	SA-TR16697|c0_g1_i1	-1.73609	0.0258339	SA-TR16697|c0_g1_i1
SA-TR75308|c0_g1_i1	M_Fungi	Ascomycota	Acremonium	RA				RA___			KOG2263	Methionine synthase II (cobalamin-independent)	Amino acid transport and metabolism	METABOLISM	718	nr	KFH43460	5-methyltetrahydropteroyltriglutamate--homocysteine methyltransferase-like protein	Acremonium chrysogenum ATCC 11550	3e-143	86.1925	1110	239	99.8607	SA-TR75308|c0_g1_i1	0.816028	NA	SA-TR75308|c0_g1_i1	-0.107838	NA	SA-TR75308|c0_g1_i1	-0.0122677	0.995979	SA-TR75308|c0_g1_i1	-0.936134	NA	SA-TR75308|c0_g1_i1	1.94913	0.00103384	SA-TR75308|c0_g1_i1	1.86009	0.00219259	SA-TR75308|c0_g1_i1	-0.237525	0.817042	SA-TR75308|c0_g1_i1	-0.326558	0.992123	SA-TR75308|c0_g1_i1
SA-TR36555|c1_g1_i3	M_Fungi	Ascomycota	Acremonium	RA	RL	SA		RA_RL_SA_		lime ecotype	KOG2772	Transaldolase	Carbohydrate transport and metabolism	METABOLISM	685	nr	KFH42044	Transaldolase-like protein	Acremonium chrysogenum ATCC 11550	2e-150	90.7895	1116	228	99.854	SA-TR36555|c1_g1_i3	1.41126	0.124011	SA-TR36555|c1_g1_i3	0.535304	0.999799	SA-TR36555|c1_g1_i3	0.0596555	0.985187	SA-TR36555|c1_g1_i3	-0.8163	0.646873	SA-TR36555|c1_g1_i3	1.05113	0.283374	SA-TR36555|c1_g1_i3	-1.07715	0.233693	SA-TR36555|c1_g1_i3	-0.635304	0.671769	SA-TR36555|c1_g1_i3	-2.76358	0.00220853	SA-TR36555|c1_g1_i3
XATR916825|c1_g2_i1	M_Fungi	Ascomycota	Acremonium	RA		SA		RA__SA_			KOG0069	Glyoxylate/hydroxypyruvate reductase (D-isomer-specific 2-hydroxy acid dehydrogenase superfamily)	Energy production and conversion	METABOLISM	358	nr	KFH46618	formate dehydrogenase-like protein	Acremonium chrysogenum ATCC 11550	4e-75	94.958	609	119	99.7207	XATR916825|c1_g2_i1	2.37374	0.0090012	XATR916825|c1_g2_i1	-1.5581	0.587236	XATR916825|c1_g2_i1	1.27644	0.857302	XATR916825|c1_g2_i1	-2.6554	0.0283995	XATR916825|c1_g2_i1	0.0915597	0.955928	XATR916825|c1_g2_i1	2.66096	0.00369852	XATR916825|c1_g2_i1	-1.17409	0.384664	XATR916825|c1_g2_i1	1.39531	0.457754	XATR916825|c1_g2_i1
SA-TR72284|c0_g1_i2	M_Fungi	Ascomycota	Acremonium	RA	RL	SA		RA_RL_SA_		lime ecotype	KOG1626	Inorganic pyrophosphatase/Nucleosome remodeling factor, subunit NURF38	Energy production and conversion	METABOLISM	701	nr	KFH43010	Inorganic pyrophosphatase-like protein	Acremonium chrysogenum ATCC 11550	6e-144	94.6667	1071	225	96.291	SA-TR72284|c0_g1_i2	1.04428	0.315433	SA-TR72284|c0_g1_i2	-0.258072	0.999799	SA-TR72284|c0_g1_i2	-0.158086	0.983685	SA-TR72284|c0_g1_i2	-1.46043	0.299165	SA-TR72284|c0_g1_i2	1.6392	0.0635384	SA-TR72284|c0_g1_i2	-0.230928	0.834812	SA-TR72284|c0_g1_i2	-0.402786	0.784494	SA-TR72284|c0_g1_i2	-2.27291	0.0223616	SA-TR72284|c0_g1_i2
SA-TR99773|c0_g1_i1	M_Fungi	Ascomycota	Acremonium	RA				RA___			KOG3256	NADH:ubiquinone oxidoreductase, NDUFS8/23 kDa subunit	Energy production and conversion	METABOLISM	657	nr	KFH45654	NADH-ubiquinone oxidoreductase 23 kDa subunit-like protein	Acremonium chrysogenum ATCC 11550	2e-132	85.5814	986	215	98.1735	SA-TR99773|c0_g1_i1	0.778478	NA	SA-TR99773|c0_g1_i1	-0.26508	NA	SA-TR99773|c0_g1_i1	0.452609	0.983685	SA-TR99773|c0_g1_i1	-0.590949	NA	SA-TR99773|c0_g1_i1	1.31938	0.0533578	SA-TR99773|c0_g1_i1	0.656991	0.360118	SA-TR99773|c0_g1_i1	-0.474016	0.676228	SA-TR99773|c0_g1_i1	-1.13641	0.281745	SA-TR99773|c0_g1_i1
XATR903522|c0_g1_i1	M_Fungi	Ascomycota	Acremonium	RA		SA		RA__SA_			KOG1198	Zinc-binding oxidoreductase	Energy production and conversion	METABOLISM	1158	nr	KFH45392	Zinc-type alcohol dehydrogenase-like protein -like protein	Acremonium chrysogenum ATCC 11550	0	76.4873	1378	353	91.4508	XATR903522|c0_g1_i1	1.58928	NA	XATR903522|c0_g1_i1	0.474824	0.999799	XATR903522|c0_g1_i1	0.47366	0.983685	XATR903522|c0_g1_i1	-0.640798	NA	XATR903522|c0_g1_i1	2.3173	0.00121922	XATR903522|c0_g1_i1	2.37157	0.00211438	XATR903522|c0_g1_i1	0.19039	0.882347	XATR903522|c0_g1_i1	0.244657	0.992123	XATR903522|c0_g1_i1
SL-TR81551|c0_g1_i1	M_Fungi	Ascomycota	Acremonium	RA		SA		RA__SA_			KOG0047	Catalase	Inorganic ion transport and metabolism	METABOLISM	544	nr	KFH46799	Catalase-like protein	Acremonium chrysogenum ATCC 11550	1e-85	76.3006	713	173	95.4044	SL-TR81551|c0_g1_i1	0.60758	NA	SL-TR81551|c0_g1_i1	-0.15932	NA	SL-TR81551|c0_g1_i1	0.482629	NA	SL-TR81551|c0_g1_i1	-0.284271	NA	SL-TR81551|c0_g1_i1	0.649977	0.394326	SL-TR81551|c0_g1_i1	2.131	0.000274363	SL-TR81551|c0_g1_i1	-1.23845	0.0773009	SL-TR81551|c0_g1_i1	0.242568	0.992123	SL-TR81551|c0_g1_i1
SL-TR31012|c0_g1_i1	M_Fungi	Ascomycota	Acremonium	RA		SA		RA__SA_			KOG0047	Catalase	Inorganic ion transport and metabolism	METABOLISM	589	nr	KFH46799	Catalase-like protein	Acremonium chrysogenum ATCC 11550	5e-101	76.5306	820	196	99.8302	SL-TR31012|c0_g1_i1	1.4167	NA	SL-TR31012|c0_g1_i1	-0.53123	NA	SL-TR31012|c0_g1_i1	0.454305	0.983685	SL-TR31012|c0_g1_i1	-1.49363	NA	SL-TR31012|c0_g1_i1	0.711313	0.412966	SL-TR31012|c0_g1_i1	1.95351	0.00748076	SL-TR31012|c0_g1_i1	-0.677386	0.556577	SL-TR31012|c0_g1_i1	0.564812	0.992123	SL-TR31012|c0_g1_i1
SA-TR87122|c0_g1_i11	M_Fungi	Ascomycota	Acremonium	RA	RL	SA		RA_RL_SA_			KOG0205	Plasma membrane H+-transporting ATPase	Inorganic ion transport and metabolism	METABOLISM	3098	nr	KFH44673	Plasma membrane ATPase-like protein	Acremonium chrysogenum ATCC 11550	0	88.6266	3955	932	90.2518	SA-TR87122|c0_g1_i11	3.64211	0.00348101	SA-TR87122|c0_g1_i11	0.433229	0.999799	SA-TR87122|c0_g1_i11	0.448079	0.983685	SA-TR87122|c0_g1_i11	-2.76081	0.140154	SA-TR87122|c0_g1_i11	0.640386	0.732153	SA-TR87122|c0_g1_i11	0.596343	0.710914	SA-TR87122|c0_g1_i11	-1.32703	0.523812	SA-TR87122|c0_g1_i11	-1.37108	0.815398	SA-TR87122|c0_g1_i11
SA-TR66929|c0_g1_i1	M_Fungi	Ascomycota	Acremonium	RA	RL	SA		RA_RL_SA_			KOG1600	Fatty acid desaturase	Lipid transport and metabolism	METABOLISM	1038	nr	KFH44011	Acyl-CoA desaturase-like protein	Acremonium chrysogenum ATCC 11550	0	84.472	1514	322	93.0636	SA-TR66929|c0_g1_i1	1.5045	0.134161	SA-TR66929|c0_g1_i1	-0.913639	0.999799	SA-TR66929|c0_g1_i1	0.278708	0.983685	SA-TR66929|c0_g1_i1	-2.13943	0.112731	SA-TR66929|c0_g1_i1	1.68292	0.078804	SA-TR66929|c0_g1_i1	0.59065	0.586603	SA-TR66929|c0_g1_i1	-0.798752	0.607585	SA-TR66929|c0_g1_i1	-1.89102	0.125985	SA-TR66929|c0_g1_i1
XATR616348|c0_g1_i1	M_Fungi	Ascomycota	Acremonium	RA				RA___			KOG1600	Fatty acid desaturase	Lipid transport and metabolism	METABOLISM	326	nr	KFH44011	Acyl-CoA desaturase-like protein	Acremonium chrysogenum ATCC 11550	2e-63	88.8889	538	108	99.3865	XATR616348|c0_g1_i1	0.631256	NA	XATR616348|c0_g1_i1	0.20447	NA	XATR616348|c0_g1_i1	0.140628	NA	XATR616348|c0_g1_i1	-0.286158	NA	XATR616348|c0_g1_i1	0.9506	0.147961	XATR616348|c0_g1_i1	1.54761	0.00702563	XATR616348|c0_g1_i1	-0.814347	0.312462	XATR616348|c0_g1_i1	-0.217333	0.992123	XATR616348|c0_g1_i1
SL-TR6730|c0_g1_i1	M_Fungi	Ascomycota	Acremonium	RA	RL			RA_RL__			KOG0023	Alcohol dehydrogenase, class V	Secondary metabolites biosynthesis, transport and catabolism	METABOLISM	438	nr	KFH43443	Alcohol dehydrogenase-like protein	Acremonium chrysogenum ATCC 11550	1e-68	80.303	568	132	90.411	SL-TR6730|c0_g1_i1	2.20905	0.0256085	SL-TR6730|c0_g1_i1	-0.822583	0.999799	SL-TR6730|c0_g1_i1	2.05181	0.467282	SL-TR6730|c0_g1_i1	-0.979827	0.619455	SL-TR6730|c0_g1_i1	-0.337519	0.823986	SL-TR6730|c0_g1_i1	2.83139	0.00307492	SL-TR6730|c0_g1_i1	-1.78971	0.146666	SL-TR6730|c0_g1_i1	1.3792	0.522498	SL-TR6730|c0_g1_i1
SL-TR12492|c1_g1_i1	M_Fungi	Ascomycota	Acremonium	RA		SA	SL	RA__SA_SL			KOG0024	Sorbitol dehydrogenase	Secondary metabolites biosynthesis, transport and catabolism	METABOLISM	686	nr	KFH45470	Zinc-type alcohol dehydrogenase-like protein -like protein	Acremonium chrysogenum ATCC 11550	6e-123	75	949	240	104.956	SL-TR12492|c1_g1_i1	1.25622	NA	SL-TR12492|c1_g1_i1	0.137688	0.999799	SL-TR12492|c1_g1_i1	0.442768	0.983685	SL-TR12492|c1_g1_i1	-0.67576	NA	SL-TR12492|c1_g1_i1	1.64621	0.0310448	SL-TR12492|c1_g1_i1	2.92159	3.63292e-05	SL-TR12492|c1_g1_i1	-1.2581	0.163395	SL-TR12492|c1_g1_i1	0.0172764	0.996922	SL-TR12492|c1_g1_i1
SA-TR71199|c0_g1_i1	M_Fungi	Ascomycota	Acremonium	RA		SA	SL	RA__SA_SL			KOG0024	Sorbitol dehydrogenase	Secondary metabolites biosynthesis, transport and catabolism	METABOLISM	1475	nr	KFH45470	Zinc-type alcohol dehydrogenase-like protein -like protein	Acremonium chrysogenum ATCC 11550	0	77.6371	2002	474	96.4068	SA-TR71199|c0_g1_i1	1.67438	0.0730431	SA-TR71199|c0_g1_i1	-0.219962	0.999799	SA-TR71199|c0_g1_i1	0.410615	0.983685	SA-TR71199|c0_g1_i1	-1.48372	0.296721	SA-TR71199|c0_g1_i1	2.25963	0.0140141	SA-TR71199|c0_g1_i1	3.73347	3.11227e-05	SA-TR71199|c0_g1_i1	-1.03822	0.464156	SA-TR71199|c0_g1_i1	0.435621	0.992123	SA-TR71199|c0_g1_i1
XLTR913676|c0_g1_i1	M_Fungi	Ascomycota	Acremonium	RA	RL			RA_RL__			KOG0254	Predicted transporter (major facilitator superfamily)	General function prediction only	POORLY CHARACTERIZED	516	nr	KFH43968	Lactose permease-like protein	Acremonium chrysogenum ATCC 11550	2e-67	73.8372	577	172	100	XLTR913676|c0_g1_i1	0.252099	NA	XLTR913676|c0_g1_i1	-0.0412094	NA	XLTR913676|c0_g1_i1	0.202648	0.983685	XLTR913676|c0_g1_i1	-0.0906602	NA	XLTR913676|c0_g1_i1	-0.31038	0.817832	XLTR913676|c0_g1_i1	-0.394922	0.705193	XLTR913676|c0_g1_i1	-1.28666	0.290601	XLTR913676|c0_g1_i1	-1.3712	0.322518	XLTR913676|c0_g1_i1
SA-TR4142|c0_g1_i1	M_Fungi	Ascomycota	Acremonium	RA	RL	SA		RA_RL_SA_							497	nr	KFH45884	Ketol-acid reductoisomerase-like protein	Acremonium chrysogenum ATCC 11550	1e-103	96.732	806	153	92.3541	SA-TR4142|c0_g1_i1	0.960502	NA	SA-TR4142|c0_g1_i1	0.0515184	0.999799	SA-TR4142|c0_g1_i1	0.155856	0.983685	SA-TR4142|c0_g1_i1	-0.753128	NA	SA-TR4142|c0_g1_i1	0.956852	0.218612	SA-TR4142|c0_g1_i1	1.505	0.023493	SA-TR4142|c0_g1_i1	-1.18732	0.165124	SA-TR4142|c0_g1_i1	-0.639172	0.934962	SA-TR4142|c0_g1_i1
XATR567032|c0_g1_i1	M_Fungi	Ascomycota	Acremonium	RA		SA		RA__SA_							923	nr	KFH42987	Sphingolipid long chain base-responsive protein-like protein	Acremonium chrysogenum ATCC 11550	2e-144	73.2441	1087	299	97.1831	XATR567032|c0_g1_i1	1.23488	NA	XATR567032|c0_g1_i1	0.379664	NA	XATR567032|c0_g1_i1	0.216229	0.983685	XATR567032|c0_g1_i1	-0.638993	NA	XATR567032|c0_g1_i1	1.34664	0.0769675	XATR567032|c0_g1_i1	2.5972	0.0001787	XATR567032|c0_g1_i1	-1.10463	0.226123	XATR567032|c0_g1_i1	0.145935	0.992123	XATR567032|c0_g1_i1
XATR909016|c2_g2_i3	M_Fungi	Ascomycota	Acremonium	RA		SA		RA__SA_							553	nr	KFH45506	Sphingolipid long chain base-responsive protein-like protein	Acremonium chrysogenum ATCC 11550	2e-98	90.7609	770	184	99.8192	XATR909016|c2_g2_i3	1.69712	0.0287536	XATR909016|c2_g2_i3	0.660344	0.999799	XATR909016|c2_g2_i3	0.372755	0.983685	XATR909016|c2_g2_i3	-0.664017	0.698743	XATR909016|c2_g2_i3	2.3513	0.000956992	XATR909016|c2_g2_i3	2.45941	0.000724657	XATR909016|c2_g2_i3	-0.334746	0.790449	XATR909016|c2_g2_i3	-0.226637	0.992123	XATR909016|c2_g2_i3
XATR894424|c0_g2_i1	M_Fungi	Ascomycota	Alternaria	RA				RA___			KOG0101	Molecular chaperones HSP70/HSC70, HSP70 superfamily	Posttranslational modification, protein turnover, chaperones	CELLULAR PROCESSES AND SIGNALING	354	nr	OAG21743	heat shock protein-like protein	Alternaria alternata	1e-50	91.453	457	117	99.1525	XATR894424|c0_g2_i1	0.143804	NA	XATR894424|c0_g2_i1	-0.0378089	NA	XATR894424|c0_g2_i1	0.092551	NA	XATR894424|c0_g2_i1	-0.0890619	NA	XATR894424|c0_g2_i1	2.23813	8.32462e-06	XATR894424|c0_g2_i1	1.44492	0.0210772	XATR894424|c0_g2_i1	0.935326	0.174271	XATR894424|c0_g2_i1	0.142109	0.992123	XATR894424|c0_g2_i1
XLTR876913|c0_g1_i1	M_Fungi	Ascomycota	Alternaria	RA	RL			RA_RL__			KOG1153	Subtilisin-related protease/Vacuolar protease B	Posttranslational modification, protein turnover, chaperones	CELLULAR PROCESSES AND SIGNALING	335	nr	AHZ97469	subtilisin-like serine protease partial	Alternaria alternata	8e-67	97.2973	563	111	99.403	XLTR876913|c0_g1_i1	0.253479	NA	XLTR876913|c0_g1_i1	-0.172646	NA	XLTR876913|c0_g1_i1	0.202767	NA	XLTR876913|c0_g1_i1	-0.223358	NA	XLTR876913|c0_g1_i1	0.113919	0.923532	XLTR876913|c0_g1_i1	-0.0706668	0.932856	XLTR876913|c0_g1_i1	-0.960149	0.294853	XLTR876913|c0_g1_i1	-1.14473	0.188468	XLTR876913|c0_g1_i1
XATR558360|c0_g2_i1	M_Fungi	Ascomycota	Alternaria	RA	RL			RA_RL__		lime ecotype	KOG0378	40S ribosomal protein S4	Translation, ribosomal structure and biogenesis	INFORMATION STORAGE AND PROCESSING	391	nr	OAG25808	ribosomal protein S4e	Alternaria alternata	2e-81	94.5736	644	129	98.977	XATR558360|c0_g2_i1	0.198322	NA	XATR558360|c0_g2_i1	-0.803803	0.999799	XATR558360|c0_g2_i1	0.0923485	0.983685	XATR558360|c0_g2_i1	-0.909776	NA	XATR558360|c0_g2_i1	2.62872	4.36947e-05	XATR558360|c0_g2_i1	-0.334792	0.698088	XATR558360|c0_g2_i1	0.941604	0.34599	XATR558360|c0_g2_i1	-2.02191	0.0123689	XATR558360|c0_g2_i1
XATR554815|c0_g1_i1	M_Fungi	Ascomycota	Arthrobotrys	RA				RA___	lime ecotype						906	M_fugalrefseqplusgloin	XP_011123785	hypothetical protein AOL_s00083g304	Arthrobotrys oligospora ATCC 24927	5e-180	91.7241	1311	290	96.0265	XATR554815|c0_g1_i1	0.143058	NA	XATR554815|c0_g1_i1	-0.0393401	NA	XATR554815|c0_g1_i1	0.0926103	NA	XATR554815|c0_g1_i1	-0.0897881	NA	XATR554815|c0_g1_i1	-0.0239848	0.987759	XATR554815|c0_g1_i1	2.63408	5.02937e-05	XATR554815|c0_g1_i1	-1.85448	0.010763	XATR554815|c0_g1_i1	0.803586	0.776347	XATR554815|c0_g1_i1
XLTR917356|c9_g6_i22	M_Fungi	Ascomycota	Arthrobotrys	RA	RL			RA_RL__		lime ecotype	KOG0052	Translation elongation factor EF-1 alpha/Tu	Translation, ribosomal structure and biogenesis	INFORMATION STORAGE AND PROCESSING	435	M_fugalrefseqplusgloin	XP_011125707	hypothetical protein AOL_s00169g48	Arthrobotrys oligospora ATCC 24927	3e-78	84.058	630	138	95.1724	XLTR917356|c9_g6_i22	0.0863714	NA	XLTR917356|c9_g6_i22	-0.108037	0.999799	XLTR917356|c9_g6_i22	0.0926408	0.983685	XLTR917356|c9_g6_i22	-0.101767	NA	XLTR917356|c9_g6_i22	0.486977	0.60899	XLTR917356|c9_g6_i22	-1.1669	0.104579	XLTR917356|c9_g6_i22	-0.329399	0.788852	XLTR917356|c9_g6_i22	-1.98327	0.00900689	XLTR917356|c9_g6_i22
XATR382084|c0_g1_i1	M_Fungi	Ascomycota	Arthrobotrys	RA				RA___			KOG1526	NADP-dependent isocitrate dehydrogenase	Energy production and conversion	METABOLISM	317	M_fugalrefseqplusgloin	XP_011120754	hypothetical protein AOL_s00075g141	Arthrobotrys oligospora ATCC 24927	3e-59	85.7143	498	105	99.3691	XATR382084|c0_g1_i1	0.14384	NA	XATR382084|c0_g1_i1	-0.0377339	NA	XATR382084|c0_g1_i1	0.0925481	NA	XATR382084|c0_g1_i1	-0.0890261	NA	XATR382084|c0_g1_i1	0.997069	0.102747	XATR382084|c0_g1_i1	1.49297	0.0123098	XATR382084|c0_g1_i1	-0.295813	0.777394	XATR382084|c0_g1_i1	0.200091	0.992123	XATR382084|c0_g1_i1
SA-TR102025|c0_g1_i1	M_Fungi	Ascomycota	Arthroderma	RA				RA___			KOG3302	TATA-box binding protein (TBP), component of TFIID and TFIIIB	Transcription	INFORMATION STORAGE AND PROCESSING	271	M_fugalrefseqplusgloin	XP_002850621	TATA-box-binding protein	Arthroderma otae CBS 113480	4e-58	100	473	89	98.524	SA-TR102025|c0_g1_i1	0.583535	NA	SA-TR102025|c0_g1_i1	-0.0720763	NA	SA-TR102025|c0_g1_i1	0.37107	NA	SA-TR102025|c0_g1_i1	-0.284541	NA	SA-TR102025|c0_g1_i1	2.35538	0.000108429	SA-TR102025|c0_g1_i1	1.04569	0.119843	SA-TR102025|c0_g1_i1	0.187769	0.863098	SA-TR102025|c0_g1_i1	-1.12192	0.336544	SA-TR102025|c0_g1_i1
XATR588375|c0_g1_i1	M_Fungi	Ascomycota	Aschersonia	RA	RL			RA_RL__			KOG0841	Multifunctional chaperone (14-3-3 family)	Posttranslational modification, protein turnover, chaperones	CELLULAR PROCESSES AND SIGNALING	517	nr	KZZ94749	14-3-3-like protein	Aschersonia aleyrodis RCEF 2490	2e-92	77.3256	723	172	99.8066	XATR588375|c0_g1_i1	0.309713	NA	XATR588375|c0_g1_i1	-0.301831	NA	XATR588375|c0_g1_i1	0.149112	0.983685	XATR588375|c0_g1_i1	-0.462432	NA	XATR588375|c0_g1_i1	1.74519	0.00386372	XATR588375|c0_g1_i1	0.760754	0.267692	XATR588375|c0_g1_i1	0.0631982	0.955205	XATR588375|c0_g1_i1	-0.921241	0.493219	XATR588375|c0_g1_i1
SL-TR71335|c0_g1_i1	M_Fungi	Ascomycota	Aschersonia	RA	RL	SA		RA_RL_SA_		lime ecotype	KOG1728	40S ribosomal protein S11	Translation, ribosomal structure and biogenesis	INFORMATION STORAGE AND PROCESSING	391	nr	KZZ92089	40S ribosomal protein S11	Aschersonia aleyrodis RCEF 2490	2e-85	98.4375	662	128	98.2097	SL-TR71335|c0_g1_i1	0.98966	0.33859	SL-TR71335|c0_g1_i1	0.100787	0.999799	SL-TR71335|c0_g1_i1	0.0126752	0.996111	SL-TR71335|c0_g1_i1	-0.876198	0.616691	SL-TR71335|c0_g1_i1	0.553244	0.644456	SL-TR71335|c0_g1_i1	-1.05641	0.266442	SL-TR71335|c0_g1_i1	-0.827576	0.565606	SL-TR71335|c0_g1_i1	-2.43723	0.0118568	SL-TR71335|c0_g1_i1
SA-TR35830|c0_g2_i1	M_Fungi	Ascomycota	Aschersonia	RA		SA		RA__SA_			KOG3401	60S ribosomal protein L26	Translation, ribosomal structure and biogenesis	INFORMATION STORAGE AND PROCESSING	267	nr	OAA32649	Ribosomal protein L26/L24P eukaryotic/archaeal	Aschersonia aleyrodis RCEF 2490	7e-53	96.5909	439	88	98.8764	SA-TR35830|c0_g2_i1	0.986712	NA	SA-TR35830|c0_g2_i1	0.338203	NA	SA-TR35830|c0_g2_i1	-0.0533411	NA	SA-TR35830|c0_g2_i1	-0.70185	NA	SA-TR35830|c0_g2_i1	0.477404	0.645856	SA-TR35830|c0_g2_i1	1.45184	0.0449385	SA-TR35830|c0_g2_i1	-1.25165	0.181146	SA-TR35830|c0_g2_i1	-0.277216	0.992123	SA-TR35830|c0_g2_i1
XATR98140|c0_g1_i1	M_Fungi	Ascomycota	Aschersonia	RA				RA___			KOG2263	Methionine synthase II (cobalamin-independent)	Amino acid transport and metabolism	METABOLISM	310	nr	OAA32628	cobalamin-independent methionine synthase	Aschersonia aleyrodis RCEF 2490	1e-52	86.4078	472	103	99.6774	XATR98140|c0_g1_i1	0.143556	NA	XATR98140|c0_g1_i1	-0.038321	NA	XATR98140|c0_g1_i1	0.0925707	NA	XATR98140|c0_g1_i1	-0.089306	NA	XATR98140|c0_g1_i1	2.66464	3.83099e-07	XATR98140|c0_g1_i1	2.03602	0.000765364	XATR98140|c0_g1_i1	0.664331	0.407251	XATR98140|c0_g1_i1	0.0357139	0.992123	XATR98140|c0_g1_i1
XATR516775|c0_g1_i1	M_Fungi	Ascomycota	Aschersonia	RA				RA___							291	nr	OAA33440	hypothetical protein AAL_00905	Aschersonia aleyrodis RCEF 2490	3e-51	84.375	430	96	98.9691	XATR516775|c0_g1_i1	1.0479	NA	XATR516775|c0_g1_i1	0.0390243	NA	XATR516775|c0_g1_i1	0.785441	NA	XATR516775|c0_g1_i1	-0.223433	NA	XATR516775|c0_g1_i1	1.63395	0.00870974	XATR516775|c0_g1_i1	0.609854	0.415426	XATR516775|c0_g1_i1	0.412909	0.714522	XATR516775|c0_g1_i1	-0.611185	0.939571	XATR516775|c0_g1_i1
XLTR903374|c3_g9_i4	M_Fungi	Ascomycota	Ascochyta	RA	RL			RA_RL__		lime ecotype	KOG2992	Nucleolar GTPase/ATPase p130	Nuclear structure	CELLULAR PROCESSES AND SIGNALING	777	nr	KZM28065	hypothetical protein ST47_g795	Ascochyta rabiei	8e-97	82.1739	759	230	88.8031	XLTR903374|c3_g9_i4	0.141512	0.92555	XLTR903374|c3_g9_i4	-0.0424545	0.999799	XLTR903374|c3_g9_i4	0.0927345	0.983839	XLTR903374|c3_g9_i4	-0.0912322	0.970509	XLTR903374|c3_g9_i4	1.13149	0.391196	XLTR903374|c3_g9_i4	-4.87597	2.35009e-06	XLTR903374|c3_g9_i4	2.28972	0.0924109	XLTR903374|c3_g9_i4	-3.71775	0.00173267	XLTR903374|c3_g9_i4
XATR890861|c1_g3_i1	M_Fungi	Ascomycota	Ascochyta	RA	RL			RA_RL__			KOG3301	Ribosomal protein S4	Translation, ribosomal structure and biogenesis	INFORMATION STORAGE AND PROCESSING	233	nr	KZM19719	rRNA binding	Ascochyta rabiei	1e-44	100	388	77	99.1416	XATR890861|c1_g3_i1	0.343485	0.776733	XATR890861|c1_g3_i1	0.0125926	0.999799	XATR890861|c1_g3_i1	0.0936606	0.983685	XATR890861|c1_g3_i1	-0.237232	0.970476	XATR890861|c1_g3_i1	3.40006	7.32343e-10	XATR890861|c1_g3_i1	1.54149	0.0110037	XATR890861|c1_g3_i1	0.740939	0.397076	XATR890861|c1_g3_i1	-1.11763	0.302597	XATR890861|c1_g3_i1
XATR913686|c1_g3_i2	M_Fungi	Ascomycota	Ascochyta	RA	RL			RA_RL__		lime ecotype	KOG0327	Translation initiation factor 4F, helicase subunit (eIF-4A) and related helicases	Translation, ribosomal structure and biogenesis	INFORMATION STORAGE AND PROCESSING	400	nr	KZM21883	ATP binding	Ascochyta rabiei	4e-87	99.2481	693	133	99.75	XATR913686|c1_g3_i2	0.515065	0.644755	XATR913686|c1_g3_i2	-0.305313	0.999799	XATR913686|c1_g3_i2	0.0946241	0.983685	XATR913686|c1_g3_i2	-0.725754	0.646352	XATR913686|c1_g3_i2	1.92806	0.00410093	XATR913686|c1_g3_i2	-0.25077	0.777114	XATR913686|c1_g3_i2	0.228063	0.853974	XATR913686|c1_g3_i2	-1.95077	0.0153026	XATR913686|c1_g3_i2
XLTR927578|c1_g1_i1	M_Fungi	Ascomycota	Ascochyta	RA	RL			RA_RL__		lime ecotype	KOG1202	Animal-type fatty acid synthase and related proteins	Lipid transport and metabolism	METABOLISM	2986	nr	KZM22526	hydrolase	Ascochyta rabiei	0	78.5317	3330	899	90.3215	XLTR927578|c1_g1_i1	0.141913	0.923749	XLTR927578|c1_g1_i1	-0.0416542	0.999799	XLTR927578|c1_g1_i1	0.0927022	0.983685	XLTR927578|c1_g1_i1	-0.0908653	0.970476	XLTR927578|c1_g1_i1	0.666185	0.584711	XLTR927578|c1_g1_i1	-3.46349	0.000139716	XLTR927578|c1_g1_i1	1.70771	0.178475	XLTR927578|c1_g1_i1	-2.42196	0.0209802	XLTR927578|c1_g1_i1
XLTR927578|c1_g1_i4	M_Fungi	Ascomycota	Ascochyta	RA	RL			RA_RL__		lime ecotype	KOG1202	Animal-type fatty acid synthase and related proteins	Lipid transport and metabolism	METABOLISM	2977	nr	KZM22526	hydrolase	Ascochyta rabiei	0	77.8396	3323	898	90.4938	XLTR927578|c1_g1_i4	0.141913	0.923749	XLTR927578|c1_g1_i4	-0.0416543	0.999799	XLTR927578|c1_g1_i4	0.0927022	0.983685	XLTR927578|c1_g1_i4	-0.0908654	0.970476	XLTR927578|c1_g1_i4	0.682141	0.57237	XLTR927578|c1_g1_i4	-3.42953	0.000165014	XLTR927578|c1_g1_i4	1.77432	0.154621	XLTR927578|c1_g1_i4	-2.33735	0.0276867	XLTR927578|c1_g1_i4
XLTR928429|c0_g3_i3	M_Fungi	Ascomycota	Ascochyta	RA	RL			RA_RL__		lime ecotype	KOG0393	Ras-related small GTPase, Rho type	General function prediction only	POORLY CHARACTERIZED	347	nr	KZM20692	GTP binding	Ascochyta rabiei	4e-78	100	614	115	99.4236	XLTR928429|c0_g3_i3	0.294492	NA	XLTR928429|c0_g3_i3	-0.116902	0.999799	XLTR928429|c0_g3_i3	0.297426	0.983685	XLTR928429|c0_g3_i3	-0.113969	NA	XLTR928429|c0_g3_i3	1.09412	0.165639	XLTR928429|c0_g3_i3	-1.24195	0.103992	XLTR928429|c0_g3_i3	0.497023	0.709992	XLTR928429|c0_g3_i3	-1.83905	0.0289549	XLTR928429|c0_g3_i3
XATR911745|c5_g6_i2	M_Fungi	Ascomycota	Aspergillus	RA	RL			RA_RL__	lime ecotype		KOG0096	GTPase Ran/TC4/GSP1 (nuclear protein transport pathway), small G protein superfamily	Intracellular trafficking, secretion, and vesicular transport	CELLULAR PROCESSES AND SIGNALING	259	M_fugalrefseqplusgloin	XP_001393114	GTP-binding nuclear protein GSP1/Ran	Aspergillus niger CBS 513.88	8e-54	93.0233	440	86	99.6139	XATR911745|c5_g6_i2	0.142632	0.923749	XATR911745|c5_g6_i2	0.0012115	0.999799	XATR911745|c5_g6_i2	-0.0166533	0.995979	XATR911745|c5_g6_i2	-0.158074	0.970476	XATR911745|c5_g6_i2	1.52558	0.032896	XATR911745|c5_g6_i2	3.42021	5.90038e-08	XATR911745|c5_g6_i2	-2.37401	0.000498469	XATR911745|c5_g6_i2	-0.479382	0.992123	XATR911745|c5_g6_i2
XATR688453|c0_g1_i1	M_Fungi	Ascomycota	Aspergillus	RA				RA___	lime ecotype		KOG1753	40S ribosomal protein S16	Translation, ribosomal structure and biogenesis	INFORMATION STORAGE AND PROCESSING	303	M_fugalrefseqplusgloin	XP_001275347	40S ribosomal protein S16	Aspergillus clavatus NRRL 1	2e-40	71.2871	347	101	100	XATR688453|c0_g1_i1	0.142806	NA	XATR688453|c0_g1_i1	-0.0398549	NA	XATR688453|c0_g1_i1	0.0926306	0.983685	XATR688453|c0_g1_i1	-0.0900298	NA	XATR688453|c0_g1_i1	0.971704	0.254804	XATR688453|c0_g1_i1	3.86354	5.18994e-09	XATR688453|c0_g1_i1	-2.72377	5.12029e-05	XATR688453|c0_g1_i1	0.168061	0.992123	XATR688453|c0_g1_i1
XATR913526|c7_g2_i1	M_Fungi	Ascomycota	Aspergillus	RA				RA___	lime ecotype		KOG3184	60S ribosomal protein L7	Translation, ribosomal structure and biogenesis	INFORMATION STORAGE AND PROCESSING	233	M_fugalrefseqplusgloin	XP_664711	hypothetical protein AN7107.2	Aspergillus nidulans FGSC A4	1e-29	70.4225	279	71	91.4163	XATR913526|c7_g2_i1	0.141847	0.923749	XATR913526|c7_g2_i1	-0.0417867	0.999799	XATR913526|c7_g2_i1	0.0927075	0.983685	XATR913526|c7_g2_i1	-0.0909263	0.970476	XATR913526|c7_g2_i1	4.64539	7.0472e-08	XATR913526|c7_g2_i1	7.39591	1.51395e-16	XATR913526|c7_g2_i1	-2.70404	0.00554433	XATR913526|c7_g2_i1	0.0464788	0.992123	XATR913526|c7_g2_i1
XATR601800|c0_g1_i1	M_Fungi	Ascomycota	Aspergillus	RA				RA___	lime ecotype		KOG3184	60S ribosomal protein L7	Translation, ribosomal structure and biogenesis	INFORMATION STORAGE AND PROCESSING	225	nr	EYE91396	60S ribosomal protein L7	Aspergillus ruber CBS 135680	7e-35	73.3333	326	75	100	XATR601800|c0_g1_i1	0.142858	NA	XATR601800|c0_g1_i1	-0.0397482	NA	XATR601800|c0_g1_i1	0.0926264	NA	XATR601800|c0_g1_i1	-0.0899798	NA	XATR601800|c0_g1_i1	0.630285	0.527206	XATR601800|c0_g1_i1	3.14108	2.56253e-06	XATR601800|c0_g1_i1	-2.47072	0.000534793	XATR601800|c0_g1_i1	0.0400777	0.992123	XATR601800|c0_g1_i1
XATR918161|c2_g2_i10	M_Fungi	Ascomycota	Aspergillus	RA				RA___	lime ecotype		KOG1351	Vacuolar H+-ATPase V1 sector, subunit B	Energy production and conversion	METABOLISM	264	M_fugalrefseqplusgloin	XP_001399343	v-type proton ATPase subunit B	Aspergillus niger CBS 513.88	5e-50	90.8046	434	87	98.8636	XATR918161|c2_g2_i10	0.142575	NA	XATR918161|c2_g2_i10	-0.040323	0.999799	XATR918161|c2_g2_i10	0.092649	0.983685	XATR918161|c2_g2_i10	-0.0902487	NA	XATR918161|c2_g2_i10	1.87778	0.0120233	XATR918161|c2_g2_i10	3.73991	1.03254e-07	XATR918161|c2_g2_i10	-1.7467	0.0280013	XATR918161|c2_g2_i10	0.115429	0.992123	XATR918161|c2_g2_i10
XATR255433|c0_g2_i1	M_Fungi	Ascomycota	Aspergillus	RA				RA___	lime ecotype						358	M_fugalrefseqplusgloin	XP_001209495	conserved hypothetical protein	Aspergillus terreus NIH2624	5e-56	75.2137	479	117	98.0447	XATR255433|c0_g2_i1	0.142889	NA	XATR255433|c0_g2_i1	-0.0396853	NA	XATR255433|c0_g2_i1	0.0926239	NA	XATR255433|c0_g2_i1	-0.0899503	NA	XATR255433|c0_g2_i1	0.497879	0.643758	XATR255433|c0_g2_i1	3.45201	1.2893e-07	XATR255433|c0_g2_i1	-2.91425	2.33089e-05	XATR255433|c0_g2_i1	0.0398831	0.992123	XATR255433|c0_g2_i1
XATR865938|c7_g3_i2	M_Fungi	Ascomycota	Aspergillus	RA				RA___	lime ecotype						652	nr	KMK55270	swollenin like protein	Aspergillus fumigatus Z5	8e-109	72.381	851	210	96.6258	XATR865938|c7_g3_i2	0.1427	NA	XATR865938|c7_g3_i2	-0.0400695	NA	XATR865938|c7_g3_i2	0.092639	0.983685	XATR865938|c7_g3_i2	-0.0901303	NA	XATR865938|c7_g3_i2	1.11068	0.183323	XATR865938|c7_g3_i2	3.7111	4.03581e-08	XATR865938|c7_g3_i2	-2.4742	0.000435208	XATR865938|c7_g3_i2	0.126221	0.992123	XATR865938|c7_g3_i2
XATR258201|c0_g1_i1	M_Fungi	Ascomycota	Aspergillus	RA	RL			RA_RL__		lime ecotype	KOG1745	Histones H3 and H4	Chromatin structure and dynamics	INFORMATION STORAGE AND PROCESSING	293	nr	AAA20819	histone H3	Aspergillus nidulans	4e-55	100	455	89	91.1263	XATR258201|c0_g1_i1	0.042901	0.970904	XATR258201|c0_g1_i1	0.0715835	0.999799	XATR258201|c0_g1_i1	-0.103418	0.983685	XATR258201|c0_g1_i1	-0.0747354	0.970476	XATR258201|c0_g1_i1	1.95814	0.0112255	XATR258201|c0_g1_i1	-2.01817	0.0101859	XATR258201|c0_g1_i1	1.20984	0.277494	XATR258201|c0_g1_i1	-2.76647	0.00113145	XATR258201|c0_g1_i1
XATR862706|c1_g1_i1	M_Fungi	Ascomycota	Aspergillus	RA	RL			RA_RL__		lime ecotype	KOG3302	TATA-box binding protein (TBP), component of TFIID and TFIIIB	Transcription	INFORMATION STORAGE AND PROCESSING	250	M_fugalrefseqplusgloin	XP_001397705	TATA-box-binding protein	Aspergillus niger CBS 513.88	4e-54	98.7952	446	83	99.6	XATR862706|c1_g1_i1	0.485033	0.704181	XATR862706|c1_g1_i1	-0.0410143	0.999799	XATR862706|c1_g1_i1	0.181379	0.983685	XATR862706|c1_g1_i1	-0.344669	0.94248	XATR862706|c1_g1_i1	2.85044	3.53786e-05	XATR862706|c1_g1_i1	0.248924	0.797644	XATR862706|c1_g1_i1	0.704602	0.571186	XATR862706|c1_g1_i1	-1.89692	0.039333	XATR862706|c1_g1_i1
XLTR235867|c0_g1_i1	M_Fungi	Ascomycota	Aspergillus	RA				RA___			KOG1728	40S ribosomal protein S11	Translation, ribosomal structure and biogenesis	INFORMATION STORAGE AND PROCESSING	473	M_fugalrefseqplusgloin	XP_001272771	40S ribosomal protein S11	Aspergillus clavatus NRRL 1	7e-72	70.5479	563	146	92.6004	XLTR235867|c0_g1_i1	0.142404	NA	XLTR235867|c0_g1_i1	-0.0406679	0.999799	XLTR235867|c0_g1_i1	0.0926627	0.983685	XLTR235867|c0_g1_i1	-0.0904093	NA	XLTR235867|c0_g1_i1	2.10883	0.00264892	XLTR235867|c0_g1_i1	1.25279	0.13414	XLTR235867|c0_g1_i1	1.43208	0.127347	XLTR235867|c0_g1_i1	0.576044	0.992123	XLTR235867|c0_g1_i1
XLTR654947|c0_g1_i1	M_Fungi	Ascomycota	Aspergillus	RA	RL			RA_RL__			KOG0187	40S ribosomal protein S17	Translation, ribosomal structure and biogenesis	INFORMATION STORAGE AND PROCESSING	317	nr	KKK25458	40S ribosomal protein partial	Aspergillus ochraceoroseus	4e-60	93.8776	489	98	92.7445	XLTR654947|c0_g1_i1	0.199537	NA	XLTR654947|c0_g1_i1	-0.242056	0.999799	XLTR654947|c0_g1_i1	0.234396	0.983685	XLTR654947|c0_g1_i1	-0.207197	NA	XLTR654947|c0_g1_i1	1.09849	0.136191	XLTR654947|c0_g1_i1	0.434728	0.575058	XLTR654947|c0_g1_i1	-0.900273	0.348159	XLTR654947|c0_g1_i1	-1.56404	0.061026	XLTR654947|c0_g1_i1
XLTR588359|c0_g1_i1	M_Fungi	Ascomycota	Aspergillus	RA	RL		SL	RA_RL__SL			KOG3486	40S ribosomal protein S21	Translation, ribosomal structure and biogenesis	INFORMATION STORAGE AND PROCESSING	248	M_fugalrefseqplusgloin	XP_001272824	40S ribosomal protein S21	Aspergillus clavatus NRRL 1	2e-35	76.3158	308	76	91.9355	XLTR588359|c0_g1_i1	-0.538136	NA	XLTR588359|c0_g1_i1	-0.215463	0.999799	XLTR588359|c0_g1_i1	0.0069173	0.996647	XLTR588359|c0_g1_i1	0.329591	NA	XLTR588359|c0_g1_i1	0.731199	0.127441	XLTR588359|c0_g1_i1	0.80603	0.114321	XLTR588359|c0_g1_i1	0.23087	0.777394	XLTR588359|c0_g1_i1	0.305701	0.992123	XLTR588359|c0_g1_i1
XLTR363116|c0_g1_i1	M_Fungi	Ascomycota	Aspergillus	RA				RA___			KOG0469	Elongation factor 2	Translation, ribosomal structure and biogenesis	INFORMATION STORAGE AND PROCESSING	325	nr	KJK60619	hypothetical protein P875_00053212	Aspergillus parasiticus SU-1	4e-49	77.7778	449	108	99.6923	XLTR363116|c0_g1_i1	0.142978	NA	XLTR363116|c0_g1_i1	-0.0395032	0.999799	XLTR363116|c0_g1_i1	0.0926167	0.983685	XLTR363116|c0_g1_i1	-0.0898649	NA	XLTR363116|c0_g1_i1	3.26109	9.62387e-09	XLTR363116|c0_g1_i1	1.51726	0.0224551	XLTR363116|c0_g1_i1	1.27711	0.0850787	XLTR363116|c0_g1_i1	-0.46671	0.992123	XLTR363116|c0_g1_i1
XATR883856|c3_g7_i4	M_Fungi	Ascomycota	Aspergillus	RA				RA___			KOG0469	Elongation factor 2	Translation, ribosomal structure and biogenesis	INFORMATION STORAGE AND PROCESSING	366	M_fugalrefseqplusgloin	XP_001208692	elongation factor 2	Aspergillus terreus NIH2624	7e-65	80.3279	551	122	100	XATR883856|c3_g7_i4	0.143043	NA	XATR883856|c3_g7_i4	-0.0393722	NA	XATR883856|c3_g7_i4	0.0926116	0.983685	XATR883856|c3_g7_i4	-0.0898033	NA	XATR883856|c3_g7_i4	2.23982	0.000155489	XATR883856|c3_g7_i4	3.04471	1.09367e-06	XATR883856|c3_g7_i4	-0.447988	0.672062	XATR883856|c3_g7_i4	0.356908	0.992123	XATR883856|c3_g7_i4
XLTR917356|c9_g8_i1	M_Fungi	Ascomycota	Aspergillus	RA	RL			RA_RL__			KOG0052	Translation elongation factor EF-1 alpha/Tu	Translation, ribosomal structure and biogenesis	INFORMATION STORAGE AND PROCESSING	231	M_fugalrefseqplusgloin	XP_001823843	elongation factor 1-alpha	Aspergillus oryzae RIB40	2e-44	89.4737	392	76	98.7013	XLTR917356|c9_g8_i1	0.303081	NA	XLTR917356|c9_g8_i1	-0.190228	NA	XLTR917356|c9_g8_i1	0.14719	0.983685	XLTR917356|c9_g8_i1	-0.346119	NA	XLTR917356|c9_g8_i1	-0.344882	0.700455	XLTR917356|c9_g8_i1	-0.496801	0.473173	XLTR917356|c9_g8_i1	-0.809063	0.397193	XLTR917356|c9_g8_i1	-0.960982	0.306839	XLTR917356|c9_g8_i1
XATR944651|c3_g6_i1	M_Fungi	Ascomycota	Aspergillus	RA	RL			RA_RL__			KOG1370	S-adenosylhomocysteine hydrolase	Coenzyme transport and metabolism	METABOLISM	851	nr	GAQ10913	adenosylhomocysteinase	Aspergillus lentulus	2e-157	84.7015	1181	268	94.4771	XATR944651|c3_g6_i1	0.141896	0.923749	XATR944651|c3_g6_i1	-0.177167	0.999799	XATR944651|c3_g6_i1	0.0927036	0.983685	XATR944651|c3_g6_i1	-0.226359	0.970476	XATR944651|c3_g6_i1	2.0866	0.0214985	XATR944651|c3_g6_i1	1.94605	0.0344878	XATR944651|c3_g6_i1	-0.811255	0.597393	XATR944651|c3_g6_i1	-0.951806	0.85022	XATR944651|c3_g6_i1
XLTR930266|c5_g1_i13	M_Fungi	Ascomycota	Aspergillus	RA	RL	SA		RA_RL_SA_			KOG1350	F0F1-type ATP synthase, beta subunit	Energy production and conversion	METABOLISM	434	M_fugalrefseqplusgloin	XP_001274345	ATP synthase F1 beta subunit putative	Aspergillus clavatus NRRL 1	5e-92	97.2222	726	144	99.5392	XLTR930266|c5_g1_i13	0.836753	0.403368	XLTR930266|c5_g1_i13	-0.739335	0.999799	XLTR930266|c5_g1_i13	0.47488	0.983685	XLTR930266|c5_g1_i13	-1.10121	0.432062	XLTR930266|c5_g1_i13	0.175898	0.893657	XLTR930266|c5_g1_i13	-1.06647	0.206817	XLTR930266|c5_g1_i13	-0.308762	0.823737	XLTR930266|c5_g1_i13	-1.55113	0.134936	XLTR930266|c5_g1_i13
XLTR930266|c5_g1_i6	M_Fungi	Ascomycota	Aspergillus	RA	RL	SA		RA_RL_SA_			KOG1350	F0F1-type ATP synthase, beta subunit	Energy production and conversion	METABOLISM	460	M_fugalrefseqplusgloin	XP_753589	ATP synthase F1 beta subunit	Aspergillus fumigatus Af293	8e-101	98.0392	786	153	99.7826	XLTR930266|c5_g1_i6	1.01048	0.283553	XLTR930266|c5_g1_i6	-0.739322	0.999799	XLTR930266|c5_g1_i6	0.648606	0.983685	XLTR930266|c5_g1_i6	-1.10119	0.432133	XLTR930266|c5_g1_i6	0.0364419	0.981882	XLTR930266|c5_g1_i6	-1.29765	0.113232	XLTR930266|c5_g1_i6	-0.0601268	0.967172	XLTR930266|c5_g1_i6	-1.39422	0.218197	XLTR930266|c5_g1_i6
XLTR915911|c4_g3_i2	M_Fungi	Ascomycota	Aspergillus	RA	RL			RA_RL__			KOG0749	Mitochondrial ADP/ATP carrier proteins	Energy production and conversion	METABOLISM	246	M_fugalrefseqplusgloin	XP_001816872	ADP/ATP carrier protein	Aspergillus oryzae RIB40	4e-46	96.2963	395	81	98.7805	XLTR915911|c4_g3_i2	0.948134	0.405134	XLTR915911|c4_g3_i2	-0.508491	0.999799	XLTR915911|c4_g3_i2	0.36722	0.983685	XLTR915911|c4_g3_i2	-1.08941	0.522082	XLTR915911|c4_g3_i2	1.21234	0.222562	XLTR915911|c4_g3_i2	-1.06673	0.284291	XLTR915911|c4_g3_i2	0.343823	0.828251	XLTR915911|c4_g3_i2	-1.93525	0.0912667	XLTR915911|c4_g3_i2
XATR281358|c0_g1_i1	M_Fungi	Ascomycota	Aspergillus	RA				RA___			KOG1198	Zinc-binding oxidoreductase	Energy production and conversion	METABOLISM	888	M_fugalrefseqplusgloin	XP_001822879	alcohol dehydrogenase	Aspergillus oryzae RIB40	3e-126	70	955	270	91.2162	XATR281358|c0_g1_i1	1.00149	NA	XATR281358|c0_g1_i1	0.523046	NA	XATR281358|c0_g1_i1	-0.0714374	NA	XATR281358|c0_g1_i1	-0.549884	NA	XATR281358|c0_g1_i1	0.746041	0.373504	XATR281358|c0_g1_i1	2.22144	0.000788836	XATR281358|c0_g1_i1	-1.23439	0.135409	XATR281358|c0_g1_i1	0.241008	0.992123	XATR281358|c0_g1_i1
XATR866634|c0_g1_i7	M_Fungi	Ascomycota	Aspergillus	RA				RA___			KOG2775	Metallopeptidase	General function prediction only	POORLY CHARACTERIZED	495	M_fugalrefseqplusgloin	XP_001273725	methionine aminopeptidase type II putative	Aspergillus clavatus NRRL 1	8e-87	79.3939	691	165	100	XATR866634|c0_g1_i7	0.143461	NA	XATR866634|c0_g1_i7	-0.0385162	NA	XATR866634|c0_g1_i7	0.0925783	0.983685	XATR866634|c0_g1_i7	-0.0893987	NA	XATR866634|c0_g1_i7	3.40151	3.60533e-11	XATR866634|c0_g1_i7	2.67408	4.75007e-06	XATR866634|c0_g1_i7	0.763736	0.291391	XATR866634|c0_g1_i7	0.0363042	0.992123	XATR866634|c0_g1_i7
XATR285538|c0_g1_i1	M_Fungi	Ascomycota	Aspergillus	RA				RA___			KOG0254	Predicted transporter (major facilitator superfamily)	General function prediction only	POORLY CHARACTERIZED	1398	M_fugalrefseqplusgloin	XP_002383635	sugar transporter putative	Aspergillus flavus NRRL3357	0	73.5499	1632	431	92.4893	XATR285538|c0_g1_i1	0.14364	NA	XATR285538|c0_g1_i1	-0.0381474	NA	XATR285538|c0_g1_i1	0.092564	NA	XATR285538|c0_g1_i1	-0.0892234	NA	XATR285538|c0_g1_i1	1.45627	0.0163203	XATR285538|c0_g1_i1	2.27348	8.42168e-05	XATR285538|c0_g1_i1	-0.782024	0.314835	XATR285538|c0_g1_i1	0.0351904	0.992123	XATR285538|c0_g1_i1
XATR856954|c5_g6_i1	M_Fungi	Ascomycota	Aspergillus	RA	RL	SA	SL	RA_RL_SA_SL							244	M_fugalrefseqplusgloin	XP_001269594	hypothetical protein ACLA_028940	Aspergillus clavatus NRRL 1	5e-36	78.75	313	80	98.3607	XATR856954|c5_g6_i1	-0.771843	0.191781	XATR856954|c5_g6_i1	0.336396	0.999799	XATR856954|c5_g6_i1	-0.35513	0.983685	XATR856954|c5_g6_i1	0.753109	0.405174	XATR856954|c5_g6_i1	2.06768	5.05598e-05	XATR856954|c5_g6_i1	1.81307	0.000762676	XATR856954|c5_g6_i1	1.11082	0.111222	XATR856954|c5_g6_i1	0.856213	0.411356	XATR856954|c5_g6_i1
XATR481233|c0_g1_i1	M_Fungi	Ascomycota	Aspergillus	RA				RA___							400	M_fugalrefseqplusgloin	XP_001270537	xylosidase/glycosyl hydrolase putative	Aspergillus clavatus NRRL 1	9e-60	76.3359	506	131	98.25	XATR481233|c0_g1_i1	0.143824	NA	XATR481233|c0_g1_i1	-0.0377681	NA	XATR481233|c0_g1_i1	0.0925494	NA	XATR481233|c0_g1_i1	-0.0890424	NA	XATR481233|c0_g1_i1	1.8213	0.000762963	XATR481233|c0_g1_i1	1.52554	0.0129452	XATR481233|c0_g1_i1	0.32981	0.743521	XATR481233|c0_g1_i1	0.0340517	0.992123	XATR481233|c0_g1_i1
XATR972736|c0_g2_i1	M_Fungi	Ascomycota	Aspergillus	RA				RA___							329	M_fugalrefseqplusgloin	XP_001819395	phosphoenolpyruvate carboxykinase ATP	Aspergillus oryzae RIB40	6e-71	99.0826	585	109	99.3921	XATR972736|c0_g2_i1	0.14371	NA	XATR972736|c0_g2_i1	-0.038003	NA	XATR972736|c0_g2_i1	0.0925585	NA	XATR972736|c0_g2_i1	-0.0891546	NA	XATR972736|c0_g2_i1	2.08076	0.000103261	XATR972736|c0_g2_i1	2.34139	3.44034e-05	XATR972736|c0_g2_i1	-0.225875	0.799337	XATR972736|c0_g2_i1	0.034756	0.992123	XATR972736|c0_g2_i1
SL-TR67238|c0_g2_i1	M_Fungi	Ascomycota	Aureobasidium	RA	RL	SA		RA_RL_SA_			KOG1628	40S ribosomal protein S3A	Translation, ribosomal structure and biogenesis	INFORMATION STORAGE AND PROCESSING	303	M_fugalrefseqplusgloin	XP_013430333	ribosomal protein S3Ae	Aureobasidium namibiae CBS 147.97	7e-66	98	526	100	99.0099	SL-TR67238|c0_g2_i1	0.648655	0.542883	SL-TR67238|c0_g2_i1	-0.692512	0.999799	SL-TR67238|c0_g2_i1	-0.0296154	0.993758	SL-TR67238|c0_g2_i1	-1.37078	0.265899	SL-TR67238|c0_g2_i1	0.318775	0.790307	SL-TR67238|c0_g2_i1	-0.402816	0.665494	SL-TR67238|c0_g2_i1	-1.09176	0.331193	SL-TR67238|c0_g2_i1	-1.81335	0.0538509	SL-TR67238|c0_g2_i1
SL-TR55099|c0_g1_i1	M_Fungi	Ascomycota	Aureobasidium	RA	RL			RA_RL__			KOG3166	60S ribosomal protein L7A	Translation, ribosomal structure and biogenesis	INFORMATION STORAGE AND PROCESSING	545	M_fugalrefseqplusgloin	XP_013428141	putative 60S ribosomal protein L8-B	Aureobasidium namibiae CBS 147.97	4e-118	92.2222	881	180	99.0826	SL-TR55099|c0_g1_i1	0.311966	NA	SL-TR55099|c0_g1_i1	-0.247962	0.999799	SL-TR55099|c0_g1_i1	-0.129319	0.983685	SL-TR55099|c0_g1_i1	-0.689247	NA	SL-TR55099|c0_g1_i1	0.924941	0.286603	SL-TR55099|c0_g1_i1	1.11196	0.146748	SL-TR55099|c0_g1_i1	-1.28658	0.172213	SL-TR55099|c0_g1_i1	-1.09956	0.450825	SL-TR55099|c0_g1_i1
XLTR917331|c3_g2_i22	M_Fungi	Ascomycota	Aureobasidium	RA	RL			RA_RL__		lime ecotype	KOG3301	Ribosomal protein S4	Translation, ribosomal structure and biogenesis	INFORMATION STORAGE AND PROCESSING	224	M_fugalrefseqplusgloin	XP_013345398	hypothetical protein AUEXF2481DRAFT_38303	Aureobasidium subglaciale EXF-2481	1e-44	98.6486	371	74	99.1071	XLTR917331|c3_g2_i22	0.504177	0.74102	XLTR917331|c3_g2_i22	-0.0852689	0.999799	XLTR917331|c3_g2_i22	-0.329117	0.983685	XLTR917331|c3_g2_i22	-0.918564	0.620464	XLTR917331|c3_g2_i22	0.973872	0.370358	XLTR917331|c3_g2_i22	-1.41031	0.144566	XLTR917331|c3_g2_i22	-0.0558057	0.974368	XLTR917331|c3_g2_i22	-2.43999	0.0194112	XLTR917331|c3_g2_i22
XLTR915200|c6_g2_i1	M_Fungi	Ascomycota	Aureobasidium	RA	RL			RA_RL__			KOG2617	Citrate synthase	Energy production and conversion	METABOLISM	225	M_fugalrefseqplusgloin	XP_013340181	hypothetical protein AUEXF2481DRAFT_69614	Aureobasidium subglaciale EXF-2481	9e-45	97.3333	394	75	100	XLTR915200|c6_g2_i1	0.4042	NA	XLTR915200|c6_g2_i1	-0.262058	NA	XLTR915200|c6_g2_i1	0.0462549	NA	XLTR915200|c6_g2_i1	-0.620003	NA	XLTR915200|c6_g2_i1	0.463853	0.614437	XLTR915200|c6_g2_i1	1.25799	0.0462668	XLTR915200|c6_g2_i1	-1.41962	0.0623045	XLTR915200|c6_g2_i1	-0.625488	0.907673	XLTR915200|c6_g2_i1
XLTR871620|c4_g1_i2	M_Fungi	Ascomycota	Baudoinia	RA	RL	SA	SL	RA_RL_SA_SL			KOG0101	Molecular chaperones HSP70/HSC70, HSP70 superfamily	Posttranslational modification, protein turnover, chaperones	CELLULAR PROCESSES AND SIGNALING	451	M_fugalrefseqplusgloin	XP_007676106	hypothetical protein BAUCODRAFT_33904	Baudoinia panamericana UAMH 10762	1e-86	95.302	700	149	99.1131	XLTR871620|c4_g1_i2	-0.210864	0.826762	XLTR871620|c4_g1_i2	0.926103	0.563055	XLTR871620|c4_g1_i2	-0.647459	0.940953	XLTR871620|c4_g1_i2	0.489508	0.631623	XLTR871620|c4_g1_i2	0.221874	0.774233	XLTR871620|c4_g1_i2	-0.0836509	0.906565	XLTR871620|c4_g1_i2	-0.255609	0.777829	XLTR871620|c4_g1_i2	-0.561134	0.79342	XLTR871620|c4_g1_i2
XATR874661|c4_g2_i1	M_Fungi	Ascomycota	Baudoinia	RA	RL			RA_RL__			KOG1744	Histone H2B	Chromatin structure and dynamics	INFORMATION STORAGE AND PROCESSING	246	M_fugalrefseqplusgloin	XP_007672922	hypothetical protein BAUCODRAFT_30007	Baudoinia panamericana UAMH 10762	2e-53	100	431	82	100	XATR874661|c4_g2_i1	0.34822	0.844418	XATR874661|c4_g2_i1	0.485218	0.999799	XATR874661|c4_g2_i1	-0.240821	0.983685	XATR874661|c4_g2_i1	-0.103823	0.970476	XATR874661|c4_g2_i1	3.16458	7.29403e-06	XATR874661|c4_g2_i1	-0.0864248	0.937831	XATR874661|c4_g2_i1	1.75351	0.0582768	XATR874661|c4_g2_i1	-1.49749	0.189912	XATR874661|c4_g2_i1
XLTR657695|c1_g1_i1	M_Fungi	Ascomycota	Baudoinia	RA				RA___			KOG0063	RNAse L inhibitor, ABC superfamily	RNA processing and modification	INFORMATION STORAGE AND PROCESSING	314	M_fugalrefseqplusgloin	XP_007672170	hypothetical protein BAUCODRAFT_192020	Baudoinia panamericana UAMH 10762	5e-65	97.1154	533	104	99.3631	XLTR657695|c1_g1_i1	0.143925	NA	XLTR657695|c1_g1_i1	-0.0375597	NA	XLTR657695|c1_g1_i1	0.0925414	NA	XLTR657695|c1_g1_i1	-0.0889428	NA	XLTR657695|c1_g1_i1	1.44771	0.0108201	XLTR657695|c1_g1_i1	0.363251	0.587035	XLTR657695|c1_g1_i1	0.129046	0.896848	XLTR657695|c1_g1_i1	-0.955416	0.341097	XLTR657695|c1_g1_i1
XLTR945881|c4_g1_i1	M_Fungi	Ascomycota	Baudoinia	RA	RL			RA_RL__		lime ecotype	KOG3302	TATA-box binding protein (TBP), component of TFIID and TFIIIB	Transcription	INFORMATION STORAGE AND PROCESSING	228	M_fugalrefseqplusgloin	XP_007679924	hypothetical protein BAUCODRAFT_76816	Baudoinia panamericana UAMH 10762	3e-46	98.6486	391	74	97.3684	XLTR945881|c4_g1_i1	0.142337	NA	XLTR945881|c4_g1_i1	-0.0408028	0.999799	XLTR945881|c4_g1_i1	0.0926681	0.983685	XLTR945881|c4_g1_i1	-0.0904719	NA	XLTR945881|c4_g1_i1	2.61399	0.000292283	XLTR945881|c4_g1_i1	-0.760351	0.392903	XLTR945881|c4_g1_i1	1.17848	0.270915	XLTR945881|c4_g1_i1	-2.19586	0.0142056	XLTR945881|c4_g1_i1
XLTR250714|c0_g1_i1	M_Fungi	Ascomycota	Baudoinia	RA	RL			RA_RL__			KOG0393	Ras-related small GTPase, Rho type	General function prediction only	POORLY CHARACTERIZED	391	M_fugalrefseqplusgloin	XP_007675288	hypothetical protein BAUCODRAFT_33279	Baudoinia panamericana UAMH 10762	2e-91	100	693	130	99.7442	XLTR250714|c0_g1_i1	0.494209	NA	XLTR250714|c0_g1_i1	-0.252506	0.999799	XLTR250714|c0_g1_i1	0.0938888	0.983685	XLTR250714|c0_g1_i1	-0.652826	NA	XLTR250714|c0_g1_i1	1.06804	0.248764	XLTR250714|c0_g1_i1	-0.945176	0.302715	XLTR250714|c0_g1_i1	0.203137	0.891428	XLTR250714|c0_g1_i1	-1.81008	0.0790227	XLTR250714|c0_g1_i1
XATR935716|c6_g1_i1	M_Fungi	Ascomycota	Beauveria	RA	RL			RA_RL__	acid ecotype		KOG0019	Molecular chaperone (HSP90 family)	Posttranslational modification, protein turnover, chaperones	CELLULAR PROCESSES AND SIGNALING	601	M_fugalrefseqplusgloin	XP_008599835	Heat shock protein Hsp90	Beauveria bassiana ARSEF 2860	3e-116	94.5	909	200	99.8336	XATR935716|c6_g1_i1	0.359932	0.83743	XATR935716|c6_g1_i1	-0.178605	0.999799	XATR935716|c6_g1_i1	0.254548	0.983685	XATR935716|c6_g1_i1	-0.283989	0.970476	XATR935716|c6_g1_i1	1.7244	0.0302052	XATR935716|c6_g1_i1	-1.92015	0.0190133	XATR935716|c6_g1_i1	1.99058	0.033807	XATR935716|c6_g1_i1	-1.65398	0.119754	XATR935716|c6_g1_i1
XLTR277379|c0_g2_i1	M_Fungi	Ascomycota	Beauveria	RA				RA___	lime ecotype		KOG2680	DNA helicase TIP49, TBP-interacting protein	Transcription	INFORMATION STORAGE AND PROCESSING	249	M_fugalrefseqplusgloin	XP_008598803	TBP-interacting protein	Beauveria bassiana ARSEF 2860	2e-51	98.7805	442	82	98.7952	XLTR277379|c0_g2_i1	0.142707	NA	XLTR277379|c0_g2_i1	-0.0400552	NA	XLTR277379|c0_g2_i1	0.0926385	NA	XLTR277379|c0_g2_i1	-0.0901236	NA	XLTR277379|c0_g2_i1	0.166938	0.905574	XLTR277379|c0_g2_i1	2.15506	0.00146206	XLTR277379|c0_g2_i1	-2.66405	0.000469871	XLTR277379|c0_g2_i1	-0.67593	0.958193	XLTR277379|c0_g2_i1
XLTR949841|c0_g2_i1	M_Fungi	Ascomycota	Beauveria	RA	RL			RA_RL__			KOG0096	GTPase Ran/TC4/GSP1 (nuclear protein transport pathway), small G protein superfamily	Intracellular trafficking, secretion, and vesicular transport	CELLULAR PROCESSES AND SIGNALING	234	M_fugalrefseqplusgloin	XP_008601223	GTP-binding nuclear protein GSP1/Ran	Beauveria bassiana ARSEF 2860	3e-39	96.1039	342	77	98.7179	XLTR949841|c0_g2_i1	0.198623	0.923749	XLTR949841|c0_g2_i1	-0.00681663	0.999799	XLTR949841|c0_g2_i1	-0.249651	0.983685	XLTR949841|c0_g2_i1	-0.455092	0.857791	XLTR949841|c0_g2_i1	0.663616	0.449901	XLTR949841|c0_g2_i1	0.186478	0.838759	XLTR949841|c0_g2_i1	-1.09222	0.259384	XLTR949841|c0_g2_i1	-1.56936	0.0776465	XLTR949841|c0_g2_i1
SA-TR27773|c0_g1_i1	M_Fungi	Ascomycota	Beauveria	RA	RL			RA_RL__			KOG0084	GTPase Rab1/YPT1, small G protein superfamily, and related GTP-binding proteins	Signal transduction mechanisms	CELLULAR PROCESSES AND SIGNALING	453	M_fugalrefseqplusgloin	XP_008597531	small GTP-binding protein YPTI	Beauveria bassiana ARSEF 2860	7e-106	99.3333	791	150	99.3377	SA-TR27773|c0_g1_i1	0.985879	0.259999	SA-TR27773|c0_g1_i1	-0.543946	0.999799	SA-TR27773|c0_g1_i1	0.582199	0.983685	SA-TR27773|c0_g1_i1	-0.947626	0.488463	SA-TR27773|c0_g1_i1	2.54531	8.23874e-05	SA-TR27773|c0_g1_i1	0.367947	0.666777	SA-TR27773|c0_g1_i1	0.568775	0.637757	SA-TR27773|c0_g1_i1	-1.60859	0.0757572	SA-TR27773|c0_g1_i1
SL-TR76418|c0_g1_i1	M_Fungi	Ascomycota	Beauveria	RA	RL			RA_RL__			KOG3344	40s ribosomal protein s10	Translation, ribosomal structure and biogenesis	INFORMATION STORAGE AND PROCESSING	287	nr	KGQ08588	40S ribosomal protein S10-A	Beauveria bassiana D1-5	2e-60	95.7447	493	94	98.2578	SL-TR76418|c0_g1_i1	1.2989	0.196992	SL-TR76418|c0_g1_i1	-0.00969088	0.999799	SL-TR76418|c0_g1_i1	-0.0710834	0.983685	SL-TR76418|c0_g1_i1	-1.37968	0.354473	SL-TR76418|c0_g1_i1	0.989119	0.341878	SL-TR76418|c0_g1_i1	0.620972	0.544615	SL-TR76418|c0_g1_i1	-1.49428	0.189873	SL-TR76418|c0_g1_i1	-1.86243	0.104775	SL-TR76418|c0_g1_i1
SA-TR32349|c0_g1_i3	M_Fungi	Ascomycota	Beauveria	RA	RL			RA_RL__			KOG0469	Elongation factor 2	Translation, ribosomal structure and biogenesis	INFORMATION STORAGE AND PROCESSING	238	M_fugalrefseqplusgloin	XP_008595023	elongation factor 2	Beauveria bassiana ARSEF 2860	3e-46	100	414	79	99.5798	SA-TR32349|c0_g1_i3	0.354988	NA	SA-TR32349|c0_g1_i3	-0.537883	NA	SA-TR32349|c0_g1_i3	0.14328	0.983685	SA-TR32349|c0_g1_i3	-0.749591	NA	SA-TR32349|c0_g1_i3	1.67564	0.0200938	SA-TR32349|c0_g1_i3	0.327358	0.710726	SA-TR32349|c0_g1_i3	-0.122931	0.924378	SA-TR32349|c0_g1_i3	-1.47121	0.138147	SA-TR32349|c0_g1_i3
XATR419145|c0_g1_i1	M_Fungi	Ascomycota	Beauveria	RA				RA___			KOG0784	Isocitrate dehydrogenase, gamma subunit	Amino acid transport and metabolism	METABOLISM	487	nr	KGQ03208	Isocitrate dehydrogenase	Beauveria bassiana D1-5	4e-92	87.037	729	162	99.7947	XATR419145|c0_g1_i1	0.0902869	NA	XATR419145|c0_g1_i1	0.123977	NA	XATR419145|c0_g1_i1	-0.0131795	NA	XATR419145|c0_g1_i1	0.0205103	NA	XATR419145|c0_g1_i1	1.42283	0.010656	XATR419145|c0_g1_i1	0.947488	0.136595	XATR419145|c0_g1_i1	0.307049	0.775988	XATR419145|c0_g1_i1	-0.168296	0.992123	XATR419145|c0_g1_i1
XATR678578|c0_g1_i1	M_Fungi	Ascomycota	Beauveria	RA	RL			RA_RL__			KOG1350	F0F1-type ATP synthase, beta subunit	Energy production and conversion	METABOLISM	375	M_fugalrefseqplusgloin	XP_008601411	ATP synthase beta chain	Beauveria bassiana ARSEF 2860	1e-73	91.129	601	124	99.2	XATR678578|c0_g1_i1	0.143915	NA	XATR678578|c0_g1_i1	-0.0375801	NA	XATR678578|c0_g1_i1	0.0925422	NA	XATR678578|c0_g1_i1	-0.0889525	NA	XATR678578|c0_g1_i1	0.659581	0.305786	XATR678578|c0_g1_i1	0.719601	0.202244	XATR678578|c0_g1_i1	-0.649048	0.420941	XATR678578|c0_g1_i1	-0.589029	0.793094	XATR678578|c0_g1_i1
SL-TR5772|c0_g1_i1	M_Fungi	Ascomycota	Beauveria	RA	RL			RA_RL__		lime ecotype	KOG1626	Inorganic pyrophosphatase/Nucleosome remodeling factor, subunit NURF38	Energy production and conversion	METABOLISM	305	M_fugalrefseqplusgloin	XP_008603031	inorganic pyrophosphatase	Beauveria bassiana ARSEF 2860	3e-66	96.0396	540	101	99.3443	SL-TR5772|c0_g1_i1	0.309247	NA	SL-TR5772|c0_g1_i1	0.0245199	NA	SL-TR5772|c0_g1_i1	-0.179982	0.983685	SL-TR5772|c0_g1_i1	-0.464709	NA	SL-TR5772|c0_g1_i1	0.770089	0.352798	SL-TR5772|c0_g1_i1	-1.30776	0.0640205	SL-TR5772|c0_g1_i1	0.0667094	0.959102	SL-TR5772|c0_g1_i1	-2.01114	0.0073793	SL-TR5772|c0_g1_i1
XATR918543|c0_g1_i2	M_Fungi	Ascomycota	Bipolaris	RA				RA___	acid ecotype		KOG0061	Transporter, ABC superfamily (Breast cancer resistance protein)	Secondary metabolites biosynthesis, transport and catabolism	METABOLISM	481	M_fugalrefseqplusgloin	XP_007712133	hypothetical protein COCCADRAFT_4929	Bipolaris zeicola 26-R-13	1e-63	76.1006	542	159	99.1684	XATR918543|c0_g1_i2	0.143982	NA	XATR918543|c0_g1_i2	-0.0374413	NA	XATR918543|c0_g1_i2	0.0925369	NA	XATR918543|c0_g1_i2	-0.0888861	NA	XATR918543|c0_g1_i2	2.30119	8.33312e-07	XATR918543|c0_g1_i2	0.265458	0.726424	XATR918543|c0_g1_i2	1.69309	0.00307896	XATR918543|c0_g1_i2	-0.342643	0.992123	XATR918543|c0_g1_i2
XATR933427|c9_g3_i5	M_Fungi	Ascomycota	Bipolaris	RA	RL			RA_RL__	lime ecotype		KOG0052	Translation elongation factor EF-1 alpha/Tu	Translation, ribosomal structure and biogenesis	INFORMATION STORAGE AND PROCESSING	359	M_fugalrefseqplusgloin	XP_014083417	hypothetical protein COCC4DRAFT_30240	Bipolaris maydis ATCC 48331	8e-72	92.2414	583	116	96.9359	XATR933427|c9_g3_i5	0.195377	0.923749	XATR933427|c9_g3_i5	0.20181	0.999799	XATR933427|c9_g3_i5	-0.107087	0.983685	XATR933427|c9_g3_i5	-0.100654	0.970476	XATR933427|c9_g3_i5	-0.420233	0.744855	XATR933427|c9_g3_i5	1.35863	0.150373	XATR933427|c9_g3_i5	-2.0849	0.0407505	XATR933427|c9_g3_i5	-0.306045	0.992123	XATR933427|c9_g3_i5
XATR221434|c0_g2_i1	M_Fungi	Ascomycota	Bipolaris	RA	RL			RA_RL__			KOG0712	Molecular chaperone (DnaJ superfamily)	Posttranslational modification, protein turnover, chaperones	CELLULAR PROCESSES AND SIGNALING	360	M_fugalrefseqplusgloin	XP_007701252	hypothetical protein COCSADRAFT_335927	Bipolaris sorokiniana ND90Pr	7e-77	96.6667	615	120	100	XATR221434|c0_g2_i1	0.142856	NA	XATR221434|c0_g2_i1	-0.0397518	NA	XATR221434|c0_g2_i1	0.0926265	NA	XATR221434|c0_g2_i1	-0.0899815	NA	XATR221434|c0_g2_i1	1.09696	0.157652	XATR221434|c0_g2_i1	-0.65901	0.408747	XATR221434|c0_g2_i1	0.124196	0.924348	XATR221434|c0_g2_i1	-1.63177	0.0562475	XATR221434|c0_g2_i1
XLTR934554|c2_g2_i3	M_Fungi	Ascomycota	Bipolaris	RA	RL			RA_RL__			KOG0101	Molecular chaperones HSP70/HSC70, HSP70 superfamily	Posttranslational modification, protein turnover, chaperones	CELLULAR PROCESSES AND SIGNALING	741	M_fugalrefseqplusgloin	XP_007697692	hypothetical protein COCSADRAFT_84154	Bipolaris sorokiniana ND90Pr	3e-178	99.1903	1316	247	100	XLTR934554|c2_g2_i3	0.142366	NA	XLTR934554|c2_g2_i3	-0.0407443	0.999799	XLTR934554|c2_g2_i3	0.0926658	0.983685	XLTR934554|c2_g2_i3	-0.0904447	NA	XLTR934554|c2_g2_i3	1.54927	0.0457274	XLTR934554|c2_g2_i3	-1.27544	0.123084	XLTR934554|c2_g2_i3	1.18336	0.27781	XLTR934554|c2_g2_i3	-1.64134	0.0973291	XLTR934554|c2_g2_i3
XLTR606879|c0_g1_i1	M_Fungi	Ascomycota	Bipolaris	RA	RL			RA_RL__			KOG0101	Molecular chaperones HSP70/HSC70, HSP70 superfamily	Posttranslational modification, protein turnover, chaperones	CELLULAR PROCESSES AND SIGNALING	315	M_fugalrefseqplusgloin	XP_007687617	hypothetical protein COCMIDRAFT_36440	Bipolaris oryzae ATCC 44560	1e-63	97.1154	536	104	99.0476	XLTR606879|c0_g1_i1	0.198853	NA	XLTR606879|c0_g1_i1	0.053954	NA	XLTR606879|c0_g1_i1	-0.0131718	0.995979	XLTR606879|c0_g1_i1	-0.15807	NA	XLTR606879|c0_g1_i1	-0.390699	0.693413	XLTR606879|c0_g1_i1	-0.239357	0.78059	XLTR606879|c0_g1_i1	-0.828777	0.447263	XLTR606879|c0_g1_i1	-0.677435	0.845955	XLTR606879|c0_g1_i1
XATR943042|c0_g3_i1	M_Fungi	Ascomycota	Bipolaris	RA				RA___			KOG1217	Fibrillins and related proteins containing Ca2+-binding EGF-like domains	Signal transduction mechanisms	CELLULAR PROCESSES AND SIGNALING	254	M_fugalrefseqplusgloin	XP_007685982	lytic polysaccharide monooxygenase	Bipolaris oryzae ATCC 44560	2e-34	72.2892	313	83	98.0315	XATR943042|c0_g3_i1	0.142833	NA	XATR943042|c0_g3_i1	-0.0397999	0.999799	XATR943042|c0_g3_i1	0.0926284	0.983685	XATR943042|c0_g3_i1	-0.0900041	NA	XATR943042|c0_g3_i1	3.81662	1.27929e-10	XATR943042|c0_g3_i1	2.64345	0.000134238	XATR943042|c0_g3_i1	1.41435	0.0593572	XATR943042|c0_g3_i1	0.241181	0.992123	XATR943042|c0_g3_i1
XLTR879724|c1_g2_i3	M_Fungi	Ascomycota	Bipolaris	RA	RL	SA		RA_RL_SA_			KOG3181	40S ribosomal protein S3	Translation, ribosomal structure and biogenesis	INFORMATION STORAGE AND PROCESSING	224	M_fugalrefseqplusgloin	XP_014083261	hypothetical protein COCC4DRAFT_36905	Bipolaris maydis ATCC 48331	4e-40	97.2222	351	72	96.4286	XLTR879724|c1_g2_i3	0.667439	NA	XLTR879724|c1_g2_i3	-0.0410175	0.999799	XLTR879724|c1_g2_i3	0.054069	0.986004	XLTR879724|c1_g2_i3	-0.654388	NA	XLTR879724|c1_g2_i3	0.418088	0.694894	XLTR879724|c1_g2_i3	-1.06558	0.183143	XLTR879724|c1_g2_i3	-0.0948874	0.945989	XLTR879724|c1_g2_i3	-1.57855	0.091139	XLTR879724|c1_g2_i3
XLTR873908|c8_g11_i1	M_Fungi	Ascomycota	Bipolaris	RA	RL			RA_RL__		lime ecotype	KOG0746	60S ribosomal protein L3 and related proteins	Translation, ribosomal structure and biogenesis	INFORMATION STORAGE AND PROCESSING	485	M_fugalrefseqplusgloin	XP_007708278	hypothetical protein COCCADRAFT_85464	Bipolaris zeicola 26-R-13	5e-107	94.3038	817	158	97.732	XLTR873908|c8_g11_i1	0.339637	NA	XLTR873908|c8_g11_i1	0.44384	0.999799	XLTR873908|c8_g11_i1	-0.0860409	0.983685	XLTR873908|c8_g11_i1	0.0181625	NA	XLTR873908|c8_g11_i1	1.2772	0.121495	XLTR873908|c8_g11_i1	-1.90341	0.0137232	XLTR873908|c8_g11_i1	0.788397	0.543638	XLTR873908|c8_g11_i1	-2.39222	0.00425143	XLTR873908|c8_g11_i1
XLTR873908|c8_g14_i1	M_Fungi	Ascomycota	Bipolaris	RA	RL			RA_RL__			KOG0746	60S ribosomal protein L3 and related proteins	Translation, ribosomal structure and biogenesis	INFORMATION STORAGE AND PROCESSING	490	M_fugalrefseqplusgloin	XP_014081443	hypothetical protein COCC4DRAFT_163568	Bipolaris maydis ATCC 48331	2e-88	98.1013	695	158	96.7347	XLTR873908|c8_g14_i1	0.354784	NA	XLTR873908|c8_g14_i1	-0.0151938	NA	XLTR873908|c8_g14_i1	0.141331	NA	XLTR873908|c8_g14_i1	-0.228647	NA	XLTR873908|c8_g14_i1	0.335749	0.694642	XLTR873908|c8_g14_i1	-0.307863	0.679102	XLTR873908|c8_g14_i1	0.0101101	0.992906	XLTR873908|c8_g14_i1	-0.633502	0.786827	XLTR873908|c8_g14_i1
XLTR917331|c3_g2_i20	M_Fungi	Ascomycota	Bipolaris	RA	RL			RA_RL__		lime ecotype	KOG3301	Ribosomal protein S4	Translation, ribosomal structure and biogenesis	INFORMATION STORAGE AND PROCESSING	410	M_fugalrefseqplusgloin	XP_014083955	hypothetical protein COCC4DRAFT_185738	Bipolaris maydis ATCC 48331	7e-89	97.037	676	135	98.7805	XLTR917331|c3_g2_i20	0.744349	0.536836	XLTR917331|c3_g2_i20	-0.375261	0.999799	XLTR917331|c3_g2_i20	0.128184	0.983685	XLTR917331|c3_g2_i20	-0.991426	0.565587	XLTR917331|c3_g2_i20	1.45218	0.116535	XLTR917331|c3_g2_i20	-1.0301	0.286811	XLTR917331|c3_g2_i20	-0.042229	0.979889	XLTR917331|c3_g2_i20	-2.52451	0.0096826	XLTR917331|c3_g2_i20
XLTR889678|c3_g8_i1	M_Fungi	Ascomycota	Bipolaris	RA	RL	SA		RA_RL_SA_		lime ecotype	KOG0052	Translation elongation factor EF-1 alpha/Tu	Translation, ribosomal structure and biogenesis	INFORMATION STORAGE AND PROCESSING	267	M_fugalrefseqplusgloin	XP_007712745	hypothetical protein COCCADRAFT_37179	Bipolaris zeicola 26-R-13	4e-55	98.8764	467	89	100	XLTR889678|c3_g8_i1	0.950884	0.407165	XLTR889678|c3_g8_i1	0.168474	0.999799	XLTR889678|c3_g8_i1	-0.413683	0.983685	XLTR889678|c3_g8_i1	-1.19609	0.467508	XLTR889678|c3_g8_i1	3.25896	5.87687e-05	XLTR889678|c3_g8_i1	-0.133993	0.913779	XLTR889678|c3_g8_i1	0.878487	0.548149	XLTR889678|c3_g8_i1	-2.51447	0.0135399	XLTR889678|c3_g8_i1
XLTR872190|c5_g2_i6	M_Fungi	Ascomycota	Bipolaris	RA	RL	SA		RA_RL_SA_		lime ecotype	KOG0327	Translation initiation factor 4F, helicase subunit (eIF-4A) and related helicases	Translation, ribosomal structure and biogenesis	INFORMATION STORAGE AND PROCESSING	682	M_fugalrefseqplusgloin	XP_007714793	hypothetical protein COCCADRAFT_38921	Bipolaris zeicola 26-R-13	6e-150	98.6726	1097	226	99.4135	XLTR872190|c5_g2_i6	1.15709	0.308497	XLTR872190|c5_g2_i6	-0.771867	0.999799	XLTR872190|c5_g2_i6	0.542535	0.983685	XLTR872190|c5_g2_i6	-1.38642	0.397409	XLTR872190|c5_g2_i6	1.57423	0.119572	XLTR872190|c5_g2_i6	-0.76455	0.493449	XLTR872190|c5_g2_i6	-0.27918	0.867842	XLTR872190|c5_g2_i6	-2.61796	0.0164703	XLTR872190|c5_g2_i6
SA-TR46014|c0_g1_i1	M_Fungi	Ascomycota	Bipolaris	RA	RL			RA_RL__		lime ecotype	KOG0327	Translation initiation factor 4F, helicase subunit (eIF-4A) and related helicases	Translation, ribosomal structure and biogenesis	INFORMATION STORAGE AND PROCESSING	312	M_fugalrefseqplusgloin	XP_014075150	hypothetical protein COCC4DRAFT_64763	Bipolaris maydis ATCC 48331	2e-66	99.0291	531	103	99.0385	SA-TR46014|c0_g1_i1	1.00373	0.300325	SA-TR46014|c0_g1_i1	-0.638322	0.999799	SA-TR46014|c0_g1_i1	0.567833	0.983685	SA-TR46014|c0_g1_i1	-1.07422	0.462368	SA-TR46014|c0_g1_i1	1.77737	0.0257824	SA-TR46014|c0_g1_i1	-0.276423	0.784002	SA-TR46014|c0_g1_i1	-0.462136	0.756498	SA-TR46014|c0_g1_i1	-2.51593	0.00389678	SA-TR46014|c0_g1_i1
XLTR922726|c1_g10_i2	M_Fungi	Ascomycota	Bipolaris	RA	RL			RA_RL__			KOG0327	Translation initiation factor 4F, helicase subunit (eIF-4A) and related helicases	Translation, ribosomal structure and biogenesis	INFORMATION STORAGE AND PROCESSING	359	M_fugalrefseqplusgloin	XP_007696762	hypothetical protein COCSADRAFT_283690	Bipolaris sorokiniana ND90Pr	1e-72	88.2353	580	119	99.4429	XLTR922726|c1_g10_i2	0.449741	NA	XLTR922726|c1_g10_i2	0.0254224	0.999799	XLTR922726|c1_g10_i2	0.140075	0.983685	XLTR922726|c1_g10_i2	-0.284244	NA	XLTR922726|c1_g10_i2	1.41954	0.0777784	XLTR922726|c1_g10_i2	-0.562706	0.538138	XLTR922726|c1_g10_i2	0.219815	0.873331	XLTR922726|c1_g10_i2	-1.76243	0.06771	XLTR922726|c1_g10_i2
XLTR903416|c3_g1_i15	M_Fungi	Ascomycota	Bipolaris	RA	RL			RA_RL__			KOG2653	6-phosphogluconate dehydrogenase	Carbohydrate transport and metabolism	METABOLISM	744	M_fugalrefseqplusgloin	XP_007697525	hypothetical protein COCSADRAFT_34904	Bipolaris sorokiniana ND90Pr	1e-173	95.9677	1277	248	100	XLTR903416|c3_g1_i15	0.142625	NA	XLTR903416|c3_g1_i15	-0.0937215	0.999799	XLTR903416|c3_g1_i15	-0.167586	0.983685	XLTR903416|c3_g1_i15	-0.403932	NA	XLTR903416|c3_g1_i15	0.937731	0.236932	XLTR903416|c3_g1_i15	-1.05197	0.173468	XLTR903416|c3_g1_i15	0.595183	0.639869	XLTR903416|c3_g1_i15	-1.39451	0.142793	XLTR903416|c3_g1_i15
XLTR962621|c0_g3_i2	M_Fungi	Ascomycota	Bipolaris	RA	RL			RA_RL__			KOG0657	Glyceraldehyde 3-phosphate dehydrogenase	Carbohydrate transport and metabolism	METABOLISM	392	M_fugalrefseqplusgloin	XP_014080602	hypothetical protein COCC4DRAFT_39096	Bipolaris maydis ATCC 48331	2e-75	95.3846	600	130	99.4898	XLTR962621|c0_g3_i2	0.142611	NA	XLTR962621|c0_g3_i2	-0.0402501	0.999799	XLTR962621|c0_g3_i2	0.0926461	0.983685	XLTR962621|c0_g3_i2	-0.0902147	NA	XLTR962621|c0_g3_i2	0.241091	0.825381	XLTR962621|c0_g3_i2	0.242667	0.789272	XLTR962621|c0_g3_i2	-0.270987	0.829258	XLTR962621|c0_g3_i2	-0.269411	0.992123	XLTR962621|c0_g3_i2
XLTR927597|c1_g3_i1	M_Fungi	Ascomycota	Bipolaris	RA	RL			RA_RL__			KOG0749	Mitochondrial ADP/ATP carrier proteins	Energy production and conversion	METABOLISM	362	M_fugalrefseqplusgloin	XP_007709368	hypothetical protein COCCADRAFT_23866	Bipolaris zeicola 26-R-13	6e-53	88.3333	446	120	99.4475	XLTR927597|c1_g3_i1	0.142501	NA	XLTR927597|c1_g3_i1	0.1212	0.999799	XLTR927597|c1_g3_i1	-0.0690168	0.983685	XLTR927597|c1_g3_i1	-0.0903179	NA	XLTR927597|c1_g3_i1	0.595381	0.527365	XLTR927597|c1_g3_i1	-0.730404	0.38712	XLTR927597|c1_g3_i1	0.174609	0.897402	XLTR927597|c1_g3_i1	-1.15118	0.35588	XLTR927597|c1_g3_i1
XLTR934548|c3_g1_i1	M_Fungi	Ascomycota	Bipolaris	RA	RL			RA_RL__		lime ecotype	KOG1526	NADP-dependent isocitrate dehydrogenase	Energy production and conversion	METABOLISM	1511	M_fugalrefseqplusgloin	XP_007695249	hypothetical protein COCSADRAFT_132669	Bipolaris sorokiniana ND90Pr	0	84.1991	1937	462	91.7273	XLTR934548|c3_g1_i1	0.0337161	NA	XLTR934548|c3_g1_i1	0.0142465	0.999799	XLTR934548|c3_g1_i1	0.0374121	0.993263	XLTR934548|c3_g1_i1	0.0179425	NA	XLTR934548|c3_g1_i1	1.60621	0.0681892	XLTR934548|c3_g1_i1	-2.11834	0.00895213	XLTR934548|c3_g1_i1	0.369109	0.801817	XLTR934548|c3_g1_i1	-3.35544	0.000126571	XLTR934548|c3_g1_i1
XLTR959833|c0_g1_i3	M_Fungi	Ascomycota	Bipolaris	RA	RL			RA_RL__		lime ecotype					804	nr	P14862	RecName: Full=ATP synthase subunit a; AltName: Full=F-ATPase protein 6 (mitochondrion)	Bipolaris maydis	4e-154	96.8872	1139	257	95.8955	XLTR959833|c0_g1_i3	0.141591	0.923749	XLTR959833|c0_g1_i3	-0.173083	0.999799	XLTR959833|c0_g1_i3	0.0927281	0.983685	XLTR959833|c0_g1_i3	-0.221947	0.970476	XLTR959833|c0_g1_i3	-0.763867	0.601906	XLTR959833|c0_g1_i3	-1.66951	0.139035	XLTR959833|c0_g1_i3	-2.2488	0.0886587	XLTR959833|c0_g1_i3	-3.15444	0.00751372	XLTR959833|c0_g1_i3
XATR945521|c5_g2_i1	M_Fungi	Ascomycota	Blastomyces	RA	RL			RA_RL__	lime ecotype		KOG0052	Translation elongation factor EF-1 alpha/Tu	Translation, ribosomal structure and biogenesis	INFORMATION STORAGE AND PROCESSING	373	M_fugalrefseqplusgloin	XP_002623388	translation elongation factor EF-1 subunit alpha	Blastomyces gilchristii SLH14081	9e-64	77.8689	530	122	98.1233	XATR945521|c5_g2_i1	0.141948	NA	XATR945521|c5_g2_i1	-0.041584	0.999799	XATR945521|c5_g2_i1	0.0926994	0.983685	XATR945521|c5_g2_i1	-0.090833	NA	XATR945521|c5_g2_i1	0.0289072	0.988865	XATR945521|c5_g2_i1	2.07031	0.0216349	XATR945521|c5_g2_i1	-2.50375	0.0126394	XATR945521|c5_g2_i1	-0.462352	0.992123	XATR945521|c5_g2_i1
XATR883878|c0_g1_i1	M_Fungi	Ascomycota	Blumeria	RA				RA___	acid ecotype		KOG1061	Vesicle coat complex AP-1/AP-2/AP-4, beta subunit	Intracellular trafficking, secretion, and vesicular transport	CELLULAR PROCESSES AND SIGNALING	408	nr	EPQ61810	hypothetical protein BGT96224_4852B	Blumeria graminis f. sp. tritici 96224	3e-86	97.0588	698	136	100	XATR883878|c0_g1_i1	0.143738	NA	XATR883878|c0_g1_i1	-0.0379444	NA	XATR883878|c0_g1_i1	0.0925562	NA	XATR883878|c0_g1_i1	-0.0891266	NA	XATR883878|c0_g1_i1	2.80294	1.52862e-08	XATR883878|c0_g1_i1	1.54718	0.0130145	XATR883878|c0_g1_i1	1.29034	0.0307043	XATR883878|c0_g1_i1	0.0345799	0.992123	XATR883878|c0_g1_i1
XATR43902|c0_g1_i1	M_Fungi	Ascomycota	Blumeria	RA				RA___			KOG0166	Karyopherin (importin) alpha	Intracellular trafficking, secretion, and vesicular transport	CELLULAR PROCESSES AND SIGNALING	548	nr	CCU75026	putative importin subunit alpha-1	Blumeria graminis f. sp. hordei DH14	1e-100	93.2961	802	179	97.9927	XATR43902|c0_g1_i1	0.143841	NA	XATR43902|c0_g1_i1	-0.0377324	NA	XATR43902|c0_g1_i1	0.0925481	NA	XATR43902|c0_g1_i1	-0.0890254	NA	XATR43902|c0_g1_i1	2.04219	7.4158e-05	XATR43902|c0_g1_i1	1.54727	0.01108	XATR43902|c0_g1_i1	0.583925	0.483213	XATR43902|c0_g1_i1	0.089003	0.992123	XATR43902|c0_g1_i1
XATR906271|c0_g1_i2	M_Fungi	Ascomycota	Blumeria	RA				RA___			KOG0101	Molecular chaperones HSP70/HSC70, HSP70 superfamily	Posttranslational modification, protein turnover, chaperones	CELLULAR PROCESSES AND SIGNALING	1445	nr	CCU75274	Hsp70-like protein	Blumeria graminis f. sp. hordei DH14	0	99.7921	2589	481	99.8616	XATR906271|c0_g1_i2	0.142425	0.923749	XATR906271|c0_g1_i2	-0.040625	0.999799	XATR906271|c0_g1_i2	0.092661	0.983685	XATR906271|c0_g1_i2	-0.0903894	0.970476	XATR906271|c0_g1_i2	6.57632	1.77423e-24	XATR906271|c0_g1_i2	5.69148	2.0921e-15	XATR906271|c0_g1_i2	1.32775	0.132691	XATR906271|c0_g1_i2	0.442902	0.992123	XATR906271|c0_g1_i2
XATR238423|c0_g2_i1	M_Fungi	Ascomycota	Blumeria	RA				RA___			KOG0940	Ubiquitin protein ligase RSP5/NEDD4	Posttranslational modification, protein turnover, chaperones	CELLULAR PROCESSES AND SIGNALING	656	nr	CCU78357	E3 ubiquitin-protein ligase NEDD4	Blumeria graminis f. sp. hordei DH14	1e-150	96.789	1158	218	99.6951	XATR238423|c0_g2_i1	0.14377	NA	XATR238423|c0_g2_i1	-0.0378801	NA	XATR238423|c0_g2_i1	0.0925537	NA	XATR238423|c0_g2_i1	-0.089096	NA	XATR238423|c0_g2_i1	2.06237	6.79119e-05	XATR238423|c0_g2_i1	1.24562	0.0586302	XATR238423|c0_g2_i1	0.957946	0.183655	XATR238423|c0_g2_i1	0.141196	0.992123	XATR238423|c0_g2_i1
XATR736160|c0_g1_i1	M_Fungi	Ascomycota	Blumeria	RA				RA___			KOG1343	Histone deacetylase complex, catalytic component HDA1	Chromatin structure and dynamics	INFORMATION STORAGE AND PROCESSING	307	nr	CCU80714	histone deacetylase hda1	Blumeria graminis f. sp. hordei DH14	4e-59	83.3333	515	102	99.6743	XATR736160|c0_g1_i1	0.144081	NA	XATR736160|c0_g1_i1	-0.0372344	NA	XATR736160|c0_g1_i1	0.092529	NA	XATR736160|c0_g1_i1	-0.0887868	NA	XATR736160|c0_g1_i1	1.57036	0.00324268	XATR736160|c0_g1_i1	1.14663	0.0700262	XATR736160|c0_g1_i1	0.456197	NA	XATR736160|c0_g1_i1	0.032463	0.992123	XATR736160|c0_g1_i1
XATR866400|c0_g1_i1	M_Fungi	Ascomycota	Blumeria	RA				RA___			KOG0063	RNAse L inhibitor, ABC superfamily	RNA processing and modification	INFORMATION STORAGE AND PROCESSING	904	nr	CCU81929	ABC Transporter	Blumeria graminis f. sp. hordei DH14	0	96.0145	1358	276	91.5929	XATR866400|c0_g1_i1	0.14324	NA	XATR866400|c0_g1_i1	-0.0389687	0.999799	XATR866400|c0_g1_i1	0.0925958	0.983685	XATR866400|c0_g1_i1	-0.089613	NA	XATR866400|c0_g1_i1	3.87713	2.29405e-13	XATR866400|c0_g1_i1	2.82636	3.83399e-06	XATR866400|c0_g1_i1	1.19379	0.0670088	XATR866400|c0_g1_i1	0.143017	0.992123	XATR866400|c0_g1_i1
XATR891720|c1_g5_i1	M_Fungi	Ascomycota	Blumeria	RA				RA___			KOG0857	60s ribosomal protein L10	Translation, ribosomal structure and biogenesis	INFORMATION STORAGE AND PROCESSING	231	nr	EPQ63958	Protein component of the large (60S) ribosomal subunit	Blumeria graminis f. sp. tritici 96224	8e-45	98.6842	382	76	98.7013	XATR891720|c1_g5_i1	0.1984	0.923749	XATR891720|c1_g5_i1	-0.111417	0.999799	XATR891720|c1_g5_i1	0.148338	0.983685	XATR891720|c1_g5_i1	-0.161479	0.970476	XATR891720|c1_g5_i1	5.00686	8.5573e-17	XATR891720|c1_g5_i1	4.02349	5.34014e-10	XATR891720|c1_g5_i1	0.756367	0.437679	XATR891720|c1_g5_i1	-0.227002	0.992123	XATR891720|c1_g5_i1
XATR566000|c0_g2_i1	M_Fungi	Ascomycota	Blumeria	RA				RA___			KOG0746	60S ribosomal protein L3 and related proteins	Translation, ribosomal structure and biogenesis	INFORMATION STORAGE AND PROCESSING	342	nr	CCU77214	60S ribosomal protein L3	Blumeria graminis f. sp. hordei DH14	2e-65	93.578	547	109	95.614	XATR566000|c0_g2_i1	0.14317	0.923749	XATR566000|c0_g2_i1	-0.0391113	0.999799	XATR566000|c0_g2_i1	0.0926014	0.983685	XATR566000|c0_g2_i1	-0.0896803	0.970476	XATR566000|c0_g2_i1	4.30019	8.06006e-16	XATR566000|c0_g2_i1	3.35826	1.02516e-08	XATR566000|c0_g2_i1	0.826328	0.272715	XATR566000|c0_g2_i1	-0.115598	0.992123	XATR566000|c0_g2_i1
XATR398005|c0_g1_i1	M_Fungi	Ascomycota	Blumeria	RA				RA___			KOG2367	Alpha-isopropylmalate synthase/homocitrate synthase	Amino acid transport and metabolism	METABOLISM	245	nr	CCU77249	hypothetical protein BGHDH14_bgh00136	Blumeria graminis f. sp. hordei DH14	3e-46	97.5309	418	81	99.1837	XATR398005|c0_g1_i1	0.143576	NA	XATR398005|c0_g1_i1	-0.0382784	NA	XATR398005|c0_g1_i1	0.0925691	NA	XATR398005|c0_g1_i1	-0.0892857	NA	XATR398005|c0_g1_i1	2.44022	4.58953e-06	XATR398005|c0_g1_i1	1.73514	0.00565191	XATR398005|c0_g1_i1	0.740662	0.352459	XATR398005|c0_g1_i1	0.0355853	0.992123	XATR398005|c0_g1_i1
XATR820700|c0_g1_i1	M_Fungi	Ascomycota	Blumeria	RA				RA___			KOG0683	Glutamine synthetase	Amino acid transport and metabolism	METABOLISM	267	nr	CCU77122	hypothetical protein BGHDH14_bgh00144	Blumeria graminis f. sp. hordei DH14	3e-54	97.7273	465	88	98.8764	XATR820700|c0_g1_i1	0.14289	0.923749	XATR820700|c0_g1_i1	-0.0396833	0.999799	XATR820700|c0_g1_i1	0.0926238	0.983685	XATR820700|c0_g1_i1	-0.0899495	0.970476	XATR820700|c0_g1_i1	3.87829	4.00973e-11	XATR820700|c0_g1_i1	3.93534	1.04634e-09	XATR820700|c0_g1_i1	0.0857778	0.938014	XATR820700|c0_g1_i1	0.142818	0.992123	XATR820700|c0_g1_i1
XATR825205|c0_g1_i1	M_Fungi	Ascomycota	Blumeria	RA				RA___			KOG0082	G-protein alpha subunit (small G protein superfamily)	Cell cycle control, cell division, chromosome partitioning	METABOLISM	325	nr	EPQ67872	Nucleotide binding alpha subunit of the heterotrimeric G protein	Blumeria graminis f. sp. tritici 96224	2e-59	97.2222	503	108	99.6923	XATR825205|c0_g1_i1	0.143058	NA	XATR825205|c0_g1_i1	-0.0393416	NA	XATR825205|c0_g1_i1	0.0926104	0.983685	XATR825205|c0_g1_i1	-0.0897888	NA	XATR825205|c0_g1_i1	2.75338	4.23055e-06	XATR825205|c0_g1_i1	2.31734	0.000245124	XATR825205|c0_g1_i1	0.103152	0.925274	XATR825205|c0_g1_i1	-0.332882	0.992123	XATR825205|c0_g1_i1
XATR949555|c5_g6_i4	M_Fungi	Ascomycota	Blumeria	RA	RL			RA_RL__		lime ecotype	KOG1350	F0F1-type ATP synthase, beta subunit	Energy production and conversion	METABOLISM	564	nr	EPQ64576	hypothetical protein BGT96224_46B	Blumeria graminis f. sp. tritici 96224	2e-126	97.861	958	187	99.4681	XATR949555|c5_g6_i4	0.521082	0.62532	XATR949555|c5_g6_i4	-0.124868	0.999799	XATR949555|c5_g6_i4	0.468322	0.983685	XATR949555|c5_g6_i4	-0.177628	0.970476	XATR949555|c5_g6_i4	4.37987	8.43988e-14	XATR949555|c5_g6_i4	2.08232	0.000855612	XATR949555|c5_g6_i4	0.272079	0.808456	XATR949555|c5_g6_i4	-2.02547	0.00985328	XATR949555|c5_g6_i4
XATR949889|c0_g2_i1	M_Fungi	Ascomycota	Blumeria	RA				RA___			KOG2700	Adenylosuccinate lyase	Nucleotide transport and metabolism	METABOLISM	1047	nr	CCU79085	adenylosuccinate lyase/Adenylosuccinate lyase/ADE13	Blumeria graminis f. sp. hordei DH14	0	81.6327	1412	343	98.2808	XATR949889|c0_g2_i1	0.143343	NA	XATR949889|c0_g2_i1	-0.0387574	0.999799	XATR949889|c0_g2_i1	0.0925876	0.983685	XATR949889|c0_g2_i1	-0.089513	NA	XATR949889|c0_g2_i1	3.74564	8.29135e-13	XATR949889|c0_g2_i1	2.57294	1.3779e-05	XATR949889|c0_g2_i1	1.06872	0.102897	XATR949889|c0_g2_i1	-0.103987	0.992123	XATR949889|c0_g2_i1
XATR923745|c1_g1_i1	M_Fungi	Ascomycota	Blumeria	RA				RA___			KOG0118	FOG: RRM domain	General function prediction only	POORLY CHARACTERIZED	847	nr	CCU76819	mRNA binding post-transcriptional regulator (Csx1)	Blumeria graminis f. sp. hordei DH14	7e-133	87.5887	1017	282	99.8819	XATR923745|c1_g1_i1	0.143215	NA	XATR923745|c1_g1_i1	-0.0390204	NA	XATR923745|c1_g1_i1	0.0925979	NA	XATR923745|c1_g1_i1	-0.0896374	NA	XATR923745|c1_g1_i1	2.47313	1.28373e-05	XATR923745|c1_g1_i1	1.18891	0.0867795	XATR923745|c1_g1_i1	1.05443	0.180335	XATR923745|c1_g1_i1	-0.229789	0.992123	XATR923745|c1_g1_i1
XATR602786|c0_g1_i2	M_Fungi	Ascomycota	Blumeria	RA				RA___			KOG3767	Sideroflexin	General function prediction only	POORLY CHARACTERIZED	251	nr	EPQ62667	hypothetical protein BGT96224_4769	Blumeria graminis f. sp. tritici 96224	8e-33	79.5181	318	83	99.2032	XATR602786|c0_g1_i2	0.14419	NA	XATR602786|c0_g1_i2	-0.0370084	NA	XATR602786|c0_g1_i2	0.0925204	NA	XATR602786|c0_g1_i2	-0.0886781	NA	XATR602786|c0_g1_i2	1.27073	0.0192272	XATR602786|c0_g1_i2	1.50064	0.0085852	XATR602786|c0_g1_i2	-0.0893636	NA	XATR602786|c0_g1_i2	0.140549	0.992123	XATR602786|c0_g1_i2
XATR121737|c0_g1_i1	M_Fungi	Ascomycota	Botrytis	RA				RA___	acid ecotype		KOG0806	Carbon-nitrogen hydrolase	Amino acid transport and metabolism	METABOLISM	380	nr	CCD45375	hypothetical protein BofuT4_P120810.1	Botrytis cinerea T4	3e-75	88.0952	625	126	99.4737	XATR121737|c0_g1_i1	0.142917	NA	XATR121737|c0_g1_i1	-0.0396291	NA	XATR121737|c0_g1_i1	0.0926217	0.983685	XATR121737|c0_g1_i1	-0.089924	NA	XATR121737|c0_g1_i1	3.36783	2.20275e-08	XATR121737|c0_g1_i1	1.91261	0.00825707	XATR121737|c0_g1_i1	1.49492	0.0457148	XATR121737|c0_g1_i1	0.039709	0.992123	XATR121737|c0_g1_i1
XATR920470|c0_g7_i12	M_Fungi	Ascomycota	Botrytis	RA				RA___	acid ecotype		KOG0069	Glyoxylate/hydroxypyruvate reductase (D-isomer-specific 2-hydroxy acid dehydrogenase superfamily)	Energy production and conversion	METABOLISM	248	nr	CCD56021	similar to NAD-dependent formate dehydrogenase	Botrytis cinerea T4	2e-52	97.561	458	82	99.1935	XATR920470|c0_g7_i12	0.142228	0.923749	XATR920470|c0_g7_i12	-0.0410226	0.999799	XATR920470|c0_g7_i12	0.0926768	0.983685	XATR920470|c0_g7_i12	-0.0905739	0.970476	XATR920470|c0_g7_i12	6.00555	1.77673e-17	XATR920470|c0_g7_i12	4.00656	2.70389e-07	XATR920470|c0_g7_i12	1.9956	0.0203006	XATR920470|c0_g7_i12	-0.0033877	0.999304	XATR920470|c0_g7_i12
XATR562853|c0_g2_i1	M_Fungi	Ascomycota	Botrytis	RA				RA___	acid ecotype		KOG3135	1,4-benzoquinone reductase-like; Trp repressor binding protein-like/protoplast-secreted protein	General function prediction only	POORLY CHARACTERIZED	791	M_fugalrefseqplusgloin	XP_001549252	hypothetical protein BC1G_12671	Botrytis cinerea B05.10	2e-100	73.1225	772	253	95.9545	XATR562853|c0_g2_i1	0.143062	NA	XATR562853|c0_g2_i1	-0.0393325	NA	XATR562853|c0_g2_i1	0.09261	0.983685	XATR562853|c0_g2_i1	-0.0897846	NA	XATR562853|c0_g2_i1	3.53876	6.07432e-10	XATR562853|c0_g2_i1	1.37552	0.0694592	XATR562853|c0_g2_i1	2.20204	0.000677513	XATR562853|c0_g2_i1	0.0387957	0.992123	XATR562853|c0_g2_i1
XATR576546|c0_g2_i1	M_Fungi	Ascomycota	Botrytis	RA				RA___	acid ecotype						225	nr	EMR88324	hypothetical protein BcDW1_3031	Botrytis cinerea BcDW1	4e-39	91.8919	368	74	98.6667	XATR576546|c0_g2_i1	0.142957	NA	XATR576546|c0_g2_i1	-0.0395473	NA	XATR576546|c0_g2_i1	0.0926185	0.983685	XATR576546|c0_g2_i1	-0.0898856	NA	XATR576546|c0_g2_i1	3.35676	1.68005e-08	XATR576546|c0_g2_i1	1.78235	0.0144013	XATR576546|c0_g2_i1	1.61386	0.0250952	XATR576546|c0_g2_i1	0.0394568	0.992123	XATR576546|c0_g2_i1
XATR632484|c0_g1_i1	M_Fungi	Ascomycota	Botrytis	RA				RA___			KOG4177	Ankyrin	Cell wall/membrane/envelope biogenesis	CELLULAR PROCESSES AND SIGNALING	314	M_fugalrefseqplusgloin	XP_001554866	hypothetical protein BC1G_06654	Botrytis cinerea B05.10	8e-50	77.8846	445	104	99.3631	XATR632484|c0_g1_i1	0.143576	NA	XATR632484|c0_g1_i1	-0.0382787	NA	XATR632484|c0_g1_i1	0.0925691	NA	XATR632484|c0_g1_i1	-0.0892858	NA	XATR632484|c0_g1_i1	2.55542	1.23716e-06	XATR632484|c0_g1_i1	2.31106	7.77645e-05	XATR632484|c0_g1_i1	0.279942	0.777394	XATR632484|c0_g1_i1	0.035586	0.992123	XATR632484|c0_g1_i1
XATR24452|c0_g1_i1	M_Fungi	Ascomycota	Botrytis	RA				RA___			KOG1268	Glucosamine 6-phosphate synthetases, contain amidotransferase and phosphosugar isomerase domains	Cell wall/membrane/envelope biogenesis	CELLULAR PROCESSES AND SIGNALING	397	M_fugalrefseqplusgloin	XP_001561262	hypothetical protein BC1G_00347	Botrytis cinerea B05.10	2e-76	99.2366	631	131	98.9924	XATR24452|c0_g1_i1	0.143535	NA	XATR24452|c0_g1_i1	-0.0383639	NA	XATR24452|c0_g1_i1	0.0925724	NA	XATR24452|c0_g1_i1	-0.0893264	NA	XATR24452|c0_g1_i1	2.22877	5.1463e-05	XATR24452|c0_g1_i1	1.10569	0.0921599	XATR24452|c0_g1_i1	0.741569	0.378539	XATR24452|c0_g1_i1	-0.381507	0.992123	XATR24452|c0_g1_i1
XATR1013252|c0_g1_i1	M_Fungi	Ascomycota	Botrytis	RA				RA___			KOG0676	Actin and related proteins	Cytoskeleton	CELLULAR PROCESSES AND SIGNALING	291	M_fugalrefseqplusgloin	XP_001557229	hypothetical protein BC1G_04479	Botrytis cinerea B05.10	1e-61	98.9583	506	96	98.9691	XATR1013252|c0_g1_i1	0.143913	NA	XATR1013252|c0_g1_i1	-0.0375826	NA	XATR1013252|c0_g1_i1	0.0925423	NA	XATR1013252|c0_g1_i1	-0.0889537	NA	XATR1013252|c0_g1_i1	1.87453	0.000357938	XATR1013252|c0_g1_i1	1.48502	0.0143662	XATR1013252|c0_g1_i1	0.42301	0.648212	XATR1013252|c0_g1_i1	0.0334979	0.992123	XATR1013252|c0_g1_i1
XATR937828|c0_g1_i1	M_Fungi	Ascomycota	Botrytis	RA				RA___			KOG0678	Actin-related protein Arp2/3 complex, subunit Arp3	Cytoskeleton	CELLULAR PROCESSES AND SIGNALING	240	M_fugalrefseqplusgloin	XP_001554752	conserved hypothetical protein	Botrytis cinerea B05.10	2e-35	100	327	78	97.5	XATR937828|c0_g1_i1	0.144104	NA	XATR937828|c0_g1_i1	-0.0371876	NA	XATR937828|c0_g1_i1	0.0925272	NA	XATR937828|c0_g1_i1	-0.0887644	NA	XATR937828|c0_g1_i1	2.06022	2.48866e-05	XATR937828|c0_g1_i1	1.82594	0.00090528	XATR937828|c0_g1_i1	0.266608	0.772502	XATR937828|c0_g1_i1	0.0323246	0.992123	XATR937828|c0_g1_i1
XATR106997|c0_g1_i1	M_Fungi	Ascomycota	Botrytis	RA	RL			RA_RL__			KOG1375	Beta tubulin	Cytoskeleton	CELLULAR PROCESSES AND SIGNALING	320	M_fugalrefseqplusgloin	XP_001561037	tubulin beta chain	Botrytis cinerea B05.10	1e-71	100	579	106	99.375	XATR106997|c0_g1_i1	0.199075	NA	XATR106997|c0_g1_i1	0.054131	NA	XATR106997|c0_g1_i1	-0.0131234	0.995979	XATR106997|c0_g1_i1	-0.158068	NA	XATR106997|c0_g1_i1	1.15668	0.111658	XATR106997|c0_g1_i1	0.833002	0.245738	XATR106997|c0_g1_i1	-0.746792	0.46633	XATR106997|c0_g1_i1	-1.07047	0.372262	XATR106997|c0_g1_i1
XATR618779|c0_g1_i1	M_Fungi	Ascomycota	Botrytis	RA				RA___			KOG1373	Transport protein Sec61, alpha subunit	Intracellular trafficking, secretion, and vesicular transport	CELLULAR PROCESSES AND SIGNALING	401	M_fugalrefseqplusgloin	XP_001555010	hypothetical protein BC1G_06533	Botrytis cinerea B05.10	1e-80	89.4737	620	133	99.5012	XATR618779|c0_g1_i1	0.254132	NA	XATR618779|c0_g1_i1	-0.0380793	NA	XATR618779|c0_g1_i1	0.203021	NA	XATR618779|c0_g1_i1	-0.0891909	NA	XATR618779|c0_g1_i1	2.42008	2.62684e-06	XATR618779|c0_g1_i1	2.07804	0.000388087	XATR618779|c0_g1_i1	0.430808	0.632896	XATR618779|c0_g1_i1	0.0887696	0.992123	XATR618779|c0_g1_i1
XATR752627|c0_g1_i1	M_Fungi	Ascomycota	Botrytis	RA				RA___			KOG2020	Nuclear transport receptor CRM1/MSN5 (importin beta superfamily)	Nuclear structure	CELLULAR PROCESSES AND SIGNALING	334	M_fugalrefseqplusgloin	XP_001550074	hypothetical protein BC1G_11140	Botrytis cinerea B05.10	2e-73	97.2727	585	110	98.8024	XATR752627|c0_g1_i1	0.143209	NA	XATR752627|c0_g1_i1	-0.0390313	NA	XATR752627|c0_g1_i1	0.0925983	NA	XATR752627|c0_g1_i1	-0.0896425	NA	XATR752627|c0_g1_i1	1.07772	0.133233	XATR752627|c0_g1_i1	1.05555	0.100206	XATR752627|c0_g1_i1	-0.952875	0.268449	XATR752627|c0_g1_i1	-0.975044	0.450825	XATR752627|c0_g1_i1
XATR369471|c0_g1_i1	M_Fungi	Ascomycota	Botrytis	RA				RA___			KOG0730	AAA+-type ATPase	Posttranslational modification, protein turnover, chaperones	CELLULAR PROCESSES AND SIGNALING	509	M_fugalrefseqplusgloin	XP_001553950	hypothetical protein BC1G_07510	Botrytis cinerea B05.10	2e-111	97.6331	880	169	99.6071	XATR369471|c0_g1_i1	0.253766	NA	XATR369471|c0_g1_i1	-0.082464	NA	XATR369471|c0_g1_i1	-0.00947314	0.996172	XATR369471|c0_g1_i1	-0.345703	NA	XATR369471|c0_g1_i1	2.95903	3.36994e-08	XATR369471|c0_g1_i1	2.39799	6.25791e-05	XATR369471|c0_g1_i1	0.53046	0.550229	XATR369471|c0_g1_i1	-0.0305781	0.992123	XATR369471|c0_g1_i1
XATR683067|c0_g1_i1	M_Fungi	Ascomycota	Botrytis	RA				RA___			KOG0741	AAA+-type ATPase	Posttranslational modification, protein turnover, chaperones	CELLULAR PROCESSES AND SIGNALING	279	M_fugalrefseqplusgloin	XP_001559663	hypothetical protein BC1G_01819	Botrytis cinerea B05.10	1e-47	96.7742	412	93	100	XATR683067|c0_g1_i1	0.143902	NA	XATR683067|c0_g1_i1	-0.0376055	NA	XATR683067|c0_g1_i1	0.0925432	NA	XATR683067|c0_g1_i1	-0.0889647	NA	XATR683067|c0_g1_i1	1.77004	0.000952221	XATR683067|c0_g1_i1	1.08905	0.102347	XATR683067|c0_g1_i1	0.71456	NA	XATR683067|c0_g1_i1	0.0335661	0.992123	XATR683067|c0_g1_i1
XATR877504|c2_g3_i1	M_Fungi	Ascomycota	Botrytis	RA	RL			RA_RL__			KOG0101	Molecular chaperones HSP70/HSC70, HSP70 superfamily	Posttranslational modification, protein turnover, chaperones	CELLULAR PROCESSES AND SIGNALING	419	M_fugalrefseqplusgloin	XP_001555459	heat shock 70 kDa protein 2	Botrytis cinerea B05.10	6e-82	99.2806	660	139	99.5227	XATR877504|c2_g3_i1	0.142003	0.923749	XATR877504|c2_g3_i1	0.0446147	0.999799	XATR877504|c2_g3_i1	-0.0705335	0.985187	XATR877504|c2_g3_i1	-0.167922	0.970476	XATR877504|c2_g3_i1	5.45723	2.60057e-13	XATR877504|c2_g3_i1	1.62558	0.0662853	XATR877504|c2_g3_i1	1.825	0.072477	XATR877504|c2_g3_i1	-2.00665	0.0696488	XATR877504|c2_g3_i1
XATR866731|c4_g2_i1	M_Fungi	Ascomycota	Botrytis	RA	RL	SA		RA_RL_SA_			KOG0101	Molecular chaperones HSP70/HSC70, HSP70 superfamily	Posttranslational modification, protein turnover, chaperones	CELLULAR PROCESSES AND SIGNALING	546	nr	CCD51380	similar to heat shock protein 70	Botrytis cinerea T4	4e-109	98.895	865	181	99.4505	XATR866731|c4_g2_i1	0.847715	0.490064	XATR866731|c4_g2_i1	0.617083	0.999799	XATR866731|c4_g2_i1	-0.475845	0.983685	XATR866731|c4_g2_i1	-0.706476	0.76754	XATR866731|c4_g2_i1	5.582	9.74011e-13	XATR866731|c4_g2_i1	2.31406	0.00918683	XATR866731|c4_g2_i1	1.50737	0.203268	XATR866731|c4_g2_i1	-1.76056	0.18021	XATR866731|c4_g2_i1
XATR866731|c4_g2_i3	M_Fungi	Ascomycota	Botrytis	RA	RL			RA_RL__			KOG0101	Molecular chaperones HSP70/HSC70, HSP70 superfamily	Posttranslational modification, protein turnover, chaperones	CELLULAR PROCESSES AND SIGNALING	528	nr	CCD51380	similar to heat shock protein 70	Botrytis cinerea T4	6e-104	98.8571	829	175	99.4318	XATR866731|c4_g2_i3	0.540576	0.703109	XATR866731|c4_g2_i3	0.807978	0.999799	XATR866731|c4_g2_i3	-0.555039	0.983685	XATR866731|c4_g2_i3	-0.287638	0.970476	XATR866731|c4_g2_i3	5.70641	7.41772e-15	XATR866731|c4_g2_i3	2.73882	0.000744079	XATR866731|c4_g2_i3	1.67553	0.104984	XATR866731|c4_g2_i3	-1.29206	0.446996	XATR866731|c4_g2_i3
XATR720975|c0_g1_i1	M_Fungi	Ascomycota	Botrytis	RA				RA___			KOG2903	Predicted glutathione S-transferase	Posttranslational modification, protein turnover, chaperones	CELLULAR PROCESSES AND SIGNALING	321	nr	CCD53776	similar to glutathione S-transferase	Botrytis cinerea T4	3e-54	81.9048	468	105	98.1308	XATR720975|c0_g1_i1	0.142968	NA	XATR720975|c0_g1_i1	-0.0395248	0.999799	XATR720975|c0_g1_i1	0.0926176	0.983685	XATR720975|c0_g1_i1	-0.089875	NA	XATR720975|c0_g1_i1	3.49442	3.04775e-09	XATR720975|c0_g1_i1	3.23189	5.34574e-07	XATR720975|c0_g1_i1	0.301924	0.777394	XATR720975|c0_g1_i1	0.0393873	0.992123	XATR720975|c0_g1_i1
XATR854472|c1_g5_i1	M_Fungi	Ascomycota	Botrytis	RA				RA___			KOG3860	Acyltransferase required for palmitoylation of Hedgehog (Hh) family of secreted signaling proteins	Signal transduction mechanisms	CELLULAR PROCESSES AND SIGNALING	234	M_fugalrefseqplusgloin	XP_001560027	hypothetical protein BC1G_01586	Botrytis cinerea B05.10	1e-27	97.4359	274	78	100	XATR854472|c1_g5_i1	0.1434	NA	XATR854472|c1_g5_i1	-0.0386413	NA	XATR854472|c1_g5_i1	0.0925831	NA	XATR854472|c1_g5_i1	-0.089458	NA	XATR854472|c1_g5_i1	3.02464	1.4273e-08	XATR854472|c1_g5_i1	1.99026	0.00162593	XATR854472|c1_g5_i1	1.07106	0.121367	XATR854472|c1_g5_i1	0.0366839	0.992123	XATR854472|c1_g5_i1
XLTR947930|c0_g1_i3	M_Fungi	Ascomycota	Botrytis	RA	RL			RA_RL__			KOG1475	Ribosomal protein RPL1/RPL2/RL4L4	RNA processing and modification	INFORMATION STORAGE AND PROCESSING	323	nr	CCD53228	similar to 60S ribosomal protein L4	Botrytis cinerea T4	3e-47	82.3529	422	102	94.7368	XLTR947930|c0_g1_i3	0.143626	NA	XLTR947930|c0_g1_i3	-0.0381769	NA	XLTR947930|c0_g1_i3	0.0925652	NA	XLTR947930|c0_g1_i3	-0.0892374	NA	XLTR947930|c0_g1_i3	1.53393	0.00394533	XLTR947930|c0_g1_i3	0.43111	0.494635	XLTR947930|c0_g1_i3	0.0688925	0.944062	XLTR947930|c0_g1_i3	-1.03393	0.214092	XLTR947930|c0_g1_i3
XATR903081|c3_g3_i1	M_Fungi	Ascomycota	Botrytis	RA				RA___			KOG0815	60S acidic ribosomal protein P0	Translation, ribosomal structure and biogenesis	INFORMATION STORAGE AND PROCESSING	502	nr	CCD57080	similar to 60S acidic ribosomal protein P0	Botrytis cinerea T4	2e-85	92.9487	679	156	93.2271	XATR903081|c3_g3_i1	0.143459	0.923749	XATR903081|c3_g3_i1	-0.172603	0.999799	XATR903081|c3_g3_i1	0.0925784	0.983685	XATR903081|c3_g3_i1	-0.223484	0.970476	XATR903081|c3_g3_i1	3.89875	2.64585e-15	XATR903081|c3_g3_i1	2.61129	6.16128e-07	XATR903081|c3_g3_i1	0.744602	0.280117	XATR903081|c3_g3_i1	-0.542862	0.982775	XATR903081|c3_g3_i1
XATR865884|c7_g1_i6	M_Fungi	Ascomycota	Botrytis	RA	RL			RA_RL__			KOG1696	60s ribosomal protein L19	Translation, ribosomal structure and biogenesis	INFORMATION STORAGE AND PROCESSING	622	nr	CCD51160	hypothetical protein BofuT4_P085220.1	Botrytis cinerea T4	2e-100	90.4494	773	178	85.8521	XATR865884|c7_g1_i6	0.776717	0.435461	XATR865884|c7_g1_i6	0.01566	0.999799	XATR865884|c7_g1_i6	-0.00266251	0.999124	XATR865884|c7_g1_i6	-0.76372	0.643273	XATR865884|c7_g1_i6	4.68013	1.53504e-13	XATR865884|c7_g1_i6	1.99094	0.00490091	XATR865884|c7_g1_i6	1.06707	0.285285	XATR865884|c7_g1_i6	-1.62212	0.0969917	XATR865884|c7_g1_i6
XLTR917331|c3_g2_i14	M_Fungi	Ascomycota	Botrytis	RA	RL	SA		RA_RL_SA_		lime ecotype	KOG3301	Ribosomal protein S4	Translation, ribosomal structure and biogenesis	INFORMATION STORAGE AND PROCESSING	329	M_fugalrefseqplusgloin	XP_001546443	40S ribosomal protein S9	Botrytis cinerea B05.10	5e-69	97.2477	542	109	99.3921	XLTR917331|c3_g2_i14	0.930317	0.439014	XLTR917331|c3_g2_i14	-0.371036	0.999799	XLTR917331|c3_g2_i14	-0.0580339	0.988739	XLTR917331|c3_g2_i14	-1.35939	0.403569	XLTR917331|c3_g2_i14	1.31784	0.217628	XLTR917331|c3_g2_i14	-1.42529	0.165973	XLTR917331|c3_g2_i14	-0.167192	0.924348	XLTR917331|c3_g2_i14	-2.91032	0.00586981	XLTR917331|c3_g2_i14
XATR384798|c0_g1_i1	M_Fungi	Ascomycota	Botrytis	RA				RA___			KOG3492	Ribosome biogenesis protein NIP7	Translation, ribosomal structure and biogenesis	INFORMATION STORAGE AND PROCESSING	364	M_fugalrefseqplusgloin	XP_001552102	ribosome biogenesis protein NIP7	Botrytis cinerea B05.10	2e-81	95	625	120	98.9011	XATR384798|c0_g1_i1	0.14406	NA	XATR384798|c0_g1_i1	-0.0372794	NA	XATR384798|c0_g1_i1	0.0925307	NA	XATR384798|c0_g1_i1	-0.0888084	NA	XATR384798|c0_g1_i1	1.80916	0.000419573	XATR384798|c0_g1_i1	1.60926	0.00514702	XATR384798|c0_g1_i1	0.232498	0.790169	XATR384798|c0_g1_i1	0.0325964	0.992123	XATR384798|c0_g1_i1
XATR23314|c0_g1_i1	M_Fungi	Ascomycota	Botrytis	RA				RA___			KOG1670	Translation initiation factor 4F, cap-binding subunit (eIF-4E) and related cap-binding proteins	Translation, ribosomal structure and biogenesis	INFORMATION STORAGE AND PROCESSING	286	M_fugalrefseqplusgloin	XP_001560977	hypothetical protein BC1G_00062	Botrytis cinerea B05.10	1e-59	94.6809	483	94	98.6014	XATR23314|c0_g1_i1	0.143436	NA	XATR23314|c0_g1_i1	-0.0385666	NA	XATR23314|c0_g1_i1	0.0925802	0.983685	XATR23314|c0_g1_i1	-0.0894226	NA	XATR23314|c0_g1_i1	2.89993	5.11734e-08	XATR23314|c0_g1_i1	2.60204	1.06237e-05	XATR23314|c0_g1_i1	0.334346	0.732585	XATR23314|c0_g1_i1	0.0364572	0.992123	XATR23314|c0_g1_i1
XATR224350|c0_g2_i1	M_Fungi	Ascomycota	Botrytis	RA				RA___			KOG2198	tRNA cytosine-5-methylases and related enzymes of the NOL1/NOP2/sun superfamily	Translation, ribosomal structure and biogenesis	INFORMATION STORAGE AND PROCESSING	256	M_fugalrefseqplusgloin	XP_001546751	hypothetical protein BC1G_14665	Botrytis cinerea B05.10	1e-52	95.2381	436	84	98.4375	XATR224350|c0_g2_i1	0.144073	NA	XATR224350|c0_g2_i1	-0.0372516	NA	XATR224350|c0_g2_i1	0.0925297	NA	XATR224350|c0_g2_i1	-0.0887951	NA	XATR224350|c0_g2_i1	1.38305	0.0131402	XATR224350|c0_g2_i1	0.975868	0.14287	XATR224350|c0_g2_i1	0.439698	NA	XATR224350|c0_g2_i1	0.0325141	0.992123	XATR224350|c0_g2_i1
XATR237429|c0_g1_i1	M_Fungi	Ascomycota	Botrytis	RA				RA___			KOG0683	Glutamine synthetase	Amino acid transport and metabolism	METABOLISM	373	M_fugalrefseqplusgloin	XP_001549470	glutamine synthetase	Botrytis cinerea B05.10	8e-79	89.5161	624	124	99.7319	XATR237429|c0_g1_i1	0.143099	NA	XATR237429|c0_g1_i1	-0.0392562	0.999799	XATR237429|c0_g1_i1	0.0926071	0.983685	XATR237429|c0_g1_i1	-0.0897486	NA	XATR237429|c0_g1_i1	3.6245	9.21325e-11	XATR237429|c0_g1_i1	3.49943	7.24702e-09	XATR237429|c0_g1_i1	0.0791371	0.938978	XATR237429|c0_g1_i1	-0.0459288	0.992123	XATR237429|c0_g1_i1
XATR928935|c0_g2_i2	M_Fungi	Ascomycota	Botrytis	RA				RA___			KOG2040	Glycine dehydrogenase (decarboxylating)	Amino acid transport and metabolism	METABOLISM	265	M_fugalrefseqplusgloin	XP_001553507	hypothetical protein BC1G_07916	Botrytis cinerea B05.10	5e-54	91.954	439	87	98.4906	XATR928935|c0_g2_i2	0.144115	NA	XATR928935|c0_g2_i2	-0.0371651	NA	XATR928935|c0_g2_i2	0.0925264	NA	XATR928935|c0_g2_i2	-0.0887535	NA	XATR928935|c0_g2_i2	1.51099	0.00484681	XATR928935|c0_g2_i2	1.33302	0.0265853	XATR928935|c0_g2_i2	0.210226	NA	XATR928935|c0_g2_i2	0.032258	0.992123	XATR928935|c0_g2_i2
XATR554822|c0_g1_i1	M_Fungi	Ascomycota	Botrytis	RA				RA___			KOG2323	Pyruvate kinase	Carbohydrate transport and metabolism	METABOLISM	257	M_fugalrefseqplusgloin	XP_001556536	hypothetical protein BC1G_05305	Botrytis cinerea B05.10	2e-48	94.1176	422	85	99.2218	XATR554822|c0_g1_i1	0.143458	NA	XATR554822|c0_g1_i1	-0.0385219	NA	XATR554822|c0_g1_i1	0.0925785	NA	XATR554822|c0_g1_i1	-0.0894014	NA	XATR554822|c0_g1_i1	2.61021	9.0694e-07	XATR554822|c0_g1_i1	2.22423	0.000247474	XATR554822|c0_g1_i1	0.528248	0.553619	XATR554822|c0_g1_i1	0.142268	0.992123	XATR554822|c0_g1_i1
XATR387557|c0_g1_i1	M_Fungi	Ascomycota	Botrytis	RA				RA___			KOG2655	Septin family protein (P-loop GTPase)	Cell cycle control, cell division, chromosome partitioning	METABOLISM	364	M_fugalrefseqplusgloin	XP_001551994	conserved hypothetical protein	Botrytis cinerea B05.10	7e-80	98.3333	632	120	98.9011	XATR387557|c0_g1_i1	0.143706	NA	XATR387557|c0_g1_i1	-0.0380123	NA	XATR387557|c0_g1_i1	0.0925588	0.983685	XATR387557|c0_g1_i1	-0.089159	NA	XATR387557|c0_g1_i1	3.04036	6.27731e-10	XATR387557|c0_g1_i1	2.21644	7.06621e-05	XATR387557|c0_g1_i1	0.726415	0.291349	XATR387557|c0_g1_i1	-0.0975119	0.992123	XATR387557|c0_g1_i1
XLTR932832|c2_g5_i3	M_Fungi	Ascomycota	Botrytis	RA	RL			RA_RL__			KOG0069	Glyoxylate/hydroxypyruvate reductase (D-isomer-specific 2-hydroxy acid dehydrogenase superfamily)	Energy production and conversion	METABOLISM	464	M_fugalrefseqplusgloin	XP_001549149	NAD-dependent formate dehydrogenase	Botrytis cinerea B05.10	3e-101	90.2597	765	154	99.569	XLTR932832|c2_g5_i3	1.02141	0.28164	XLTR932832|c2_g5_i3	-0.453757	0.999799	XLTR932832|c2_g5_i3	0.224618	0.983685	XLTR932832|c2_g5_i3	-1.25055	0.353029	XLTR932832|c2_g5_i3	0.00238374	0.998809	XLTR932832|c2_g5_i3	-0.74679	0.402652	XLTR932832|c2_g5_i3	-0.858735	0.503988	XLTR932832|c2_g5_i3	-1.60791	0.116714	XLTR932832|c2_g5_i3
XATR237390|c0_g1_i2	M_Fungi	Ascomycota	Botrytis	RA				RA___			KOG0767	Mitochondrial phosphate carrier protein	Energy production and conversion	METABOLISM	633	M_fugalrefseqplusgloin	XP_001556188	hypothetical protein BC1G_05712	Botrytis cinerea B05.10	5e-133	91.866	1031	209	99.0521	XATR237390|c0_g1_i2	0.143321	NA	XATR237390|c0_g1_i2	-0.0388021	NA	XATR237390|c0_g1_i2	0.0925894	NA	XATR237390|c0_g1_i2	-0.0895342	NA	XATR237390|c0_g1_i2	2.10165	0.000381666	XATR237390|c0_g1_i2	1.79676	0.00654361	XATR237390|c0_g1_i2	0.34206	0.761365	XATR237390|c0_g1_i2	0.0371732	0.992123	XATR237390|c0_g1_i2
XATR542317|c0_g1_i1	M_Fungi	Ascomycota	Botrytis	RA				RA___			KOG0157	Cytochrome P450 CYP4/CYP19/CYP26 subfamilies	Lipid transport and metabolism	METABOLISM	737	M_fugalrefseqplusgloin	XP_001560475	hypothetical protein BC1G_01307	Botrytis cinerea B05.10	3e-116	70.2703	873	222	90.3664	XATR542317|c0_g1_i1	0.14367	NA	XATR542317|c0_g1_i1	-0.0380846	NA	XATR542317|c0_g1_i1	0.0925616	NA	XATR542317|c0_g1_i1	-0.0891935	NA	XATR542317|c0_g1_i1	1.81272	0.00127254	XATR542317|c0_g1_i1	1.0678	0.129297	XATR542317|c0_g1_i1	0.779925	NA	XATR542317|c0_g1_i1	0.0350014	0.992123	XATR542317|c0_g1_i1
XATR917657|c0_g2_i4	M_Fungi	Ascomycota	Botrytis	RA				RA___			KOG2419	Phosphatidylserine decarboxylase	Lipid transport and metabolism	METABOLISM	756	nr	CCD49968	similar to phosphatidylserine decarboxylase	Botrytis cinerea T4	6e-168	93.6508	1303	252	100	XATR917657|c0_g2_i4	0.143152	NA	XATR917657|c0_g2_i4	-0.0391486	NA	XATR917657|c0_g2_i4	0.0926029	0.983685	XATR917657|c0_g2_i4	-0.0896979	NA	XATR917657|c0_g2_i4	3.34265	2.73133e-09	XATR917657|c0_g2_i4	2.85053	5.11022e-06	XATR917657|c0_g2_i4	0.530348	0.579646	XATR917657|c0_g2_i4	0.0382315	0.992123	XATR917657|c0_g2_i4
XATR932144|c0_g1_i1	M_Fungi	Ascomycota	Botrytis	RA				RA___			KOG0950	DNA polymerase theta/eta, DEAD-box superfamily	General function prediction only	POORLY CHARACTERIZED	635	nr	CCD57086	hypothetical protein BofuT4_P143480.1	Botrytis cinerea T4	3e-90	70.9845	752	193	91.1811	XATR932144|c0_g1_i1	0.143848	NA	XATR932144|c0_g1_i1	-0.0377171	NA	XATR932144|c0_g1_i1	0.0925475	NA	XATR932144|c0_g1_i1	-0.0890181	NA	XATR932144|c0_g1_i1	1.45161	0.011952	XATR932144|c0_g1_i1	1.5552	0.0104457	XATR932144|c0_g1_i1	-0.0696942	NA	XATR932144|c0_g1_i1	0.0338995	0.992123	XATR932144|c0_g1_i1
XATR972015|c0_g1_i1	M_Fungi	Ascomycota	Botrytis	RA				RA___			KOG0370	Multifunctional pyrimidine synthesis protein CAD (includes carbamoyl-phophate synthetase, aspartate transcarbamylase, and glutamine amidotransferase)	General function prediction only	POORLY CHARACTERIZED	746	M_fugalrefseqplusgloin	XP_001561386	conserved hypothetical protein	Botrytis cinerea B05.10	2e-150	90.7258	1124	248	99.7319	XATR972015|c0_g1_i1	0.14383	NA	XATR972015|c0_g1_i1	-0.0377549	NA	XATR972015|c0_g1_i1	0.0925489	NA	XATR972015|c0_g1_i1	-0.0890361	NA	XATR972015|c0_g1_i1	1.67339	0.00254109	XATR972015|c0_g1_i1	1.48569	0.0161546	XATR972015|c0_g1_i1	0.221719	0.81686	XATR972015|c0_g1_i1	0.0340123	0.992123	XATR972015|c0_g1_i1
XATR947324|c0_g2_i1	M_Fungi	Ascomycota	Botrytis	RA				RA___			KOG2852	Possible oxidoreductase	General function prediction only	POORLY CHARACTERIZED	1466	nr	CCD46079	similar to FAD dependent oxidoreductase	Botrytis cinerea T4	0	70.2479	1830	484	99.045	XATR947324|c0_g2_i1	0.143596	NA	XATR947324|c0_g2_i1	-0.0382381	NA	XATR947324|c0_g2_i1	0.0925675	NA	XATR947324|c0_g2_i1	-0.0892665	NA	XATR947324|c0_g2_i1	2.54931	1.17501e-06	XATR947324|c0_g2_i1	2.10012	0.000414423	XATR947324|c0_g2_i1	0.484651	0.584842	XATR947324|c0_g2_i1	0.0354635	0.992123	XATR947324|c0_g2_i1
XATR273726|c0_g1_i1	M_Fungi	Ascomycota	Botrytis	RA				RA___			KOG0927	Predicted transporter (ABC superfamily)	General function prediction only	POORLY CHARACTERIZED	540	M_fugalrefseqplusgloin	XP_001555741	conserved hypothetical protein	Botrytis cinerea B05.10	3e-121	95.4802	904	177	98.3333	XATR273726|c0_g1_i1	0.143768	NA	XATR273726|c0_g1_i1	-0.037884	NA	XATR273726|c0_g1_i1	0.0925539	NA	XATR273726|c0_g1_i1	-0.0890978	NA	XATR273726|c0_g1_i1	1.90858	0.000419698	XATR273726|c0_g1_i1	0.894712	0.21756	XATR273726|c0_g1_i1	1.04827	0.162315	XATR273726|c0_g1_i1	0.034399	0.992123	XATR273726|c0_g1_i1
XATR541682|c0_g1_i1	M_Fungi	Ascomycota	Botrytis	RA				RA___			KOG0254	Predicted transporter (major facilitator superfamily)	General function prediction only	POORLY CHARACTERIZED	745	nr	CCD51825	similar to MFS sugar transporter	Botrytis cinerea T4	8e-147	91.9355	1113	248	99.8658	XATR541682|c0_g1_i1	0.144092	NA	XATR541682|c0_g1_i1	-0.0372115	NA	XATR541682|c0_g1_i1	0.0925282	NA	XATR541682|c0_g1_i1	-0.0887758	NA	XATR541682|c0_g1_i1	1.51865	0.00476737	XATR541682|c0_g1_i1	1.60097	0.00513872	XATR541682|c0_g1_i1	-0.049919	0.957633	XATR541682|c0_g1_i1	0.0323954	0.992123	XATR541682|c0_g1_i1
XATR884764|c0_g2_i3	M_Fungi	Ascomycota	Botrytis	RA				RA___			KOG0266	WD40 repeat-containing protein	General function prediction only	POORLY CHARACTERIZED	282	M_fugalrefseqplusgloin	XP_001554394	hypothetical protein BC1G_06982	Botrytis cinerea B05.10	4e-39	75.2688	364	93	98.9362	XATR884764|c0_g2_i3	0.143508	NA	XATR884764|c0_g2_i3	-0.0384198	NA	XATR884764|c0_g2_i3	0.0925745	0.983685	XATR884764|c0_g2_i3	-0.0893529	NA	XATR884764|c0_g2_i3	3.01182	6.38828e-09	XATR884764|c0_g2_i3	2.52492	1.52881e-05	XATR884764|c0_g2_i3	0.522918	0.535196	XATR884764|c0_g2_i3	0.0360125	0.992123	XATR884764|c0_g2_i3
XATR884764|c0_g1_i1	M_Fungi	Ascomycota	Botrytis	RA				RA___			KOG0266	WD40 repeat-containing protein	General function prediction only	POORLY CHARACTERIZED	234	nr	EMR91224	putative beta transducin-like protein	Botrytis cinerea BcDW1	4e-29	70.5128	302	78	100	XATR884764|c0_g1_i1	0.143634	NA	XATR884764|c0_g1_i1	-0.0381591	NA	XATR884764|c0_g1_i1	0.0925645	NA	XATR884764|c0_g1_i1	-0.0892289	NA	XATR884764|c0_g1_i1	2.72886	9.56193e-08	XATR884764|c0_g1_i1	2.49118	1.15968e-05	XATR884764|c0_g1_i1	0.272905	0.777394	XATR884764|c0_g1_i1	0.0352253	0.992123	XATR884764|c0_g1_i1
XATR874288|c0_g1_i1	M_Fungi	Ascomycota	Botrytis	RA	RL			RA_RL__		lime ecotype					749	M_fugalrefseqplusgloin	XP_001546896	phosphoenolpyruvate carboxykinase	Botrytis cinerea B05.10	2e-172	92.7711	1276	249	99.733	XATR874288|c0_g1_i1	0.143973	NA	XATR874288|c0_g1_i1	0.0983555	0.999799	XATR874288|c0_g1_i1	-0.192762	0.983685	XATR874288|c0_g1_i1	-0.23838	NA	XATR874288|c0_g1_i1	1.07444	0.137257	XATR874288|c0_g1_i1	-1.14174	0.10906	XATR874288|c0_g1_i1	0.527229	0.665318	XATR874288|c0_g1_i1	-1.68895	0.0309825	XATR874288|c0_g1_i1
XATR956199|c0_g1_i1	M_Fungi	Ascomycota	Botrytis	RA				RA___							750	M_fugalrefseqplusgloin	XP_001546223	hypothetical protein BC1G_15128	Botrytis cinerea B05.10	1e-151	92.7966	1120	236	94.4	XATR956199|c0_g1_i1	0.143303	NA	XATR956199|c0_g1_i1	-0.0388404	NA	XATR956199|c0_g1_i1	0.0925908	0.983685	XATR956199|c0_g1_i1	-0.0895523	NA	XATR956199|c0_g1_i1	3.03964	2.78221e-08	XATR956199|c0_g1_i1	2.2577	0.000275907	XATR956199|c0_g1_i1	0.747005	0.361516	XATR956199|c0_g1_i1	-0.03493	0.992123	XATR956199|c0_g1_i1
XATR994565|c0_g1_i1	M_Fungi	Ascomycota	Botrytis	RA				RA___							386	nr	EMR84119	putative pirin protein	Botrytis cinerea BcDW1	2e-86	97.6562	680	128	99.4819	XATR994565|c0_g1_i1	0.142882	NA	XATR994565|c0_g1_i1	-0.0396997	NA	XATR994565|c0_g1_i1	0.0926244	0.983685	XATR994565|c0_g1_i1	-0.0899572	NA	XATR994565|c0_g1_i1	3.18647	2.12237e-07	XATR994565|c0_g1_i1	2.60984	0.000136006	XATR994565|c0_g1_i1	0.616562	0.554196	XATR994565|c0_g1_i1	0.0399273	0.992123	XATR994565|c0_g1_i1
XATR237378|c0_g1_i1	M_Fungi	Ascomycota	Botrytis	RA				RA___							372	nr	EMR81026	putative agroclavine dehydrogenase protein	Botrytis cinerea BcDW1	5e-57	66.6667	507	123	99.1935	XATR237378|c0_g1_i1	0.143188	NA	XATR237378|c0_g1_i1	-0.0390761	0.999799	XATR237378|c0_g1_i1	0.0926	0.983685	XATR237378|c0_g1_i1	-0.0896637	NA	XATR237378|c0_g1_i1	3.5002	2.29899e-10	XATR237378|c0_g1_i1	3.24233	9.4889e-08	XATR237378|c0_g1_i1	0.295876	0.777394	XATR237378|c0_g1_i1	0.0380093	0.992123	XATR237378|c0_g1_i1
XATR904698|c0_g1_i2	M_Fungi	Ascomycota	Botrytis	RA				RA___							323	nr	EMR85001	putative c6 transcription factor protein	Botrytis cinerea BcDW1	2e-70	92.5234	584	107	99.3808	XATR904698|c0_g1_i2	0.144015	NA	XATR904698|c0_g1_i2	-0.037372	NA	XATR904698|c0_g1_i2	0.0925343	NA	XATR904698|c0_g1_i2	-0.0888528	NA	XATR904698|c0_g1_i2	1.80888	0.00048232	XATR904698|c0_g1_i2	1.80459	0.00133116	XATR904698|c0_g1_i2	0.0371595	0.968397	XATR904698|c0_g1_i2	0.0328712	0.992123	XATR904698|c0_g1_i2
XLTR426401|c0_g1_i1	M_Fungi	Ascomycota	Byssochlamys	RA				RA___			KOG1383	Glutamate decarboxylase/sphingosine phosphate lyase	Amino acid transport and metabolism	METABOLISM	348	nr	GAD95697	glutamate decarboxylase 1	Byssochlamys spectabilis No. 5	2e-73	91.3043	609	115	99.1379	XLTR426401|c0_g1_i1	0.142246	NA	XLTR426401|c0_g1_i1	-0.040986	NA	XLTR426401|c0_g1_i1	0.0926754	0.983685	XLTR426401|c0_g1_i1	-0.0905569	NA	XLTR426401|c0_g1_i1	3.12603	3.72295e-05	XLTR426401|c0_g1_i1	1.3086	0.149696	XLTR426401|c0_g1_i1	1.24846	0.261119	XLTR426401|c0_g1_i1	-0.568965	0.992123	XLTR426401|c0_g1_i1
XATR565500|c0_g1_i1	M_Fungi	Ascomycota	Cadophora	RA				RA___			KOG0657	Glyceraldehyde 3-phosphate dehydrogenase	Carbohydrate transport and metabolism	METABOLISM	280	nr	ACP19545	glyceraldehyde 3-phosphate dehydrogenase partial	Cadophora finlandica	3e-45	96.7391	399	92	98.5714	XATR565500|c0_g1_i1	0.143876	NA	XATR565500|c0_g1_i1	-0.0376607	NA	XATR565500|c0_g1_i1	0.0925453	NA	XATR565500|c0_g1_i1	-0.0889911	NA	XATR565500|c0_g1_i1	2.30504	3.20704e-06	XATR565500|c0_g1_i1	1.19055	0.0593331	XATR565500|c0_g1_i1	1.07003	0.097943	XATR565500|c0_g1_i1	-0.0444661	0.992123	XATR565500|c0_g1_i1
XLTR915831|c4_g2_i2	M_Fungi	Ascomycota	Candida	RA	RL	SA	SL	RA_RL_SA_SL	acid ecotype						284	M_fugalrefseqplusgloin	XP_710281	hypothetical protein CaO19.6835	Candida albicans SC5314	9e-51	88.2979	412	94	99.2958	XLTR915831|c4_g2_i2	-0.819409	0.265499	XLTR915831|c4_g2_i2	0.130552	0.999799	XLTR915831|c4_g2_i2	-0.465169	0.983685	XLTR915831|c4_g2_i2	0.484792	0.756089	XLTR915831|c4_g2_i2	4.31218	1.13003e-13	XLTR915831|c4_g2_i2	1.06425	0.144179	XLTR915831|c4_g2_i2	3.58197	4.50978e-08	XLTR915831|c4_g2_i2	0.334045	0.992123	XLTR915831|c4_g2_i2
XATR940507|c3_g1_i1	M_Fungi	Ascomycota	Candida	RA				RA___	lime ecotype		KOG0101	Molecular chaperones HSP70/HSC70, HSP70 superfamily	Posttranslational modification, protein turnover, chaperones	CELLULAR PROCESSES AND SIGNALING	830	M_fugalrefseqplusgloin	XP_006688428	heat shock protein SSA1	Candida tenuis ATCC 10573	8e-139	78.9091	1058	275	99.3976	XATR940507|c3_g1_i1	0.201095	0.923749	XATR940507|c3_g1_i1	0.0158795	0.999799	XATR940507|c3_g1_i1	0.0950689	0.983685	XATR940507|c3_g1_i1	-0.0901467	0.970476	XATR940507|c3_g1_i1	2.07166	0.00206079	XATR940507|c3_g1_i1	4.36212	1.01085e-11	XATR940507|c3_g1_i1	-2.31245	0.0005159	XATR940507|c3_g1_i1	-0.0219955	0.994545	XATR940507|c3_g1_i1
XATR938161|c0_g3_i1	M_Fungi	Ascomycota	Candida	RA				RA___	lime ecotype		KOG1352	Vacuolar H+-ATPase V1 sector, subunit A	Energy production and conversion	METABOLISM	319	nr	CCE44134	hypothetical protein CPAR2_503580	Candida parapsilosis	6e-60	92.4528	521	106	99.6865	XATR938161|c0_g3_i1	0.143111	NA	XATR938161|c0_g3_i1	-0.039233	NA	XATR938161|c0_g3_i1	0.0926062	NA	XATR938161|c0_g3_i1	-0.0897377	NA	XATR938161|c0_g3_i1	0.980097	0.217536	XATR938161|c0_g3_i1	3.29327	1.02433e-07	XATR938161|c0_g3_i1	-2.27468	0.000381106	XATR938161|c0_g3_i1	0.0384907	0.992123	XATR938161|c0_g3_i1
SA-TR91614|c0_g2_i1	M_Fungi	Ascomycota	Candida	RA	RL	SA	SL	RA_RL_SA_SL			KOG0001	Ubiquitin and ubiquitin-like proteins	Posttranslational modification, protein turnover, chaperones	CELLULAR PROCESSES AND SIGNALING	479	M_fugalrefseqplusgloin	XP_002551324	ubiquitin	Candida tropicalis MYA-3404	1e-107	100	812	159	99.5825	SA-TR91614|c0_g2_i1	0.346067	0.69096	SA-TR91614|c0_g2_i1	0.298662	0.999799	SA-TR91614|c0_g2_i1	-0.462681	0.983685	SA-TR91614|c0_g2_i1	-0.510087	0.678888	SA-TR91614|c0_g2_i1	0.312466	0.707034	SA-TR91614|c0_g2_i1	1.15079	0.0522187	SA-TR91614|c0_g2_i1	-1.07043	0.145733	SA-TR91614|c0_g2_i1	-0.232106	0.992123	SA-TR91614|c0_g2_i1
XLTR878061|c3_g8_i1	M_Fungi	Ascomycota	Candida	RA	RL			RA_RL__			KOG0374	Serine/threonine specific protein phosphatase PP1, catalytic subunit	Signal transduction mechanisms	CELLULAR PROCESSES AND SIGNALING	362	M_fugalrefseqplusgloin	XP_448315	hypothetical protein	Candida glabrata CBS 138	4e-82	97.5	641	120	99.4475	XLTR878061|c3_g8_i1	0.142187	0.923749	XLTR878061|c3_g8_i1	-0.0411042	0.999799	XLTR878061|c3_g8_i1	0.0926801	0.983685	XLTR878061|c3_g8_i1	-0.0906116	0.970476	XLTR878061|c3_g8_i1	1.06124	0.25518	XLTR878061|c3_g8_i1	0.9915	0.263192	XLTR878061|c3_g8_i1	-1.5473	0.124321	XLTR878061|c3_g8_i1	-1.61705	0.150755	XLTR878061|c3_g8_i1
XATR149650|c0_g1_i1	M_Fungi	Ascomycota	Candida	RA				RA___			KOG1350	F0F1-type ATP synthase, beta subunit	Energy production and conversion	METABOLISM	253	M_fugalrefseqplusgloin	XP_446820	hypothetical protein	Candida glabrata CBS 138	6e-46	92.8571	404	84	99.6047	XATR149650|c0_g1_i1	0.143087	NA	XATR149650|c0_g1_i1	-0.0392813	NA	XATR149650|c0_g1_i1	0.092608	NA	XATR149650|c0_g1_i1	-0.0897604	NA	XATR149650|c0_g1_i1	1.13179	0.112106	XATR149650|c0_g1_i1	2.05504	0.000877502	XATR149650|c0_g1_i1	-1.16923	0.138274	XATR149650|c0_g1_i1	-0.245976	0.992123	XATR149650|c0_g1_i1
XATR911823|c6_g5_i1	M_Fungi	Ascomycota	Capronia	RA	RL			RA_RL__	lime ecotype		KOG1375	Beta tubulin	Cytoskeleton	CELLULAR PROCESSES AND SIGNALING	264	M_fugalrefseqplusgloin	XP_007737916	tubulin beta chain	Capronia epimyces CBS 606.96	8e-36	89.6552	331	87	98.8636	XATR911823|c6_g5_i1	0.142048	0.923749	XATR911823|c6_g5_i1	-0.0413851	0.999799	XATR911823|c6_g5_i1	0.0926914	0.983685	XATR911823|c6_g5_i1	-0.0907414	0.970476	XATR911823|c6_g5_i1	1.38472	0.117715	XATR911823|c6_g5_i1	3.2539	2.83481e-05	XATR911823|c6_g5_i1	-2.69142	0.00176693	XATR911823|c6_g5_i1	-0.822243	0.887077	XATR911823|c6_g5_i1
XATR909015|c1_g4_i15	M_Fungi	Ascomycota	Capronia	RA				RA___	lime ecotype		KOG0378	40S ribosomal protein S4	Translation, ribosomal structure and biogenesis	INFORMATION STORAGE AND PROCESSING	406	M_fugalrefseqplusgloin	XP_007724927	40S ribosomal protein S4	Capronia coronata CBS 617.96	1e-70	78.3582	561	134	99.0148	XATR909015|c1_g4_i15	0.142242	0.923749	XATR909015|c1_g4_i15	-0.0409937	0.999799	XATR909015|c1_g4_i15	0.0926757	0.983685	XATR909015|c1_g4_i15	-0.0905605	0.970476	XATR909015|c1_g4_i15	3.18333	3.44187e-05	XATR909015|c1_g4_i15	5.44037	2.30401e-12	XATR909015|c1_g4_i15	-2.21307	0.00789994	XATR909015|c1_g4_i15	0.0439666	0.992123	XATR909015|c1_g4_i15
XLTR917356|c9_g6_i4	M_Fungi	Ascomycota	Capronia	RA	RL			RA_RL__	lime ecotype		KOG0052	Translation elongation factor EF-1 alpha/Tu	Translation, ribosomal structure and biogenesis	INFORMATION STORAGE AND PROCESSING	413	M_fugalrefseqplusgloin	XP_007724959	elongation factor 1-alpha	Capronia coronata CBS 617.96	7e-73	80.916	592	131	95.1574	XLTR917356|c9_g6_i4	0.383863	0.810999	XLTR917356|c9_g6_i4	-0.248278	0.999799	XLTR917356|c9_g6_i4	0.0957321	0.983685	XLTR917356|c9_g6_i4	-0.536409	0.827563	XLTR917356|c9_g6_i4	-0.957716	0.337919	XLTR917356|c9_g6_i4	-0.412453	0.673755	XLTR917356|c9_g6_i4	-2.41536	0.00792603	XLTR917356|c9_g6_i4	-1.8701	0.0587258	XLTR917356|c9_g6_i4
XLTR884350|c6_g8_i2	M_Fungi	Ascomycota	Capronia	RA	RL			RA_RL__		lime ecotype	KOG0019	Molecular chaperone (HSP90 family)	Posttranslational modification, protein turnover, chaperones	CELLULAR PROCESSES AND SIGNALING	409	M_fugalrefseqplusgloin	XP_007724240	molecular chaperone HtpG	Capronia coronata CBS 617.96	2e-85	97.7941	693	136	99.7555	XLTR884350|c6_g8_i2	0.252981	NA	XLTR884350|c6_g8_i2	-0.0956315	0.999799	XLTR884350|c6_g8_i2	0.041959	0.990525	XLTR884350|c6_g8_i2	-0.306654	NA	XLTR884350|c6_g8_i2	0.883019	0.226859	XLTR884350|c6_g8_i2	-0.697488	0.340554	XLTR884350|c6_g8_i2	0.0207691	0.986464	XLTR884350|c6_g8_i2	-1.55974	0.0451662	XLTR884350|c6_g8_i2
XATR907168|c5_g1_i4	M_Fungi	Ascomycota	Capronia	RA	RL	SA	SL	RA_RL_SA_SL			KOG0052	Translation elongation factor EF-1 alpha/Tu	Translation, ribosomal structure and biogenesis	INFORMATION STORAGE AND PROCESSING	397	M_fugalrefseqplusgloin	XP_007729433	elongation factor 1-alpha	Capronia epimyces CBS 606.96	1e-87	96.9466	691	131	98.9924	XATR907168|c5_g1_i4	2.20179	0.0267856	XATR907168|c5_g1_i4	-0.723045	0.999799	XATR907168|c5_g1_i4	0.875701	0.983685	XATR907168|c5_g1_i4	-2.04914	0.162281	XATR907168|c5_g1_i4	1.62657	0.11818	XATR907168|c5_g1_i4	-0.480931	0.69474	XATR907168|c5_g1_i4	0.267456	0.878823	XATR907168|c5_g1_i4	-1.84005	0.198497	XATR907168|c5_g1_i4
XATR868243|c0_g1_i1	M_Fungi	Ascomycota	Capronia	RA				RA___			KOG2451	Aldehyde dehydrogenase	Energy production and conversion	METABOLISM	902	M_fugalrefseqplusgloin	XP_007730104	hypothetical protein A1O3_01771	Capronia epimyces CBS 606.96	4e-143	70.9677	1079	279	92.7938	XATR868243|c0_g1_i1	0.143714	NA	XATR868243|c0_g1_i1	-0.037994	NA	XATR868243|c0_g1_i1	0.0925581	0.983685	XATR868243|c0_g1_i1	-0.0891503	NA	XATR868243|c0_g1_i1	3.218	3.31261e-11	XATR868243|c0_g1_i1	2.25773	7.30605e-05	XATR868243|c0_g1_i1	0.994998	0.0971751	XATR868243|c0_g1_i1	0.0347288	0.992123	XATR868243|c0_g1_i1
XATR869195|c0_g2_i3	M_Fungi	Ascomycota	Capronia	RA				RA___			KOG2614	Kynurenine 3-monooxygenase and related flavoprotein monooxygenases	Energy production and conversion	METABOLISM	483	M_fugalrefseqplusgloin	XP_007736684	hypothetical protein A1O3_08396	Capronia epimyces CBS 606.96	3e-89	81.875	704	160	99.3789	XATR869195|c0_g2_i3	0.144048	NA	XATR869195|c0_g2_i3	-0.0373038	NA	XATR869195|c0_g2_i3	0.0925317	NA	XATR869195|c0_g2_i3	-0.0888201	NA	XATR869195|c0_g2_i3	1.79597	0.00049306	XATR869195|c0_g2_i3	1.06575	0.101898	XATR869195|c0_g2_i3	0.762883	NA	XATR869195|c0_g2_i3	0.0326688	0.992123	XATR869195|c0_g2_i3
XLTR943993|c1_g2_i1	M_Fungi	Ascomycota	Cenococcum	RA	RL			RA_RL__	lime ecotype		KOG1376	Alpha tubulin	Cytoskeleton	CELLULAR PROCESSES AND SIGNALING	293	nr	OCK91316	tubulin-domain-containing protein	Cenococcum geophilum 1.58	3e-61	98.9691	520	97	99.3174	XLTR943993|c1_g2_i1	0.142788	NA	XLTR943993|c1_g2_i1	-0.0398903	NA	XLTR943993|c1_g2_i1	0.0926319	0.983685	XLTR943993|c1_g2_i1	-0.0900464	NA	XLTR943993|c1_g2_i1	0.160192	0.900972	XLTR943993|c1_g2_i1	1.47498	0.0271831	XLTR943993|c1_g2_i1	-2.29865	0.00174535	XLTR943993|c1_g2_i1	-0.983862	0.514954	XLTR943993|c1_g2_i1
XATR528606|c0_g2_i1	M_Fungi	Ascomycota	Cenococcum	RA				RA___	lime ecotype		KOG0749	Mitochondrial ADP/ATP carrier proteins	Energy production and conversion	METABOLISM	545	nr	OCK95141	mitochondrial carrier	Cenococcum geophilum 1.58	1e-87	76.1111	696	180	99.0826	XATR528606|c0_g2_i1	0.14338	NA	XATR528606|c0_g2_i1	-0.0386815	NA	XATR528606|c0_g2_i1	0.0925847	NA	XATR528606|c0_g2_i1	-0.089477	NA	XATR528606|c0_g2_i1	1.0043	0.159947	XATR528606|c0_g2_i1	3.04976	1.71895e-07	XATR528606|c0_g2_i1	-1.88455	0.00187889	XATR528606|c0_g2_i1	0.160913	0.992123	XATR528606|c0_g2_i1
XLTR892204|c10_g4_i1	M_Fungi	Ascomycota	Cenococcum	RA	RL	SA		RA_RL_SA_			KOG0101	Molecular chaperones HSP70/HSC70, HSP70 superfamily	Posttranslational modification, protein turnover, chaperones	CELLULAR PROCESSES AND SIGNALING	868	nr	OCL00412	heat shock protein-like protein 70	Cenococcum geophilum 1.58	5e-179	93.9394	1343	264	91.2442	XLTR892204|c10_g4_i1	1.36431	0.351491	XLTR892204|c10_g4_i1	0.799695	0.999799	XLTR892204|c10_g4_i1	-0.0204632	0.995979	XLTR892204|c10_g4_i1	-0.585079	0.912532	XLTR892204|c10_g4_i1	-2.57778	0.0382931	XLTR892204|c10_g4_i1	-0.221029	0.896574	XLTR892204|c10_g4_i1	0.460264	0.835546	XLTR892204|c10_g4_i1	2.81702	0.0706665	XLTR892204|c10_g4_i1
XATR781587|c0_g2_i1	M_Fungi	Ascomycota	Cenococcum	RA				RA___			KOG1807	Helicases	Replication, recombination and repair	INFORMATION STORAGE AND PROCESSING	637	nr	OCL01101	hypothetical protein K441DRAFT_650697	Cenococcum geophilum 1.58	4e-108	81.9905	906	211	99.3721	XATR781587|c0_g2_i1	0.144159	NA	XATR781587|c0_g2_i1	-0.0370741	NA	XATR781587|c0_g2_i1	0.0925229	NA	XATR781587|c0_g2_i1	-0.0887098	NA	XATR781587|c0_g2_i1	1.63537	0.00158317	XATR781587|c0_g2_i1	1.56786	0.00575182	XATR781587|c0_g2_i1	0.0995036	0.913363	XATR781587|c0_g2_i1	0.0319888	0.992123	XATR781587|c0_g2_i1
XATR704714|c0_g1_i1	M_Fungi	Ascomycota	Cenococcum	RA				RA___			KOG1807	Helicases	Replication, recombination and repair	INFORMATION STORAGE AND PROCESSING	553	nr	OCK86609	hypothetical protein K441DRAFT_650004	Cenococcum geophilum 1.58	3e-96	86.9565	814	184	99.8192	XATR704714|c0_g1_i1	0.144152	NA	XATR704714|c0_g1_i1	-0.0370882	NA	XATR704714|c0_g1_i1	0.0925235	NA	XATR704714|c0_g1_i1	-0.0887165	NA	XATR704714|c0_g1_i1	0.763569	0.262129	XATR704714|c0_g1_i1	1.5101	0.00856754	XATR704714|c0_g1_i1	-0.714502	NA	XATR704714|c0_g1_i1	0.0320306	0.992123	XATR704714|c0_g1_i1
XLTR954428|c4_g1_i1	M_Fungi	Ascomycota	Cenococcum	RA	RL			RA_RL__			KOG1628	40S ribosomal protein S3A	Translation, ribosomal structure and biogenesis	INFORMATION STORAGE AND PROCESSING	260	nr	OCK95225	ribosomal protein S3Ae	Cenococcum geophilum 1.58	4e-53	100	450	86	99.2308	XLTR954428|c4_g1_i1	0.195017	NA	XLTR954428|c4_g1_i1	-0.105	NA	XLTR954428|c4_g1_i1	0.0469289	0.985608	XLTR954428|c4_g1_i1	-0.253088	NA	XLTR954428|c4_g1_i1	0.124011	0.905994	XLTR954428|c4_g1_i1	-0.0577867	0.94302	XLTR954428|c4_g1_i1	-0.790345	0.374472	XLTR954428|c4_g1_i1	-0.972142	0.281745	XLTR954428|c4_g1_i1
XLTR897529|c0_g2_i2	M_Fungi	Ascomycota	Cenococcum	RA	RL			RA_RL__			KOG4153	Fructose 1,6-bisphosphate aldolase	Carbohydrate transport and metabolism	METABOLISM	519	nr	OCK92643	fructose-bisphosphate aldolase class II	Cenococcum geophilum 1.58	7e-97	91.2791	760	172	99.422	XLTR897529|c0_g2_i2	0.143447	NA	XLTR897529|c0_g2_i2	-0.0385442	NA	XLTR897529|c0_g2_i2	0.0925794	NA	XLTR897529|c0_g2_i2	-0.089412	NA	XLTR897529|c0_g2_i2	1.00186	0.101087	XLTR897529|c0_g2_i2	-0.433201	0.53627	XLTR897529|c0_g2_i2	0.464743	0.659986	XLTR897529|c0_g2_i2	-0.970317	0.28927	XLTR897529|c0_g2_i2
XLTR959896|c5_g1_i1	M_Fungi	Ascomycota	Cenococcum	RA	RL			RA_RL__		lime ecotype	KOG1254	ATP-citrate lyase	Energy production and conversion	METABOLISM	986	nr	OCK92948	putative ATP-citrate synthase subunit 1	Cenococcum geophilum 1.58	0	95.2703	1517	296	90.0609	XLTR959896|c5_g1_i1	0.19922	NA	XLTR959896|c5_g1_i1	0.0706134	NA	XLTR959896|c5_g1_i1	0.0387957	0.99066	XLTR959896|c5_g1_i1	-0.0898113	NA	XLTR959896|c5_g1_i1	0.82006	0.252436	XLTR959896|c5_g1_i1	-1.39463	0.0312953	XLTR959896|c5_g1_i1	0.583502	0.607435	XLTR959896|c5_g1_i1	-1.63119	0.0218817	XLTR959896|c5_g1_i1
XLTR936229|c0_g2_i1	M_Fungi	Ascomycota	Cenococcum	RA	RL			RA_RL__		lime ecotype	KOG0069	Glyoxylate/hydroxypyruvate reductase (D-isomer-specific 2-hydroxy acid dehydrogenase superfamily)	Energy production and conversion	METABOLISM	700	nr	OCK98514	hypothetical protein K441DRAFT_653729	Cenococcum geophilum 1.58	1e-119	89	923	200	85.7143	XLTR936229|c0_g2_i1	0.304242	NA	XLTR936229|c0_g2_i1	-0.0119829	0.999799	XLTR936229|c0_g2_i1	0.0937263	0.983685	XLTR936229|c0_g2_i1	-0.222499	NA	XLTR936229|c0_g2_i1	0.987044	0.309275	XLTR936229|c0_g2_i1	-1.45364	0.0805501	XLTR936229|c0_g2_i1	-0.431086	0.777394	XLTR936229|c0_g2_i1	-2.87177	0.000952827	XLTR936229|c0_g2_i1
XATR393048|c0_g1_i1	M_Fungi	Ascomycota	Cenococcum	RA				RA___			KOG1176	Acyl-CoA synthetase	Lipid transport and metabolism	METABOLISM	281	nr	OCK88001	AMP-binding enzyme	Cenococcum geophilum 1.58	2e-41	78.7234	386	94	100.356	XATR393048|c0_g1_i1	0.143933	NA	XATR393048|c0_g1_i1	-0.0375417	NA	XATR393048|c0_g1_i1	0.0925408	NA	XATR393048|c0_g1_i1	-0.0889342	NA	XATR393048|c0_g1_i1	1.63135	0.00277245	XATR393048|c0_g1_i1	1.18426	0.0667715	XATR393048|c0_g1_i1	0.480467	NA	XATR393048|c0_g1_i1	0.0333761	0.992123	XATR393048|c0_g1_i1
XATR695967|c0_g1_i1	M_Fungi	Ascomycota	Cenococcum	RA				RA___			KOG2565	Predicted hydrolases or acyltransferases (alpha/beta hydrolase superfamily)	General function prediction only	POORLY CHARACTERIZED	631	nr	OCK99586	microsomal epoxide hydrolase	Cenococcum geophilum 1.58	1e-106	83.9196	831	199	94.6117	XATR695967|c0_g1_i1	0.14413	NA	XATR695967|c0_g1_i1	-0.0371326	NA	XATR695967|c0_g1_i1	0.0925252	NA	XATR695967|c0_g1_i1	-0.0887379	NA	XATR695967|c0_g1_i1	1.30828	0.0197124	XATR695967|c0_g1_i1	1.34234	0.024821	XATR695967|c0_g1_i1	-0.00190044	NA	XATR695967|c0_g1_i1	0.0321619	0.992123	XATR695967|c0_g1_i1
XLTR954241|c0_g2_i1	M_Fungi	Ascomycota	Cenococcum	RA	RL			RA_RL__		lime ecotype	KOG0254	Predicted transporter (major facilitator superfamily)	General function prediction only	POORLY CHARACTERIZED	1349	nr	OCK89519	general substrate transporter	Cenococcum geophilum 1.58	0	85.7477	1970	428	95.1816	XLTR954241|c0_g2_i1	0.142357	NA	XLTR954241|c0_g2_i1	-0.0407634	NA	XLTR954241|c0_g2_i1	0.0926665	NA	XLTR954241|c0_g2_i1	-0.0904536	NA	XLTR954241|c0_g2_i1	0.932705	0.323233	XLTR954241|c0_g2_i1	-1.07227	0.21756	XLTR954241|c0_g2_i1	0.0904639	0.951834	XLTR954241|c0_g2_i1	-1.91451	0.0448142	XLTR954241|c0_g2_i1
XATR920487|c0_g1_i7	M_Fungi	Ascomycota	Cenococcum	RA				RA___			KOG0254	Predicted transporter (major facilitator superfamily)	General function prediction only	POORLY CHARACTERIZED	317	nr	OCK93443	carboxylic acid transporter protein-like protein	Cenococcum geophilum 1.58	8e-53	92.381	467	105	99.3691	XATR920487|c0_g1_i7	0.142247	0.923749	XATR920487|c0_g1_i7	-0.0409853	0.999799	XATR920487|c0_g1_i7	0.0926754	0.983685	XATR920487|c0_g1_i7	-0.0905566	0.970476	XATR920487|c0_g1_i7	5.13973	8.25982e-13	XATR920487|c0_g1_i7	5.34296	5.48523e-12	XATR920487|c0_g1_i7	-0.159285	0.908653	XATR920487|c0_g1_i7	0.0439394	0.992123	XATR920487|c0_g1_i7
XATR556221|c0_g1_i1	M_Fungi	Ascomycota	Cenococcum	RA				RA___							453	nr	OCL00685	hypothetical protein K441DRAFT_532512	Cenococcum geophilum 1.58	5e-85	86.6667	697	150	99.3377	XATR556221|c0_g1_i1	0.144044	NA	XATR556221|c0_g1_i1	-0.0373124	NA	XATR556221|c0_g1_i1	0.092532	NA	XATR556221|c0_g1_i1	-0.0888243	NA	XATR556221|c0_g1_i1	1.64362	0.0019433	XATR556221|c0_g1_i1	1.43303	0.0162816	XATR556221|c0_g1_i1	0.243276	0.788594	XATR556221|c0_g1_i1	0.0326944	0.992123	XATR556221|c0_g1_i1
XLTR957482|c4_g1_i1	M_Fungi	Ascomycota	Ceratocystis	RA	RL	SA		RA_RL_SA_		lime ecotype	KOG1744	Histone H2B	Chromatin structure and dynamics	INFORMATION STORAGE AND PROCESSING	238	nr	KKF93901	Histone H2B	Ceratocystis platani	3e-49	100	414	79	99.5798	XLTR957482|c4_g1_i1	0.758842	0.524603	XLTR957482|c4_g1_i1	0.282922	0.999799	XLTR957482|c4_g1_i1	0.371963	0.983685	XLTR957482|c4_g1_i1	-0.103956	0.970476	XLTR957482|c4_g1_i1	2.72579	0.000594721	XLTR957482|c4_g1_i1	-0.586782	0.564113	XLTR957482|c4_g1_i1	0.709834	0.631788	XLTR957482|c4_g1_i1	-2.60273	0.0059297	XLTR957482|c4_g1_i1
XATR898470|c0_g2_i1	M_Fungi	Ascomycota	Ceratocystis	RA	RL		SL	RA_RL__SL			KOG0407	40S ribosomal protein S14	Translation, ribosomal structure and biogenesis	INFORMATION STORAGE AND PROCESSING	252	nr	KKF96717	40S ribosomal protein S14	Ceratocystis platani	2e-47	91.5663	403	83	98.8095	XATR898470|c0_g2_i1	-0.86191	NA	XATR898470|c0_g2_i1	-0.311708	0.999799	XATR898470|c0_g2_i1	0.177281	0.983685	XATR898470|c0_g2_i1	0.727482	NA	XATR898470|c0_g2_i1	0.049964	0.966725	XATR898470|c0_g2_i1	-0.124891	0.895833	XATR898470|c0_g2_i1	0.971667	0.324411	XATR898470|c0_g2_i1	0.796811	0.667469	XATR898470|c0_g2_i1
XATR905512|c0_g1_i3	M_Fungi	Ascomycota	Ceratocystis	RA				RA___			KOG1753	40S ribosomal protein S16	Translation, ribosomal structure and biogenesis	INFORMATION STORAGE AND PROCESSING	403	nr	KKF97238	40S ribosomal protein S16	Ceratocystis platani	2e-56	76.1538	468	130	96.7742	XATR905512|c0_g1_i3	0.142592	NA	XATR905512|c0_g1_i3	-0.0402882	NA	XATR905512|c0_g1_i3	0.0926477	NA	XATR905512|c0_g1_i3	-0.0902324	NA	XATR905512|c0_g1_i3	0.660998	0.470776	XATR905512|c0_g1_i3	1.19575	0.119033	XATR905512|c0_g1_i3	-0.783648	0.497243	XATR905512|c0_g1_i3	-0.248892	0.992123	XATR905512|c0_g1_i3
XATR595821|c0_g1_i1	M_Fungi	Ascomycota	Ceratocystis	RA	RL			RA_RL__			KOG0187	40S ribosomal protein S17	Translation, ribosomal structure and biogenesis	INFORMATION STORAGE AND PROCESSING	245	nr	KKF96062	40S ribosomal protein S17	Ceratocystis platani	1e-41	87.3418	364	79	96.7347	XATR595821|c0_g1_i1	-0.256854	NA	XATR595821|c0_g1_i1	-0.19564	NA	XATR595821|c0_g1_i1	0.13896	0.983685	XATR595821|c0_g1_i1	0.200174	NA	XATR595821|c0_g1_i1	-0.278898	0.739226	XATR595821|c0_g1_i1	1.03707	0.0724088	XATR595821|c0_g1_i1	-1.00822	0.176176	XATR595821|c0_g1_i1	0.307746	0.992123	XATR595821|c0_g1_i1
XLTR749794|c0_g1_i1	M_Fungi	Ascomycota	Ceratocystis	RA				RA___			KOG0888	Nucleoside diphosphate kinase	Nucleotide transport and metabolism	METABOLISM	346	nr	KKF95802	Nucleoside diphosphate kinase	Ceratocystis platani	3e-66	93.4579	531	107	92.7746	XLTR749794|c0_g1_i1	0.142361	NA	XLTR749794|c0_g1_i1	-0.172894	NA	XLTR749794|c0_g1_i1	0.0926661	NA	XLTR749794|c0_g1_i1	-0.222589	NA	XLTR749794|c0_g1_i1	0.674919	0.504951	XLTR749794|c0_g1_i1	-0.526313	0.578516	XLTR749794|c0_g1_i1	-0.0772392	0.958208	XLTR749794|c0_g1_i1	-1.27847	0.327524	XLTR749794|c0_g1_i1
SL-TR38666|c0_g1_i1	M_Fungi	Ascomycota	Ceratocystis	RA	RL			RA_RL__			KOG1721	FOG: Zn-finger	General function prediction only	POORLY CHARACTERIZED	244	nr	KKF92170	Transcription factor steA	Ceratocystis platani	7e-51	100	455	81	99.5902	SL-TR38666|c0_g1_i1	0.035454	NA	SL-TR38666|c0_g1_i1	-0.406174	NA	SL-TR38666|c0_g1_i1	0.092621	NA	SL-TR38666|c0_g1_i1	-0.349007	NA	SL-TR38666|c0_g1_i1	1.58586	0.0161375	SL-TR38666|c0_g1_i1	0.161742	0.856996	SL-TR38666|c0_g1_i1	0.551197	0.637421	SL-TR38666|c0_g1_i1	-0.872926	0.618555	SL-TR38666|c0_g1_i1
XATR933190|c2_g3_i1	M_Fungi	Ascomycota	Chaetomium	RA	RL			RA_RL__	acid ecotype	lime ecotype	KOG1840	Kinesin light chain	Cytoskeleton	CELLULAR PROCESSES AND SIGNALING	313	M_fugalrefseqplusgloin	XP_001227591	hypothetical protein CHGG_09664	Chaetomium globosum CBS 148.51	2e-49	90.3846	440	104	99.6805	XATR933190|c2_g3_i1	0.141776	0.923749	XATR933190|c2_g3_i1	-0.0419284	0.999799	XATR933190|c2_g3_i1	0.0927132	0.983685	XATR933190|c2_g3_i1	-0.0909915	0.970476	XATR933190|c2_g3_i1	4.3458	6.00472e-07	XATR933190|c2_g3_i1	-1.68637	0.107846	XATR933190|c2_g3_i1	3.46514	0.000567524	XATR933190|c2_g3_i1	-2.56703	0.0269821	XATR933190|c2_g3_i1
XLTR872202|c6_g1_i8	M_Fungi	Ascomycota	Chaetomium	RA	RL			RA_RL__	acid ecotype	lime ecotype	KOG0190	Protein disulfide isomerase (prolyl 4-hydroxylase beta subunit)	Posttranslational modification, protein turnover, chaperones	CELLULAR PROCESSES AND SIGNALING	1194	M_fugalrefseqplusgloin	XP_001220173	protein disulfide-isomerase precursor	Chaetomium globosum CBS 148.51	0	88.4131	1826	397	99.7487	XLTR872202|c6_g1_i8	0.303531	0.90163	XLTR872202|c6_g1_i8	-0.685837	0.999799	XLTR872202|c6_g1_i8	0.199083	0.983685	XLTR872202|c6_g1_i8	-0.790285	0.699062	XLTR872202|c6_g1_i8	1.69905	0.0583306	XLTR872202|c6_g1_i8	-3.57004	2.84041e-05	XLTR872202|c6_g1_i8	2.38322	0.0194281	XLTR872202|c6_g1_i8	-2.88587	0.00227828	XLTR872202|c6_g1_i8
XLTR249156|c0_g1_i1	M_Fungi	Ascomycota	Chaetomium	RA	RL			RA_RL__	lime ecotype		KOG0101	Molecular chaperones HSP70/HSC70, HSP70 superfamily	Posttranslational modification, protein turnover, chaperones	CELLULAR PROCESSES AND SIGNALING	242	M_fugalrefseqplusgloin	XP_001225918	heat shock 70 kDa protein	Chaetomium globosum CBS 148.51	1e-46	96.25	412	80	99.1736	XLTR249156|c0_g1_i1	0.198111	NA	XLTR249156|c0_g1_i1	0.290289	0.999799	XLTR249156|c0_g1_i1	-0.195796	0.983685	XLTR249156|c0_g1_i1	-0.103618	NA	XLTR249156|c0_g1_i1	-0.670835	0.492364	XLTR249156|c0_g1_i1	-0.059614	0.95432	XLTR249156|c0_g1_i1	-2.01109	0.018037	XLTR249156|c0_g1_i1	-1.39987	0.167508	XLTR249156|c0_g1_i1
XATR246350|c0_g1_i1	M_Fungi	Ascomycota	Chaetomium	RA				RA___	lime ecotype		KOG2775	Metallopeptidase	General function prediction only	POORLY CHARACTERIZED	499	M_fugalrefseqplusgloin	XP_001224702	hypothetical protein CHGG_07046	Chaetomium globosum CBS 148.51	2e-77	71.0843	625	166	99.7996	XATR246350|c0_g1_i1	0.143428	NA	XATR246350|c0_g1_i1	-0.0385835	NA	XATR246350|c0_g1_i1	0.0925809	NA	XATR246350|c0_g1_i1	-0.0894306	NA	XATR246350|c0_g1_i1	0.743913	0.356607	XATR246350|c0_g1_i1	2.45748	4.01394e-05	XATR246350|c0_g1_i1	-1.67706	0.0121625	XATR246350|c0_g1_i1	0.0365087	0.992123	XATR246350|c0_g1_i1
XLTR303856|c0_g1_i1	M_Fungi	Ascomycota	Chaetomium	RA	RL			RA_RL__	lime ecotype		KOG0375	Serine-threonine phosphatase 2B, catalytic subunit	General function prediction only	POORLY CHARACTERIZED	603	M_fugalrefseqplusgloin	XP_001224912	serine/threonine protein phosphatase 2B catalytic subunit	Chaetomium globosum CBS 148.51	3e-147	98	1100	200	99.5025	XLTR303856|c0_g1_i1	0.142161	NA	XLTR303856|c0_g1_i1	-0.108598	0.999799	XLTR303856|c0_g1_i1	0.0926823	0.983685	XLTR303856|c0_g1_i1	-0.158076	NA	XLTR303856|c0_g1_i1	1.24364	0.202804	XLTR303856|c0_g1_i1	2.20455	0.0060267	XLTR303856|c0_g1_i1	-2.38736	0.0077606	XLTR303856|c0_g1_i1	-1.42644	0.330294	XLTR303856|c0_g1_i1
XLTR920459|c0_g2_i1	M_Fungi	Ascomycota	Chaetomium	RA				RA___	lime ecotype						1061	M_fugalrefseqplusgloin	XP_001225333	conserved hypothetical protein	Chaetomium globosum CBS 148.51	2e-167	76.3533	1284	351	99.246	XLTR920459|c0_g2_i1	0.142542	NA	XLTR920459|c0_g2_i1	-0.0403894	NA	XLTR920459|c0_g2_i1	0.0926517	0.983685	XLTR920459|c0_g2_i1	-0.0902796	NA	XLTR920459|c0_g2_i1	0.20806	0.878169	XLTR920459|c0_g2_i1	1.48758	0.0402118	XLTR920459|c0_g2_i1	-2.79682	0.000332219	XLTR920459|c0_g2_i1	-1.5173	0.151337	XLTR920459|c0_g2_i1
XLTR942156|c6_g3_i1	M_Fungi	Ascomycota	Chaetomium	RA	RL			RA_RL__		lime ecotype	KOG1375	Beta tubulin	Cytoskeleton	CELLULAR PROCESSES AND SIGNALING	448	nr	AGT38378	beta-tubulin partial	Chaetomium globosum	9e-106	100	803	149	99.7768	XLTR942156|c6_g3_i1	0.0868149	0.943398	XLTR942156|c6_g3_i1	0.101757	0.999799	XLTR942156|c6_g3_i1	-0.302322	0.983685	XLTR942156|c6_g3_i1	-0.28738	0.970476	XLTR942156|c6_g3_i1	1.92185	0.0237137	XLTR942156|c6_g3_i1	-0.713699	0.476197	XLTR942156|c6_g3_i1	0.405126	0.785343	XLTR942156|c6_g3_i1	-2.23042	0.0264374	XLTR942156|c6_g3_i1
XATR882241|c2_g3_i1	M_Fungi	Ascomycota	Chaetomium	RA				RA___			KOG1375	Beta tubulin	Cytoskeleton	CELLULAR PROCESSES AND SIGNALING	844	M_fugalrefseqplusgloin	XP_006694511	putative beta chain protein	Chaetomium thermophilum var. thermophilum DSM 1495	8e-128	71.1191	974	277	98.4597	XATR882241|c2_g3_i1	0.14342	NA	XATR882241|c2_g3_i1	-0.0385996	NA	XATR882241|c2_g3_i1	0.0925815	NA	XATR882241|c2_g3_i1	-0.0894383	NA	XATR882241|c2_g3_i1	1.65745	0.00389018	XATR882241|c2_g3_i1	1.99103	0.00087615	XATR882241|c2_g3_i1	-0.184983	0.853831	XATR882241|c2_g3_i1	0.148597	0.992123	XATR882241|c2_g3_i1
XLTR551733|c0_g1_i1	M_Fungi	Ascomycota	Chaetomium	RA	RL			RA_RL__		lime ecotype	KOG1840	Kinesin light chain	Cytoskeleton	CELLULAR PROCESSES AND SIGNALING	444	M_fugalrefseqplusgloin	XP_001220947	hypothetical protein CHGG_01726	Chaetomium globosum CBS 148.51	1e-85	89.8649	695	148	100	XLTR551733|c0_g1_i1	0.141559	0.924236	XLTR551733|c0_g1_i1	-0.0423612	0.999799	XLTR551733|c0_g1_i1	0.0927307	0.983685	XLTR551733|c0_g1_i1	-0.0911896	0.970476	XLTR551733|c0_g1_i1	2.77193	0.00832776	XLTR551733|c0_g1_i1	-3.5533	0.000716176	XLTR551733|c0_g1_i1	2.43688	0.0619925	XLTR551733|c0_g1_i1	-3.88835	0.000854993	XLTR551733|c0_g1_i1
XLTR877025|c2_g1_i6	M_Fungi	Ascomycota	Chaetomium	RA	RL	SA	SL	RA_RL_SA_SL		lime ecotype	KOG0070	GTP-binding ADP-ribosylation factor Arf1	Intracellular trafficking, secretion, and vesicular transport	CELLULAR PROCESSES AND SIGNALING	296	M_fugalrefseqplusgloin	XP_006696126	hypothetical protein CTHT_0058060	Chaetomium thermophilum var. thermophilum DSM 1495	4e-65	97.9592	514	98	99.3243	XLTR877025|c2_g1_i6	0.471349	0.619405	XLTR877025|c2_g1_i6	0.250879	0.999799	XLTR877025|c2_g1_i6	0.0733134	0.983685	XLTR877025|c2_g1_i6	-0.147156	0.970476	XLTR877025|c2_g1_i6	1.47761	0.0175517	XLTR877025|c2_g1_i6	-0.576343	0.430671	XLTR877025|c2_g1_i6	0.312586	0.777734	XLTR877025|c2_g1_i6	-1.74137	0.0160944	XLTR877025|c2_g1_i6
XLTR884350|c6_g6_i2	M_Fungi	Ascomycota	Chaetomium	RA	RL			RA_RL__		lime ecotype	KOG0019	Molecular chaperone (HSP90 family)	Posttranslational modification, protein turnover, chaperones	CELLULAR PROCESSES AND SIGNALING	329	M_fugalrefseqplusgloin	XP_006697122	heat shock protein hsp90-like protein	Chaetomium thermophilum var. thermophilum DSM 1495	5e-66	97.2477	556	109	99.3921	XLTR884350|c6_g6_i2	-0.180688	0.923749	XLTR884350|c6_g6_i2	0.478036	0.999799	XLTR884350|c6_g6_i2	-0.593158	0.983685	XLTR884350|c6_g6_i2	0.0655659	0.970476	XLTR884350|c6_g6_i2	1.20214	0.0579608	XLTR884350|c6_g6_i2	-0.516306	0.473609	XLTR884350|c6_g6_i2	0.101355	0.929058	XLTR884350|c6_g6_i2	-1.61709	0.0244337	XLTR884350|c6_g6_i2
XATR68366|c0_g1_i1	M_Fungi	Ascomycota	Chaetomium	RA				RA___			KOG0101	Molecular chaperones HSP70/HSC70, HSP70 superfamily	Posttranslational modification, protein turnover, chaperones	CELLULAR PROCESSES AND SIGNALING	481	M_fugalrefseqplusgloin	XP_006691274	heat shock protein 70-like protein	Chaetomium thermophilum var. thermophilum DSM 1495	5e-84	81.5287	683	157	97.921	XATR68366|c0_g1_i1	0.144099	NA	XATR68366|c0_g1_i1	-0.0371975	NA	XATR68366|c0_g1_i1	0.0925276	NA	XATR68366|c0_g1_i1	-0.0887691	NA	XATR68366|c0_g1_i1	1.29832	0.0219132	XATR68366|c0_g1_i1	1.31379	0.0300485	XATR68366|c0_g1_i1	0.0168839	NA	XATR68366|c0_g1_i1	0.0323538	0.992123	XATR68366|c0_g1_i1
XATR540794|c0_g3_i1	M_Fungi	Ascomycota	Chaetomium	RA				RA___			KOG0102	Molecular chaperones mortalin/PBP74/GRP75, HSP70 superfamily	Posttranslational modification, protein turnover, chaperones	CELLULAR PROCESSES AND SIGNALING	596	M_fugalrefseqplusgloin	XP_001223819	hypothetical protein CHGG_04605	Chaetomium globosum CBS 148.51	8e-128	92.9293	980	198	99.6644	XATR540794|c0_g3_i1	0.198957	NA	XATR540794|c0_g3_i1	-0.107799	NA	XATR540794|c0_g3_i1	0.148688	NA	XATR540794|c0_g3_i1	-0.158068	NA	XATR540794|c0_g3_i1	2.06231	0.0012945	XATR540794|c0_g3_i1	1.06335	0.161618	XATR540794|c0_g3_i1	0.691674	0.519638	XATR540794|c0_g3_i1	-0.307283	0.992123	XATR540794|c0_g3_i1
XLTR959238|c11_g1_i1	M_Fungi	Ascomycota	Chaetomium	RA	RL			RA_RL__		lime ecotype	KOG0841	Multifunctional chaperone (14-3-3 family)	Posttranslational modification, protein turnover, chaperones	CELLULAR PROCESSES AND SIGNALING	326	M_fugalrefseqplusgloin	XP_001220667	DNA damage checkpoint protein rad24	Chaetomium globosum CBS 148.51	1e-72	99.0741	572	108	99.3865	XLTR959238|c11_g1_i1	0.486727	0.717233	XLTR959238|c11_g1_i1	-0.140971	0.999799	XLTR959238|c11_g1_i1	0.278793	0.983685	XLTR959238|c11_g1_i1	-0.348905	0.945824	XLTR959238|c11_g1_i1	1.69816	0.0342759	XLTR959238|c11_g1_i1	-0.437314	0.64953	XLTR959238|c11_g1_i1	0.0680831	0.962326	XLTR959238|c11_g1_i1	-2.0674	0.0267509	XLTR959238|c11_g1_i1
XATR530739|c0_g2_i1	M_Fungi	Ascomycota	Chaetomium	RA				RA___			KOG3083	Prohibitin	Posttranslational modification, protein turnover, chaperones	CELLULAR PROCESSES AND SIGNALING	386	M_fugalrefseqplusgloin	XP_006696649	putative prohibitin protein	Chaetomium thermophilum var. thermophilum DSM 1495	6e-70	86.5546	558	119	92.487	XATR530739|c0_g2_i1	0.143647	NA	XATR530739|c0_g2_i1	-0.0381336	NA	XATR530739|c0_g2_i1	0.0925635	NA	XATR530739|c0_g2_i1	-0.0892168	NA	XATR530739|c0_g2_i1	1.44868	0.0168897	XATR530739|c0_g2_i1	1.34749	0.0416756	XATR530739|c0_g2_i1	0.136337	0.897925	XATR530739|c0_g2_i1	0.0351488	0.992123	XATR530739|c0_g2_i1
XLTR956783|c0_g7_i1	M_Fungi	Ascomycota	Chaetomium	RA	RL	SA	SL	RA_RL_SA_SL			KOG1756	Histone 2A	Chromatin structure and dynamics	INFORMATION STORAGE AND PROCESSING	293	M_fugalrefseqplusgloin	XP_006695183	hypothetical protein CTHT_0048200	Chaetomium thermophilum var. thermophilum DSM 1495	2e-47	100	393	97	99.3174	XLTR956783|c0_g7_i1	-1.55844	0.049818	XLTR956783|c0_g7_i1	-0.465014	0.999799	XLTR956783|c0_g7_i1	0.193415	0.983685	XLTR956783|c0_g7_i1	1.28684	0.286174	XLTR956783|c0_g7_i1	0.935686	0.286303	XLTR956783|c0_g7_i1	-1.43464	0.0723556	XLTR956783|c0_g7_i1	0.774728	0.53807	XLTR956783|c0_g7_i1	-1.5956	0.11713	XLTR956783|c0_g7_i1
XLTR608631|c0_g2_i1	M_Fungi	Ascomycota	Chaetomium	RA				RA___			KOG0119	Splicing factor 1/branch point binding protein (RRM superfamily)	RNA processing and modification	INFORMATION STORAGE AND PROCESSING	348	M_fugalrefseqplusgloin	XP_001224991	hypothetical protein CHGG_07335	Chaetomium globosum CBS 148.51	3e-78	99.1379	636	116	100	XLTR608631|c0_g2_i1	0.25355	NA	XLTR608631|c0_g2_i1	-0.0622809	NA	XLTR608631|c0_g2_i1	0.0921877	0.983685	XLTR608631|c0_g2_i1	-0.223644	NA	XLTR608631|c0_g2_i1	1.81274	0.000356959	XLTR608631|c0_g2_i1	0.644905	0.268	XLTR608631|c0_g2_i1	0.0827697	0.930179	XLTR608631|c0_g2_i1	-1.08507	0.169548	XLTR608631|c0_g2_i1
XLTR894103|c2_g3_i1	M_Fungi	Ascomycota	Chaetomium	RA	RL			RA_RL__		lime ecotype	KOG3302	TATA-box binding protein (TBP), component of TFIID and TFIIIB	Transcription	INFORMATION STORAGE AND PROCESSING	385	M_fugalrefseqplusgloin	XP_006694673	putative tata-box binding protein	Chaetomium thermophilum var. thermophilum DSM 1495	1e-85	96.875	660	128	99.7403	XLTR894103|c2_g3_i1	0.142325	0.923749	XLTR894103|c2_g3_i1	-0.0408272	0.999799	XLTR894103|c2_g3_i1	0.0926691	0.983685	XLTR894103|c2_g3_i1	-0.0904832	0.970476	XLTR894103|c2_g3_i1	0.709399	0.461949	XLTR894103|c2_g3_i1	-2.8941	0.000131334	XLTR894103|c2_g3_i1	1.12286	0.343136	XLTR894103|c2_g3_i1	-2.48064	0.00264905	XLTR894103|c2_g3_i1
XLTR926843|c1_g3_i7	M_Fungi	Ascomycota	Chaetomium	RA	RL			RA_RL__		lime ecotype	KOG0898	40S ribosomal protein S15	Translation, ribosomal structure and biogenesis	INFORMATION STORAGE AND PROCESSING	311	M_fugalrefseqplusgloin	XP_001221950	40S ribosomal protein S15	Chaetomium globosum CBS 148.51	3e-66	96.1165	519	103	99.3569	XLTR926843|c1_g3_i7	0.760781	0.46849	XLTR926843|c1_g3_i7	-0.441285	0.999799	XLTR926843|c1_g3_i7	0.305332	0.983685	XLTR926843|c1_g3_i7	-0.896735	0.569217	XLTR926843|c1_g3_i7	-1.35501	0.134561	XLTR926843|c1_g3_i7	-3.10281	2.34735e-05	XLTR926843|c1_g3_i7	-1.6391	0.124866	XLTR926843|c1_g3_i7	-3.3869	1.84179e-05	XLTR926843|c1_g3_i7
XLTR962648|c0_g1_i1	M_Fungi	Ascomycota	Chaetomium	RA	RL			RA_RL__		lime ecotype	KOG1570	60S ribosomal protein L10A	Translation, ribosomal structure and biogenesis	INFORMATION STORAGE AND PROCESSING	460	M_fugalrefseqplusgloin	XP_001229754	60S ribosomal protein L1	Chaetomium globosum CBS 148.51	1e-88	92.7632	675	152	99.1304	XLTR962648|c0_g1_i1	0.402751	0.770056	XLTR962648|c0_g1_i1	-0.178687	0.999799	XLTR962648|c0_g1_i1	0.296985	0.983685	XLTR962648|c0_g1_i1	-0.284454	0.970476	XLTR962648|c0_g1_i1	0.714112	0.427172	XLTR962648|c0_g1_i1	-2.12093	0.00294703	XLTR962648|c0_g1_i1	0.420129	0.772449	XLTR962648|c0_g1_i1	-2.41492	0.00186018	XLTR962648|c0_g1_i1
XLTR883796|c3_g1_i4	M_Fungi	Ascomycota	Chaetomium	RA	RL			RA_RL__		lime ecotype	KOG3353	60S ribosomal protein L22	Translation, ribosomal structure and biogenesis	INFORMATION STORAGE AND PROCESSING	513	M_fugalrefseqplusgloin	XP_001224954	60S ribosomal protein L17	Chaetomium globosum CBS 148.51	3e-110	98.0645	820	155	90.6433	XLTR883796|c3_g1_i4	0.39338	0.810544	XLTR883796|c3_g1_i4	-0.512377	0.999799	XLTR883796|c3_g1_i4	0.0946858	0.983685	XLTR883796|c3_g1_i4	-0.811071	0.653584	XLTR883796|c3_g1_i4	0.321108	0.800497	XLTR883796|c3_g1_i4	-2.00704	0.0132769	XLTR883796|c3_g1_i4	-0.330398	0.823069	XLTR883796|c3_g1_i4	-2.65855	0.00250213	XLTR883796|c3_g1_i4
XLTR915780|c5_g4_i9	M_Fungi	Ascomycota	Chaetomium	RA	RL			RA_RL__		lime ecotype	KOG3184	60S ribosomal protein L7	Translation, ribosomal structure and biogenesis	INFORMATION STORAGE AND PROCESSING	670	M_fugalrefseqplusgloin	XP_001221626	60S ribosomal protein L7	Chaetomium globosum CBS 148.51	3e-105	89.8058	799	206	92.2388	XLTR915780|c5_g4_i9	0.622265	0.651896	XLTR915780|c5_g4_i9	-0.297126	0.999799	XLTR915780|c5_g4_i9	0.267882	0.983685	XLTR915780|c5_g4_i9	-0.651508	0.792971	XLTR915780|c5_g4_i9	1.4825	0.121403	XLTR915780|c5_g4_i9	-2.52504	0.00424215	XLTR915780|c5_g4_i9	1.07649	0.443685	XLTR915780|c5_g4_i9	-2.93105	0.00256808	XLTR915780|c5_g4_i9
XLTR895550|c1_g3_i2	M_Fungi	Ascomycota	Chaetomium	RA				RA___			KOG0062	ATPase component of ABC transporters with duplicated ATPase domains/Translation elongation factor EF-3b	Translation, ribosomal structure and biogenesis	INFORMATION STORAGE AND PROCESSING	523	M_fugalrefseqplusgloin	XP_001224188	conserved hypothetical protein	Chaetomium globosum CBS 148.51	3e-97	94.2675	795	157	90.0574	XLTR895550|c1_g3_i2	0.496751	NA	XLTR895550|c1_g3_i2	0.199444	NA	XLTR895550|c1_g3_i2	0.13925	NA	XLTR895550|c1_g3_i2	-0.158057	NA	XLTR895550|c1_g3_i2	0.710184	0.364975	XLTR895550|c1_g3_i2	-0.694201	0.312506	XLTR895550|c1_g3_i2	-0.341753	0.777394	XLTR895550|c1_g3_i2	-1.74614	0.0124983	XLTR895550|c1_g3_i2
XLTR890642|c2_g2_i4	M_Fungi	Ascomycota	Chaetomium	RA	RL			RA_RL__		lime ecotype	KOG0469	Elongation factor 2	Translation, ribosomal structure and biogenesis	INFORMATION STORAGE AND PROCESSING	648	M_fugalrefseqplusgloin	XP_006693795	putative elongation factor	Chaetomium thermophilum var. thermophilum DSM 1495	5e-118	91.9598	932	199	92.1296	XLTR890642|c2_g2_i4	0.347428	0.852073	XLTR890642|c2_g2_i4	-0.620664	0.999799	XLTR890642|c2_g2_i4	-0.206428	0.983685	XLTR890642|c2_g2_i4	-1.17452	0.430338	XLTR890642|c2_g2_i4	0.227949	0.872013	XLTR890642|c2_g2_i4	-2.6485	0.00109545	XLTR890642|c2_g2_i4	-0.230793	0.882503	XLTR890642|c2_g2_i4	-3.10725	0.000451767	XLTR890642|c2_g2_i4
XLTR917721|c1_g2_i1	M_Fungi	Ascomycota	Chaetomium	RA	RL			RA_RL__		lime ecotype	KOG3311	Ribosomal protein S18	Translation, ribosomal structure and biogenesis	INFORMATION STORAGE AND PROCESSING	246	M_fugalrefseqplusgloin	XP_001229652	40S ribosomal protein S18	Chaetomium globosum CBS 148.51	4e-53	100	431	82	100	XLTR917721|c1_g2_i1	0.352817	0.847583	XLTR917721|c1_g2_i1	0.048307	0.999799	XLTR917721|c1_g2_i1	-0.0949154	0.983685	XLTR917721|c1_g2_i1	-0.399425	0.922248	XLTR917721|c1_g2_i1	2.52297	0.000935487	XLTR917721|c1_g2_i1	-1.48521	0.0793376	XLTR917721|c1_g2_i1	1.21594	0.285285	XLTR917721|c1_g2_i1	-2.79224	0.00149325	XLTR917721|c1_g2_i1
XLTR237062|c0_g1_i1	M_Fungi	Ascomycota	Chaetomium	RA	RL			RA_RL__		lime ecotype	KOG0052	Translation elongation factor EF-1 alpha/Tu	Translation, ribosomal structure and biogenesis	INFORMATION STORAGE AND PROCESSING	263	M_fugalrefseqplusgloin	XP_006691738	putative elongation factor	Chaetomium thermophilum var. thermophilum DSM 1495	1e-51	95.4023	443	87	99.2395	XLTR237062|c0_g1_i1	0.422056	0.801417	XLTR237062|c0_g1_i1	-0.257051	0.999799	XLTR237062|c0_g1_i1	0.31807	0.983685	XLTR237062|c0_g1_i1	-0.361037	0.952116	XLTR237062|c0_g1_i1	1.51115	0.110193	XLTR237062|c0_g1_i1	-0.551949	0.600495	XLTR237062|c0_g1_i1	-0.75269	0.620349	XLTR237062|c0_g1_i1	-2.81579	0.00356387	XLTR237062|c0_g1_i1
XLTR962045|c2_g2_i5	M_Fungi	Ascomycota	Chaetomium	RA	RL			RA_RL__		lime ecotype	KOG0327	Translation initiation factor 4F, helicase subunit (eIF-4A) and related helicases	Translation, ribosomal structure and biogenesis	INFORMATION STORAGE AND PROCESSING	610	M_fugalrefseqplusgloin	XP_001220184	cell cycle control protein-related	Chaetomium globosum CBS 148.51	5e-133	92.0792	994	202	99.3443	XLTR962045|c2_g2_i5	0.663119	0.582046	XLTR962045|c2_g2_i5	-0.302524	0.999799	XLTR962045|c2_g2_i5	0.134031	0.983685	XLTR962045|c2_g2_i5	-0.831612	0.646829	XLTR962045|c2_g2_i5	1.05163	0.272105	XLTR962045|c2_g2_i5	-0.454058	0.650845	XLTR962045|c2_g2_i5	-0.658669	0.652767	XLTR962045|c2_g2_i5	-2.16435	0.0259577	XLTR962045|c2_g2_i5
XLTR1000631|c0_g1_i1	M_Fungi	Ascomycota	Chaetomium	RA				RA___			KOG2467	Glycine/serine hydroxymethyltransferase	Amino acid transport and metabolism	METABOLISM	294	M_fugalrefseqplusgloin	XP_001227586	serine hydroxymethyltransferase	Chaetomium globosum CBS 148.51	3e-56	91.7526	476	97	98.9796	XLTR1000631|c0_g1_i1	0.143628	NA	XLTR1000631|c0_g1_i1	-0.172555	NA	XLTR1000631|c0_g1_i1	0.0925649	0.983685	XLTR1000631|c0_g1_i1	-0.223618	NA	XLTR1000631|c0_g1_i1	2.85261	3.42635e-09	XLTR1000631|c0_g1_i1	2.43786	1.98257e-05	XLTR1000631|c0_g1_i1	0.749382	0.280572	XLTR1000631|c0_g1_i1	0.334627	0.992123	XLTR1000631|c0_g1_i1
XLTR963494|c5_g7_i2	M_Fungi	Ascomycota	Chaetomium	RA	RL			RA_RL__		lime ecotype	KOG2450	Aldehyde dehydrogenase	Energy production and conversion	METABOLISM	402	M_fugalrefseqplusgloin	XP_001225795	hypothetical protein CHGG_08139	Chaetomium globosum CBS 148.51	4e-84	92.4812	671	133	99.2537	XLTR963494|c5_g7_i2	0.251988	NA	XLTR963494|c5_g7_i2	-0.603437	0.999799	XLTR963494|c5_g7_i2	0.202434	0.983685	XLTR963494|c5_g7_i2	-0.652991	NA	XLTR963494|c5_g7_i2	1.04835	0.261356	XLTR963494|c5_g7_i2	-1.44485	0.0879034	XLTR963494|c5_g7_i2	0.180729	0.904899	XLTR963494|c5_g7_i2	-2.31247	0.0110594	XLTR963494|c5_g7_i2
XLTR571338|c0_g1_i1	M_Fungi	Ascomycota	Chaetomium	RA				RA___			KOG1353	F0F1-type ATP synthase, alpha subunit	Energy production and conversion	METABOLISM	290	M_fugalrefseqplusgloin	XP_001220341	conserved hypothetical protein	Chaetomium globosum CBS 148.51	8e-56	87.5	447	96	99.3103	XLTR571338|c0_g1_i1	0.14275	NA	XLTR571338|c0_g1_i1	-0.0399668	NA	XLTR571338|c0_g1_i1	0.092635	0.983685	XLTR571338|c0_g1_i1	-0.0900823	NA	XLTR571338|c0_g1_i1	1.55427	0.0210623	XLTR571338|c0_g1_i1	-0.0766065	0.938224	XLTR571338|c0_g1_i1	0.959042	0.339961	XLTR571338|c0_g1_i1	-0.671837	0.894039	XLTR571338|c0_g1_i1
XATR857976|c1_g2_i1	M_Fungi	Ascomycota	Chaetomium	RA	RL	SA		RA_RL_SA_			KOG1350	F0F1-type ATP synthase, beta subunit	Energy production and conversion	METABOLISM	355	M_fugalrefseqplusgloin	XP_001228182	ATP synthase beta chain mitochondrial precursor	Chaetomium globosum CBS 148.51	5e-72	96.6102	588	118	99.7183	XATR857976|c1_g2_i1	0.676826	0.560451	XATR857976|c1_g2_i1	-0.816443	0.999799	XATR857976|c1_g2_i1	0.0977259	0.983685	XATR857976|c1_g2_i1	-1.39554	0.307189	XATR857976|c1_g2_i1	0.481734	0.697492	XATR857976|c1_g2_i1	0.0881198	0.939587	XATR857976|c1_g2_i1	-1.5556	0.152047	XATR857976|c1_g2_i1	-1.94921	0.0637428	XATR857976|c1_g2_i1
XLTR911269|c1_g1_i2	M_Fungi	Ascomycota	Chaetomium	RA	RL			RA_RL__			KOG2404	Fumarate reductase, flavoprotein subunit	Energy production and conversion	METABOLISM	482	M_fugalrefseqplusgloin	XP_001220605	conserved hypothetical protein	Chaetomium globosum CBS 148.51	6e-96	94.375	761	160	99.5851	XLTR911269|c1_g1_i2	0.44858	NA	XLTR911269|c1_g1_i2	0.0869244	NA	XLTR911269|c1_g1_i2	0.1392	0.983685	XLTR911269|c1_g1_i2	-0.222456	NA	XLTR911269|c1_g1_i2	1.23285	0.179451	XLTR911269|c1_g1_i2	-0.334949	0.747856	XLTR911269|c1_g1_i2	-0.0910109	0.95258	XLTR911269|c1_g1_i2	-1.65881	0.144657	XLTR911269|c1_g1_i2
XLTR915911|c4_g4_i2	M_Fungi	Ascomycota	Chaetomium	RA	RL			RA_RL__			KOG0749	Mitochondrial ADP/ATP carrier proteins	Energy production and conversion	METABOLISM	386	M_fugalrefseqplusgloin	XP_001228473	ADP/ATP carrier protein	Chaetomium globosum CBS 148.51	2e-71	86.6667	570	120	93.2642	XLTR915911|c4_g4_i2	0.382512	NA	XLTR915911|c4_g4_i2	-0.200804	0.999799	XLTR915911|c4_g4_i2	0.181819	0.983685	XLTR915911|c4_g4_i2	-0.401497	NA	XLTR915911|c4_g4_i2	0.148445	0.890176	XLTR915911|c4_g4_i2	0.901262	0.226625	XLTR915911|c4_g4_i2	0.28612	0.803808	XLTR915911|c4_g4_i2	1.03894	0.37111	XLTR915911|c4_g4_i2
XATR482975|c0_g1_i1	M_Fungi	Ascomycota	Chaetomium	RA				RA___			KOG1526	NADP-dependent isocitrate dehydrogenase	Energy production and conversion	METABOLISM	314	M_fugalrefseqplusgloin	XP_001226620	conserved hypothetical protein	Chaetomium globosum CBS 148.51	4e-53	95.1923	455	104	99.3631	XATR482975|c0_g1_i1	0.253001	NA	XATR482975|c0_g1_i1	-0.039827	NA	XATR482975|c0_g1_i1	0.202812	NA	XATR482975|c0_g1_i1	-0.0900168	NA	XATR482975|c0_g1_i1	1.89211	0.00648815	XATR482975|c0_g1_i1	0.810039	0.311606	XATR482975|c0_g1_i1	0.247584	0.840708	XATR482975|c0_g1_i1	-0.834482	0.761963	XATR482975|c0_g1_i1
XLTR894109|c0_g4_i10	M_Fungi	Ascomycota	Chaetomium	RA	RL	SA		RA_RL_SA_		lime ecotype	KOG0205	Plasma membrane H+-transporting ATPase	Inorganic ion transport and metabolism	METABOLISM	453	M_fugalrefseqplusgloin	XP_001228270	hypothetical protein CHGG_10343	Chaetomium globosum CBS 148.51	5e-92	98.6667	751	150	99.3377	XLTR894109|c0_g4_i10	1.621	0.0558562	XLTR894109|c0_g4_i10	0.0236344	0.999799	XLTR894109|c0_g4_i10	0.898326	0.983685	XLTR894109|c0_g4_i10	-0.699044	0.707304	XLTR894109|c0_g4_i10	0.920373	0.330831	XLTR894109|c0_g4_i10	-0.569914	0.537847	XLTR894109|c0_g4_i10	-0.632204	0.652251	XLTR894109|c0_g4_i10	-2.12249	0.0199985	XLTR894109|c0_g4_i10
XATR924500|c0_g3_i3	M_Fungi	Ascomycota	Chaetomium	RA				RA___			KOG0266	WD40 repeat-containing protein	General function prediction only	POORLY CHARACTERIZED	497	M_fugalrefseqplusgloin	XP_001220221	hypothetical protein CHGG_01000	Chaetomium globosum CBS 148.51	1e-66	73.1707	580	164	98.994	XATR924500|c0_g3_i3	0.14405	NA	XATR924500|c0_g3_i3	-0.0372996	NA	XATR924500|c0_g3_i3	0.0925315	NA	XATR924500|c0_g3_i3	-0.0888181	NA	XATR924500|c0_g3_i3	1.05945	0.0852319	XATR924500|c0_g3_i3	2.00383	0.000227487	XATR924500|c0_g3_i3	-0.911725	0.181146	XATR924500|c0_g3_i3	0.0326564	0.992123	XATR924500|c0_g3_i3
XLTR919684|c6_g3_i7	M_Fungi	Ascomycota	Chaetomium	RA	RL			RA_RL__		lime ecotype					667	M_fugalrefseqplusgloin	XP_001225986	hypothetical protein CHGG_08330	Chaetomium globosum CBS 148.51	3e-129	79.2793	977	222	99.8501	XLTR919684|c6_g3_i7	0.141689	0.923749	XLTR919684|c6_g3_i7	-0.0421018	0.999799	XLTR919684|c6_g3_i7	0.0927202	0.983685	XLTR919684|c6_g3_i7	-0.0910709	0.970476	XLTR919684|c6_g3_i7	1.46855	0.182662	XLTR919684|c6_g3_i7	-4.06943	2.02231e-05	XLTR919684|c6_g3_i7	1.76724	0.189038	XLTR919684|c6_g3_i7	-3.77074	0.00039728	XLTR919684|c6_g3_i7
XATR933427|c10_g6_i4	M_Fungi	Ascomycota	Chalara	RA	RL	SA	SL	RA_RL_SA_SL			KOG0052	Translation elongation factor EF-1 alpha/Tu	Translation, ribosomal structure and biogenesis	INFORMATION STORAGE AND PROCESSING	814	nr	CBW30784	translation elongation factor alpha partial	Chalara longipes	0	97.7778	1410	270	99.5086	XATR933427|c10_g6_i4	1.97549	0.084086	XATR933427|c10_g6_i4	-0.105768	0.999799	XATR933427|c10_g6_i4	0.462104	0.983685	XATR933427|c10_g6_i4	-1.61915	0.371333	XATR933427|c10_g6_i4	4.22543	2.05368e-05	XATR933427|c10_g6_i4	1.7287	0.142396	XATR933427|c10_g6_i4	0.966761	0.609572	XATR933427|c10_g6_i4	-1.52997	0.522124	XATR933427|c10_g6_i4
XLTR935794|c0_g2_i1	M_Fungi	Ascomycota	Citrus	RA	RL			RA_RL__			KOG1678	60s ribosomal protein L15	Translation, ribosomal structure and biogenesis	INFORMATION STORAGE AND PROCESSING	341	nr	XP_006477158	PREDICTED: 60S ribosomal protein L15	Citrus sinensis	2e-48	74.5283	418	106	93.2551	XLTR935794|c0_g2_i1	0.142716	NA	XLTR935794|c0_g2_i1	-0.0400363	NA	XLTR935794|c0_g2_i1	0.0926377	NA	XLTR935794|c0_g2_i1	-0.0901148	NA	XLTR935794|c0_g2_i1	0.50873	0.59792	XLTR935794|c0_g2_i1	-0.258249	0.775929	XLTR935794|c0_g2_i1	-0.174229	0.894788	XLTR935794|c0_g2_i1	-0.941208	0.555551	XLTR935794|c0_g2_i1
XLTR552534|c0_g1_i1	M_Fungi	Ascomycota	Cladophialophora	RA	RL			RA_RL__			KOG0865	Cyclophilin type peptidyl-prolyl cis-trans isomerase	Posttranslational modification, protein turnover, chaperones	CELLULAR PROCESSES AND SIGNALING	248	M_fugalrefseqplusgloin	XP_007748933	peptidylprolyl isomerase	Cladophialophora psammophila CBS 110553	8e-39	92.6829	338	82	99.1935	XLTR552534|c0_g1_i1	0.595232	0.649225	XLTR552534|c0_g1_i1	-0.24725	0.999799	XLTR552534|c0_g1_i1	0.286104	0.983685	XLTR552534|c0_g1_i1	-0.556378	0.833587	XLTR552534|c0_g1_i1	2.03585	0.015004	XLTR552534|c0_g1_i1	-0.608832	0.557581	XLTR552534|c0_g1_i1	1.37836	0.240826	XLTR552534|c0_g1_i1	-1.26633	0.452841	XLTR552534|c0_g1_i1
XLTR884350|c6_g8_i1	M_Fungi	Ascomycota	Cladophialophora	RA	RL			RA_RL__		lime ecotype	KOG0019	Molecular chaperone (HSP90 family)	Posttranslational modification, protein turnover, chaperones	CELLULAR PROCESSES AND SIGNALING	353	M_fugalrefseqplusgloin	XP_007741452	molecular chaperone HtpG	Cladophialophora psammophila CBS 110553	7e-72	96.5812	597	117	99.4334	XLTR884350|c6_g8_i1	0.142839	NA	XLTR884350|c6_g8_i1	0.311927	0.999799	XLTR884350|c6_g8_i1	-0.259085	0.983685	XLTR884350|c6_g8_i1	-0.0899977	NA	XLTR884350|c6_g8_i1	1.0357	0.14208	XLTR884350|c6_g8_i1	-1.00542	0.144157	XLTR884350|c6_g8_i1	0.129675	0.914395	XLTR884350|c6_g8_i1	-1.91144	0.0073793	XLTR884350|c6_g8_i1
XATR866686|c2_g6_i2	M_Fungi	Ascomycota	Cladophialophora	RA	RL	SA		RA_RL_SA_		lime ecotype	KOG0101	Molecular chaperones HSP70/HSC70, HSP70 superfamily	Posttranslational modification, protein turnover, chaperones	CELLULAR PROCESSES AND SIGNALING	484	M_fugalrefseqplusgloin	XP_007757055	hsp70-like protein	Cladophialophora yegresii CBS 114405	7e-101	91.875	796	160	99.1736	XATR866686|c2_g6_i2	1.23161	0.157351	XATR866686|c2_g6_i2	0.953472	0.999799	XATR866686|c2_g6_i2	-0.0382472	0.991707	XATR866686|c2_g6_i2	-0.316383	0.954015	XATR866686|c2_g6_i2	2.25729	0.00181669	XATR866686|c2_g6_i2	1.47692	0.0548602	XATR866686|c2_g6_i2	-1.4173	0.133159	XATR866686|c2_g6_i2	-2.19768	0.0115109	XATR866686|c2_g6_i2
XATR900389|c0_g2_i1	M_Fungi	Ascomycota	Cladophialophora	RA	RL			RA_RL__			KOG0101	Molecular chaperones HSP70/HSC70, HSP70 superfamily	Posttranslational modification, protein turnover, chaperones	CELLULAR PROCESSES AND SIGNALING	261	M_fugalrefseqplusgloin	XP_007745771	hsp70-like protein	Cladophialophora psammophila CBS 110553	7e-45	88.2353	400	85	97.7011	XATR900389|c0_g2_i1	0.251716	0.923749	XATR900389|c0_g2_i1	0.217114	0.999799	XATR900389|c0_g2_i1	-0.0561533	0.988818	XATR900389|c0_g2_i1	-0.0907547	0.970476	XATR900389|c0_g2_i1	-0.027245	0.988691	XATR900389|c0_g2_i1	-1.11866	0.241688	XATR900389|c0_g2_i1	-0.478662	0.777394	XATR900389|c0_g2_i1	-1.57008	0.214	XATR900389|c0_g2_i1
XATR866686|c2_g6_i4	M_Fungi	Ascomycota	Cladophialophora	RA	RL	SA		RA_RL_SA_			KOG0101	Molecular chaperones HSP70/HSC70, HSP70 superfamily	Posttranslational modification, protein turnover, chaperones	CELLULAR PROCESSES AND SIGNALING	501	M_fugalrefseqplusgloin	XP_008726381	hsp72-like protein	Cladophialophora carrionii CBS 160.54	1e-109	94.6108	857	167	100	XATR866686|c2_g6_i4	1.29767	0.264309	XATR866686|c2_g6_i4	0.760967	0.999799	XATR866686|c2_g6_i4	-0.0415606	0.993575	XATR866686|c2_g6_i4	-0.578259	0.863379	XATR866686|c2_g6_i4	-0.518803	0.724667	XATR866686|c2_g6_i4	-0.338986	0.796311	XATR866686|c2_g6_i4	-1.63105	0.236573	XATR866686|c2_g6_i4	-1.45123	0.484368	XATR866686|c2_g6_i4
XATR560721|c0_g1_i1	M_Fungi	Ascomycota	Cladophialophora	RA	RL			RA_RL__			KOG0052	Translation elongation factor EF-1 alpha/Tu	Translation, ribosomal structure and biogenesis	INFORMATION STORAGE AND PROCESSING	279	M_fugalrefseqplusgloin	XP_007753188	elongation factor 1-alpha	Cladophialophora yegresii CBS 114405	2e-57	97.8261	483	92	98.9247	XATR560721|c0_g1_i1	0.142744	0.923749	XATR560721|c0_g1_i1	0.170945	0.999799	XATR560721|c0_g1_i1	-0.118289	0.983685	XATR560721|c0_g1_i1	-0.0900884	0.970476	XATR560721|c0_g1_i1	1.13716	0.0984755	XATR560721|c0_g1_i1	-0.545467	0.484775	XATR560721|c0_g1_i1	0.625173	0.575538	XATR560721|c0_g1_i1	-1.05746	0.341959	XATR560721|c0_g1_i1
XATR857912|c0_g2_i1	M_Fungi	Ascomycota	Cladophialophora	RA				RA___			KOG1012	Ca2+-dependent lipid-binding protein CLB1/vesicle protein vp115/Granuphilin A, contains C2 domain	General function prediction only	POORLY CHARACTERIZED	373	M_fugalrefseqplusgloin	XP_007744887	hypothetical protein A1O5_06101	Cladophialophora psammophila CBS 110553	2e-59	77.0492	502	122	98.1233	XATR857912|c0_g2_i1	0.143927	NA	XATR857912|c0_g2_i1	-0.0375535	NA	XATR857912|c0_g2_i1	0.0925412	NA	XATR857912|c0_g2_i1	-0.0889398	NA	XATR857912|c0_g2_i1	2.09631	3.56105e-05	XATR857912|c0_g2_i1	1.11691	0.0896698	XATR857912|c0_g2_i1	1.01281	0.138712	XATR857912|c0_g2_i1	0.0334112	0.992123	XATR857912|c0_g2_i1
XLTR503771|c0_g1_i1	M_Fungi	Ascomycota	Cladophialophora	RA				RA___			KOG0254	Predicted transporter (major facilitator superfamily)	General function prediction only	POORLY CHARACTERIZED	1343	nr	XP_016244474	hypothetical protein PV07_09986	Cladophialophora immunda	0	74.5495	1671	444	99.1809	XLTR503771|c0_g1_i1	0.142158	NA	XLTR503771|c0_g1_i1	-0.0411632	NA	XLTR503771|c0_g1_i1	0.0926825	NA	XLTR503771|c0_g1_i1	-0.0906388	NA	XLTR503771|c0_g1_i1	1.51951	0.110857	XLTR503771|c0_g1_i1	0.0936785	0.936377	XLTR503771|c0_g1_i1	-0.871826	0.530543	XLTR503771|c0_g1_i1	-2.29766	0.0262072	XLTR503771|c0_g1_i1
XATR875314|c0_g1_i9	M_Fungi	Ascomycota	Cladophialophora	RA				RA___							227	M_fugalrefseqplusgloin	XP_007744452	tyrosinase	Cladophialophora psammophila CBS 110553	2e-39	85.1351	353	74	97.7974	XATR875314|c0_g1_i9	0.142936	NA	XATR875314|c0_g1_i9	-0.0395905	0.999799	XATR875314|c0_g1_i9	0.0926202	0.983685	XATR875314|c0_g1_i9	-0.0899059	NA	XATR875314|c0_g1_i9	3.75126	1.86216e-10	XATR875314|c0_g1_i9	3.57418	2.67408e-08	XATR875314|c0_g1_i9	0.216663	0.838912	XATR875314|c0_g1_i9	0.0395898	0.992123	XATR875314|c0_g1_i9
SA-TR40503|c0_g1_i8	M_Fungi	Ascomycota	Claviceps	RA	RL	SA		RA_RL_SA_			KOG1350	F0F1-type ATP synthase, beta subunit	Energy production and conversion	METABOLISM	471	nr	CCE27408	H+-transporting ATP synthase beta chain	Claviceps purpurea 20.1	3e-102	96.1783	807	157	100	SA-TR40503|c0_g1_i8	1.05288	0.32758	SA-TR40503|c0_g1_i8	-0.869876	0.999799	SA-TR40503|c0_g1_i8	-0.214361	0.983685	SA-TR40503|c0_g1_i8	-2.13711	0.102964	SA-TR40503|c0_g1_i8	2.49994	0.00263663	SA-TR40503|c0_g1_i8	0.0542164	0.966407	SA-TR40503|c0_g1_i8	0.376253	0.803542	SA-TR40503|c0_g1_i8	-2.06947	0.0567321	SA-TR40503|c0_g1_i8
SA-TR62780|c0_g1_i1	M_Fungi	Ascomycota	Claviceps	RA		SA		RA__SA_			KOG0023	Alcohol dehydrogenase, class V	Secondary metabolites biosynthesis, transport and catabolism	METABOLISM	1149	nr	CCE32580	related to alcohol dehydrogenase class C	Claviceps purpurea 20.1	3e-167	75	1248	356	92.9504	SA-TR62780|c0_g1_i1	1.30266	NA	SA-TR62780|c0_g1_i1	0.201578	NA	SA-TR62780|c0_g1_i1	0.551585	NA	SA-TR62780|c0_g1_i1	-0.549496	NA	SA-TR62780|c0_g1_i1	0.673861	0.429	SA-TR62780|c0_g1_i1	1.83833	0.00888964	SA-TR62780|c0_g1_i1	-0.742399	0.486597	SA-TR62780|c0_g1_i1	0.422072	0.992123	SA-TR62780|c0_g1_i1
XLTR889678|c4_g1_i1	M_Fungi	Ascomycota	Clavispora	RA	RL			RA_RL__			KOG0052	Translation elongation factor EF-1 alpha/Tu	Translation, ribosomal structure and biogenesis	INFORMATION STORAGE AND PROCESSING	232	M_fugalrefseqplusgloin	XP_002619316	elongation factor 1-alpha	Clavispora lusitaniae ATCC 42720	9e-41	92.1053	365	76	98.2759	XLTR889678|c4_g1_i1	0.371473	0.820652	XLTR889678|c4_g1_i1	0.0270441	0.999799	XLTR889678|c4_g1_i1	-0.0270496	0.995399	XLTR889678|c4_g1_i1	-0.371478	0.933774	XLTR889678|c4_g1_i1	2.61296	0.000301897	XLTR889678|c4_g1_i1	0.132183	0.902503	XLTR889678|c4_g1_i1	1.06951	0.346471	XLTR889678|c4_g1_i1	-1.41127	0.235962	XLTR889678|c4_g1_i1
XATR546247|c0_g1_i1	M_Fungi	Ascomycota	Clavispora	RA	RL			RA_RL__			KOG1506	S-adenosylmethionine synthetase	Coenzyme transport and metabolism	METABOLISM	379	M_fugalrefseqplusgloin	XP_002614891	hypothetical protein CLUG_04906	Clavispora lusitaniae ATCC 42720	9e-68	78.4	551	125	98.9446	XATR546247|c0_g1_i1	0.143521	NA	XATR546247|c0_g1_i1	-0.0383914	NA	XATR546247|c0_g1_i1	0.0925734	NA	XATR546247|c0_g1_i1	-0.0893394	NA	XATR546247|c0_g1_i1	0.549522	0.469441	XATR546247|c0_g1_i1	0.440628	0.502191	XATR546247|c0_g1_i1	-0.824426	0.32618	XATR546247|c0_g1_i1	-0.93332	0.345198	XATR546247|c0_g1_i1
XATR948426|c0_g3_i1	M_Fungi	Ascomycota	Clavispora	RA				RA___			KOG1350	F0F1-type ATP synthase, beta subunit	Energy production and conversion	METABOLISM	607	nr	ABE27298	mitochondrial F-ATPase beta subunit partial	Clavispora lusitaniae	2e-124	87.1287	944	202	99.8353	XATR948426|c0_g3_i1	0.143576	NA	XATR948426|c0_g3_i1	-0.0382792	NA	XATR948426|c0_g3_i1	0.0925691	NA	XATR948426|c0_g3_i1	-0.089286	NA	XATR948426|c0_g3_i1	0.655432	0.386264	XATR948426|c0_g3_i1	1.90605	0.000821747	XATR948426|c0_g3_i1	-1.28038	0.0639294	XATR948426|c0_g3_i1	-0.0297615	0.992123	XATR948426|c0_g3_i1
XATR907168|c5_g2_i2	M_Fungi	Ascomycota	Coccidioides	RA	RL	SA		RA_RL_SA_	acid ecotype	lime ecotype	KOG0052	Translation elongation factor EF-1 alpha/Tu	Translation, ribosomal structure and biogenesis	INFORMATION STORAGE AND PROCESSING	298	M_fugalrefseqplusgloin	XP_001244267	elongation factor 1-alpha	Coccidioides immitis RS	2e-63	97.9798	525	99	99.6644	XATR907168|c5_g2_i2	1.56325	0.159379	XATR907168|c5_g2_i2	0.0281712	0.999799	XATR907168|c5_g2_i2	0.767618	0.983685	XATR907168|c5_g2_i2	-0.767459	0.760338	XATR907168|c5_g2_i2	2.1196	0.0331108	XATR907168|c5_g2_i2	-2.79925	0.0042269	XATR907168|c5_g2_i2	2.33476	0.0458764	XATR907168|c5_g2_i2	-2.58409	0.0267211	XATR907168|c5_g2_i2
XATR917529|c0_g2_i1	M_Fungi	Ascomycota	Coccidioides	RA	RL	SA	SL	RA_RL_SA_SL	acid ecotype						293	nr	EFW13181	senescence-associated protein	Coccidioides posadasii str. Silveira	2e-64	98.9691	515	97	99.3174	XATR917529|c0_g2_i1	-0.935788	0.20492	XATR917529|c0_g2_i1	0.0892606	0.999799	XATR917529|c0_g2_i1	-0.412574	0.983685	XATR917529|c0_g2_i1	0.612475	0.658066	XATR917529|c0_g2_i1	3.76979	4.59741e-10	XATR917529|c0_g2_i1	1.00531	0.185956	XATR917529|c0_g2_i1	2.98161	1.33395e-05	XATR917529|c0_g2_i1	0.217131	0.992123	XATR917529|c0_g2_i1
XATR917529|c0_g1_i1	M_Fungi	Ascomycota	Coccidioides	RA	RL	SA	SL	RA_RL_SA_SL	acid ecotype						231	nr	EFW13181	senescence-associated protein	Coccidioides posadasii str. Silveira	6e-46	97.3684	391	76	98.7013	XATR917529|c0_g1_i1	-0.924169	0.222016	XATR917529|c0_g1_i1	0.117069	0.999799	XATR917529|c0_g1_i1	-0.445239	0.983685	XATR917529|c0_g1_i1	0.595999	0.68085	XATR917529|c0_g1_i1	4.00426	6.29113e-11	XATR917529|c0_g1_i1	1.09992	0.149819	XATR917529|c0_g1_i1	2.90939	3.3018e-05	XATR917529|c0_g1_i1	0.00504702	0.99874	XATR917529|c0_g1_i1
XATR894250|c5_g1_i2	M_Fungi	Ascomycota	Coccidioides	RA	RL			RA_RL__			KOG0101	Molecular chaperones HSP70/HSC70, HSP70 superfamily	Posttranslational modification, protein turnover, chaperones	CELLULAR PROCESSES AND SIGNALING	381	nr	KMP10085	heat shock 70 kDa protein	Coccidioides immitis RMSCC 2394	4e-78	93.6508	625	126	99.2126	XATR894250|c5_g1_i2	0.087783	0.951126	XATR894250|c5_g1_i2	0.396551	0.999799	XATR894250|c5_g1_i2	-0.346023	0.983685	XATR894250|c5_g1_i2	-0.0372555	0.986621	XATR894250|c5_g1_i2	-1.15336	0.338261	XATR894250|c5_g1_i2	-0.257105	0.849857	XATR894250|c5_g1_i2	-1.55237	0.279033	XATR894250|c5_g1_i2	-0.656117	0.992123	XATR894250|c5_g1_i2
XLTR285224|c0_g1_i1	M_Fungi	Ascomycota	Coccidioides	RA				RA___							229	nr	KMU80831	ketol-acid reductoisomerase	Coccidioides immitis RMSCC 3703	3e-48	98.6842	424	76	99.5633	XLTR285224|c0_g1_i1	0.408134	NA	XLTR285224|c0_g1_i1	-0.185001	NA	XLTR285224|c0_g1_i1	0.246687	NA	XLTR285224|c0_g1_i1	-0.346449	NA	XLTR285224|c0_g1_i1	1.01305	0.0935956	XLTR285224|c0_g1_i1	1.01469	0.0877304	XLTR285224|c0_g1_i1	-0.290145	0.777394	XLTR285224|c0_g1_i1	-0.288503	0.992123	XLTR285224|c0_g1_i1
XATR888921|c0_g1_i4	M_Fungi	Ascomycota	Colletotrichum	RA	RL			RA_RL__	acid ecotype		KOG1840	Kinesin light chain	Cytoskeleton	CELLULAR PROCESSES AND SIGNALING	315	nr	KZL86394	tpr domain protein partial	Colletotrichum incanum	7e-60	87.619	492	105	100	XATR888921|c0_g1_i4	0.142161	0.923749	XATR888921|c0_g1_i4	-0.0411578	0.999799	XATR888921|c0_g1_i4	0.0926823	0.983685	XATR888921|c0_g1_i4	-0.0906364	0.970476	XATR888921|c0_g1_i4	1.08928	0.228866	XATR888921|c0_g1_i4	-3.01226	0.000295251	XATR888921|c0_g1_i4	2.58709	0.00605976	XATR888921|c0_g1_i4	-1.51446	0.194964	XATR888921|c0_g1_i4
XATR907168|c5_g2_i1	M_Fungi	Ascomycota	Colletotrichum	RA	RL	SA		RA_RL_SA_	acid ecotype		KOG0052	Translation elongation factor EF-1 alpha/Tu	Translation, ribosomal structure and biogenesis	INFORMATION STORAGE AND PROCESSING	515	nr	CCF45173	elongation factor 1-alpha	Colletotrichum higginsianum	5e-115	94.152	880	171	99.6117	XATR907168|c5_g2_i1	1.38299	0.203518	XATR907168|c5_g2_i1	-0.785206	0.999799	XATR907168|c5_g2_i1	0.763303	0.983685	XATR907168|c5_g2_i1	-1.4049	0.390346	XATR907168|c5_g2_i1	3.05265	0.000558432	XATR907168|c5_g2_i1	-1.46678	0.153876	XATR907168|c5_g2_i1	2.26384	0.0403948	XATR907168|c5_g2_i1	-2.25559	0.0553903	XATR907168|c5_g2_i1
XLTR258347|c0_g1_i1	M_Fungi	Ascomycota	Colletotrichum	RA	RL			RA_RL__	lime ecotype		KOG0078	GTP-binding protein SEC4, small G protein superfamily, and related Ras family GTP-binding proteins	Signal transduction mechanisms	CELLULAR PROCESSES AND SIGNALING	269	nr	EQB53013	hypothetical protein CGLO_07312	Colletotrichum gloeosporioides Cg-14	6e-58	100	478	89	99.2565	XLTR258347|c0_g1_i1	0.304746	NA	XLTR258347|c0_g1_i1	-0.0397341	NA	XLTR258347|c0_g1_i1	0.254507	NA	XLTR258347|c0_g1_i1	-0.0899732	NA	XLTR258347|c0_g1_i1	0.719991	0.423697	XLTR258347|c0_g1_i1	1.727	0.00801203	XLTR258347|c0_g1_i1	-1.86978	0.0125833	XLTR258347|c0_g1_i1	-0.862767	0.688921	XLTR258347|c0_g1_i1
XATR664211|c0_g1_i1	M_Fungi	Ascomycota	Colletotrichum	RA				RA___	lime ecotype		KOG1757	Histone 2A	Chromatin structure and dynamics	INFORMATION STORAGE AND PROCESSING	309	M_fugalrefseqplusgloin	XP_007595415	histone H2A.Z	Colletotrichum fioriniae PJ7	3e-64	95.098	505	102	99.0291	XATR664211|c0_g1_i1	0.58628	NA	XATR664211|c0_g1_i1	0.0692008	0.999799	XATR664211|c0_g1_i1	0.426718	0.983685	XATR664211|c0_g1_i1	-0.0903617	NA	XATR664211|c0_g1_i1	1.06532	0.255457	XATR664211|c0_g1_i1	3.71454	2.8634e-07	XATR664211|c0_g1_i1	-2.75807	0.000316859	XATR664211|c0_g1_i1	-0.108843	0.992123	XATR664211|c0_g1_i1
SA-TR81554|c0_g4_i1	M_Fungi	Ascomycota	Colletotrichum	RA	RL			RA_RL__	lime ecotype		KOG3411	40S ribosomal protein S19	Translation, ribosomal structure and biogenesis	INFORMATION STORAGE AND PROCESSING	391	nr	KZL68778	40S ribosomal protein S19 partial	Colletotrichum tofieldiae	4e-75	87.5969	595	129	98.977	SA-TR81554|c0_g4_i1	1.04533	NA	SA-TR81554|c0_g4_i1	-0.124412	0.999799	SA-TR81554|c0_g4_i1	0.0948483	0.983685	SA-TR81554|c0_g4_i1	-1.07489	NA	SA-TR81554|c0_g4_i1	0.0786244	0.955888	SA-TR81554|c0_g4_i1	0.853058	0.292369	SA-TR81554|c0_g4_i1	-1.7415	0.0482347	SA-TR81554|c0_g4_i1	-0.967064	0.595262	SA-TR81554|c0_g4_i1
SA-TR35443|c0_g1_i1	M_Fungi	Ascomycota	Colletotrichum	RA	RL			RA_RL__	lime ecotype	lime ecotype	KOG2404	Fumarate reductase, flavoprotein subunit	Energy production and conversion	METABOLISM	414	M_fugalrefseqplusgloin	XP_007600292	flavocytochrome c	Colletotrichum fioriniae PJ7	5e-88	98.5401	706	137	99.2754	SA-TR35443|c0_g1_i1	0.857585	NA	SA-TR35443|c0_g1_i1	-0.256584	NA	SA-TR35443|c0_g1_i1	0.370426	0.983685	SA-TR35443|c0_g1_i1	-0.743743	NA	SA-TR35443|c0_g1_i1	-0.282522	0.819926	SA-TR35443|c0_g1_i1	-0.143653	0.877734	SA-TR35443|c0_g1_i1	-1.98003	0.0223538	SA-TR35443|c0_g1_i1	-1.84116	0.0288348	SA-TR35443|c0_g1_i1
SA-TR53305|c0_g1_i1	M_Fungi	Ascomycota	Colletotrichum	RA				RA___	lime ecotype		KOG1526	NADP-dependent isocitrate dehydrogenase	Energy production and conversion	METABOLISM	535	nr	EQB54256	isocitrate dehydrogenase	Colletotrichum gloeosporioides Cg-14	3e-105	89.9408	824	169	94.7664	SA-TR53305|c0_g1_i1	0.407299	0.857387	SA-TR53305|c0_g1_i1	0.362857	0.999799	SA-TR53305|c0_g1_i1	-0.353655	0.983685	SA-TR53305|c0_g1_i1	-0.398097	0.960257	SA-TR53305|c0_g1_i1	4.26544	7.29403e-06	SA-TR53305|c0_g1_i1	8.19796	6.29001e-18	SA-TR53305|c0_g1_i1	-4.42303	7.05842e-06	SA-TR53305|c0_g1_i1	-0.490508	0.992123	SA-TR53305|c0_g1_i1
XATR588701|c0_g1_i1	M_Fungi	Ascomycota	Colletotrichum	RA	RL	SA		RA_RL_SA_	lime ecotype		KOG0065	Pleiotropic drug resistance proteins (PDR1-15), ABC superfamily	Secondary metabolites biosynthesis, transport and catabolism	METABOLISM	4998	nr	KZL75169	ABC transporter cdr4	Colletotrichum tofieldiae	0	75.5482	6081	1505	90.3361	XATR588701|c0_g1_i1	2.93918	0.00444442	XATR588701|c0_g1_i1	0.12418	0.999799	XATR588701|c0_g1_i1	0.594345	0.983685	XATR588701|c0_g1_i1	-2.22065	0.155279	XATR588701|c0_g1_i1	0.672921	0.658106	XATR588701|c0_g1_i1	4.87744	1.28515e-06	XATR588701|c0_g1_i1	-3.53956	0.00121626	XATR588701|c0_g1_i1	0.664961	0.992123	XATR588701|c0_g1_i1
XATR930774|c0_g7_i2	M_Fungi	Ascomycota	Colletotrichum	RA	RL			RA_RL__	lime ecotype						333	nr	EQB58440	glycosyl hydrolase family 11	Colletotrichum gloeosporioides Cg-14	3e-54	75.6757	462	111	100	XATR930774|c0_g7_i2	0.141804	0.923749	XATR930774|c0_g7_i2	-0.0418734	0.999799	XATR930774|c0_g7_i2	0.092711	0.983685	XATR930774|c0_g7_i2	-0.0909661	0.970476	XATR930774|c0_g7_i2	0.584867	0.672515	XATR930774|c0_g7_i2	5.54772	4.07111e-10	XATR930774|c0_g7_i2	-4.60282	6.82994e-07	XATR930774|c0_g7_i2	0.360028	0.992123	XATR930774|c0_g7_i2
XATR926144|c3_g1_i6	M_Fungi	Ascomycota	Colletotrichum	RA				RA___	lime ecotype						230	nr	EQB58440	glycosyl hydrolase family 11	Colletotrichum gloeosporioides Cg-14	3e-19	80.2632	219	76	99.1304	XATR926144|c3_g1_i6	0.141933	0.923749	XATR926144|c3_g1_i6	-0.0416152	0.999799	XATR926144|c3_g1_i6	0.0927006	0.983685	XATR926144|c3_g1_i6	-0.0908474	0.970476	XATR926144|c3_g1_i6	1.66176	0.089873	XATR926144|c3_g1_i6	4.78747	1.69796e-08	XATR926144|c3_g1_i6	-3.14682	0.000549802	XATR926144|c3_g1_i6	-0.0211169	0.996558	XATR926144|c3_g1_i6
XLTR607345|c0_g1_i2	M_Fungi	Ascomycota	Colletotrichum	RA	RL			RA_RL__			KOG0676	Actin and related proteins	Cytoskeleton	CELLULAR PROCESSES AND SIGNALING	265	M_fugalrefseqplusgloin	XP_007276839	actin	Colletotrichum gloeosporioides Nara gc5	2e-47	88.8889	409	81	91.6981	XLTR607345|c0_g1_i2	0.141807	0.923749	XLTR607345|c0_g1_i2	-0.0418672	0.999799	XLTR607345|c0_g1_i2	0.0927108	0.983685	XLTR607345|c0_g1_i2	-0.0909632	0.970476	XLTR607345|c0_g1_i2	-3.93708	4.95651e-06	XLTR607345|c0_g1_i2	-4.72566	1.05305e-07	XLTR607345|c0_g1_i2	-0.375494	0.831563	XLTR607345|c0_g1_i2	-1.16407	0.645385	XLTR607345|c0_g1_i2
XLTR914466|c2_g1_i1	M_Fungi	Ascomycota	Colletotrichum	RA	RL			RA_RL__			KOG1376	Alpha tubulin	Cytoskeleton	CELLULAR PROCESSES AND SIGNALING	256	nr	CCF46811	tubulin alpha chain partial	Colletotrichum higginsianum	4e-41	98.8235	379	85	99.6094	XLTR914466|c2_g1_i1	0.201358	NA	XLTR914466|c2_g1_i1	0.0711905	NA	XLTR914466|c2_g1_i1	0.0407384	NA	XLTR914466|c2_g1_i1	-0.0894288	NA	XLTR914466|c2_g1_i1	0.581571	0.432695	XLTR914466|c2_g1_i1	1.66317	0.00466628	XLTR914466|c2_g1_i1	-0.866683	0.288402	XLTR914466|c2_g1_i1	0.21492	0.992123	XLTR914466|c2_g1_i1
XATR949917|c0_g5_i5	M_Fungi	Ascomycota	Colletotrichum	RA				RA___			KOG3063	Membrane coat complex Retromer, subunit VPS26	Intracellular trafficking, secretion, and vesicular transport	CELLULAR PROCESSES AND SIGNALING	745	M_fugalrefseqplusgloin	XP_007283466	vacuolar protein sorting-associated protein	Colletotrichum gloeosporioides Nara gc5	8e-163	86.2348	1189	247	99.4631	XATR949917|c0_g5_i5	0.142653	NA	XATR949917|c0_g5_i5	-0.0401645	NA	XATR949917|c0_g5_i5	0.0926428	0.983685	XATR949917|c0_g5_i5	-0.0901747	NA	XATR949917|c0_g5_i5	2.33347	0.000672549	XATR949917|c0_g5_i5	2.02659	0.00300249	XATR949917|c0_g5_i5	-0.60992	0.599531	XATR949917|c0_g5_i5	-0.916804	0.689563	XATR949917|c0_g5_i5
XATR906944|c0_g1_i1	M_Fungi	Ascomycota	Colletotrichum	RA				RA___			KOG0780	Signal recognition particle, subunit Srp54	Intracellular trafficking, secretion, and vesicular transport	CELLULAR PROCESSES AND SIGNALING	589	nr	ENH82284	signal recognition particle 54 kda protein	Colletotrichum orbiculare MAFF 240422	7e-103	95.9184	816	196	99.8302	XATR906944|c0_g1_i1	0.252386	NA	XATR906944|c0_g1_i1	-0.110875	NA	XATR906944|c0_g1_i1	0.202065	NA	XATR906944|c0_g1_i1	-0.161197	NA	XATR906944|c0_g1_i1	1.9465	0.00292086	XATR906944|c0_g1_i1	0.553847	0.498279	XATR906944|c0_g1_i1	0.622092	0.581407	XATR906944|c0_g1_i1	-0.770557	0.804557	XATR906944|c0_g1_i1
XATR497825|c0_g1_i1	M_Fungi	Ascomycota	Colletotrichum	RA				RA___			KOG0730	AAA+-type ATPase	Posttranslational modification, protein turnover, chaperones	CELLULAR PROCESSES AND SIGNALING	333	M_fugalrefseqplusgloin	XP_007278882	cell division control protein cdc48	Colletotrichum gloeosporioides Nara gc5	8e-66	96.3964	558	111	100	XATR497825|c0_g1_i1	0.3565	NA	XATR497825|c0_g1_i1	-0.238919	NA	XATR497825|c0_g1_i1	0.249339	NA	XATR497825|c0_g1_i1	-0.34608	NA	XATR497825|c0_g1_i1	1.59104	0.00693823	XATR497825|c0_g1_i1	1.21961	0.0372778	XATR497825|c0_g1_i1	-0.350613	0.733556	XATR497825|c0_g1_i1	-0.722045	0.744466	XATR497825|c0_g1_i1
SA-TR92089|c0_g1_i1	M_Fungi	Ascomycota	Colletotrichum	RA				RA___			KOG0730	AAA+-type ATPase	Posttranslational modification, protein turnover, chaperones	CELLULAR PROCESSES AND SIGNALING	379	nr	KDN66506	putative AAA family ATPase	Colletotrichum sublineola	3e-78	99.2063	659	126	99.7361	SA-TR92089|c0_g1_i1	0.357176	NA	SA-TR92089|c0_g1_i1	0.092318	NA	SA-TR92089|c0_g1_i1	-0.090439	NA	SA-TR92089|c0_g1_i1	-0.355297	NA	SA-TR92089|c0_g1_i1	1.64251	0.00598862	SA-TR92089|c0_g1_i1	1.08189	0.0983635	SA-TR92089|c0_g1_i1	0.144444	0.891545	SA-TR92089|c0_g1_i1	-0.416176	0.992123	SA-TR92089|c0_g1_i1
XLTR920922|c4_g4_i6	M_Fungi	Ascomycota	Colletotrichum	RA	RL			RA_RL__			KOG0019	Molecular chaperone (HSP90 family)	Posttranslational modification, protein turnover, chaperones	CELLULAR PROCESSES AND SIGNALING	307	M_fugalrefseqplusgloin	XP_007287219	heat shock protein 90	Colletotrichum gloeosporioides Nara gc5	9e-60	94.0594	510	101	98.6971	XLTR920922|c4_g4_i6	-0.230733	NA	XLTR920922|c4_g4_i6	0.0507397	0.999799	XLTR920922|c4_g4_i6	0.141715	0.983685	XLTR920922|c4_g4_i6	0.423188	NA	XLTR920922|c4_g4_i6	0.207441	0.842302	XLTR920922|c4_g4_i6	-1.03575	0.138494	XLTR920922|c4_g4_i6	-0.0196097	0.987817	XLTR920922|c4_g4_i6	-1.2628	0.148872	XLTR920922|c4_g4_i6
SA-TR29811|c2_g1_i8	M_Fungi	Ascomycota	Colletotrichum	RA	RL	SA	SL	RA_RL_SA_SL			KOG0101	Molecular chaperones HSP70/HSC70, HSP70 superfamily	Posttranslational modification, protein turnover, chaperones	CELLULAR PROCESSES AND SIGNALING	746	M_fugalrefseqplusgloin	XP_008093992	hsp70-like protein	Colletotrichum graminicola M1.001	8e-151	97.5806	1141	248	99.7319	SA-TR29811|c2_g1_i8	1.59631	0.158494	SA-TR29811|c2_g1_i8	1.09751	0.999799	SA-TR29811|c2_g1_i8	-0.51123	0.983685	SA-TR29811|c2_g1_i8	-1.01003	0.63278	SA-TR29811|c2_g1_i8	1.17383	0.338035	SA-TR29811|c2_g1_i8	-0.595326	0.64212	SA-TR29811|c2_g1_i8	0.297715	0.873331	SA-TR29811|c2_g1_i8	-1.47144	0.508154	SA-TR29811|c2_g1_i8
XLTR884230|c5_g8_i2	M_Fungi	Ascomycota	Colletotrichum	RA	RL	SA		RA_RL_SA_			KOG0101	Molecular chaperones HSP70/HSC70, HSP70 superfamily	Posttranslational modification, protein turnover, chaperones	CELLULAR PROCESSES AND SIGNALING	229	M_fugalrefseqplusgloin	XP_007278159	heat shock 70 kda protein	Colletotrichum gloeosporioides Nara gc5	3e-45	100	401	76	99.5633	XLTR884230|c5_g8_i2	0.783766	0.534839	XLTR884230|c5_g8_i2	0.543982	0.999799	XLTR884230|c5_g8_i2	-0.284669	0.983685	XLTR884230|c5_g8_i2	-0.524454	0.874257	XLTR884230|c5_g8_i2	0.900325	0.424391	XLTR884230|c5_g8_i2	-0.373939	0.751779	XLTR884230|c5_g8_i2	0.606308	0.721322	XLTR884230|c5_g8_i2	-0.667956	0.992123	XLTR884230|c5_g8_i2
XATR895790|c1_g3_i1	M_Fungi	Ascomycota	Colletotrichum	RA	RL			RA_RL__		lime ecotype	KOG0841	Multifunctional chaperone (14-3-3 family)	Posttranslational modification, protein turnover, chaperones	CELLULAR PROCESSES AND SIGNALING	375	nr	ENH87503	DNA damage checkpoint protein rad24	Colletotrichum orbiculare MAFF 240422	2e-65	85.7143	537	119	95.2	XATR895790|c1_g3_i1	0.495933	NA	XATR895790|c1_g3_i1	0.171934	NA	XATR895790|c1_g3_i1	0.233907	0.983685	XATR895790|c1_g3_i1	-0.0900915	NA	XATR895790|c1_g3_i1	1.4985	0.0360374	XATR895790|c1_g3_i1	-2.03009	0.00339522	XATR895790|c1_g3_i1	0.998717	0.347656	XATR895790|c1_g3_i1	-2.52987	0.000623285	XATR895790|c1_g3_i1
XATR239291|c0_g1_i1	M_Fungi	Ascomycota	Colletotrichum	RA	RL			RA_RL__		lime ecotype	KOG0044	Ca2+ sensor (EF-Hand superfamily)	Signal transduction mechanisms	CELLULAR PROCESSES AND SIGNALING	316	nr	KZL81127	neuronal calcium sensor 1	Colletotrichum incanum	4e-69	100	554	104	98.7342	XATR239291|c0_g1_i1	0.253118	NA	XATR239291|c0_g1_i1	0.0703025	0.999799	XATR239291|c0_g1_i1	0.0928825	0.983685	XATR239291|c0_g1_i1	-0.0899329	NA	XATR239291|c0_g1_i1	3.07603	1.65258e-07	XATR239291|c0_g1_i1	-0.0515046	0.956462	XATR239291|c0_g1_i1	1.27717	0.101141	XATR239291|c0_g1_i1	-1.85037	0.0179615	XATR239291|c0_g1_i1
XLTR389363|c0_g1_i1	M_Fungi	Ascomycota	Colletotrichum	RA	RL			RA_RL__		lime ecotype	KOG0279	G protein beta subunit-like protein	Signal transduction mechanisms	CELLULAR PROCESSES AND SIGNALING	376	M_fugalrefseqplusgloin	XP_007287787	g-protein beta subunit	Colletotrichum gloeosporioides Nara gc5	1e-82	96	642	125	99.734	XLTR389363|c0_g1_i1	0.19934	NA	XLTR389363|c0_g1_i1	-0.19447	NA	XLTR389363|c0_g1_i1	-0.063415	0.983685	XLTR389363|c0_g1_i1	-0.457225	NA	XLTR389363|c0_g1_i1	1.89587	0.00181669	XLTR389363|c0_g1_i1	0.254132	0.732804	XLTR389363|c0_g1_i1	-0.291743	0.779009	XLTR389363|c0_g1_i1	-1.93348	0.00613997	XLTR389363|c0_g1_i1
SA-TR24580|c0_g1_i4	M_Fungi	Ascomycota	Colletotrichum	RA	RL	SA	SL	RA_RL_SA_SL		lime ecotype	KOG1745	Histones H3 and H4	Chromatin structure and dynamics	INFORMATION STORAGE AND PROCESSING	388	nr	KZL65057	histone H3 partial	Colletotrichum tofieldiae	3e-78	95.2756	614	127	98.1959	SA-TR24580|c0_g1_i4	2.50132	0.0131596	SA-TR24580|c0_g1_i4	0.298239	0.999799	SA-TR24580|c0_g1_i4	0.145525	0.983685	SA-TR24580|c0_g1_i4	-2.05755	0.174526	SA-TR24580|c0_g1_i4	2.88345	0.00264195	SA-TR24580|c0_g1_i4	-1.0643	0.358245	SA-TR24580|c0_g1_i4	1.3034	0.388246	SA-TR24580|c0_g1_i4	-2.64436	0.026299	SA-TR24580|c0_g1_i4
SA-TR14350|c0_g1_i1	M_Fungi	Ascomycota	Colletotrichum	RA	RL	SA		RA_RL_SA_			KOG0331	ATP-dependent RNA helicase	RNA processing and modification	INFORMATION STORAGE AND PROCESSING	531	M_fugalrefseqplusgloin	XP_007276489	RNA helicase	Colletotrichum gloeosporioides Nara gc5	9e-120	97.1591	915	176	99.435	SA-TR14350|c0_g1_i1	1.51079	NA	SA-TR14350|c0_g1_i1	0.341557	0.999799	SA-TR14350|c0_g1_i1	0.825077	0.967771	SA-TR14350|c0_g1_i1	-0.344154	NA	SA-TR14350|c0_g1_i1	1.3379	0.0743281	SA-TR14350|c0_g1_i1	0.571921	0.473073	SA-TR14350|c0_g1_i1	-0.706104	0.528828	SA-TR14350|c0_g1_i1	-1.47208	0.124169	SA-TR14350|c0_g1_i1
XATR926946|c1_g1_i1	M_Fungi	Ascomycota	Colletotrichum	RA	RL	SA		RA_RL_SA_		lime ecotype	KOG3181	40S ribosomal protein S3	Translation, ribosomal structure and biogenesis	INFORMATION STORAGE AND PROCESSING	386	M_fugalrefseqplusgloin	XP_007597684	40S ribosomal protein S3	Colletotrichum fioriniae PJ7	3e-88	99.2188	677	128	99.4819	XATR926946|c1_g1_i1	0.734533	0.548699	XATR926946|c1_g1_i1	-0.224009	0.999799	XATR926946|c1_g1_i1	-0.327522	0.983685	XATR926946|c1_g1_i1	-1.28606	0.403569	XATR926946|c1_g1_i1	1.57125	0.104743	XATR926946|c1_g1_i1	-0.353224	0.755024	XATR926946|c1_g1_i1	-0.779644	0.615426	XATR926946|c1_g1_i1	-2.70412	0.00770257	XATR926946|c1_g1_i1
XLTR939408|c3_g2_i10	M_Fungi	Ascomycota	Colletotrichum	RA	RL	SA		RA_RL_SA_		lime ecotype	KOG1628	40S ribosomal protein S3A	Translation, ribosomal structure and biogenesis	INFORMATION STORAGE AND PROCESSING	449	nr	ENH81345	40s ribosomal protein s3ae	Colletotrichum orbiculare MAFF 240422	2e-100	95.9732	769	149	99.5546	XLTR939408|c3_g2_i10	1.37105	0.180252	XLTR939408|c3_g2_i10	0.404032	0.999799	XLTR939408|c3_g2_i10	0.201542	0.983685	XLTR939408|c3_g2_i10	-0.765474	0.719652	XLTR939408|c3_g2_i10	1.39489	0.157701	XLTR939408|c3_g2_i10	-1.348	0.169808	XLTR939408|c3_g2_i10	0.25383	0.876189	XLTR939408|c3_g2_i10	-2.48906	0.0172589	XLTR939408|c3_g2_i10
XLTR908663|c3_g10_i1	M_Fungi	Ascomycota	Colletotrichum	RA	RL	SA		RA_RL_SA_		lime ecotype	KOG0857	60s ribosomal protein L10	Translation, ribosomal structure and biogenesis	INFORMATION STORAGE AND PROCESSING	505	M_fugalrefseqplusgloin	XP_007283852	60s ribosomal protein l10	Colletotrichum gloeosporioides Nara gc5	1e-115	95.2096	859	167	99.2079	XLTR908663|c3_g10_i1	1.19187	0.268165	XLTR908663|c3_g10_i1	-0.476099	0.999799	XLTR908663|c3_g10_i1	0.32727	0.983685	XLTR908663|c3_g10_i1	-1.3407	0.395119	XLTR908663|c3_g10_i1	2.16052	0.0136652	XLTR908663|c3_g10_i1	-1.456	0.125876	XLTR908663|c3_g10_i1	0.849308	0.57107	XLTR908663|c3_g10_i1	-2.76721	0.00514452	XLTR908663|c3_g10_i1
XATR270444|c0_g1_i1	M_Fungi	Ascomycota	Colletotrichum	RA	RL			RA_RL__		lime ecotype	KOG1570	60S ribosomal protein L10A	Translation, ribosomal structure and biogenesis	INFORMATION STORAGE AND PROCESSING	287	M_fugalrefseqplusgloin	XP_008088917	ribosomal protein L1p/L10e family protein	Colletotrichum graminicola M1.001	2e-47	97.8947	399	95	99.3031	XATR270444|c0_g1_i1	0.622776	0.575382	XATR270444|c0_g1_i1	-0.253055	0.999799	XATR270444|c0_g1_i1	0.26626	0.983685	XATR270444|c0_g1_i1	-0.60957	0.76183	XATR270444|c0_g1_i1	3.00243	9.38617e-06	XATR270444|c0_g1_i1	-0.0607608	0.95451	XATR270444|c0_g1_i1	0.45052	0.741341	XATR270444|c0_g1_i1	-2.61268	0.0013192	XATR270444|c0_g1_i1
XATR921979|c0_g1_i1	M_Fungi	Ascomycota	Colletotrichum	RA	RL			RA_RL__		lime ecotype	KOG3401	60S ribosomal protein L26	Translation, ribosomal structure and biogenesis	INFORMATION STORAGE AND PROCESSING	380	M_fugalrefseqplusgloin	XP_008095685	ribosomal protein L24	Colletotrichum graminicola M1.001	7e-72	89.3443	558	122	96.3158	XATR921979|c0_g1_i1	0.776777	0.493887	XATR921979|c0_g1_i1	0.208496	0.999799	XATR921979|c0_g1_i1	0.168923	0.983685	XATR921979|c0_g1_i1	-0.399357	0.925023	XATR921979|c0_g1_i1	0.877285	0.406644	XATR921979|c0_g1_i1	-0.217408	0.843323	XATR921979|c0_g1_i1	-1.29404	0.273894	XATR921979|c0_g1_i1	-2.38874	0.0137989	XATR921979|c0_g1_i1
XATR913745|c0_g1_i1	M_Fungi	Ascomycota	Colletotrichum	RA	RL			RA_RL__			KOG0875	60S ribosomal protein L5	Translation, ribosomal structure and biogenesis	INFORMATION STORAGE AND PROCESSING	336	nr	ENH79878	60s ribosomal protein l5	Colletotrichum orbiculare MAFF 240422	5e-66	87.3874	543	111	99.1071	XATR913745|c0_g1_i1	0.541135	NA	XATR913745|c0_g1_i1	-0.230356	0.999799	XATR913745|c0_g1_i1	-0.106124	0.983685	XATR913745|c0_g1_i1	-0.877615	NA	XATR913745|c0_g1_i1	1.99592	0.0037613	XATR913745|c0_g1_i1	0.685609	0.401136	XATR913745|c0_g1_i1	0.141158	0.91237	XATR913745|c0_g1_i1	-1.16915	0.35588	XATR913745|c0_g1_i1
XATR913745|c0_g2_i1	M_Fungi	Ascomycota	Colletotrichum	RA	RL			RA_RL__			KOG0875	60S ribosomal protein L5	Translation, ribosomal structure and biogenesis	INFORMATION STORAGE AND PROCESSING	243	M_fugalrefseqplusgloin	XP_008092371	ribosomal L18p/L5e family protein	Colletotrichum graminicola M1.001	1e-46	91.25	398	80	98.7654	XATR913745|c0_g2_i1	0.58402	NA	XATR913745|c0_g2_i1	-0.341623	NA	XATR913745|c0_g2_i1	-0.136437	0.983685	XATR913745|c0_g2_i1	-1.06208	NA	XATR913745|c0_g2_i1	0.355877	0.745373	XATR913745|c0_g2_i1	0.443893	0.599367	XATR913745|c0_g2_i1	-1.1159	0.268616	XATR913745|c0_g2_i1	-1.02788	0.480224	XATR913745|c0_g2_i1
XLTR920064|c1_g7_i4	M_Fungi	Ascomycota	Colletotrichum	RA	RL			RA_RL__		lime ecotype	KOG3184	60S ribosomal protein L7	Translation, ribosomal structure and biogenesis	INFORMATION STORAGE AND PROCESSING	247	M_fugalrefseqplusgloin	XP_008089089	60S ribosomal protein L7	Colletotrichum graminicola M1.001	2e-50	92.5926	421	81	98.3806	XLTR920064|c1_g7_i4	0.406966	NA	XLTR920064|c1_g7_i4	-0.347119	0.999799	XLTR920064|c1_g7_i4	0.196387	0.983685	XLTR920064|c1_g7_i4	-0.557698	NA	XLTR920064|c1_g7_i4	-0.525849	0.602188	XLTR920064|c1_g7_i4	-1.85849	0.00858035	XLTR920064|c1_g7_i4	-0.658816	0.620143	XLTR920064|c1_g7_i4	-1.99146	0.011095	XLTR920064|c1_g7_i4
XLTR598967|c0_g2_i1	M_Fungi	Ascomycota	Colletotrichum	RA	RL			RA_RL__			KOG0062	ATPase component of ABC transporters with duplicated ATPase domains/Translation elongation factor EF-3b	Translation, ribosomal structure and biogenesis	INFORMATION STORAGE AND PROCESSING	491	M_fugalrefseqplusgloin	XP_007279385	elongation factor 3	Colletotrichum gloeosporioides Nara gc5	4e-105	95.092	849	163	99.5927	XLTR598967|c0_g2_i1	0.306299	NA	XLTR598967|c0_g2_i1	-0.18495	NA	XLTR598967|c0_g2_i1	0.144944	NA	XLTR598967|c0_g2_i1	-0.346305	NA	XLTR598967|c0_g2_i1	0.817934	0.207682	XLTR598967|c0_g2_i1	-0.268847	0.69216	XLTR598967|c0_g2_i1	-0.215735	0.832696	XLTR598967|c0_g2_i1	-1.30252	0.0570777	XLTR598967|c0_g2_i1
XLTR914948|c1_g2_i1	M_Fungi	Ascomycota	Colletotrichum	RA	RL			RA_RL__			KOG0062	ATPase component of ABC transporters with duplicated ATPase domains/Translation elongation factor EF-3b	Translation, ribosomal structure and biogenesis	INFORMATION STORAGE AND PROCESSING	511	nr	KZL77812	elongation factor 3	Colletotrichum tofieldiae	1e-111	96.4497	907	169	99.2172	XLTR914948|c1_g2_i1	0.582516	NA	XLTR914948|c1_g2_i1	0.198316	NA	XLTR914948|c1_g2_i1	0.227174	0.983685	XLTR914948|c1_g2_i1	-0.157026	NA	XLTR914948|c1_g2_i1	1.08061	0.186162	XLTR914948|c1_g2_i1	-0.596698	0.492109	XLTR914948|c1_g2_i1	0.242258	0.856517	XLTR914948|c1_g2_i1	-1.43505	0.160461	XLTR914948|c1_g2_i1
XLTR890642|c2_g2_i2	M_Fungi	Ascomycota	Colletotrichum	RA	RL			RA_RL__		lime ecotype	KOG0469	Elongation factor 2	Translation, ribosomal structure and biogenesis	INFORMATION STORAGE AND PROCESSING	695	nr	ENH80797	elongation factor 2	Colletotrichum orbiculare MAFF 240422	2e-128	95.7944	1015	214	92.3741	XLTR890642|c2_g2_i2	0.827263	0.491452	XLTR890642|c2_g2_i2	-0.308788	0.999799	XLTR890642|c2_g2_i2	0.353821	0.983685	XLTR890642|c2_g2_i2	-0.78223	0.709711	XLTR890642|c2_g2_i2	0.892854	0.4255	XLTR890642|c2_g2_i2	-2.27207	0.0107141	XLTR890642|c2_g2_i2	-0.200134	0.905158	XLTR890642|c2_g2_i2	-3.36506	0.000462347	XLTR890642|c2_g2_i2
XLTR920879|c6_g3_i11	M_Fungi	Ascomycota	Colletotrichum	RA	RL			RA_RL__		lime ecotype	KOG0469	Elongation factor 2	Translation, ribosomal structure and biogenesis	INFORMATION STORAGE AND PROCESSING	942	M_fugalrefseqplusgloin	XP_007284228	elongation factor 2	Colletotrichum gloeosporioides Nara gc5	0	93.9297	1518	313	99.6815	XLTR920879|c6_g3_i11	0.93655	0.472088	XLTR920879|c6_g3_i11	-0.832101	0.999799	XLTR920879|c6_g3_i11	-0.051106	0.991707	XLTR920879|c6_g3_i11	-1.81976	0.247483	XLTR920879|c6_g3_i11	0.981309	0.424286	XLTR920879|c6_g3_i11	-1.3892	0.203555	XLTR920879|c6_g3_i11	-0.476058	0.785913	XLTR920879|c6_g3_i11	-2.84656	0.0122158	XLTR920879|c6_g3_i11
XLTR888584|c6_g2_i5	M_Fungi	Ascomycota	Colletotrichum	RA	RL			RA_RL__		lime ecotype	KOG0469	Elongation factor 2	Translation, ribosomal structure and biogenesis	INFORMATION STORAGE AND PROCESSING	482	M_fugalrefseqplusgloin	XP_008097219	translation elongation factor aEF-2	Colletotrichum graminicola M1.001	6e-106	95.625	843	160	99.5851	XLTR888584|c6_g2_i5	0.79713	0.48506	XLTR888584|c6_g2_i5	-0.276366	0.999799	XLTR888584|c6_g2_i5	-0.193385	0.983685	XLTR888584|c6_g2_i5	-1.26688	0.394138	XLTR888584|c6_g2_i5	2.07915	0.014152	XLTR888584|c6_g2_i5	-1.05089	0.271546	XLTR888584|c6_g2_i5	0.629885	0.683154	XLTR888584|c6_g2_i5	-2.50016	0.0101081	XLTR888584|c6_g2_i5
XATR890861|c1_g1_i6	M_Fungi	Ascomycota	Colletotrichum	RA				RA___			KOG3301	Ribosomal protein S4	Translation, ribosomal structure and biogenesis	INFORMATION STORAGE AND PROCESSING	282	M_fugalrefseqplusgloin	XP_007593688	40S ribosomal protein S9	Colletotrichum fioriniae PJ7	9e-59	97.8495	472	93	98.9362	XATR890861|c1_g1_i6	0.631841	0.520819	XATR890861|c1_g1_i6	0.471382	0.999799	XATR890861|c1_g1_i6	-0.124329	0.983685	XATR890861|c1_g1_i6	-0.284787	0.962088	XATR890861|c1_g1_i6	4.23744	9.44833e-13	XATR890861|c1_g1_i6	2.61451	4.01551e-05	XATR890861|c1_g1_i6	0.869706	0.352767	XATR890861|c1_g1_i6	-0.753224	0.848876	XATR890861|c1_g1_i6
XLTR620688|c0_g1_i1	M_Fungi	Ascomycota	Colletotrichum	RA	RL			RA_RL__			KOG3291	Ribosomal protein S7	Translation, ribosomal structure and biogenesis	INFORMATION STORAGE AND PROCESSING	330	M_fugalrefseqplusgloin	XP_007279239	40s ribosomal protein s5	Colletotrichum gloeosporioides Nara gc5	6e-71	93.578	557	109	99.0909	XLTR620688|c0_g1_i1	0.348118	NA	XLTR620688|c0_g1_i1	0.244588	0.999799	XLTR620688|c0_g1_i1	0.00106426	0.999564	XLTR620688|c0_g1_i1	-0.102466	NA	XLTR620688|c0_g1_i1	1.31646	0.0403156	XLTR620688|c0_g1_i1	0.455902	0.539769	XLTR620688|c0_g1_i1	-0.135497	0.905455	XLTR620688|c0_g1_i1	-0.996059	0.377792	XLTR620688|c0_g1_i1
XLTR872190|c5_g2_i8	M_Fungi	Ascomycota	Colletotrichum	RA	RL	SA		RA_RL_SA_		lime ecotype	KOG0327	Translation initiation factor 4F, helicase subunit (eIF-4A) and related helicases	Translation, ribosomal structure and biogenesis	INFORMATION STORAGE AND PROCESSING	519	M_fugalrefseqplusgloin	XP_008090430	DEAD/DEAH box helicase	Colletotrichum graminicola M1.001	8e-122	98.8439	917	173	100	XLTR872190|c5_g2_i8	0.861344	0.42663	XLTR872190|c5_g2_i8	-0.225429	0.999799	XLTR872190|c5_g2_i8	0.303713	0.983685	XLTR872190|c5_g2_i8	-0.78306	0.678017	XLTR872190|c5_g2_i8	2.32131	0.00370561	XLTR872190|c5_g2_i8	-0.804338	0.40341	XLTR872190|c5_g2_i8	0.561352	0.711415	XLTR872190|c5_g2_i8	-2.56429	0.00571022	XLTR872190|c5_g2_i8
XLTR591571|c1_g1_i1	M_Fungi	Ascomycota	Colletotrichum	RA				RA___			KOG1383	Glutamate decarboxylase/sphingosine phosphate lyase	Amino acid transport and metabolism	METABOLISM	313	nr	KZL63792	glutamate decarboxylase partial	Colletotrichum tofieldiae	1e-58	89.3204	510	103	98.722	XLTR591571|c1_g1_i1	0.142715	NA	XLTR591571|c1_g1_i1	-0.0400389	NA	XLTR591571|c1_g1_i1	0.0926378	NA	XLTR591571|c1_g1_i1	-0.090116	NA	XLTR591571|c1_g1_i1	2.69239	4.70246e-05	XLTR591571|c1_g1_i1	0.80815	0.333371	XLTR591571|c1_g1_i1	1.1367	0.229004	XLTR591571|c1_g1_i1	-0.747538	0.893228	XLTR591571|c1_g1_i1
XLTR304486|c0_g1_i1	M_Fungi	Ascomycota	Colletotrichum	RA				RA___			KOG2653	6-phosphogluconate dehydrogenase	Carbohydrate transport and metabolism	METABOLISM	239	nr	EQB49438	6-phosphogluconate dehydrogenase	Colletotrichum gloeosporioides Cg-14	1e-45	92.4051	412	79	99.1632	XLTR304486|c0_g1_i1	0.143584	NA	XLTR304486|c0_g1_i1	-0.0382625	NA	XLTR304486|c0_g1_i1	0.0925685	NA	XLTR304486|c0_g1_i1	-0.0892781	NA	XLTR304486|c0_g1_i1	1.83786	0.00104609	XLTR304486|c0_g1_i1	0.781171	0.25278	XLTR304486|c0_g1_i1	0.583051	0.533191	XLTR304486|c0_g1_i1	-0.473641	0.992123	XLTR304486|c0_g1_i1
XLTR931505|c0_g2_i3	M_Fungi	Ascomycota	Colletotrichum	RA	RL			RA_RL__		lime ecotype	KOG2670	Enolase	Carbohydrate transport and metabolism	METABOLISM	872	nr	KXH39449	phosphopyruvate hydratase	Colletotrichum salicis	1e-176	91.6968	1307	277	95.2982	XLTR931505|c0_g2_i3	0.257402	0.923749	XLTR931505|c0_g2_i3	-0.172951	0.999799	XLTR931505|c0_g2_i3	0.20795	0.983685	XLTR931505|c0_g2_i3	-0.222403	0.970476	XLTR931505|c0_g2_i3	1.11852	0.242541	XLTR931505|c0_g2_i3	-1.94956	0.0183755	XLTR931505|c0_g2_i3	-0.113506	0.941677	XLTR931505|c0_g2_i3	-3.18158	0.000305583	XLTR931505|c0_g2_i3
XATR934699|c1_g4_i1	M_Fungi	Ascomycota	Colletotrichum	RA	RL			RA_RL__		lime ecotype	KOG0657	Glyceraldehyde 3-phosphate dehydrogenase	Carbohydrate transport and metabolism	METABOLISM	262	M_fugalrefseqplusgloin	XP_008094062	glyceraldehyde-3-phosphate dehydrogenase	Colletotrichum graminicola M1.001	4e-49	91.954	418	87	99.6183	XATR934699|c1_g4_i1	0.497261	0.730102	XATR934699|c1_g4_i1	-0.467165	0.999799	XATR934699|c1_g4_i1	0.0527452	0.989243	XATR934699|c1_g4_i1	-0.911681	0.599646	XATR934699|c1_g4_i1	1.51272	0.0863613	XATR934699|c1_g4_i1	-1.75808	0.0406695	XATR934699|c1_g4_i1	0.68176	0.648606	XATR934699|c1_g4_i1	-2.58904	0.00515625	XATR934699|c1_g4_i1
XATR904684|c0_g1_i1	M_Fungi	Ascomycota	Colletotrichum	RA				RA___			KOG2638	UDP-glucose pyrophosphorylase	Carbohydrate transport and metabolism	METABOLISM	442	nr	KZL73379	UTP-glucose-1-phosphate uridylyltransferase	Colletotrichum tofieldiae	4e-89	90.4762	719	147	99.7738	XATR904684|c0_g1_i1	0.356615	NA	XATR904684|c0_g1_i1	-0.0380041	NA	XATR904684|c0_g1_i1	0.305464	NA	XATR904684|c0_g1_i1	-0.0891551	NA	XATR904684|c0_g1_i1	2.42802	1.5021e-06	XATR904684|c0_g1_i1	1.94803	0.00096237	XATR904684|c0_g1_i1	0.622484	0.427846	XATR904684|c0_g1_i1	0.142489	0.992123	XATR904684|c0_g1_i1
XATR870298|c6_g3_i1	M_Fungi	Ascomycota	Colletotrichum	RA	RL			RA_RL__			KOG1350	F0F1-type ATP synthase, beta subunit	Energy production and conversion	METABOLISM	284	M_fugalrefseqplusgloin	XP_008096957	ATP synthase F1	Colletotrichum graminicola M1.001	1e-56	97.8723	481	94	99.2958	XATR870298|c6_g3_i1	0.702936	NA	XATR870298|c6_g3_i1	-1.21064	0.771479	XATR870298|c6_g3_i1	0.257684	0.983685	XATR870298|c6_g3_i1	-1.6559	NA	XATR870298|c6_g3_i1	-0.0323581	0.984571	XATR870298|c6_g3_i1	-0.514275	0.570742	XATR870298|c6_g3_i1	-1.09246	0.339288	XATR870298|c6_g3_i1	-1.57437	0.117984	XATR870298|c6_g3_i1
XLTR930266|c5_g1_i10	M_Fungi	Ascomycota	Colletotrichum	RA	RL	SA		RA_RL_SA_			KOG1350	F0F1-type ATP synthase, beta subunit	Energy production and conversion	METABOLISM	648	M_fugalrefseqplusgloin	XP_007286095	ATP synthase beta	Colletotrichum gloeosporioides Nara gc5	6e-146	97.2093	1093	215	99.537	XLTR930266|c5_g1_i10	1.65775	0.132874	XLTR930266|c5_g1_i10	-0.476503	0.999799	XLTR930266|c5_g1_i10	0.322881	0.983685	XLTR930266|c5_g1_i10	-1.81137	0.251904	XLTR930266|c5_g1_i10	0.76	0.56352	XLTR930266|c5_g1_i10	1.31477	0.232721	XLTR930266|c5_g1_i10	-1.98853	0.107343	XLTR930266|c5_g1_i10	-1.43376	0.486235	XLTR930266|c5_g1_i10
SA-TR85209|c0_g1_i1	M_Fungi	Ascomycota	Colletotrichum	RA	RL			RA_RL__			KOG2404	Fumarate reductase, flavoprotein subunit	Energy production and conversion	METABOLISM	602	M_fugalrefseqplusgloin	XP_008089530	flavocytochrome c	Colletotrichum graminicola M1.001	7e-101	79.4737	800	190	94.6844	SA-TR85209|c0_g1_i1	1.11436	NA	SA-TR85209|c0_g1_i1	-0.198993	NA	SA-TR85209|c0_g1_i1	0.960273	0.861077	SA-TR85209|c0_g1_i1	-0.353079	NA	SA-TR85209|c0_g1_i1	1.0549	0.124396	SA-TR85209|c0_g1_i1	0.18827	0.82254	SA-TR85209|c0_g1_i1	0.0883757	0.939843	SA-TR85209|c0_g1_i1	-0.778256	0.679831	SA-TR85209|c0_g1_i1
XLTR911629|c0_g7_i2	M_Fungi	Ascomycota	Colletotrichum	RA	RL			RA_RL__		lime ecotype	KOG0069	Glyoxylate/hydroxypyruvate reductase (D-isomer-specific 2-hydroxy acid dehydrogenase superfamily)	Energy production and conversion	METABOLISM	329	M_fugalrefseqplusgloin	XP_007594641	D-isomer specific 2-hydroxyacid dehydrogenase	Colletotrichum fioriniae PJ7	6e-68	97.2477	554	109	99.3921	XLTR911629|c0_g7_i2	0.142686	NA	XLTR911629|c0_g7_i2	0.103853	0.999799	XLTR911629|c0_g7_i2	-0.11924	0.983685	XLTR911629|c0_g7_i2	-0.158073	NA	XLTR911629|c0_g7_i2	0.996149	0.215638	XLTR911629|c0_g7_i2	-1.89724	0.00537239	XLTR911629|c0_g7_i2	0.134199	0.919687	XLTR911629|c0_g7_i2	-2.7592	0.000157892	XLTR911629|c0_g7_i2
XATR79439|c0_g1_i1	M_Fungi	Ascomycota	Colletotrichum	RA	RL			RA_RL__		lime ecotype	KOG1626	Inorganic pyrophosphatase/Nucleosome remodeling factor, subunit NURF38	Energy production and conversion	METABOLISM	421	M_fugalrefseqplusgloin	XP_007596652	inorganic pyrophosphatase	Colletotrichum fioriniae PJ7	9e-99	97.1223	765	139	99.0499	XATR79439|c0_g1_i1	0.495076	0.710467	XATR79439|c0_g1_i1	0.300424	0.999799	XATR79439|c0_g1_i1	-0.360622	0.983685	XATR79439|c0_g1_i1	-0.555275	0.813968	XATR79439|c0_g1_i1	1.58412	0.0644164	XATR79439|c0_g1_i1	0.194716	0.85162	XATR79439|c0_g1_i1	-1.00943	0.399045	XATR79439|c0_g1_i1	-2.39884	0.00907177	XATR79439|c0_g1_i1
SA-TR72284|c0_g1_i1	M_Fungi	Ascomycota	Colletotrichum	RA	RL	SA		RA_RL_SA_		lime ecotype	KOG1626	Inorganic pyrophosphatase/Nucleosome remodeling factor, subunit NURF38	Energy production and conversion	METABOLISM	911	nr	OBR15549	Inorganic pyrophosphatase	Colletotrichum higginsianum IMI 349063	0	90.8163	1399	294	96.8167	SA-TR72284|c0_g1_i1	1.21291	0.262457	SA-TR72284|c0_g1_i1	-0.644447	0.999799	SA-TR72284|c0_g1_i1	-0.0239712	0.995979	SA-TR72284|c0_g1_i1	-1.88133	0.184209	SA-TR72284|c0_g1_i1	2.21866	0.013416	SA-TR72284|c0_g1_i1	-0.398767	0.728772	SA-TR72284|c0_g1_i1	0.250918	0.87768	SA-TR72284|c0_g1_i1	-2.36651	0.0288017	SA-TR72284|c0_g1_i1
XLTR602418|c0_g2_i1	M_Fungi	Ascomycota	Colletotrichum	RA	RL			RA_RL__			KOG0749	Mitochondrial ADP/ATP carrier proteins	Energy production and conversion	METABOLISM	243	M_fugalrefseqplusgloin	XP_008095624	hypothetical protein GLRG_06893	Colletotrichum graminicola M1.001	2e-46	97.5	399	80	98.7654	XLTR602418|c0_g2_i1	0.198698	NA	XLTR602418|c0_g2_i1	-0.294176	NA	XLTR602418|c0_g2_i1	0.0372558	0.992331	XLTR602418|c0_g2_i1	-0.455618	NA	XLTR602418|c0_g2_i1	0.642482	0.453411	XLTR602418|c0_g2_i1	0.388245	0.661448	XLTR602418|c0_g2_i1	0.383573	0.777394	XLTR602418|c0_g2_i1	0.129336	0.992123	XLTR602418|c0_g2_i1
XLTR925948|c13_g2_i1	M_Fungi	Ascomycota	Colletotrichum	RA	RL			RA_RL__		lime ecotype	KOG1494	NAD-dependent malate dehydrogenase	Energy production and conversion	METABOLISM	1061	M_fugalrefseqplusgloin	XP_008092663	malate dehydrogenase	Colletotrichum graminicola M1.001	0	91.5625	1375	320	90.4807	XLTR925948|c13_g2_i1	0.309248	NA	XLTR925948|c13_g2_i1	0.0530654	0.999799	XLTR925948|c13_g2_i1	0.0981059	0.983685	XLTR925948|c13_g2_i1	-0.158076	NA	XLTR925948|c13_g2_i1	0.228672	0.865148	XLTR925948|c13_g2_i1	-1.90056	0.0164379	XLTR925948|c13_g2_i1	-0.570911	0.705995	XLTR925948|c13_g2_i1	-2.70014	0.00149325	XLTR925948|c13_g2_i1
XATR908647|c0_g1_i1	M_Fungi	Ascomycota	Colletotrichum	RA	RL			RA_RL__			KOG1494	NAD-dependent malate dehydrogenase	Energy production and conversion	METABOLISM	460	nr	CCF47222	malate dehydrogenase	Colletotrichum higginsianum	5e-90	90.7895	704	152	99.1304	XATR908647|c0_g1_i1	0.2009	NA	XATR908647|c0_g1_i1	-0.61083	NA	XATR908647|c0_g1_i1	-0.004159	0.998791	XATR908647|c0_g1_i1	-0.815889	NA	XATR908647|c0_g1_i1	0.883254	0.265041	XATR908647|c0_g1_i1	1.17163	0.0855458	XATR908647|c0_g1_i1	-1.09761	0.214986	XATR908647|c0_g1_i1	-0.80923	0.710833	XATR908647|c0_g1_i1
XLTR258690|c0_g1_i1	M_Fungi	Ascomycota	Colletotrichum	RA	RL			RA_RL__		lime ecotype	KOG0205	Plasma membrane H+-transporting ATPase	Inorganic ion transport and metabolism	METABOLISM	391	M_fugalrefseqplusgloin	XP_007273171	plasma membrane atpase	Colletotrichum gloeosporioides Nara gc5	6e-82	99.2308	678	130	99.7442	XLTR258690|c0_g1_i1	0.354659	NA	XLTR258690|c0_g1_i1	-0.249319	0.999799	XLTR258690|c0_g1_i1	-0.00267955	0.999124	XLTR258690|c0_g1_i1	-0.606658	NA	XLTR258690|c0_g1_i1	1.76487	0.0225531	XLTR258690|c0_g1_i1	-0.77759	0.364089	XLTR258690|c0_g1_i1	0.0332042	0.981401	XLTR258690|c0_g1_i1	-2.50925	0.00268194	XLTR258690|c0_g1_i1
XLTR942132|c1_g2_i2	M_Fungi	Ascomycota	Colletotrichum	RA	RL			RA_RL__		lime ecotype	KOG0888	Nucleoside diphosphate kinase	Nucleotide transport and metabolism	METABOLISM	249	nr	OBR11573	Nucleoside diphosphate kinase	Colletotrichum higginsianum IMI 349063	5e-49	91.4634	423	82	98.7952	XLTR942132|c1_g2_i2	0.453454	0.705016	XLTR942132|c1_g2_i2	0.313182	0.999799	XLTR942132|c1_g2_i2	-0.0825339	0.983685	XLTR942132|c1_g2_i2	-0.222806	0.970476	XLTR942132|c1_g2_i2	2.03765	0.00221003	XLTR942132|c1_g2_i2	-0.700308	0.371511	XLTR942132|c1_g2_i2	0.405164	0.7561	XLTR942132|c1_g2_i2	-2.3328	0.00204936	XLTR942132|c1_g2_i2
XLTR904080|c0_g7_i1	M_Fungi	Ascomycota	Colletotrichum	RA	RL			RA_RL__			KOG1721	FOG: Zn-finger	General function prediction only	POORLY CHARACTERIZED	623	nr	ENH85200	ste12-like transcription factor	Colletotrichum orbiculare MAFF 240422	2e-94	79.2553	774	188	90.5297	XLTR904080|c0_g7_i1	0.142051	NA	XLTR904080|c0_g7_i1	-0.0413792	0.999799	XLTR904080|c0_g7_i1	0.0926911	0.983685	XLTR904080|c0_g7_i1	-0.0907387	NA	XLTR904080|c0_g7_i1	1.27166	0.171108	XLTR904080|c0_g7_i1	-1.78241	0.0519835	XLTR904080|c0_g7_i1	1.98619	0.0609282	XLTR904080|c0_g7_i1	-1.06787	0.644932	XLTR904080|c0_g7_i1
XATR582128|c0_g1_i1	M_Fungi	Ascomycota	Colletotrichum	RA				RA___			KOG0379	Kelch repeat-containing proteins	General function prediction only	POORLY CHARACTERIZED	546	M_fugalrefseqplusgloin	XP_007274428	cell polarity protein	Colletotrichum gloeosporioides Nara gc5	7e-115	87.2928	883	181	99.4505	XATR582128|c0_g1_i1	0.14362	NA	XATR582128|c0_g1_i1	-0.0381888	NA	XATR582128|c0_g1_i1	0.0925656	NA	XATR582128|c0_g1_i1	-0.0892431	NA	XATR582128|c0_g1_i1	1.44605	0.0178537	XATR582128|c0_g1_i1	1.27549	0.0592142	XATR582128|c0_g1_i1	0.205873	0.846836	XATR582128|c0_g1_i1	0.0353151	0.992123	XATR582128|c0_g1_i1
XLTR931139|c0_g1_i3	M_Fungi	Ascomycota	Colletotrichum	RA				RA___			KOG1673	Ras GTPases	General function prediction only	POORLY CHARACTERIZED	485	nr	CCF44012	hypothetical protein CH063_03212	Colletotrichum higginsianum	1e-109	98.0892	838	157	97.1134	XLTR931139|c0_g1_i3	0.142947	NA	XLTR931139|c0_g1_i3	-0.0395676	NA	XLTR931139|c0_g1_i3	0.0926193	NA	XLTR931139|c0_g1_i3	-0.0898951	NA	XLTR931139|c0_g1_i3	1.67508	0.0121088	XLTR931139|c0_g1_i3	-0.018734	0.985019	XLTR931139|c0_g1_i3	0.458782	0.70682	XLTR931139|c0_g1_i3	-1.23503	0.233676	XLTR931139|c0_g1_i3
XLTR943375|c3_g2_i5	M_Fungi	Ascomycota	Colletotrichum	RA	RL	SA		RA_RL_SA_							1208	M_fugalrefseqplusgloin	XP_007599668	phosphoenolpyruvate carboxykinase	Colletotrichum fioriniae PJ7	0	94.5274	2090	402	99.8344	XLTR943375|c3_g2_i5	1.61883	0.112201	XLTR943375|c3_g2_i5	-0.263409	0.999799	XLTR943375|c3_g2_i5	-0.0206067	0.995979	XLTR943375|c3_g2_i5	-1.90284	0.182989	XLTR943375|c3_g2_i5	-0.0230762	0.99105	XLTR943375|c3_g2_i5	0.452019	0.691526	XLTR943375|c3_g2_i5	-1.99761	0.0740533	XLTR943375|c3_g2_i5	-1.52251	0.32124	XLTR943375|c3_g2_i5
XATR455126|c0_g2_i1	M_Fungi	Ascomycota	Colletotrichum	RA	RL			RA_RL__							793	M_fugalrefseqplusgloin	XP_007287043	phosphoenolpyruvate carboxykinase	Colletotrichum gloeosporioides Nara gc5	5e-135	80.1527	1030	262	99.1173	XATR455126|c0_g2_i1	0.14343	NA	XATR455126|c0_g2_i1	-0.107198	NA	XATR455126|c0_g2_i1	0.0925807	NA	XATR455126|c0_g2_i1	-0.158047	NA	XATR455126|c0_g2_i1	1.6489	0.00375058	XATR455126|c0_g2_i1	0.244453	0.759223	XATR455126|c0_g2_i1	0.873855	0.306268	XATR455126|c0_g2_i1	-0.530592	0.976208	XATR455126|c0_g2_i1
SA-TR63915|c0_g1_i1	M_Fungi	Ascomycota	Colletotrichum	RA				RA___							469	M_fugalrefseqplusgloin	XP_008099471	phosphoenolpyruvate carboxykinase	Colletotrichum graminicola M1.001	2e-104	96.129	815	155	99.1471	SA-TR63915|c0_g1_i1	1.01451	NA	SA-TR63915|c0_g1_i1	-0.377421	0.999799	SA-TR63915|c0_g1_i1	0.523276	0.983685	SA-TR63915|c0_g1_i1	-0.868653	NA	SA-TR63915|c0_g1_i1	0.644571	0.525726	SA-TR63915|c0_g1_i1	2.72301	0.000281968	SA-TR63915|c0_g1_i1	-1.61409	0.0822436	SA-TR63915|c0_g1_i1	0.464353	0.992123	SA-TR63915|c0_g1_i1
XATR23445|c0_g1_i1	M_Fungi	Ascomycota	Colletotrichum	RA				RA___							373	M_fugalrefseqplusgloin	XP_007285449	hypothetical protein CGGC5_13325	Colletotrichum gloeosporioides Nara gc5	7e-68	89.0756	532	119	95.7105	XATR23445|c0_g1_i1	0.143816	NA	XATR23445|c0_g1_i1	-0.0377838	NA	XATR23445|c0_g1_i1	0.09255	NA	XATR23445|c0_g1_i1	-0.0890499	NA	XATR23445|c0_g1_i1	1.29581	0.0320655	XATR23445|c0_g1_i1	1.38091	0.029181	XATR23445|c0_g1_i1	-0.0509949	NA	XATR23445|c0_g1_i1	0.0340989	0.992123	XATR23445|c0_g1_i1
XATR45279|c0_g1_i1	M_Fungi	Ascomycota	Coniosporium	RA				RA___	acid ecotype						382	M_fugalrefseqplusgloin	XP_007780693	hypothetical protein W97_04614	Coniosporium apollinis CBS 100218	1e-68	84.5528	549	123	96.5969	XATR45279|c0_g1_i1	0.143441	NA	XATR45279|c0_g1_i1	-0.038557	NA	XATR45279|c0_g1_i1	0.0925799	NA	XATR45279|c0_g1_i1	-0.0894181	NA	XATR45279|c0_g1_i1	2.84672	9.56624e-08	XATR45279|c0_g1_i1	1.39584	0.0363936	XATR45279|c0_g1_i1	1.34649	0.0410437	XATR45279|c0_g1_i1	-0.104387	0.992123	XATR45279|c0_g1_i1
XATR924259|c0_g1_i1	M_Fungi	Ascomycota	Coniosporium	RA				RA___	lime ecotype		KOG2099	Glycogen phosphorylase	Carbohydrate transport and metabolism	METABOLISM	350	M_fugalrefseqplusgloin	XP_007779031	starch phosphorylase	Coniosporium apollinis CBS 100218	4e-49	70.5357	439	112	96	XATR924259|c0_g1_i1	0.143797	NA	XATR924259|c0_g1_i1	-0.0378227	NA	XATR924259|c0_g1_i1	0.0925515	NA	XATR924259|c0_g1_i1	-0.0890685	NA	XATR924259|c0_g1_i1	0.627176	0.426119	XATR924259|c0_g1_i1	2.00444	0.000483567	XATR924259|c0_g1_i1	-1.34305	0.0483528	XATR924259|c0_g1_i1	0.0342154	0.992123	XATR924259|c0_g1_i1
XLTR297453|c0_g1_i1	M_Fungi	Ascomycota	Coniosporium	RA	RL			RA_RL__	lime ecotype		KOG0393	Ras-related small GTPase, Rho type	General function prediction only	POORLY CHARACTERIZED	241	M_fugalrefseqplusgloin	XP_007783044	hypothetical protein W97_06870	Coniosporium apollinis CBS 100218	2e-49	96.1538	415	78	97.0954	XLTR297453|c0_g1_i1	0.142644	0.923749	XLTR297453|c0_g1_i1	-0.107054	0.999799	XLTR297453|c0_g1_i1	0.0926435	0.983685	XLTR297453|c0_g1_i1	-0.157054	0.970476	XLTR297453|c0_g1_i1	1.4471	0.0494684	XLTR297453|c0_g1_i1	2.69244	2.66004e-05	XLTR297453|c0_g1_i1	-2.01191	0.0054031	XLTR297453|c0_g1_i1	-0.766568	0.834911	XLTR297453|c0_g1_i1
XLTR920922|c4_g1_i1	M_Fungi	Ascomycota	Coniosporium	RA	RL			RA_RL__			KOG0019	Molecular chaperone (HSP90 family)	Posttranslational modification, protein turnover, chaperones	CELLULAR PROCESSES AND SIGNALING	339	M_fugalrefseqplusgloin	XP_007778526	molecular chaperone HtpG	Coniosporium apollinis CBS 100218	4e-68	93.75	571	112	99.115	XLTR920922|c4_g1_i1	0.142413	NA	XLTR920922|c4_g1_i1	0.0505498	0.999799	XLTR920922|c4_g1_i1	-0.25844	0.983685	XLTR920922|c4_g1_i1	-0.350304	NA	XLTR920922|c4_g1_i1	0.906785	0.28885	XLTR920922|c4_g1_i1	-1.0753	0.19053	XLTR920922|c4_g1_i1	0.672927	0.607443	XLTR920922|c4_g1_i1	-1.30916	0.244807	XLTR920922|c4_g1_i1
XATR869262|c1_g1_i1	M_Fungi	Ascomycota	Coniosporium	RA				RA___			KOG0880	Peptidyl-prolyl cis-trans isomerase	Posttranslational modification, protein turnover, chaperones	CELLULAR PROCESSES AND SIGNALING	264	M_fugalrefseqplusgloin	XP_007780256	peptidyl-prolyl cis-trans isomerase B	Coniosporium apollinis CBS 100218	1e-40	94.3182	353	88	100	XATR869262|c1_g1_i1	0.354808	NA	XATR869262|c1_g1_i1	-0.0213575	0.999799	XATR869262|c1_g1_i1	0.0914803	0.983685	XATR869262|c1_g1_i1	-0.284685	NA	XATR869262|c1_g1_i1	1.90154	0.00702878	XATR869262|c1_g1_i1	1.91219	0.00451795	XATR869262|c1_g1_i1	-1.16791	0.193878	XATR869262|c1_g1_i1	-1.15725	0.37915	XATR869262|c1_g1_i1
XLTR956418|c0_g1_i1	M_Fungi	Ascomycota	Coniosporium	RA				RA___			KOG3414	Component of the U4/U6.U5 snRNP/mitosis protein DIM1	RNA processing and modification	INFORMATION STORAGE AND PROCESSING	224	M_fugalrefseqplusgloin	XP_007776466	thioredoxin-like protein 4A	Coniosporium apollinis CBS 100218	6e-44	93.2432	367	74	99.1071	XLTR956418|c0_g1_i1	0.143888	NA	XLTR956418|c0_g1_i1	-0.0376354	NA	XLTR956418|c0_g1_i1	0.0925443	NA	XLTR956418|c0_g1_i1	-0.088979	NA	XLTR956418|c0_g1_i1	1.15512	0.0545934	XLTR956418|c0_g1_i1	0.957354	0.120453	XLTR956418|c0_g1_i1	-0.13439	NA	XLTR956418|c0_g1_i1	-0.332153	0.992123	XLTR956418|c0_g1_i1
XLTR908663|c3_g12_i2	M_Fungi	Ascomycota	Coniosporium	RA	RL			RA_RL__		lime ecotype	KOG0857	60s ribosomal protein L10	Translation, ribosomal structure and biogenesis	INFORMATION STORAGE AND PROCESSING	445	M_fugalrefseqplusgloin	XP_007779197	60S ribosomal protein L10-A	Coniosporium apollinis CBS 100218	6e-96	93.2432	727	148	99.7753	XLTR908663|c3_g12_i2	0.252426	0.906144	XLTR908663|c3_g12_i2	-0.0522248	0.999799	XLTR908663|c3_g12_i2	0.146575	0.983685	XLTR908663|c3_g12_i2	-0.158075	0.970476	XLTR908663|c3_g12_i2	2.37151	0.000335658	XLTR908663|c3_g12_i2	-0.932734	0.230459	XLTR908663|c3_g12_i2	0.957126	0.35333	XLTR908663|c3_g12_i2	-2.34712	0.00247975	XLTR908663|c3_g12_i2
SL-TR47498|c0_g2_i1	M_Fungi	Ascomycota	Coniosporium	RA	RL		SL	RA_RL__SL			KOG3311	Ribosomal protein S18	Translation, ribosomal structure and biogenesis	INFORMATION STORAGE AND PROCESSING	506	M_fugalrefseqplusgloin	XP_007777709	40S ribosomal protein S18	Coniosporium apollinis CBS 100218	4e-109	95.679	813	162	96.0474	SL-TR47498|c0_g2_i1	1.25509	0.202832	SL-TR47498|c0_g2_i1	-0.922563	0.999799	SL-TR47498|c0_g2_i1	0.430369	0.983685	SL-TR47498|c0_g2_i1	-1.74729	0.188704	SL-TR47498|c0_g2_i1	0.667018	0.568223	SL-TR47498|c0_g2_i1	0.917503	0.348087	SL-TR47498|c0_g2_i1	-1.64804	0.133319	SL-TR47498|c0_g2_i1	-1.39755	0.356479	SL-TR47498|c0_g2_i1
XLTR934427|c3_g1_i1	M_Fungi	Ascomycota	Coniosporium	RA	RL			RA_RL__			KOG1350	F0F1-type ATP synthase, beta subunit	Energy production and conversion	METABOLISM	365	M_fugalrefseqplusgloin	XP_007776937	ATP synthase subunit beta mitochondrial	Coniosporium apollinis CBS 100218	9e-75	95.8678	607	121	99.4521	XLTR934427|c3_g1_i1	0.40418	NA	XLTR934427|c3_g1_i1	-0.569214	0.999799	XLTR934427|c3_g1_i1	0.353999	0.983685	XLTR934427|c3_g1_i1	-0.619395	NA	XLTR934427|c3_g1_i1	1.68184	0.0120198	XLTR934427|c3_g1_i1	0.442199	0.573286	XLTR934427|c3_g1_i1	-0.300771	0.791706	XLTR934427|c3_g1_i1	-1.54041	0.0746989	XLTR934427|c3_g1_i1
XLTR884230|c2_g2_i1	M_Fungi	Ascomycota	Cordyceps	RA	RL	SA		RA_RL_SA_		lime ecotype	KOG0101	Molecular chaperones HSP70/HSC70, HSP70 superfamily	Posttranslational modification, protein turnover, chaperones	CELLULAR PROCESSES AND SIGNALING	651	M_fugalrefseqplusgloin	XP_006670013	heat shock 70 kDa protein	Cordyceps militaris CM01	2e-129	83.871	995	217	100	XLTR884230|c2_g2_i1	1.42008	0.0897215	XLTR884230|c2_g2_i1	1.55278	0.486954	XLTR884230|c2_g2_i1	-0.267733	0.983685	XLTR884230|c2_g2_i1	-0.135031	0.970476	XLTR884230|c2_g2_i1	0.347697	0.764869	XLTR884230|c2_g2_i1	-1.32743	0.101441	XLTR884230|c2_g2_i1	-0.665397	0.623478	XLTR884230|c2_g2_i1	-2.34052	0.00589827	XLTR884230|c2_g2_i1
XLTR948648|c1_g2_i1	M_Fungi	Ascomycota	Cordyceps	RA	RL			RA_RL__			KOG1728	40S ribosomal protein S11	Translation, ribosomal structure and biogenesis	INFORMATION STORAGE AND PROCESSING	284	nr	OAA81107	40S ribosomal protein S11	Cordyceps confragosa RCEF 1005	2e-58	95.7447	480	94	99.2958	XLTR948648|c1_g2_i1	0.442012	NA	XLTR948648|c1_g2_i1	0.19453	0.999799	XLTR948648|c1_g2_i1	-0.258355	0.983685	XLTR948648|c1_g2_i1	-0.505837	NA	XLTR948648|c1_g2_i1	2.49333	0.00120621	XLTR948648|c1_g2_i1	1.04559	0.285775	XLTR948648|c1_g2_i1	1.87174	0.0571469	XLTR948648|c1_g2_i1	0.423993	0.992123	XLTR948648|c1_g2_i1
XLTR915191|c3_g2_i5	M_Fungi	Ascomycota	Cordyceps	RA	RL		SL	RA_RL__SL		lime ecotype	KOG0378	40S ribosomal protein S4	Translation, ribosomal structure and biogenesis	INFORMATION STORAGE AND PROCESSING	413	nr	OAA75457	ribosomal protein S4	Cordyceps confragosa RCEF 1005	4e-89	94.1606	695	137	99.5157	XLTR915191|c3_g2_i5	0.550713	0.689252	XLTR915191|c3_g2_i5	-0.31509	0.999799	XLTR915191|c3_g2_i5	0.264776	0.983685	XLTR915191|c3_g2_i5	-0.601026	0.807617	XLTR915191|c3_g2_i5	2.20915	0.0100426	XLTR915191|c3_g2_i5	-1.13163	0.249081	XLTR915191|c3_g2_i5	1.12304	0.396647	XLTR915191|c3_g2_i5	-2.21774	0.0355892	XLTR915191|c3_g2_i5
XATR887705|c0_g1_i1	M_Fungi	Ascomycota	Cordyceps	RA	RL			RA_RL__			KOG3320	40S ribosomal protein S7	Translation, ribosomal structure and biogenesis	INFORMATION STORAGE AND PROCESSING	345	nr	OAA39541	Ribosomal protein S7e	Cordyceps brongniartii RCEF 3172	3e-71	96.4912	570	114	99.1304	XATR887705|c0_g1_i1	0.920626	0.330022	XATR887705|c0_g1_i1	-0.259239	0.999799	XATR887705|c0_g1_i1	0.433212	0.983685	XATR887705|c0_g1_i1	-0.746653	0.658066	XATR887705|c0_g1_i1	1.18816	0.153742	XATR887705|c0_g1_i1	0.634892	0.459379	XATR887705|c0_g1_i1	-1.15686	0.259849	XATR887705|c0_g1_i1	-1.71013	0.0746083	XATR887705|c0_g1_i1
SA-TR72339|c2_g2_i1	M_Fungi	Ascomycota	Cordyceps	RA				RA___			KOG0878	60S ribosomal protein L32	Translation, ribosomal structure and biogenesis	INFORMATION STORAGE AND PROCESSING	422	nr	OAR01701	hypothetical protein LLEC1_07185 partial	Cordyceps confragosa	5e-79	82.7338	618	139	98.8152	SA-TR72339|c2_g2_i1	1.14205	NA	SA-TR72339|c2_g2_i1	0.186888	NA	SA-TR72339|c2_g2_i1	0.719472	0.983685	SA-TR72339|c2_g2_i1	-0.235694	NA	SA-TR72339|c2_g2_i1	0.227067	0.827765	SA-TR72339|c2_g2_i1	2.15386	0.000726367	SA-TR72339|c2_g2_i1	-1.33112	0.0910808	SA-TR72339|c2_g2_i1	0.595665	0.970559	SA-TR72339|c2_g2_i1
XLTR901780|c3_g3_i1	M_Fungi	Ascomycota	Cordyceps	RA	RL			RA_RL__		lime ecotype	KOG0082	G-protein alpha subunit (small G protein superfamily)	Cell cycle control, cell division, chromosome partitioning	METABOLISM	352	M_fugalrefseqplusgloin	XP_006672437	guanine nucleotide-binding protein alpha subunit	Cordyceps militaris CM01	4e-66	92.7928	541	111	94.6023	XLTR901780|c3_g3_i1	0.303949	0.895198	XLTR901780|c3_g3_i1	-0.172972	0.999799	XLTR901780|c3_g3_i1	0.25459	0.983685	XLTR901780|c3_g3_i1	-0.222331	0.970476	XLTR901780|c3_g3_i1	1.83251	0.0396682	XLTR901780|c3_g3_i1	-1.00344	0.29642	XLTR901780|c3_g3_i1	-0.0684587	0.965529	XLTR901780|c3_g3_i1	-2.9044	0.00213007	XLTR901780|c3_g3_i1
SA-TR35835|c0_g1_i1	M_Fungi	Ascomycota	Cordyceps	RA	RL	SA		RA_RL_SA_			KOG0453	Aconitase/homoaconitase (aconitase superfamily)	Energy production and conversion	METABOLISM	2106	nr	OAA46025	Aconitase-like core	Cordyceps brongniartii RCEF 3172	0	88.4555	3020	641	91.3105	SA-TR35835|c0_g1_i1	2.06928	0.0276912	SA-TR35835|c0_g1_i1	1.88979	0.394181	SA-TR35835|c0_g1_i1	-0.561766	0.983685	SA-TR35835|c0_g1_i1	-0.741258	0.737059	SA-TR35835|c0_g1_i1	0.594499	0.657686	SA-TR35835|c0_g1_i1	0.616781	0.579913	SA-TR35835|c0_g1_i1	-1.09177	0.456446	SA-TR35835|c0_g1_i1	-1.06949	0.750837	SA-TR35835|c0_g1_i1
SA-TR40503|c0_g1_i7	M_Fungi	Ascomycota	Cordyceps	RA	RL	SA	SL	RA_RL_SA_SL			KOG1350	F0F1-type ATP synthase, beta subunit	Energy production and conversion	METABOLISM	1572	nr	OAA36972	ATP synthase beta chain precursor	Cordyceps brongniartii RCEF 3172	0	91.1708	2405	521	99.4275	SA-TR40503|c0_g1_i7	2.30708	0.0306316	SA-TR40503|c0_g1_i7	-1.15027	0.999799	SA-TR40503|c0_g1_i7	0.261268	0.983685	SA-TR40503|c0_g1_i7	-3.19608	0.0209443	SA-TR40503|c0_g1_i7	1.64082	0.146276	SA-TR40503|c0_g1_i7	0.34117	0.802426	SA-TR40503|c0_g1_i7	-0.628875	0.749301	SA-TR40503|c0_g1_i7	-1.92853	0.214618	SA-TR40503|c0_g1_i7
SA-TR45809|c0_g1_i1	M_Fungi	Ascomycota	Cordyceps	RA	RL	SA	SL	RA_RL_SA_SL			KOG1687	NADH-ubiquinone oxidoreductase, NUFS7/PSST/20 kDa subunit	Energy production and conversion	METABOLISM	386	nr	OAQ95947	hypothetical protein LLEC1_01456	Cordyceps confragosa	1e-75	99.2188	602	128	99.4819	SA-TR45809|c0_g1_i1	-0.637243	0.239975	SA-TR45809|c0_g1_i1	0.0266127	0.999799	SA-TR45809|c0_g1_i1	-0.453677	0.983685	SA-TR45809|c0_g1_i1	0.210179	0.921928	SA-TR45809|c0_g1_i1	0.0476929	0.955021	SA-TR45809|c0_g1_i1	-0.478027	0.3815	SA-TR45809|c0_g1_i1	0.386384	0.646661	SA-TR45809|c0_g1_i1	-0.139336	0.992123	SA-TR45809|c0_g1_i1
XATR222072|c0_g1_i1	M_Fungi	Ascomycota	Cordyceps	RA		SA		RA__SA_							783	nr	OAA48848	PAN domain containing protein	Cordyceps brongniartii RCEF 3172	2e-130	75.3846	1018	260	99.6169	XATR222072|c0_g1_i1	1.11656	NA	XATR222072|c0_g1_i1	0.86793	NA	XATR222072|c0_g1_i1	0.159172	NA	XATR222072|c0_g1_i1	-0.0894632	NA	XATR222072|c0_g1_i1	1.82097	0.00254109	XATR222072|c0_g1_i1	1.22822	0.0879034	XATR222072|c0_g1_i1	0.629463	0.529847	XATR222072|c0_g1_i1	0.0367173	0.992123	XATR222072|c0_g1_i1
XATR884663|c1_g1_i1	M_Fungi	Ascomycota	Curvularia	RA				RA___			KOG0865	Cyclophilin type peptidyl-prolyl cis-trans isomerase	Posttranslational modification, protein turnover, chaperones	CELLULAR PROCESSES AND SIGNALING	239	nr	AAQ87931	Bet v 7-like protein	Curvularia lunata	3e-32	87.3418	303	79	99.1632	XATR884663|c1_g1_i1	0.143562	NA	XATR884663|c1_g1_i1	-0.0383076	NA	XATR884663|c1_g1_i1	0.0925702	NA	XATR884663|c1_g1_i1	-0.0892996	NA	XATR884663|c1_g1_i1	2.02661	0.000298337	XATR884663|c1_g1_i1	1.36184	0.0427808	XATR884663|c1_g1_i1	0.700445	0.425828	XATR884663|c1_g1_i1	0.0356732	0.992123	XATR884663|c1_g1_i1
XATR907168|c5_g1_i1	M_Fungi	Ascomycota	Curvularia	RA	RL	SA		RA_RL_SA_			KOG0052	Translation elongation factor EF-1 alpha/Tu	Translation, ribosomal structure and biogenesis	INFORMATION STORAGE AND PROCESSING	404	nr	AIZ50704	translation elongation factor-1a partial	Curvularia geniculata	3e-86	94.7761	678	134	99.505	XATR907168|c5_g1_i1	1.72389	0.0425546	XATR907168|c5_g1_i1	-0.514559	0.999799	XATR907168|c5_g1_i1	0.901157	0.983685	XATR907168|c5_g1_i1	-1.33729	0.316351	XATR907168|c5_g1_i1	2.22455	0.00296631	XATR907168|c5_g1_i1	0.541928	0.567863	XATR907168|c5_g1_i1	0.437812	0.773438	XATR907168|c5_g1_i1	-1.24481	0.372895	XATR907168|c5_g1_i1
XATR915667|c4_g1_i1	M_Fungi	Ascomycota	Cyberlindnera	RA				RA___	lime ecotype		KOG0841	Multifunctional chaperone (14-3-3 family)	Posttranslational modification, protein turnover, chaperones	CELLULAR PROCESSES AND SIGNALING	321	nr	CDR45889	CYFA0S20e01332g1_1	Cyberlindnera fabianii	3e-60	85.8491	500	106	99.0654	XATR915667|c4_g1_i1	0.143306	NA	XATR915667|c4_g1_i1	-0.0388345	NA	XATR915667|c4_g1_i1	0.0925906	NA	XATR915667|c4_g1_i1	-0.0895494	NA	XATR915667|c4_g1_i1	1.04154	0.158821	XATR915667|c4_g1_i1	2.90986	1.16349e-06	XATR915667|c4_g1_i1	-1.83105	0.00410202	XATR915667|c4_g1_i1	0.037272	0.992123	XATR915667|c4_g1_i1
XLTR884350|c6_g6_i3	M_Fungi	Ascomycota	Cyphellophora	RA	RL			RA_RL__			KOG0019	Molecular chaperone (HSP90 family)	Posttranslational modification, protein turnover, chaperones	CELLULAR PROCESSES AND SIGNALING	401	M_fugalrefseqplusgloin	XP_008720760	hsp90-like protein	Cyphellophora europaea CBS 101466	1e-80	93.985	659	133	99.5012	XLTR884350|c6_g6_i3	-0.591517	0.529287	XLTR884350|c6_g6_i3	0.46565	0.999799	XLTR884350|c6_g6_i3	-0.822261	0.982977	XLTR884350|c6_g6_i3	0.234907	0.970476	XLTR884350|c6_g6_i3	0.864195	0.218957	XLTR884350|c6_g6_i3	-0.658823	0.364687	XLTR884350|c6_g6_i3	0.398799	0.736738	XLTR884350|c6_g6_i3	-1.12422	0.237825	XLTR884350|c6_g6_i3
XATR416719|c0_g1_i1	M_Fungi	Ascomycota	Cyphellophora	RA				RA___			KOG3291	Ribosomal protein S7	Translation, ribosomal structure and biogenesis	INFORMATION STORAGE AND PROCESSING	272	M_fugalrefseqplusgloin	XP_008714553	40S ribosomal protein S5	Cyphellophora europaea CBS 101466	2e-57	98.8889	465	90	99.2647	XATR416719|c0_g1_i1	0.143157	NA	XATR416719|c0_g1_i1	-0.0821624	NA	XATR416719|c0_g1_i1	-0.11983	0.983685	XATR416719|c0_g1_i1	-0.34515	NA	XATR416719|c0_g1_i1	3.02994	3.26583e-08	XATR416719|c0_g1_i1	1.88541	0.00324448	XATR416719|c0_g1_i1	1.10981	0.130086	XATR416719|c0_g1_i1	-0.0347186	0.992123	XATR416719|c0_g1_i1
XLTR880165|c0_g2_i1	M_Fungi	Ascomycota	Dactylellina	RA				RA___	acid ecotype		KOG0254	Predicted transporter (major facilitator superfamily)	General function prediction only	POORLY CHARACTERIZED	275	M_fugalrefseqplusgloin	XP_011116699	hypothetical protein H072_11397	Dactylellina haptotyla CBS 200.50	5e-51	91.2088	442	91	99.2727	XLTR880165|c0_g2_i1	0.14344	NA	XLTR880165|c0_g2_i1	-0.0385591	NA	XLTR880165|c0_g2_i1	0.0925799	NA	XLTR880165|c0_g2_i1	-0.0894191	NA	XLTR880165|c0_g2_i1	2.96532	4.62684e-09	XLTR880165|c0_g2_i1	1.22553	0.0808272	XLTR880165|c0_g2_i1	2.00404	0.000657996	XLTR880165|c0_g2_i1	0.264249	0.992123	XLTR880165|c0_g2_i1
XATR588931|c0_g1_i1	M_Fungi	Ascomycota	Dactylellina	RA				RA___	acid ecotype						273	M_fugalrefseqplusgloin	XP_011110688	hypothetical protein H072_4798	Dactylellina haptotyla CBS 200.50	2e-44	84.2697	384	89	97.8022	XATR588931|c0_g1_i1	0.142871	0.923749	XATR588931|c0_g1_i1	-0.0397218	0.999799	XATR588931|c0_g1_i1	0.0926253	0.983685	XATR588931|c0_g1_i1	-0.0899676	0.970476	XATR588931|c0_g1_i1	4.38736	9.9184e-14	XATR588931|c0_g1_i1	2.488	0.000249283	XATR588931|c0_g1_i1	1.79772	0.007478	XATR588931|c0_g1_i1	-0.101649	0.992123	XATR588931|c0_g1_i1
XATR916974|c4_g3_i1	M_Fungi	Ascomycota	Dactylellina	RA				RA___	lime ecotype		KOG0019	Molecular chaperone (HSP90 family)	Posttranslational modification, protein turnover, chaperones	CELLULAR PROCESSES AND SIGNALING	412	M_fugalrefseqplusgloin	XP_011113267	hypothetical protein H072_7513	Dactylellina haptotyla CBS 200.50	6e-73	84.4444	607	135	98.301	XATR916974|c4_g3_i1	0.142327	0.923749	XATR916974|c4_g3_i1	-0.040824	0.999799	XATR916974|c4_g3_i1	0.0926689	0.983685	XATR916974|c4_g3_i1	-0.0904817	0.970476	XATR916974|c4_g3_i1	1.3231	0.154897	XATR916974|c4_g3_i1	5.09765	9.17585e-12	XATR916974|c4_g3_i1	-3.86824	3.02592e-07	XATR916974|c4_g3_i1	-0.0936939	0.992123	XATR916974|c4_g3_i1
XATR335105|c0_g2_i1	M_Fungi	Ascomycota	Dactylellina	RA				RA___	lime ecotype						501	M_fugalrefseqplusgloin	XP_011108836	hypothetical protein H072_2851	Dactylellina haptotyla CBS 200.50	7e-90	80.4878	723	164	98.2036	XATR335105|c0_g2_i1	0.142728	NA	XATR335105|c0_g2_i1	-0.0400117	NA	XATR335105|c0_g2_i1	0.0926367	0.983685	XATR335105|c0_g2_i1	-0.0901033	NA	XATR335105|c0_g2_i1	0.988657	0.265446	XATR335105|c0_g2_i1	3.72026	4.36658e-08	XATR335105|c0_g2_i1	-2.69071	0.000125607	XATR335105|c0_g2_i1	0.0408945	0.992123	XATR335105|c0_g2_i1
XLTR887044|c6_g1_i1	M_Fungi	Ascomycota	Dactylellina	RA	RL	SA	SL	RA_RL_SA_SL		lime ecotype	KOG1756	Histone 2A	Chromatin structure and dynamics	INFORMATION STORAGE AND PROCESSING	246	M_fugalrefseqplusgloin	XP_011111896	hypothetical protein H072_6094 partial	Dactylellina haptotyla CBS 200.50	8e-36	100	312	82	100	XLTR887044|c6_g1_i1	-0.420161	0.732218	XLTR887044|c6_g1_i1	0.171544	0.999799	XLTR887044|c6_g1_i1	0.305966	0.983685	XLTR887044|c6_g1_i1	0.897671	0.539265	XLTR887044|c6_g1_i1	2.64185	0.000100758	XLTR887044|c6_g1_i1	-0.492741	0.58252	XLTR887044|c6_g1_i1	1.06494	0.312567	XLTR887044|c6_g1_i1	-2.06965	0.0153712	XLTR887044|c6_g1_i1
XATR877663|c0_g4_i1	M_Fungi	Ascomycota	Dactylellina	RA				RA___			KOG1753	40S ribosomal protein S16	Translation, ribosomal structure and biogenesis	INFORMATION STORAGE AND PROCESSING	286	M_fugalrefseqplusgloin	XP_011110711	hypothetical protein H072_4821	Dactylellina haptotyla CBS 200.50	2e-41	75.2809	354	89	93.3566	XATR877663|c0_g4_i1	0.142461	NA	XATR877663|c0_g4_i1	-0.0405522	0.999799	XATR877663|c0_g4_i1	0.0926581	0.983685	XATR877663|c0_g4_i1	-0.0903555	NA	XATR877663|c0_g4_i1	2.38509	0.00114917	XATR877663|c0_g4_i1	3.48046	1.68467e-06	XATR877663|c0_g4_i1	-1.08521	0.282207	XATR877663|c0_g4_i1	0.0101576	0.998093	XATR877663|c0_g4_i1
XLTR578625|c0_g1_i1	M_Fungi	Ascomycota	Dactylellina	RA				RA___							651	M_fugalrefseqplusgloin	XP_011112613	hypothetical protein H072_6834	Dactylellina haptotyla CBS 200.50	1e-89	70.8134	707	209	96.3134	XLTR578625|c0_g1_i1	0.142108	NA	XLTR578625|c0_g1_i1	-0.0412643	NA	XLTR578625|c0_g1_i1	0.0926865	0.983685	XLTR578625|c0_g1_i1	-0.0906856	NA	XLTR578625|c0_g1_i1	-0.728586	0.494214	XLTR578625|c0_g1_i1	1.51039	0.126999	XLTR578625|c0_g1_i1	0.355287	0.818936	XLTR578625|c0_g1_i1	2.59426	0.010793	XLTR578625|c0_g1_i1
XATR902448|c5_g1_i3	M_Fungi	Ascomycota	Debaryomyces	RA	RL			RA_RL__	lime ecotype		KOG0052	Translation elongation factor EF-1 alpha/Tu	Translation, ribosomal structure and biogenesis	INFORMATION STORAGE AND PROCESSING	448	nr	XP_015464363	hypothetical protein AC631_05979	Debaryomyces fabryi	2e-92	88.5906	713	149	99.7768	XATR902448|c5_g1_i3	0.142027	0.923749	XATR902448|c5_g1_i3	-0.0528949	0.999799	XATR902448|c5_g1_i3	0.0368464	0.993668	XATR902448|c5_g1_i3	-0.158076	0.970476	XATR902448|c5_g1_i3	0.916398	0.3514	XATR902448|c5_g1_i3	2.56054	0.00140847	XATR902448|c5_g1_i3	-2.28173	0.0124387	XATR902448|c5_g1_i3	-0.637589	0.992123	XATR902448|c5_g1_i3
XATR892932|c0_g2_i2	M_Fungi	Ascomycota	Diaporthe	RA	RL			RA_RL__	acid ecotype						1325	nr	KKY39497	hypothetical protein UCDDA912_g00480	Diaporthe ampelina	0	73.6264	1686	455	103.019	XATR892932|c0_g2_i2	0.252067	0.921435	XATR892932|c0_g2_i2	-0.172913	0.999799	XATR892932|c0_g2_i2	0.202452	0.983685	XATR892932|c0_g2_i2	-0.222528	0.970476	XATR892932|c0_g2_i2	3.93366	2.19692e-08	XATR892932|c0_g2_i2	-0.542802	0.588709	XATR892932|c0_g2_i2	3.13288	0.000108185	XATR892932|c0_g2_i2	-1.34359	0.335926	XATR892932|c0_g2_i2
XLTR916954|c3_g4_i11	M_Fungi	Ascomycota	Diaporthe	RA	RL	SA		RA_RL_SA_		lime ecotype	KOG1164	Casein kinase (serine/threonine/tyrosine protein kinase)	Signal transduction mechanisms	CELLULAR PROCESSES AND SIGNALING	887	nr	OCW31262	casein kinase I isoform delta	Diaporthe helianthi	0	100	1598	295	99.7745	XLTR916954|c3_g4_i11	0.970092	0.406704	XLTR916954|c3_g4_i11	0.327145	0.999799	XLTR916954|c3_g4_i11	0.0361632	0.993688	XLTR916954|c3_g4_i11	-0.606784	0.826408	XLTR916954|c3_g4_i11	2.74148	0.00136962	XLTR916954|c3_g4_i11	-1.41697	0.149135	XLTR916954|c3_g4_i11	1.68989	0.145778	XLTR916954|c3_g4_i11	-2.46856	0.0198053	XLTR916954|c3_g4_i11
XLTR869790|c3_g8_i2	M_Fungi	Ascomycota	Diaporthe	RA	RL	SA		RA_RL_SA_		lime ecotype	KOG0901	60S ribosomal protein L14/L17/L23	Translation, ribosomal structure and biogenesis	INFORMATION STORAGE AND PROCESSING	336	nr	OCW37912	60S ribosomal protein L23	Diaporthe helianthi	7e-73	100	574	112	100	XLTR869790|c3_g8_i2	0.579773	0.651095	XLTR869790|c3_g8_i2	0.0969307	0.999799	XLTR869790|c3_g8_i2	0.130363	0.983685	XLTR869790|c3_g8_i2	-0.352479	0.950148	XLTR869790|c3_g8_i2	2.02983	0.0136001	XLTR869790|c3_g8_i2	-1.58148	0.0719415	XLTR869790|c3_g8_i2	1.33321	0.252579	XLTR869790|c3_g8_i2	-2.2781	0.0189765	XLTR869790|c3_g8_i2
SA-TR44263|c0_g2_i1	M_Fungi	Ascomycota	Diaporthe	RA				RA___			KOG1722	60s ribosomal protein L24	Translation, ribosomal structure and biogenesis	INFORMATION STORAGE AND PROCESSING	254	nr	OCW40772	60S ribosomal protein L24	Diaporthe helianthi	9e-47	92.8571	400	84	99.2126	SA-TR44263|c0_g2_i1	1.05933	NA	SA-TR44263|c0_g2_i1	-0.0722764	NA	SA-TR44263|c0_g2_i1	0.210956	NA	SA-TR44263|c0_g2_i1	-0.920647	NA	SA-TR44263|c0_g2_i1	0.45712	0.64466	SA-TR44263|c0_g2_i1	1.42613	0.0477976	SA-TR44263|c0_g2_i1	-0.901315	0.385362	SA-TR44263|c0_g2_i1	0.0676982	0.992123	SA-TR44263|c0_g2_i1
XLTR903334|c0_g10_i1	M_Fungi	Ascomycota	Diaporthe	RA	RL			RA_RL__		lime ecotype	KOG1286	Amino acid transporters	Amino acid transport and metabolism	METABOLISM	1670	nr	KKY36130	putative amino-acid permease inda1	Diaporthe ampelina	0	77.193	1903	513	92.1557	XLTR903334|c0_g10_i1	0.141865	0.923749	XLTR903334|c0_g10_i1	-0.0417514	0.999799	XLTR903334|c0_g10_i1	0.0927061	0.983685	XLTR903334|c0_g10_i1	-0.09091	0.970476	XLTR903334|c0_g10_i1	-0.249782	0.872991	XLTR903334|c0_g10_i1	-3.01694	0.000844571	XLTR903334|c0_g10_i1	-0.280932	0.871174	XLTR903334|c0_g10_i1	-3.0481	0.00236586	XLTR903334|c0_g10_i1
XATR900516|c1_g5_i1	M_Fungi	Ascomycota	Diaporthe	RA	RL			RA_RL__		lime ecotype					534	nr	KKY35571	putative exoglucanase 1	Diaporthe ampelina	6e-109	86.9318	842	176	98.8764	XATR900516|c1_g5_i1	0.141768	0.923749	XATR900516|c1_g5_i1	-0.0419456	0.999799	XATR900516|c1_g5_i1	0.0927139	0.983685	XATR900516|c1_g5_i1	-0.0909993	0.970476	XATR900516|c1_g5_i1	2.45881	0.00987197	XATR900516|c1_g5_i1	-1.60319	0.120412	XATR900516|c1_g5_i1	0.972377	0.544026	XATR900516|c1_g5_i1	-3.08962	0.00395587	XATR900516|c1_g5_i1
XATR402462|c0_g1_i1	M_Fungi	Ascomycota	Diplodia	RA				RA___	lime ecotype		KOG1753	40S ribosomal protein S16	Translation, ribosomal structure and biogenesis	INFORMATION STORAGE AND PROCESSING	335	nr	KKY17267	putative 40s ribosomal protein s16	Diplodia seriata	3e-52	73.8739	438	111	99.403	XATR402462|c0_g1_i1	0.142342	0.923749	XATR402462|c0_g1_i1	-0.0407933	0.999799	XATR402462|c0_g1_i1	0.0926677	0.983685	XATR402462|c0_g1_i1	-0.0904674	0.970476	XATR402462|c0_g1_i1	0.25013	0.858442	XATR402462|c0_g1_i1	4.51358	1.60064e-09	XATR402462|c0_g1_i1	-3.96488	3.89035e-07	XATR402462|c0_g1_i1	0.298572	0.992123	XATR402462|c0_g1_i1
XLTR946170|c2_g2_i1	M_Fungi	Ascomycota	Diplodia	RA	RL			RA_RL__			KOG1678	60s ribosomal protein L15	Translation, ribosomal structure and biogenesis	INFORMATION STORAGE AND PROCESSING	341	nr	KKY16171	putative 60s ribosomal protein l15	Diplodia seriata	1e-48	84.9558	419	113	99.4135	XLTR946170|c2_g2_i1	0.142432	NA	XLTR946170|c2_g2_i1	-0.040612	NA	XLTR946170|c2_g2_i1	0.0926605	0.983685	XLTR946170|c2_g2_i1	-0.0903833	NA	XLTR946170|c2_g2_i1	2.60683	0.000184684	XLTR946170|c2_g2_i1	0.302358	0.759839	XLTR946170|c2_g2_i1	1.52961	0.100311	XLTR946170|c2_g2_i1	-0.774864	0.880121	XLTR946170|c2_g2_i1
XLTR962045|c2_g2_i2	M_Fungi	Ascomycota	Diplodia	RA	RL			RA_RL__			KOG0327	Translation initiation factor 4F, helicase subunit (eIF-4A) and related helicases	Translation, ribosomal structure and biogenesis	INFORMATION STORAGE AND PROCESSING	245	nr	KKY26100	putative eukaryotic initiation factor 4a	Diplodia seriata	1e-46	97.5309	416	81	99.1837	XLTR962045|c2_g2_i2	0.450099	NA	XLTR962045|c2_g2_i2	-0.303933	0.999799	XLTR962045|c2_g2_i2	0.00400366	0.998989	XLTR962045|c2_g2_i2	-0.750028	NA	XLTR962045|c2_g2_i2	1.03089	0.208331	XLTR962045|c2_g2_i2	-0.158454	0.868402	XLTR962045|c2_g2_i2	-0.374733	0.777394	XLTR962045|c2_g2_i2	-1.56407	0.0973291	XLTR962045|c2_g2_i2
XLTR875028|c1_g1_i1	M_Fungi	Ascomycota	Diplodia	RA	RL			RA_RL__		lime ecotype	KOG0205	Plasma membrane H+-transporting ATPase	Inorganic ion transport and metabolism	METABOLISM	887	nr	KKY25421	putative plasma membrane atpase	Diplodia seriata	9e-167	93.8983	1286	295	99.7745	XLTR875028|c1_g1_i1	0.98326	NA	XLTR875028|c1_g1_i1	-0.0665689	0.999799	XLTR875028|c1_g1_i1	0.4914	0.983685	XLTR875028|c1_g1_i1	-0.558429	NA	XLTR875028|c1_g1_i1	0.499037	0.640719	XLTR875028|c1_g1_i1	-0.272659	0.763343	XLTR875028|c1_g1_i1	-1.2404	0.217845	XLTR875028|c1_g1_i1	-2.0121	0.0170905	XLTR875028|c1_g1_i1
XATR950848|c0_g3_i1	M_Fungi	Ascomycota	Drechmeria	RA				RA___	lime ecotype		KOG0657	Glyceraldehyde 3-phosphate dehydrogenase	Carbohydrate transport and metabolism	METABOLISM	522	nr	KYK55758	glyceraldehyde-3-phosphate dehydrogenase	Drechmeria coniospora	2e-95	84.7561	748	164	94.2529	XATR950848|c0_g3_i1	0.141839	0.923749	XATR950848|c0_g3_i1	-0.485492	0.999799	XATR950848|c0_g3_i1	-0.0146446	0.995979	XATR950848|c0_g3_i1	-0.641976	0.767561	XATR950848|c0_g3_i1	1.38699	0.146708	XATR950848|c0_g3_i1	4.34037	2.52202e-08	XATR950848|c0_g3_i1	-3.31368	5.35705e-05	XATR950848|c0_g3_i1	-0.36029	0.992123	XATR950848|c0_g3_i1
SL-TR11133|c0_g1_i2	M_Fungi	Ascomycota	Drechmeria	RA	RL	SA		RA_RL_SA_		lime ecotype	KOG0865	Cyclophilin type peptidyl-prolyl cis-trans isomerase	Posttranslational modification, protein turnover, chaperones	CELLULAR PROCESSES AND SIGNALING	278	nr	KYK57458	peptidylprolyl isomerase A precursor mitochondrial	Drechmeria coniospora	6e-47	96.7391	404	92	99.2806	SL-TR11133|c0_g1_i2	1.38652	0.14565	SL-TR11133|c0_g1_i2	-0.382093	0.999799	SL-TR11133|c0_g1_i2	0.457164	0.983685	SL-TR11133|c0_g1_i2	-1.31145	0.368527	SL-TR11133|c0_g1_i2	2.18777	0.00861606	SL-TR11133|c0_g1_i2	0.0384659	0.975883	SL-TR11133|c0_g1_i2	-0.179179	0.907413	SL-TR11133|c0_g1_i2	-2.32848	0.0191392	SL-TR11133|c0_g1_i2
SA-TR31927|c1_g1_i1	M_Fungi	Ascomycota	Drechmeria	RA	RL	SA		RA_RL_SA_		lime ecotype	KOG0865	Cyclophilin type peptidyl-prolyl cis-trans isomerase	Posttranslational modification, protein turnover, chaperones	CELLULAR PROCESSES AND SIGNALING	234	nr	KYK57458	peptidylprolyl isomerase A precursor mitochondrial	Drechmeria coniospora	8e-37	97.4359	335	78	100	SA-TR31927|c1_g1_i1	1.21226	0.179245	SA-TR31927|c1_g1_i1	-0.374222	0.999799	SA-TR31927|c1_g1_i1	0.261433	0.983685	SA-TR31927|c1_g1_i1	-1.32505	0.312453	SA-TR31927|c1_g1_i1	3.49595	3.54189e-07	SA-TR31927|c1_g1_i1	0.781639	0.370097	SA-TR31927|c1_g1_i1	0.612802	0.6452	SA-TR31927|c1_g1_i1	-2.10151	0.0204059	SA-TR31927|c1_g1_i1
XATR543754|c0_g1_i1	M_Fungi	Ascomycota	Drechmeria	RA	RL	SA		RA_RL_SA_		lime ecotype	KOG3406	40S ribosomal protein S12	Translation, ribosomal structure and biogenesis	INFORMATION STORAGE AND PROCESSING	301	nr	ODA78829	hypothetical protein RJ55_06213	Drechmeria coniospora	1e-58	98.9011	479	91	90.6977	XATR543754|c0_g1_i1	0.866396	0.442779	XATR543754|c0_g1_i1	-0.640774	0.999799	XATR543754|c0_g1_i1	-0.239378	0.983685	XATR543754|c0_g1_i1	-1.74655	0.198539	XATR543754|c0_g1_i1	0.329469	0.817339	XATR543754|c0_g1_i1	-0.485814	0.653364	XATR543754|c0_g1_i1	-1.51999	0.20834	XATR543754|c0_g1_i1	-2.33528	0.0259692	XATR543754|c0_g1_i1
SA-TR20400|c0_g3_i2	M_Fungi	Ascomycota	Drechmeria	RA				RA___			KOG3475	60S ribosomal protein L37	Translation, ribosomal structure and biogenesis	INFORMATION STORAGE AND PROCESSING	278	nr	KYK59773	60S ribosomal protein L37	Drechmeria coniospora	3e-52	95.2941	432	85	91.7266	SA-TR20400|c0_g3_i2	0.814146	NA	SA-TR20400|c0_g3_i2	-0.87432	NA	SA-TR20400|c0_g3_i2	0.0297682	0.993263	SA-TR20400|c0_g3_i2	-1.6587	NA	SA-TR20400|c0_g3_i2	0.671509	0.474794	SA-TR20400|c0_g3_i2	2.25574	0.00136105	SA-TR20400|c0_g3_i2	-1.45959	0.0943265	SA-TR20400|c0_g3_i2	0.124644	0.992123	SA-TR20400|c0_g3_i2
XLTR920064|c1_g7_i2	M_Fungi	Ascomycota	Drechmeria	RA	RL			RA_RL__		lime ecotype	KOG3184	60S ribosomal protein L7	Translation, ribosomal structure and biogenesis	INFORMATION STORAGE AND PROCESSING	303	nr	KYK61122	60S ribosomal protein L7	Drechmeria coniospora	9e-65	95	529	100	99.0099	XLTR920064|c1_g7_i2	0.493821	0.729904	XLTR920064|c1_g7_i2	-0.614862	0.999799	XLTR920064|c1_g7_i2	0.0920768	0.983685	XLTR920064|c1_g7_i2	-1.01661	0.52981	XLTR920064|c1_g7_i2	0.0340338	0.984741	XLTR920064|c1_g7_i2	-1.60998	0.0606299	XLTR920064|c1_g7_i2	-0.581153	0.708085	XLTR920064|c1_g7_i2	-2.22517	0.0199245	XLTR920064|c1_g7_i2
SA-TR19202|c0_g2_i1	M_Fungi	Ascomycota	Drechmeria	RA	RL			RA_RL__			KOG0469	Elongation factor 2	Translation, ribosomal structure and biogenesis	INFORMATION STORAGE AND PROCESSING	605	nr	KYK59562	elongation factor 2	Drechmeria coniospora	1e-109	96.8254	884	189	93.719	SA-TR19202|c0_g2_i1	0.961035	NA	SA-TR19202|c0_g2_i1	-0.193722	NA	SA-TR19202|c0_g2_i1	0.012296	0.995979	SA-TR19202|c0_g2_i1	-1.14246	NA	SA-TR19202|c0_g2_i1	0.376293	0.748844	SA-TR19202|c0_g2_i1	0.551918	0.53913	SA-TR19202|c0_g2_i1	-1.19764	0.267388	SA-TR19202|c0_g2_i1	-1.02202	0.572831	SA-TR19202|c0_g2_i1
SL-TR71294|c0_g1_i1	M_Fungi	Ascomycota	Drechmeria	RA		SA		RA__SA_			KOG1261	Malate synthase	Energy production and conversion	METABOLISM	830	nr	KYK59910	Malate synthase glyoxysomal	Drechmeria coniospora	1e-162	87.5472	1223	265	95.7831	SL-TR71294|c0_g1_i1	1.95406	0.0149872	SL-TR71294|c0_g1_i1	-0.87177	0.999799	SL-TR71294|c0_g1_i1	0.2752	0.983685	SL-TR71294|c0_g1_i1	-2.55063	0.0113084	SL-TR71294|c0_g1_i1	0.588851	0.604811	SL-TR71294|c0_g1_i1	2.76379	0.000588842	SL-TR71294|c0_g1_i1	-1.67597	0.0893484	SL-TR71294|c0_g1_i1	0.498972	0.992123	SL-TR71294|c0_g1_i1
XLTR941314|c0_g1_i1	M_Fungi	Ascomycota	Drechmeria	RA	RL			RA_RL__			KOG2799	Succinyl-CoA synthetase, beta subunit	Energy production and conversion	METABOLISM	650	nr	KYK55876	putative succinyl-CoA ligase	Drechmeria coniospora	1e-139	89.8148	1053	216	99.6923	XLTR941314|c0_g1_i1	0.0910099	NA	XLTR941314|c0_g1_i1	-0.405821	NA	XLTR941314|c0_g1_i1	0.150985	NA	XLTR941314|c0_g1_i1	-0.345846	NA	XLTR941314|c0_g1_i1	0.717438	0.427228	XLTR941314|c0_g1_i1	1.15523	0.105991	XLTR941314|c0_g1_i1	-1.43413	0.09351	XLTR941314|c0_g1_i1	-0.996337	0.522668	XLTR941314|c0_g1_i1
XLTR885680|c5_g10_i1	M_Fungi	Ascomycota	Drechmeria	RA	RL	SA		RA_RL_SA_			KOG0393	Ras-related small GTPase, Rho type	General function prediction only	POORLY CHARACTERIZED	491	nr	KYK58404	putative GTPase Rho	Drechmeria coniospora	7e-115	98.1595	862	163	99.5927	XLTR885680|c5_g10_i1	0.553736	0.706778	XLTR885680|c5_g10_i1	-0.293802	0.999799	XLTR885680|c5_g10_i1	-0.459367	0.983685	XLTR885680|c5_g10_i1	-1.3069	0.408658	XLTR885680|c5_g10_i1	2.32835	0.00704589	XLTR885680|c5_g10_i1	-0.49152	0.65389	XLTR885680|c5_g10_i1	0.682157	0.66791	XLTR885680|c5_g10_i1	-2.13771	0.0521329	XLTR885680|c5_g10_i1
XATR565855|c0_g1_i1	M_Fungi	Ascomycota	Drechslerella	RA	RL			RA_RL__		lime ecotype	KOG1646	40S ribosomal protein S6	Translation, ribosomal structure and biogenesis	INFORMATION STORAGE AND PROCESSING	359	nr	EWC47649	40S ribosomal protein S6-B	Drechslerella stenobrocha 248	1e-67	83.1933	549	119	99.4429	XATR565855|c0_g1_i1	0.143453	NA	XATR565855|c0_g1_i1	-0.0385331	NA	XATR565855|c0_g1_i1	0.0925789	NA	XATR565855|c0_g1_i1	-0.0894067	NA	XATR565855|c0_g1_i1	1.29272	0.0376223	XATR565855|c0_g1_i1	-0.816203	0.187264	XATR565855|c0_g1_i1	0.0675724	0.951093	XATR565855|c0_g1_i1	-2.04135	0.00124632	XATR565855|c0_g1_i1
XATR569747|c0_g2_i1	M_Fungi	Ascomycota	Drechslerella	RA				RA___			KOG0397	60S ribosomal protein L11	Translation, ribosomal structure and biogenesis	INFORMATION STORAGE AND PROCESSING	420	nr	EWC43909	60S ribosomal protein L11	Drechslerella stenobrocha 248	1e-70	73.3813	566	139	99.2857	XATR569747|c0_g2_i1	0.143676	NA	XATR569747|c0_g2_i1	-0.0380723	NA	XATR569747|c0_g2_i1	0.0925611	NA	XATR569747|c0_g2_i1	-0.0891876	NA	XATR569747|c0_g2_i1	1.5878	0.00547078	XATR569747|c0_g2_i1	1.16636	0.088665	XATR569747|c0_g2_i1	0.561936	0.562135	XATR569747|c0_g2_i1	0.140489	0.992123	XATR569747|c0_g2_i1
XATR885360|c0_g1_i1	M_Fungi	Ascomycota	Dumontinia	RA				RA___	acid ecotype						410	nr	AEY84335	acid protease 1 partial	Dumontinia tuberosa	2e-62	85.1852	515	135	98.7805	XATR885360|c0_g1_i1	0.142707	0.923749	XATR885360|c0_g1_i1	-0.0400541	0.999799	XATR885360|c0_g1_i1	0.0926384	0.983685	XATR885360|c0_g1_i1	-0.0901232	0.970476	XATR885360|c0_g1_i1	4.37056	1.90178e-12	XATR885360|c0_g1_i1	2.57358	0.000364843	XATR885360|c0_g1_i1	1.83801	0.0110071	XATR885360|c0_g1_i1	0.0410253	0.992123	XATR885360|c0_g1_i1
XATR545933|c0_g1_i1	M_Fungi	Ascomycota	Emmonsia	RA				RA___			KOG0328	Predicted ATP-dependent RNA helicase FAL1, involved in rRNA maturation, DEAD-box superfamily	Translation, ribosomal structure and biogenesis	INFORMATION STORAGE AND PROCESSING	349	nr	KLJ11093	ATP-dependent RNA helicase fal1	Emmonsia parva UAMH 139	1e-76	100	622	116	99.7135	XATR545933|c0_g1_i1	0.143462	NA	XATR545933|c0_g1_i1	-0.0385132	NA	XATR545933|c0_g1_i1	0.0925782	NA	XATR545933|c0_g1_i1	-0.0893972	NA	XATR545933|c0_g1_i1	2.31825	2.9999e-05	XATR545933|c0_g1_i1	2.44223	3.95698e-05	XATR545933|c0_g1_i1	-0.087685	0.929966	XATR545933|c0_g1_i1	0.0362954	0.992123	XATR545933|c0_g1_i1
XATR869195|c0_g2_i1	M_Fungi	Ascomycota	Emmonsia	RA				RA___			KOG2614	Kynurenine 3-monooxygenase and related flavoprotein monooxygenases	Energy production and conversion	METABOLISM	811	nr	KKZ66034	hypothetical protein EMCG_08205	Emmonsia crescens UAMH 3008	1e-129	70.6767	997	266	98.397	XATR869195|c0_g2_i1	0.14379	NA	XATR869195|c0_g2_i1	-0.0378369	NA	XATR869195|c0_g2_i1	0.0925521	NA	XATR869195|c0_g2_i1	-0.0890753	NA	XATR869195|c0_g2_i1	2.43146	1.45668e-06	XATR869195|c0_g2_i1	1.43879	0.0222007	XATR869195|c0_g2_i1	1.02693	0.121253	XATR869195|c0_g2_i1	0.0342577	0.992123	XATR869195|c0_g2_i1
XATR761871|c0_g1_i1	M_Fungi	Ascomycota	Endocarpon	RA				RA___	acid ecotype		KOG2621	Prohibitins and stomatins of the PID superfamily	Energy production and conversion	METABOLISM	292	M_fugalrefseqplusgloin	XP_007801606	hypothetical protein EPUS_04771	Endocarpon pusillum Z07020	1e-57	97.9381	477	97	99.6575	XATR761871|c0_g1_i1	0.142703	0.923749	XATR761871|c0_g1_i1	-0.0400638	0.999799	XATR761871|c0_g1_i1	0.0926388	0.983685	XATR761871|c0_g1_i1	-0.0901277	0.970476	XATR761871|c0_g1_i1	6.25884	1.86354e-25	XATR761871|c0_g1_i1	4.60031	8.49903e-12	XATR761871|c0_g1_i1	1.89984	0.00464412	XATR761871|c0_g1_i1	0.241306	0.992123	XATR761871|c0_g1_i1
XATR858142|c1_g2_i1	M_Fungi	Ascomycota	Endocarpon	RA				RA___			KOG0841	Multifunctional chaperone (14-3-3 family)	Posttranslational modification, protein turnover, chaperones	CELLULAR PROCESSES AND SIGNALING	301	M_fugalrefseqplusgloin	XP_007802865	hypothetical protein EPUS_00645	Endocarpon pusillum Z07020	2e-62	92	505	100	99.6678	XATR858142|c1_g2_i1	0.496655	NA	XATR858142|c1_g2_i1	0.00177737	NA	XATR858142|c1_g2_i1	0.336821	0.983685	XATR858142|c1_g2_i1	-0.158057	NA	XATR858142|c1_g2_i1	2.91182	1.62341e-07	XATR858142|c1_g2_i1	0.985616	0.130364	XATR858142|c1_g2_i1	0.864124	0.284361	XATR858142|c1_g2_i1	-1.06208	0.357878	XATR858142|c1_g2_i1
XATR906969|c0_g5_i1	M_Fungi	Ascomycota	Endocarpon	RA				RA___			KOG0417	Ubiquitin-protein ligase	Posttranslational modification, protein turnover, chaperones	CELLULAR PROCESSES AND SIGNALING	407	nr	AEH41526	ubiquitin-conjugating enzyme E2-16 kDa	Endocarpon pusillum	3e-69	82.963	554	135	99.5086	XATR906969|c0_g5_i1	0.143134	NA	XATR906969|c0_g5_i1	-0.0391847	NA	XATR906969|c0_g5_i1	0.0926043	NA	XATR906969|c0_g5_i1	-0.0897149	NA	XATR906969|c0_g5_i1	1.26978	0.0633818	XATR906969|c0_g5_i1	2.10884	0.00049616	XATR906969|c0_g5_i1	-1.14674	0.137643	XATR906969|c0_g5_i1	-0.307679	0.992123	XATR906969|c0_g5_i1
XATR859489|c0_g1_i4	M_Fungi	Ascomycota	Endocarpon	RA				RA___			KOG2202	U2 snRNP splicing factor, small subunit, and related proteins	RNA processing and modification	INFORMATION STORAGE AND PROCESSING	280	M_fugalrefseqplusgloin	XP_007803543	hypothetical protein EPUS_02447	Endocarpon pusillum Z07020	1e-60	95.6522	486	92	98.5714	XATR859489|c0_g1_i4	0.143308	NA	XATR859489|c0_g1_i4	-0.0388286	NA	XATR859489|c0_g1_i4	0.0925904	NA	XATR859489|c0_g1_i4	-0.0895467	NA	XATR859489|c0_g1_i4	2.76921	6.47748e-07	XATR859489|c0_g1_i4	2.29189	0.000175781	XATR859489|c0_g1_i4	0.373495	0.713165	XATR859489|c0_g1_i4	-0.103823	0.992123	XATR859489|c0_g1_i4
XLTR908445|c2_g2_i2	M_Fungi	Ascomycota	Endocarpon	RA	RL			RA_RL__			KOG1722	60s ribosomal protein L24	Translation, ribosomal structure and biogenesis	INFORMATION STORAGE AND PROCESSING	255	M_fugalrefseqplusgloin	XP_007806186	60S ribosomal protein L24	Endocarpon pusillum Z07020	1e-48	92.4051	401	79	92.9412	XLTR908445|c2_g2_i2	0.354737	NA	XLTR908445|c2_g2_i2	0.117649	NA	XLTR908445|c2_g2_i2	-0.0475292	0.988653	XLTR908445|c2_g2_i2	-0.284617	NA	XLTR908445|c2_g2_i2	1.82889	0.00932052	XLTR908445|c2_g2_i2	-0.861941	0.297245	XLTR908445|c2_g2_i2	1.13734	0.26295	XLTR908445|c2_g2_i2	-1.55349	0.101085	XLTR908445|c2_g2_i2
XATR261410|c0_g1_i1	M_Fungi	Ascomycota	Endocarpon	RA				RA___			KOG3742	Glycogen synthase	Carbohydrate transport and metabolism	METABOLISM	280	M_fugalrefseqplusgloin	XP_007786150	Glycogen synthase	Endocarpon pusillum Z07020	6e-54	91.3978	468	93	99.6429	XATR261410|c0_g1_i1	0.142979	NA	XATR261410|c0_g1_i1	-0.0395026	0.999799	XATR261410|c0_g1_i1	0.0926167	0.983685	XATR261410|c0_g1_i1	-0.0898646	NA	XATR261410|c0_g1_i1	3.6722	2.98673e-10	XATR261410|c0_g1_i1	3.10754	1.52737e-06	XATR261410|c0_g1_i1	0.603977	0.53315	XATR261410|c0_g1_i1	0.039319	0.992123	XATR261410|c0_g1_i1
XATR897556|c0_g1_i1	M_Fungi	Ascomycota	Endocarpon	RA				RA___			KOG4231	Intracellular membrane-bound Ca2+-independent phospholipase A2	Lipid transport and metabolism	METABOLISM	1820	M_fugalrefseqplusgloin	XP_007801143	hypothetical protein EPUS_03010	Endocarpon pusillum Z07020	0	75.4355	2242	574	94.6154	XATR897556|c0_g1_i1	0.143473	NA	XATR897556|c0_g1_i1	-0.0384916	0.999799	XATR897556|c0_g1_i1	0.0925773	0.983685	XATR897556|c0_g1_i1	-0.089387	NA	XATR897556|c0_g1_i1	3.56686	2.37939e-12	XATR897556|c0_g1_i1	2.70178	3.40388e-06	XATR897556|c0_g1_i1	0.901305	0.174385	XATR897556|c0_g1_i1	0.0362297	0.992123	XATR897556|c0_g1_i1
XATR866560|c0_g1_i4	M_Fungi	Ascomycota	Endocarpon	RA				RA___			KOG2775	Metallopeptidase	General function prediction only	POORLY CHARACTERIZED	261	M_fugalrefseqplusgloin	XP_007799738	Methionine aminopeptidase 2	Endocarpon pusillum Z07020	4e-41	76.7442	369	86	98.8506	XATR866560|c0_g1_i4	0.143777	NA	XATR866560|c0_g1_i4	-0.0378653	NA	XATR866560|c0_g1_i4	0.0925532	NA	XATR866560|c0_g1_i4	-0.0890889	NA	XATR866560|c0_g1_i4	1.83088	0.000807392	XATR866560|c0_g1_i4	2.01504	0.000471147	XATR866560|c0_g1_i4	-0.149822	0.872112	XATR866560|c0_g1_i4	0.0343428	0.992123	XATR866560|c0_g1_i4
XATR911823|c6_g2_i1	M_Fungi	Ascomycota	Epichloe	RA	RL			RA_RL__	lime ecotype		KOG1375	Beta tubulin	Cytoskeleton	CELLULAR PROCESSES AND SIGNALING	323	nr	AEH76729	beta tubulin partial	Epichloe sinica	2e-69	98.0769	548	104	96.5944	XATR911823|c6_g2_i1	0.0212655	0.986191	XATR911823|c6_g2_i1	0.170121	0.999799	XATR911823|c6_g2_i1	-0.118749	0.983685	XATR911823|c6_g2_i1	0.0301065	0.987067	XATR911823|c6_g2_i1	1.99395	0.0180074	XATR911823|c6_g2_i1	3.66147	2.8504e-06	XATR911823|c6_g2_i1	-2.13985	0.0206457	XATR911823|c6_g2_i1	-0.472331	0.992123	XATR911823|c6_g2_i1
XATR696915|c0_g1_i1	M_Fungi	Ascomycota	Epichloe	RA				RA___			KOG2450	Aldehyde dehydrogenase	Energy production and conversion	METABOLISM	481	nr	BAF37928	acetaldehyde dehydrogenase partial	Epichloe typhina	2e-87	76.1006	690	159	99.1684	XATR696915|c0_g1_i1	0.252903	NA	XATR696915|c0_g1_i1	-1.11313	NA	XATR696915|c0_g1_i1	0.202236	NA	XATR696915|c0_g1_i1	-1.1638	NA	XATR696915|c0_g1_i1	1.24411	0.0702096	XATR696915|c0_g1_i1	2.39299	0.000137566	XATR696915|c0_g1_i1	-0.993788	0.22342	XATR696915|c0_g1_i1	0.155088	0.992123	XATR696915|c0_g1_i1
XATR443838|c0_g1_i1	M_Fungi	Ascomycota	Epichloe	RA		SA		RA__SA_							330	nr	ACO52879	phosphoenolpyruvate carboxykinase	Epichloe festucae	3e-69	95.4128	584	109	99.0909	XATR443838|c0_g1_i1	1.0014	NA	XATR443838|c0_g1_i1	0.0944126	NA	XATR443838|c0_g1_i1	-0.348551	0.983685	XATR443838|c0_g1_i1	-1.25554	NA	XATR443838|c0_g1_i1	0.324661	0.791993	XATR443838|c0_g1_i1	1.68888	0.0313809	XATR443838|c0_g1_i1	-1.533	0.116177	XATR443838|c0_g1_i1	-0.168777	0.992123	XATR443838|c0_g1_i1
SL-TR7785|c0_g1_i1	M_Fungi	Ascomycota	Eremothecium	RA	RL			RA_RL__			KOG0001	Ubiquitin and ubiquitin-like proteins	Posttranslational modification, protein turnover, chaperones	CELLULAR PROCESSES AND SIGNALING	378	M_fugalrefseqplusgloin	XP_003648495	hypothetical protein Ecym_8408	Eremothecium cymbalariae DBVPG#7215	4e-83	98.4	633	125	99.2063	SL-TR7785|c0_g1_i1	0.556667	NA	SL-TR7785|c0_g1_i1	-1.21727	0.4466	SL-TR7785|c0_g1_i1	0.372277	0.983685	SL-TR7785|c0_g1_i1	-1.40166	NA	SL-TR7785|c0_g1_i1	0.611276	0.382693	SL-TR7785|c0_g1_i1	-0.529978	0.434459	SL-TR7785|c0_g1_i1	0.153533	0.886302	SL-TR7785|c0_g1_i1	-0.987721	0.26345	SL-TR7785|c0_g1_i1
XATR579873|c1_g1_i1	M_Fungi	Ascomycota	Erysiphe	RA				RA___			KOG1724	SCF ubiquitin ligase, Skp1 component	Posttranslational modification, protein turnover, chaperones	CELLULAR PROCESSES AND SIGNALING	235	nr	KHJ36045	putative scf complex subunit skp1	Erysiphe necator	1e-29	94.5946	286	74	94.4681	XATR579873|c1_g1_i1	0.143508	NA	XATR579873|c1_g1_i1	-0.0384182	NA	XATR579873|c1_g1_i1	0.0925745	NA	XATR579873|c1_g1_i1	-0.0893522	NA	XATR579873|c1_g1_i1	2.53245	1.58662e-06	XATR579873|c1_g1_i1	1.53047	0.0156208	XATR579873|c1_g1_i1	0.950935	0.190588	XATR579873|c1_g1_i1	-0.0510527	0.992123	XATR579873|c1_g1_i1
XATR902115|c1_g4_i1	M_Fungi	Ascomycota	Erysiphe	RA				RA___			KOG0660	Mitogen-activated protein kinase	Signal transduction mechanisms	CELLULAR PROCESSES AND SIGNALING	622	nr	KHJ34587	putative mitogen-activated protein kinase	Erysiphe necator	5e-140	100	1048	207	99.8392	XATR902115|c1_g4_i1	0.143578	NA	XATR902115|c1_g4_i1	-0.0382756	NA	XATR902115|c1_g4_i1	0.092569	0.983685	XATR902115|c1_g4_i1	-0.0892844	NA	XATR902115|c1_g4_i1	2.86972	7.52525e-09	XATR902115|c1_g4_i1	1.60233	0.00504056	XATR902115|c1_g4_i1	0.923273	0.165501	XATR902115|c1_g4_i1	-0.344114	0.992123	XATR902115|c1_g4_i1
XLTR871573|c2_g1_i1	M_Fungi	Ascomycota	Erysiphe	RA				RA___			KOG0400	40S ribosomal protein S13	Translation, ribosomal structure and biogenesis	INFORMATION STORAGE AND PROCESSING	293	nr	KHJ35618	putative 40s ribosomal protein s13	Erysiphe necator	1e-49	81.4433	419	97	99.3174	XLTR871573|c2_g1_i1	0.143069	NA	XLTR871573|c2_g1_i1	-0.039318	NA	XLTR871573|c2_g1_i1	0.0926095	NA	XLTR871573|c2_g1_i1	-0.0897777	NA	XLTR871573|c2_g1_i1	0.253884	0.813674	XLTR871573|c2_g1_i1	1.11557	0.101695	XLTR871573|c2_g1_i1	-1.23854	0.146666	XLTR871573|c2_g1_i1	-0.376857	0.992123	XLTR871573|c2_g1_i1
XATR592129|c0_g1_i1	M_Fungi	Ascomycota	Erysiphe	RA	RL	SA		RA_RL_SA_			KOG3311	Ribosomal protein S18	Translation, ribosomal structure and biogenesis	INFORMATION STORAGE AND PROCESSING	270	nr	KHJ34042	putative 40s ribosomal protein s18	Erysiphe necator	2e-57	98.8889	469	90	100	XATR592129|c0_g1_i1	0.949348	0.392655	XATR592129|c0_g1_i1	0.494559	0.999799	XATR592129|c0_g1_i1	0.228449	0.983685	XATR592129|c0_g1_i1	-0.22634	0.970476	XATR592129|c0_g1_i1	0.579845	0.644364	XATR592129|c0_g1_i1	0.641001	0.535439	XATR592129|c0_g1_i1	-1.86289	0.0827816	XATR592129|c0_g1_i1	-1.80173	0.134671	XATR592129|c0_g1_i1
XATR942084|c0_g3_i1	M_Fungi	Ascomycota	Erysiphe	RA				RA___			KOG4650	Predicted steroid reductase	General function prediction only	POORLY CHARACTERIZED	849	nr	KHJ30057	hypothetical protein EV44_g6196	Erysiphe necator	1e-125	72.3077	960	260	91.8728	XATR942084|c0_g3_i1	0.143651	NA	XATR942084|c0_g3_i1	-0.0381251	NA	XATR942084|c0_g3_i1	0.0925632	0.983685	XATR942084|c0_g3_i1	-0.0892128	NA	XATR942084|c0_g3_i1	2.91766	3.35092e-09	XATR942084|c0_g3_i1	2.4422	1.72278e-05	XATR942084|c0_g3_i1	0.616015	0.410891	XATR942084|c0_g3_i1	0.140564	0.992123	XATR942084|c0_g3_i1
SA-TR40220|c0_g2_i1	M_Fungi	Ascomycota	Escovopsis	RA	RL	SA		RA_RL_SA_			KOG1570	60S ribosomal protein L10A	Translation, ribosomal structure and biogenesis	INFORMATION STORAGE AND PROCESSING	473	nr	KOS18605	60S ribosomal protein L10a	Escovopsis weberi	2e-87	95.9732	682	149	94.5032	SA-TR40220|c0_g2_i1	1.2168	0.247474	SA-TR40220|c0_g2_i1	-0.500122	0.999799	SA-TR40220|c0_g2_i1	-0.236894	0.983685	SA-TR40220|c0_g2_i1	-1.95382	0.15519	SA-TR40220|c0_g2_i1	0.991409	0.35342	SA-TR40220|c0_g2_i1	-0.319344	0.78087	SA-TR40220|c0_g2_i1	-0.75775	0.62812	SA-TR40220|c0_g2_i1	-2.0685	0.0657247	SA-TR40220|c0_g2_i1
SA-TR11100|c0_g1_i1	M_Fungi	Ascomycota	Escovopsis	RA	RL			RA_RL__			KOG3353	60S ribosomal protein L22	Translation, ribosomal structure and biogenesis	INFORMATION STORAGE AND PROCESSING	512	nr	KOS17259	60S ribosomal protein L17	Escovopsis weberi	2e-111	93.865	839	163	95.5078	SA-TR11100|c0_g1_i1	0.650461	0.556852	SA-TR11100|c0_g1_i1	-0.376035	0.999799	SA-TR11100|c0_g1_i1	-0.487867	0.983685	SA-TR11100|c0_g1_i1	-1.51436	0.220997	SA-TR11100|c0_g1_i1	0.570517	0.603007	SA-TR11100|c0_g1_i1	0.474753	0.614285	SA-TR11100|c0_g1_i1	-1.43559	0.160802	SA-TR11100|c0_g1_i1	-1.53135	0.17313	SA-TR11100|c0_g1_i1
XATR590837|c0_g1_i1	M_Fungi	Ascomycota	Escovopsis	RA	RL			RA_RL__			KOG4153	Fructose 1,6-bisphosphate aldolase	Carbohydrate transport and metabolism	METABOLISM	344	nr	KOS22239	Fructose-bisphosphate aldolase 1	Escovopsis weberi	4e-57	93.8596	488	114	99.4186	XATR590837|c0_g1_i1	0.324345	NA	XATR590837|c0_g1_i1	-0.47775	NA	XATR590837|c0_g1_i1	0.0939506	0.983685	XATR590837|c0_g1_i1	-0.708144	NA	XATR590837|c0_g1_i1	1.69293	0.00242742	XATR590837|c0_g1_i1	1.32375	0.0292757	XATR590837|c0_g1_i1	0.167734	0.867475	XATR590837|c0_g1_i1	-0.201448	0.992123	XATR590837|c0_g1_i1
XATR592129|c0_g1_i2	M_Fungi	Ascomycota	Eutypa	RA	RL	SA		RA_RL_SA_	lime ecotype		KOG3311	Ribosomal protein S18	Translation, ribosomal structure and biogenesis	INFORMATION STORAGE AND PROCESSING	284	M_fugalrefseqplusgloin	XP_007793832	putative 40s ribosomal protein s18 protein	Eutypa lata UCREL1	3e-61	97.8723	486	94	99.2958	XATR592129|c0_g1_i2	0.839488	0.491111	XATR592129|c0_g1_i2	-0.146675	0.999799	XATR592129|c0_g1_i2	0.230213	0.983685	XATR592129|c0_g1_i2	-0.755951	0.733541	XATR592129|c0_g1_i2	0.0902944	0.959859	XATR592129|c0_g1_i2	1.15618	0.255058	XATR592129|c0_g1_i2	-2.70792	0.00775092	XATR592129|c0_g1_i2	-1.64204	0.255862	XATR592129|c0_g1_i2
SA-TR7167|c0_g1_i1	M_Fungi	Ascomycota	Eutypa	RA	RL	SA		RA_RL_SA_		lime ecotype	KOG0102	Molecular chaperones mortalin/PBP74/GRP75, HSP70 superfamily	Posttranslational modification, protein turnover, chaperones	CELLULAR PROCESSES AND SIGNALING	513	M_fugalrefseqplusgloin	XP_007794561	putative hsp70-like protein	Eutypa lata UCREL1	2e-92	98.8235	742	170	99.4152	SA-TR7167|c0_g1_i1	1.0823	NA	SA-TR7167|c0_g1_i1	-0.199663	0.999799	SA-TR7167|c0_g1_i1	0.594048	0.983685	SA-TR7167|c0_g1_i1	-0.687914	NA	SA-TR7167|c0_g1_i1	1.49741	0.0701446	SA-TR7167|c0_g1_i1	-0.109468	0.916526	SA-TR7167|c0_g1_i1	-0.622261	0.6452	SA-TR7167|c0_g1_i1	-2.22914	0.0122971	SA-TR7167|c0_g1_i1
SA-TR79006|c0_g2_i1	M_Fungi	Ascomycota	Eutypa	RA	RL			RA_RL__			KOG0841	Multifunctional chaperone (14-3-3 family)	Posttranslational modification, protein turnover, chaperones	CELLULAR PROCESSES AND SIGNALING	465	M_fugalrefseqplusgloin	XP_007798853	putative 14-3-3 protein	Eutypa lata UCREL1	8e-100	90.9091	758	154	99.3548	SA-TR79006|c0_g2_i1	0.915831	0.408332	SA-TR79006|c0_g2_i1	-0.574418	0.999799	SA-TR79006|c0_g2_i1	0.417574	0.983685	SA-TR79006|c0_g2_i1	-1.07268	0.513178	SA-TR79006|c0_g2_i1	1.02957	0.318909	SA-TR79006|c0_g2_i1	-0.0986159	0.935615	SA-TR79006|c0_g2_i1	-0.948861	0.498683	SA-TR79006|c0_g2_i1	-2.07705	0.0550325	SA-TR79006|c0_g2_i1
XATR273861|c0_g1_i1	M_Fungi	Ascomycota	Eutypa	RA				RA___			KOG0229	Phosphatidylinositol-4-phosphate 5-kinase	Signal transduction mechanisms	CELLULAR PROCESSES AND SIGNALING	487	M_fugalrefseqplusgloin	XP_007796988	putative phosphatidylinositol-4-phosphate 5-kinase its3 protein	Eutypa lata UCREL1	3e-109	95.679	840	162	99.7947	XATR273861|c0_g1_i1	0.143269	NA	XATR273861|c0_g1_i1	-0.03891	NA	XATR273861|c0_g1_i1	0.0925936	NA	XATR273861|c0_g1_i1	-0.0895852	NA	XATR273861|c0_g1_i1	1.50984	0.0220948	XATR273861|c0_g1_i1	0.796115	0.274828	XATR273861|c0_g1_i1	0.062438	0.957472	XATR273861|c0_g1_i1	-0.651284	0.912819	XATR273861|c0_g1_i1
XLTR909634|c0_g3_i1	M_Fungi	Ascomycota	Eutypa	RA	RL			RA_RL__		lime ecotype	KOG0815	60S acidic ribosomal protein P0	Translation, ribosomal structure and biogenesis	INFORMATION STORAGE AND PROCESSING	456	M_fugalrefseqplusgloin	XP_007798790	putative 60s acidic ribosomal protein p0 protein	Eutypa lata UCREL1	7e-86	92.053	669	151	99.3421	XLTR909634|c0_g3_i1	0.143096	0.923749	XLTR909634|c0_g3_i1	-0.668854	0.999799	XLTR909634|c0_g3_i1	0.0396555	0.992364	XLTR909634|c0_g3_i1	-0.772294	0.640099	XLTR909634|c0_g3_i1	2.42859	0.000708528	XLTR909634|c0_g3_i1	0.310314	0.739818	XLTR909634|c0_g3_i1	-0.150279	0.911195	XLTR909634|c0_g3_i1	-2.26856	0.00850586	XLTR909634|c0_g3_i1
XLTR962648|c0_g1_i2	M_Fungi	Ascomycota	Eutypa	RA	RL			RA_RL__		lime ecotype	KOG1570	60S ribosomal protein L10A	Translation, ribosomal structure and biogenesis	INFORMATION STORAGE AND PROCESSING	250	M_fugalrefseqplusgloin	XP_007789985	putative 60s ribosomal protein l10a protein	Eutypa lata UCREL1	9e-48	93.4211	400	76	91.2	XLTR962648|c0_g1_i2	0.538204	0.661297	XLTR962648|c0_g1_i2	-0.492017	0.999799	XLTR962648|c0_g1_i2	0.180242	0.983685	XLTR962648|c0_g1_i2	-0.849979	0.599144	XLTR962648|c0_g1_i2	0.893596	0.338143	XLTR962648|c0_g1_i2	-2.01439	0.0077749	XLTR962648|c0_g1_i2	-0.21707	0.878302	XLTR962648|c0_g1_i2	-3.12506	0.000118503	XLTR962648|c0_g1_i2
XATR873938|c5_g1_i1	M_Fungi	Ascomycota	Eutypa	RA	RL			RA_RL__			KOG0746	60S ribosomal protein L3 and related proteins	Translation, ribosomal structure and biogenesis	INFORMATION STORAGE AND PROCESSING	541	M_fugalrefseqplusgloin	XP_007790473	putative 60s ribosomal protein l3 protein	Eutypa lata UCREL1	9e-91	83.1395	712	172	95.3789	XATR873938|c5_g1_i1	0.433246	NA	XATR873938|c5_g1_i1	0.19496	0.999799	XATR873938|c5_g1_i1	-0.212708	0.983685	XATR873938|c5_g1_i1	-0.450994	NA	XATR873938|c5_g1_i1	2.89425	0.000244131	XATR873938|c5_g1_i1	1.18069	0.205714	XATR873938|c5_g1_i1	0.817966	0.550532	XATR873938|c5_g1_i1	-0.89559	0.860011	XATR873938|c5_g1_i1
XATR503408|c0_g1_i1	M_Fungi	Ascomycota	Eutypa	RA				RA___			KOG1212	Amidases	Translation, ribosomal structure and biogenesis	INFORMATION STORAGE AND PROCESSING	290	M_fugalrefseqplusgloin	XP_007790806	putative amidase protein	Eutypa lata UCREL1	2e-46	85.4167	415	96	99.3103	XATR503408|c0_g1_i1	0.144005	NA	XATR503408|c0_g1_i1	-0.0373935	NA	XATR503408|c0_g1_i1	0.0925351	NA	XATR503408|c0_g1_i1	-0.0888631	NA	XATR503408|c0_g1_i1	1.82777	0.000416796	XATR503408|c0_g1_i1	1.34508	0.0282328	XATR503408|c0_g1_i1	0.51562	0.551374	XATR503408|c0_g1_i1	0.032935	0.992123	XATR503408|c0_g1_i1
XLTR922726|c1_g8_i3	M_Fungi	Ascomycota	Eutypa	RA	RL	SA	SL	RA_RL_SA_SL			KOG0327	Translation initiation factor 4F, helicase subunit (eIF-4A) and related helicases	Translation, ribosomal structure and biogenesis	INFORMATION STORAGE AND PROCESSING	260	M_fugalrefseqplusgloin	XP_007798610	putative atp-dependent rna helicase eif4a protein	Eutypa lata UCREL1	2e-54	100	458	86	99.2308	XLTR922726|c1_g8_i3	-0.0335549	0.961886	XLTR922726|c1_g8_i3	0.284727	0.999799	XLTR922726|c1_g8_i3	0.580092	0.983685	XLTR922726|c1_g8_i3	0.898374	0.305612	XLTR922726|c1_g8_i3	0.748935	0.202552	XLTR922726|c1_g8_i3	-0.193559	0.779181	XLTR922726|c1_g8_i3	0.294325	0.777394	XLTR922726|c1_g8_i3	-0.648169	0.669386	XLTR922726|c1_g8_i3
XLTR933146|c9_g3_i2	M_Fungi	Ascomycota	Eutypa	RA	RL			RA_RL__		lime ecotype	KOG3271	Translation initiation factor 5A (eIF-5A)	Translation, ribosomal structure and biogenesis	INFORMATION STORAGE AND PROCESSING	261	M_fugalrefseqplusgloin	XP_007797723	putative eukaryotic translation initiation factor 5a-2 protein	Eutypa lata UCREL1	3e-53	95.2381	432	84	96.5517	XLTR933146|c9_g3_i2	0.538844	0.65216	XLTR933146|c9_g3_i2	-0.263948	0.999799	XLTR933146|c9_g3_i2	0.0897584	0.983685	XLTR933146|c9_g3_i2	-0.713034	0.687228	XLTR933146|c9_g3_i2	2.77439	3.60162e-05	XLTR933146|c9_g3_i2	-0.960071	0.235293	XLTR933146|c9_g3_i2	1.03116	0.325864	XLTR933146|c9_g3_i2	-2.7033	0.000663297	XLTR933146|c9_g3_i2
SL-TR43093|c1_g1_i1	M_Fungi	Ascomycota	Eutypa	RA	RL			RA_RL__			KOG1353	F0F1-type ATP synthase, alpha subunit	Energy production and conversion	METABOLISM	296	M_fugalrefseqplusgloin	XP_007790272	putative atp synthase subunit alpha protein	Eutypa lata UCREL1	9e-60	95.9184	506	98	99.3243	SL-TR43093|c1_g1_i1	0.279635	NA	SL-TR43093|c1_g1_i1	-0.132058	0.999799	SL-TR43093|c1_g1_i1	-0.244486	0.983685	SL-TR43093|c1_g1_i1	-0.656179	NA	SL-TR43093|c1_g1_i1	1.80115	0.00222605	SL-TR43093|c1_g1_i1	1.22695	0.0436364	SL-TR43093|c1_g1_i1	-0.374186	0.728122	SL-TR43093|c1_g1_i1	-0.94838	0.437028	SL-TR43093|c1_g1_i1
XATR546393|c0_g1_i1	M_Fungi	Ascomycota	Eutypa	RA				RA___			KOG1664	Vacuolar H+-ATPase V1 sector, subunit E	Energy production and conversion	METABOLISM	351	M_fugalrefseqplusgloin	XP_007793991	putative vacuolar atp synthase subunit e protein	Eutypa lata UCREL1	7e-58	87.7358	472	106	90.5983	XATR546393|c0_g1_i1	0.144013	NA	XATR546393|c0_g1_i1	-0.0373763	NA	XATR546393|c0_g1_i1	0.0925344	NA	XATR546393|c0_g1_i1	-0.0888549	NA	XATR546393|c0_g1_i1	2.18654	8.5149e-06	XATR546393|c0_g1_i1	1.69918	0.00297103	XATR546393|c0_g1_i1	0.520245	0.511379	XATR546393|c0_g1_i1	0.032884	0.992123	XATR546393|c0_g1_i1
XLTR942077|c0_g4_i1	M_Fungi	Ascomycota	Exophiala	RA	RL	SA	SL	RA_RL_SA_SL	acid ecotype		KOG0417	Ubiquitin-protein ligase	Posttranslational modification, protein turnover, chaperones	CELLULAR PROCESSES AND SIGNALING	316	M_fugalrefseqplusgloin	XP_013311989	ubiquitin-conjugating enzyme E2-16 kDa	Exophiala xenobiotica	3e-50	85.7143	413	105	99.6835	XLTR942077|c0_g4_i1	0.0634736	0.923749	XLTR942077|c0_g4_i1	1.01649	0.474238	XLTR942077|c0_g4_i1	0.353684	0.983685	XLTR942077|c0_g4_i1	1.3067	0.0738931	XLTR942077|c0_g4_i1	-0.277906	0.715275	XLTR942077|c0_g4_i1	-2.03471	0.000160371	XLTR942077|c0_g4_i1	1.74262	0.00415463	XLTR942077|c0_g4_i1	-0.0141815	0.995117	XLTR942077|c0_g4_i1
XLTR880165|c0_g1_i1	M_Fungi	Ascomycota	Exophiala	RA	RL			RA_RL__	acid ecotype	lime ecotype	KOG0254	Predicted transporter (major facilitator superfamily)	General function prediction only	POORLY CHARACTERIZED	1712	M_fugalrefseqplusgloin	XP_013259697	MFS transporter SP family general alpha glucoside:H+ symporter	Exophiala aquamarina CBS 119918	0	89.4052	2584	538	94.2757	XLTR880165|c0_g1_i1	0.141796	0.923749	XLTR880165|c0_g1_i1	-0.0418894	0.999799	XLTR880165|c0_g1_i1	0.0927116	0.983685	XLTR880165|c0_g1_i1	-0.0909737	0.970476	XLTR880165|c0_g1_i1	5.92282	4.42208e-13	XLTR880165|c0_g1_i1	0.175419	0.891349	XLTR880165|c0_g1_i1	3.0106	0.00209524	XLTR880165|c0_g1_i1	-2.73681	0.0117174	XLTR880165|c0_g1_i1
XATR925914|c0_g1_i3	M_Fungi	Ascomycota	Exophiala	RA				RA___	acid ecotype						866	nr	XP_016221188	hypothetical protein PV10_07000	Exophiala mesophila	2e-180	82.2917	1320	288	99.7691	XATR925914|c0_g1_i3	0.14281	0.923749	XATR925914|c0_g1_i3	-0.0398458	0.999799	XATR925914|c0_g1_i3	0.0926302	0.983685	XATR925914|c0_g1_i3	-0.0900257	0.970476	XATR925914|c0_g1_i3	5.29511	4.38263e-19	XATR925914|c0_g1_i3	3.79722	9.60477e-09	XATR925914|c0_g1_i3	1.53827	0.0268556	XATR925914|c0_g1_i3	0.0403789	0.992123	XATR925914|c0_g1_i3
XATR582321|c1_g1_i1	M_Fungi	Ascomycota	Exophiala	RA				RA___	acid ecotype						229	M_fugalrefseqplusgloin	XP_013310537	hypothetical protein PV05_11583	Exophiala xenobiotica	3e-24	77.6316	247	76	99.5633	XATR582321|c1_g1_i1	0.142775	NA	XATR582321|c1_g1_i1	-0.0399173	0.999799	XATR582321|c1_g1_i1	0.092633	0.983685	XATR582321|c1_g1_i1	-0.0900592	NA	XATR582321|c1_g1_i1	4.04687	3.93675e-11	XATR582321|c1_g1_i1	2.19777	0.00264	XATR582321|c1_g1_i1	1.88969	0.00782289	XATR582321|c1_g1_i1	0.0406009	0.992123	XATR582321|c1_g1_i1
XATR599531|c0_g1_i1	M_Fungi	Ascomycota	Exophiala	RA	RL			RA_RL__			KOG0676	Actin and related proteins	Cytoskeleton	CELLULAR PROCESSES AND SIGNALING	230	nr	AEM64622	actin partial	Exophiala alcalophila	1e-46	100	399	76	99.1304	XATR599531|c0_g1_i1	0.0384662	NA	XATR599531|c0_g1_i1	-0.184224	0.999799	XATR599531|c0_g1_i1	0.0388852	0.991707	XATR599531|c0_g1_i1	-0.183805	NA	XATR599531|c0_g1_i1	3.01032	5.25712e-07	XATR599531|c0_g1_i1	1.34812	0.0525496	XATR599531|c0_g1_i1	0.96125	0.290651	XATR599531|c0_g1_i1	-0.700948	0.88183	XATR599531|c0_g1_i1
XATR902386|c7_g4_i1	M_Fungi	Ascomycota	Exophiala	RA	RL			RA_RL__			KOG1375	Beta tubulin	Cytoskeleton	CELLULAR PROCESSES AND SIGNALING	320	M_fugalrefseqplusgloin	XP_009156643	tubulin beta chain	Exophiala dermatitidis NIH/UT8656	4e-71	99.0566	576	106	99.375	XATR902386|c7_g4_i1	0.197818	0.923749	XATR902386|c7_g4_i1	0.0246101	0.999799	XATR902386|c7_g4_i1	-0.110231	0.983685	XATR902386|c7_g4_i1	-0.283438	0.970476	XATR902386|c7_g4_i1	1.96159	0.0392616	XATR902386|c7_g4_i1	0.224015	0.856809	XATR902386|c7_g4_i1	-0.0969788	0.955381	XATR902386|c7_g4_i1	-1.83456	0.167879	XATR902386|c7_g4_i1
XLTR872150|c6_g8_i1	M_Fungi	Ascomycota	Exophiala	RA	RL			RA_RL__		lime ecotype	KOG0841	Multifunctional chaperone (14-3-3 family)	Posttranslational modification, protein turnover, chaperones	CELLULAR PROCESSES AND SIGNALING	360	nr	XP_016262521	14-3-3 family protein epsilon	Exophiala oligosperma	2e-70	86.6667	570	120	100	XLTR872150|c6_g8_i1	0.403181	NA	XLTR872150|c6_g8_i1	-0.13331	NA	XLTR872150|c6_g8_i1	0.19224	0.983685	XLTR872150|c6_g8_i1	-0.34425	NA	XLTR872150|c6_g8_i1	1.17863	0.120312	XLTR872150|c6_g8_i1	-0.662721	0.394922	XLTR872150|c6_g8_i1	-0.182302	0.88389	XLTR872150|c6_g8_i1	-2.02365	0.00905066	XLTR872150|c6_g8_i1
XATR893799|c1_g1_i1	M_Fungi	Ascomycota	Exophiala	RA	RL			RA_RL__			KOG3311	Ribosomal protein S18	Translation, ribosomal structure and biogenesis	INFORMATION STORAGE AND PROCESSING	234	M_fugalrefseqplusgloin	XP_013265045	40S ribosomal protein S18	Exophiala aquamarina CBS 119918	9e-34	84.6154	299	78	100	XATR893799|c1_g1_i1	0.143802	NA	XATR893799|c1_g1_i1	-0.0378128	NA	XATR893799|c1_g1_i1	0.0925511	NA	XATR893799|c1_g1_i1	-0.0890638	NA	XATR893799|c1_g1_i1	0.706757	0.247193	XATR893799|c1_g1_i1	0.527005	0.420706	XATR893799|c1_g1_i1	0.128982	0.897739	XATR893799|c1_g1_i1	-0.0507703	0.992123	XATR893799|c1_g1_i1
XLTR870969|c2_g1_i4	M_Fungi	Ascomycota	Exophiala	RA	RL			RA_RL__			KOG0052	Translation elongation factor EF-1 alpha/Tu	Translation, ribosomal structure and biogenesis	INFORMATION STORAGE AND PROCESSING	252	M_fugalrefseqplusgloin	XP_009154950	elongation factor 1-alpha	Exophiala dermatitidis NIH/UT8656	6e-51	96.3855	437	83	98.8095	XLTR870969|c2_g1_i4	1.11884	0.297304	XLTR870969|c2_g1_i4	-0.635925	0.999799	XLTR870969|c2_g1_i4	0.520899	0.983685	XLTR870969|c2_g1_i4	-1.23387	0.439288	XLTR870969|c2_g1_i4	0.91468	0.396278	XLTR870969|c2_g1_i4	-0.501638	0.645326	XLTR870969|c2_g1_i4	-0.62231	0.70079	XLTR870969|c2_g1_i4	-2.03863	0.0688589	XLTR870969|c2_g1_i4
XLTR898573|c3_g4_i1	M_Fungi	Ascomycota	Exophiala	RA	RL	SA	SL	RA_RL_SA_SL			KOG0004	Ubiquitin/40S ribosomal protein S27a fusion	Translation, ribosomal structure and biogenesis	INFORMATION STORAGE AND PROCESSING	255	M_fugalrefseqplusgloin	XP_013311158	ubiquitin-40S ribosomal protein S27a	Exophiala xenobiotica	4e-33	98.8095	297	84	98.8235	XLTR898573|c3_g4_i1	-0.554561	0.253814	XLTR898573|c3_g4_i1	0.182691	0.999799	XLTR898573|c3_g4_i1	-0.0802016	0.983685	XLTR898573|c3_g4_i1	0.65705	0.355258	XLTR898573|c3_g4_i1	1.99132	1.46347e-07	XLTR898573|c3_g4_i1	1.46617	0.000347465	XLTR898573|c3_g4_i1	0.302232	0.69592	XLTR898573|c3_g4_i1	-0.222918	0.992123	XLTR898573|c3_g4_i1
XATR258263|c0_g1_i1	M_Fungi	Ascomycota	Exophiala	RA				RA___			KOG2655	Septin family protein (P-loop GTPase)	Cell cycle control, cell division, chromosome partitioning	METABOLISM	278	nr	ABE57262	septin	Exophiala dermatitidis	5e-58	100	495	92	99.2806	XATR258263|c0_g1_i1	0.143606	NA	XATR258263|c0_g1_i1	-0.0382176	NA	XATR258263|c0_g1_i1	0.0925667	NA	XATR258263|c0_g1_i1	-0.0892568	NA	XATR258263|c0_g1_i1	2.05654	0.000141909	XATR258263|c0_g1_i1	1.55219	0.0106721	XATR258263|c0_g1_i1	0.391057	0.69002	XATR258263|c0_g1_i1	-0.113284	0.992123	XATR258263|c0_g1_i1
XATR904720|c0_g1_i1	M_Fungi	Ascomycota	Exophiala	RA				RA___			KOG3857	Alcohol dehydrogenase, class IV	Energy production and conversion	METABOLISM	263	M_fugalrefseqplusgloin	XP_009160820	hydroxyacid-oxoacid transhydrogenase	Exophiala dermatitidis NIH/UT8656	2e-52	95.4023	450	87	99.2395	XATR904720|c0_g1_i1	0.143828	NA	XATR904720|c0_g1_i1	-0.0377604	NA	XATR904720|c0_g1_i1	0.0925491	NA	XATR904720|c0_g1_i1	-0.0890388	NA	XATR904720|c0_g1_i1	2.58069	1.67246e-07	XATR904720|c0_g1_i1	1.70447	0.00419112	XATR904720|c0_g1_i1	0.910253	0.164253	XATR904720|c0_g1_i1	0.0340287	0.992123	XATR904720|c0_g1_i1
XLTR930266|c5_g1_i8	M_Fungi	Ascomycota	Exophiala	RA	RL			RA_RL__			KOG1350	F0F1-type ATP synthase, beta subunit	Energy production and conversion	METABOLISM	396	M_fugalrefseqplusgloin	XP_009155338	ATP synthase subunit beta mitochondrial	Exophiala dermatitidis NIH/UT8656	3e-84	96.1832	672	131	99.2424	XLTR930266|c5_g1_i8	1.16727	0.265805	XLTR930266|c5_g1_i8	-0.674799	0.999799	XLTR930266|c5_g1_i8	0.199589	0.983685	XLTR930266|c5_g1_i8	-1.64248	0.243371	XLTR930266|c5_g1_i8	1.08822	0.285735	XLTR930266|c5_g1_i8	0.25777	0.824278	XLTR930266|c5_g1_i8	-0.482204	0.777394	XLTR930266|c5_g1_i8	-1.31265	0.448347	XLTR930266|c5_g1_i8
XATR515859|c0_g1_i1	M_Fungi	Ascomycota	Exophiala	RA				RA___			KOG0139	Short-chain acyl-CoA dehydrogenase	Lipid transport and metabolism	METABOLISM	768	M_fugalrefseqplusgloin	XP_013316092	hypothetical protein PV05_04246	Exophiala xenobiotica	3e-132	86.2903	1000	248	96.875	XATR515859|c0_g1_i1	0.144094	NA	XATR515859|c0_g1_i1	-0.037209	NA	XATR515859|c0_g1_i1	0.0925281	NA	XATR515859|c0_g1_i1	-0.0887746	NA	XATR515859|c0_g1_i1	1.68423	0.00120991	XATR515859|c0_g1_i1	1.26781	0.0384443	XATR515859|c0_g1_i1	0.448814	NA	XATR515859|c0_g1_i1	0.0323879	0.992123	XATR515859|c0_g1_i1
XATR710096|c0_g1_i1	M_Fungi	Ascomycota	Exophiala	RA				RA___			KOG1186	Copper amine oxidase	Secondary metabolites biosynthesis, transport and catabolism	METABOLISM	585	nr	XP_016263260	hypothetical protein PV06_04192	Exophiala oligosperma	3e-120	88.1443	945	194	99.4872	XATR710096|c0_g1_i1	0.144063	NA	XATR710096|c0_g1_i1	-0.0372721	NA	XATR710096|c0_g1_i1	0.0925305	NA	XATR710096|c0_g1_i1	-0.0888049	NA	XATR710096|c0_g1_i1	1.50687	0.00553139	XATR710096|c0_g1_i1	0.72286	0.318994	XATR710096|c0_g1_i1	0.816589	NA	XATR710096|c0_g1_i1	0.0325749	0.992123	XATR710096|c0_g1_i1
XLTR943375|c3_g2_i16	M_Fungi	Ascomycota	Exophiala	RA	RL			RA_RL__							510	M_fugalrefseqplusgloin	XP_013266090	phosphoenolpyruvate carboxykinase ATP	Exophiala aquamarina CBS 119918	1e-111	92.3529	863	170	100	XLTR943375|c3_g2_i16	0.663629	NA	XLTR943375|c3_g2_i16	0.088037	0.999799	XLTR943375|c3_g2_i16	-0.37543	0.983685	XLTR943375|c3_g2_i16	-0.951022	NA	XLTR943375|c3_g2_i16	-0.478789	0.683199	XLTR943375|c3_g2_i16	0.11007	0.918755	XLTR943375|c3_g2_i16	-1.68635	0.0914923	XLTR943375|c3_g2_i16	-1.09749	0.507473	XLTR943375|c3_g2_i16
XATR863313|c0_g2_i1	M_Fungi	Ascomycota	Exophiala	RA				RA___							255	M_fugalrefseqplusgloin	XP_013318656	hypothetical protein PV05_02622	Exophiala xenobiotica	9e-35	72.619	324	84	98.8235	XATR863313|c0_g2_i1	0.143666	NA	XATR863313|c0_g2_i1	-0.0380947	NA	XATR863313|c0_g2_i1	0.092562	NA	XATR863313|c0_g2_i1	-0.0891983	NA	XATR863313|c0_g2_i1	2.61516	3.29906e-07	XATR863313|c0_g2_i1	2.20016	0.000145301	XATR863313|c0_g2_i1	0.450026	0.60828	XATR863313|c0_g2_i1	0.0350316	0.992123	XATR863313|c0_g2_i1
XLTR285224|c0_g2_i1	M_Fungi	Ascomycota	Exophiala	RA				RA___							343	M_fugalrefseqplusgloin	XP_013321924	ketol-acid reductoisomerase mitochondrial	Exophiala xenobiotica	3e-75	97.3684	602	114	99.7085	XLTR285224|c0_g2_i1	0.359512	NA	XLTR285224|c0_g2_i1	-0.184977	NA	XLTR285224|c0_g2_i1	0.198109	NA	XLTR285224|c0_g2_i1	-0.34638	NA	XLTR285224|c0_g2_i1	0.954196	0.112483	XLTR285224|c0_g2_i1	1.10489	0.0565235	XLTR285224|c0_g2_i1	-0.34743	0.730082	XLTR285224|c0_g2_i1	-0.196733	0.992123	XLTR285224|c0_g2_i1
XLTR623178|c0_g1_i1	M_Fungi	Ascomycota	Fonsecaea	RA	RL			RA_RL__	acid ecotype		KOG0027	Calmodulin and related proteins (EF-Hand superfamily)	Signal transduction mechanisms	CELLULAR PROCESSES AND SIGNALING	232	nr	OAG35896	calmodulin	Fonsecaea monophora	2e-41	100	361	70	90.5172	XLTR623178|c0_g1_i1	0.142223	NA	XLTR623178|c0_g1_i1	-0.0410323	0.999799	XLTR623178|c0_g1_i1	0.0926772	0.983685	XLTR623178|c0_g1_i1	-0.0905783	NA	XLTR623178|c0_g1_i1	2.27627	0.00306535	XLTR623178|c0_g1_i1	-1.25072	0.166997	XLTR623178|c0_g1_i1	1.99772	0.0374024	XLTR623178|c0_g1_i1	-1.52927	0.196224	XLTR623178|c0_g1_i1
XLTR877025|c2_g1_i9	M_Fungi	Ascomycota	Fonsecaea	RA	RL			RA_RL__		lime ecotype	KOG0070	GTP-binding ADP-ribosylation factor Arf1	Intracellular trafficking, secretion, and vesicular transport	CELLULAR PROCESSES AND SIGNALING	279	M_fugalrefseqplusgloin	XP_013289398	ADP-ribosylation factor	Fonsecaea pedrosoi CBS 271.37	1e-59	96.7742	477	93	100	XLTR877025|c2_g1_i9	0.142277	0.923749	XLTR877025|c2_g1_i9	-0.0831198	0.999799	XLTR877025|c2_g1_i9	-0.117762	0.983685	XLTR877025|c2_g1_i9	-0.343159	0.947531	XLTR877025|c2_g1_i9	2.6774	0.000189039	XLTR877025|c2_g1_i9	-0.605264	0.505611	XLTR877025|c2_g1_i9	0.811263	0.511512	XLTR877025|c2_g1_i9	-2.4714	0.00381117	XLTR877025|c2_g1_i9
XLTR957892|c1_g3_i1	M_Fungi	Ascomycota	Fonsecaea	RA	RL			RA_RL__			KOG0027	Calmodulin and related proteins (EF-Hand superfamily)	Signal transduction mechanisms	CELLULAR PROCESSES AND SIGNALING	307	nr	OAG35896	calmodulin	Fonsecaea monophora	5e-65	100	521	101	98.6971	XLTR957892|c1_g3_i1	0.141821	0.923749	XLTR957892|c1_g3_i1	-0.732546	0.999799	XLTR957892|c1_g3_i1	0.0927096	0.983685	XLTR957892|c1_g3_i1	-0.781658	0.733002	XLTR957892|c1_g3_i1	1.73591	0.0772804	XLTR957892|c1_g3_i1	-0.540742	0.638141	XLTR957892|c1_g3_i1	0.222759	0.896417	XLTR957892|c1_g3_i1	-2.05389	0.0938515	XLTR957892|c1_g3_i1
XATR224464|c0_g2_i1	M_Fungi	Ascomycota	Fonsecaea	RA				RA___			KOG0027	Calmodulin and related proteins (EF-Hand superfamily)	Signal transduction mechanisms	CELLULAR PROCESSES AND SIGNALING	251	M_fugalrefseqplusgloin	XP_013282318	calmodulin	Fonsecaea pedrosoi CBS 271.37	3e-53	100	431	83	99.2032	XATR224464|c0_g2_i1	0.143207	0.923749	XATR224464|c0_g2_i1	0.0710379	0.999799	XATR224464|c0_g2_i1	-0.0174759	0.995979	XATR224464|c0_g2_i1	-0.089645	0.970476	XATR224464|c0_g2_i1	4.12613	2.49889e-15	XATR224464|c0_g2_i1	3.3604	7.10199e-09	XATR224464|c0_g2_i1	0.793901	0.290651	XATR224464|c0_g2_i1	0.0281692	0.992355	XATR224464|c0_g2_i1
XATR864756|c3_g3_i1	M_Fungi	Ascomycota	Fonsecaea	RA	RL			RA_RL__		lime ecotype	KOG0746	60S ribosomal protein L3 and related proteins	Translation, ribosomal structure and biogenesis	INFORMATION STORAGE AND PROCESSING	253	M_fugalrefseqplusgloin	XP_013278234	60S ribosomal protein L3	Fonsecaea pedrosoi CBS 271.37	5e-42	98.8095	375	84	99.6047	XATR864756|c3_g3_i1	0.703334	0.469935	XATR864756|c3_g3_i1	-0.208082	0.999799	XATR864756|c3_g3_i1	0.297128	0.983685	XATR864756|c3_g3_i1	-0.614288	0.731757	XATR864756|c3_g3_i1	2.54324	5.67063e-05	XATR864756|c3_g3_i1	-0.393223	0.642658	XATR864756|c3_g3_i1	1.23103	0.165896	XATR864756|c3_g3_i1	-1.70544	0.0443593	XATR864756|c3_g3_i1
XLTR884243|c1_g3_i1	M_Fungi	Ascomycota	Fonsecaea	RA	RL			RA_RL__			KOG0052	Translation elongation factor EF-1 alpha/Tu	Translation, ribosomal structure and biogenesis	INFORMATION STORAGE AND PROCESSING	239	M_fugalrefseqplusgloin	XP_013281907	elongation factor 1-alpha	Fonsecaea pedrosoi CBS 271.37	4e-36	78.481	334	79	99.1632	XLTR884243|c1_g3_i1	0.14184	0.923749	XLTR884243|c1_g3_i1	0.0696921	0.999799	XLTR884243|c1_g3_i1	-0.018784	0.995979	XLTR884243|c1_g3_i1	-0.0909323	0.970476	XLTR884243|c1_g3_i1	-1.5819	0.120147	XLTR884243|c1_g3_i1	-3.23314	0.000365462	XLTR884243|c1_g3_i1	-0.396561	0.819265	XLTR884243|c1_g3_i1	-2.0478	0.082936	XLTR884243|c1_g3_i1
XATR187539|c0_g1_i1	M_Fungi	Ascomycota	Fonsecaea	RA				RA___							332	nr	XP_016637380	hypothetical protein Z520_01725	Fonsecaea multimorphosa CBS 102226	1e-58	80.9091	517	110	99.3976	XATR187539|c0_g1_i1	0.143556	NA	XATR187539|c0_g1_i1	-0.0383196	NA	XATR187539|c0_g1_i1	0.0925707	NA	XATR187539|c0_g1_i1	-0.0893053	NA	XATR187539|c0_g1_i1	2.74583	1.39295e-07	XATR187539|c0_g1_i1	1.62613	0.0111379	XATR187539|c0_g1_i1	1.15541	0.08156	XATR187539|c0_g1_i1	0.0357095	0.992123	XATR187539|c0_g1_i1
XATR870128|c0_g1_i1	M_Fungi	Ascomycota	Fusarium	RA	RL			RA_RL__	acid ecotype		KOG0205	Plasma membrane H+-transporting ATPase	Inorganic ion transport and metabolism	METABOLISM	1144	nr	EXK46994	plasma membrane ATPase	Fusarium oxysporum f. sp. melonis 26406	0	94.4882	1883	381	99.9126	XATR870128|c0_g1_i1	0.403318	NA	XATR870128|c0_g1_i1	0.0163224	0.999799	XATR870128|c0_g1_i1	0.296681	0.983685	XATR870128|c0_g1_i1	-0.0903137	NA	XATR870128|c0_g1_i1	3.12677	3.62826e-06	XATR870128|c0_g1_i1	-0.352359	0.710132	XATR870128|c0_g1_i1	1.81711	0.0320918	XATR870128|c0_g1_i1	-1.66202	0.0968056	XATR870128|c0_g1_i1
SA-TR856|c0_g1_i4	M_Fungi	Ascomycota	Fusarium	RA				RA___	lime ecotype		KOG0933	Structural maintenance of chromosome protein 2 (chromosome condensation complex Condensin, subunit E)	Chromatin structure and dynamics	INFORMATION STORAGE AND PROCESSING	428	nr	KPA46845	60s ribosomal protein l2	Fusarium langsethiae	1e-93	95.7746	729	142	99.5327	SA-TR856|c0_g1_i4	0.544781	NA	SA-TR856|c0_g1_i4	-0.274171	NA	SA-TR856|c0_g1_i4	-0.363465	0.983685	SA-TR856|c0_g1_i4	-1.18242	NA	SA-TR856|c0_g1_i4	0.600182	0.563298	SA-TR856|c0_g1_i4	2.57276	0.000476106	SA-TR856|c0_g1_i4	-1.73169	0.0492482	SA-TR856|c0_g1_i4	0.240893	0.992123	SA-TR856|c0_g1_i4
XATR565538|c0_g2_i1	M_Fungi	Ascomycota	Fusarium	RA	RL			RA_RL__	lime ecotype		KOG0886	40S ribosomal protein S2	Translation, ribosomal structure and biogenesis	INFORMATION STORAGE AND PROCESSING	339	M_fugalrefseqplusgloin	XP_011317767	60S ribosomal protein L12	Fusarium graminearum PH-1	3e-68	100	535	105	92.9204	XATR565538|c0_g2_i1	0.598733	NA	XATR565538|c0_g2_i1	-0.611725	0.999799	XATR565538|c0_g2_i1	-0.412558	0.983685	XATR565538|c0_g2_i1	-1.62302	NA	XATR565538|c0_g2_i1	-0.208009	0.879616	XATR565538|c0_g2_i1	1.49469	0.0654927	XATR565538|c0_g2_i1	-1.89513	0.0456496	XATR565538|c0_g2_i1	-0.192437	0.992123	XATR565538|c0_g2_i1
XATR922826|c4_g2_i6	M_Fungi	Ascomycota	Fusarium	RA	RL			RA_RL__	lime ecotype		KOG1749	40S ribosomal protein S23	Translation, ribosomal structure and biogenesis	INFORMATION STORAGE AND PROCESSING	383	nr	SCB64936	unnamed protein product	Fusarium graminearum	7e-71	85.7143	565	126	98.6945	XATR922826|c4_g2_i6	1.3442	0.201767	XATR922826|c4_g2_i6	-0.678967	0.999799	XATR922826|c4_g2_i6	0.333698	0.983685	XATR922826|c4_g2_i6	-1.68947	0.24516	XATR922826|c4_g2_i6	0.288977	0.841433	XATR922826|c4_g2_i6	2.31844	0.00856754	XATR922826|c4_g2_i6	-3.11982	0.000713351	XATR922826|c4_g2_i6	-1.09036	0.687579	XATR922826|c4_g2_i6
SA-TR16171|c0_g1_i6	M_Fungi	Ascomycota	Fusarium	RA	RL	SA		RA_RL_SA_	lime ecotype		KOG0378	40S ribosomal protein S4	Translation, ribosomal structure and biogenesis	INFORMATION STORAGE AND PROCESSING	574	M_fugalrefseqplusgloin	XP_009259092	hypothetical protein FPSE_07699	Fusarium pseudograminearum CS3096	1e-131	97.861	971	187	97.7352	SA-TR16171|c0_g1_i6	1.54672	0.129644	SA-TR16171|c0_g1_i6	0.0585689	0.999799	SA-TR16171|c0_g1_i6	-0.0914247	0.983685	SA-TR16171|c0_g1_i6	-1.57958	0.291197	SA-TR16171|c0_g1_i6	0.0368062	0.985417	SA-TR16171|c0_g1_i6	1.29288	0.196128	SA-TR16171|c0_g1_i6	-2.26618	0.0336316	SA-TR16171|c0_g1_i6	-1.0101	0.79342	SA-TR16171|c0_g1_i6
SA-TR28450|c0_g1_i1	M_Fungi	Ascomycota	Fusarium	RA				RA___	lime ecotype		KOG1762	60s acidic ribosomal protein P1	Translation, ribosomal structure and biogenesis	INFORMATION STORAGE AND PROCESSING	282	nr	KPA44571	60s acidic ribosomal protein p1	Fusarium langsethiae	1e-27	96.8085	270	94	100	SA-TR28450|c0_g1_i1	0.340988	NA	SA-TR28450|c0_g1_i1	-0.548846	0.999799	SA-TR28450|c0_g1_i1	-0.920441	0.983685	SA-TR28450|c0_g1_i1	-1.81027	NA	SA-TR28450|c0_g1_i1	-0.286221	0.840029	SA-TR28450|c0_g1_i1	2.88196	0.000394164	SA-TR28450|c0_g1_i1	-2.689	0.00310278	SA-TR28450|c0_g1_i1	0.479181	0.992123	SA-TR28450|c0_g1_i1
XATR944759|c0_g4_i1	M_Fungi	Ascomycota	Fusarium	RA	RL	SA		RA_RL_SA_	lime ecotype		KOG1714	60s ribosomal protein L18	Translation, ribosomal structure and biogenesis	INFORMATION STORAGE AND PROCESSING	450	nr	KNB02931	50S ribosomal protein L18e	Fusarium oxysporum f. sp. lycopersici 4287	8e-73	91.2752	586	149	99.3333	XATR944759|c0_g4_i1	1.01324	NA	XATR944759|c0_g4_i1	-0.150114	0.999799	XATR944759|c0_g4_i1	0.522115	0.983685	XATR944759|c0_g4_i1	-0.641238	NA	XATR944759|c0_g4_i1	0.271306	0.823986	XATR944759|c0_g4_i1	1.36511	0.0654984	XATR944759|c0_g4_i1	-2.19877	0.00615738	XATR944759|c0_g4_i1	-1.10496	0.45191	XATR944759|c0_g4_i1
SA-TR50128|c0_g1_i1	M_Fungi	Ascomycota	Fusarium	RA				RA___	lime ecotype		KOG1714	60s ribosomal protein L18	Translation, ribosomal structure and biogenesis	INFORMATION STORAGE AND PROCESSING	560	nr	KNB02931	50S ribosomal protein L18e	Fusarium oxysporum f. sp. lycopersici 4287	4e-109	97.8261	831	184	98.5714	SA-TR50128|c0_g1_i1	0.879636	NA	SA-TR50128|c0_g1_i1	-0.517793	0.999799	SA-TR50128|c0_g1_i1	-0.166815	0.983685	SA-TR50128|c0_g1_i1	-1.56424	NA	SA-TR50128|c0_g1_i1	-0.0450168	0.979039	SA-TR50128|c0_g1_i1	2.70348	0.000313763	SA-TR50128|c0_g1_i1	-2.63576	0.00162309	SA-TR50128|c0_g1_i1	0.112732	0.992123	SA-TR50128|c0_g1_i1
XATR571096|c0_g1_i2	M_Fungi	Ascomycota	Fusarium	RA	RL	SA		RA_RL_SA_	lime ecotype		KOG1696	60s ribosomal protein L19	Translation, ribosomal structure and biogenesis	INFORMATION STORAGE AND PROCESSING	417	nr	KPA43368	50s ribosomal protein l19e	Fusarium langsethiae	8e-77	98.5185	612	135	97.1223	XATR571096|c0_g1_i2	1.40106	0.18944	XATR571096|c0_g1_i2	-1.08717	0.999799	XATR571096|c0_g1_i2	0.0525408	0.990255	XATR571096|c0_g1_i2	-2.43569	0.0737179	XATR571096|c0_g1_i2	0.477276	0.743587	XATR571096|c0_g1_i2	2.43447	0.0103794	XATR571096|c0_g1_i2	-2.33365	0.0356676	XATR571096|c0_g1_i2	-0.376462	0.992123	XATR571096|c0_g1_i2
XATR919752|c0_g1_i2	M_Fungi	Ascomycota	Fusarium	RA	RL	SA		RA_RL_SA_	lime ecotype		KOG1790	60s ribosomal protein L34	Translation, ribosomal structure and biogenesis	INFORMATION STORAGE AND PROCESSING	366	nr	KIL86746	50s ribosomal protein l34e	Fusarium avenaceum	1e-72	93.9655	572	116	95.082	XATR919752|c0_g1_i2	0.9285	NA	XATR919752|c0_g1_i2	-0.19579	0.999799	XATR919752|c0_g1_i2	0.281228	0.983685	XATR919752|c0_g1_i2	-0.843062	NA	XATR919752|c0_g1_i2	0.251974	0.861804	XATR919752|c0_g1_i2	0.576497	0.560344	XATR919752|c0_g1_i2	-2.07594	0.036575	XATR919752|c0_g1_i2	-1.75141	0.126905	XATR919752|c0_g1_i2
XATR544642|c0_g2_i1	M_Fungi	Ascomycota	Fusarium	RA				RA___	lime ecotype		KOG3255	60S ribosomal protein L9	Translation, ribosomal structure and biogenesis	INFORMATION STORAGE AND PROCESSING	314	M_fugalrefseqplusgloin	XP_009257027	hypothetical protein FPSE_05634	Fusarium pseudograminearum CS3096	8e-59	90.9091	474	99	94.586	XATR544642|c0_g2_i1	0.193069	NA	XATR544642|c0_g2_i1	-0.633886	0.999799	XATR544642|c0_g2_i1	-0.343566	0.983685	XATR544642|c0_g2_i1	-1.17052	NA	XATR544642|c0_g2_i1	0.982607	0.30676	XATR544642|c0_g2_i1	2.00607	0.0087663	XATR544642|c0_g2_i1	-1.92161	0.0319972	XATR544642|c0_g2_i1	-0.898156	0.790441	XATR544642|c0_g2_i1
XATR890940|c0_g1_i1	M_Fungi	Ascomycota	Fusarium	RA				RA___	lime ecotype		KOG2638	UDP-glucose pyrophosphorylase	Carbohydrate transport and metabolism	METABOLISM	642	nr	CCT62413	probable UTP-glucose-1-phosphate uridylyltransferase	Fusarium fujikuroi IMI 58289	5e-126	83.5681	972	213	99.5327	XATR890940|c0_g1_i1	0.779993	NA	XATR890940|c0_g1_i1	-0.0535167	NA	XATR890940|c0_g1_i1	0.376834	NA	XATR890940|c0_g1_i1	-0.456676	NA	XATR890940|c0_g1_i1	0.530476	0.576839	XATR890940|c0_g1_i1	1.73839	0.0066707	XATR890940|c0_g1_i1	-1.72597	0.0214786	XATR890940|c0_g1_i1	-0.518053	0.992123	XATR890940|c0_g1_i1
XATR802499|c0_g1_i1	M_Fungi	Ascomycota	Fusarium	RA	RL			RA_RL__	lime ecotype		KOG2655	Septin family protein (P-loop GTPase)	Cell cycle control, cell division, chromosome partitioning	METABOLISM	642	M_fugalrefseqplusgloin	XP_009255589	hypothetical protein FPSE_04196	Fusarium pseudograminearum CS3096	1e-157	100	1158	213	99.5327	XATR802499|c0_g1_i1	0.402272	0.815208	XATR802499|c0_g1_i1	-0.0115497	0.999799	XATR802499|c0_g1_i1	0.191482	0.983685	XATR802499|c0_g1_i1	-0.222339	0.970476	XATR802499|c0_g1_i1	1.2146	0.226076	XATR802499|c0_g1_i1	1.81293	0.0357511	XATR802499|c0_g1_i1	-2.0591	0.0376024	XATR802499|c0_g1_i1	-1.46077	0.325704	XATR802499|c0_g1_i1
SA-TR81745|c0_g1_i1	M_Fungi	Ascomycota	Fusarium	RA				RA___	lime ecotype		KOG1370	S-adenosylhomocysteine hydrolase	Coenzyme transport and metabolism	METABOLISM	373	nr	KPA43565	adenosylhomocysteinase	Fusarium langsethiae	4e-76	94.3089	624	123	98.9276	SA-TR81745|c0_g1_i1	0.816298	NA	SA-TR81745|c0_g1_i1	-0.175045	NA	SA-TR81745|c0_g1_i1	0.200613	0.983685	SA-TR81745|c0_g1_i1	-0.790731	NA	SA-TR81745|c0_g1_i1	0.7615	0.35464	SA-TR81745|c0_g1_i1	1.96069	0.001673	SA-TR81745|c0_g1_i1	-1.53906	0.0389511	SA-TR81745|c0_g1_i1	-0.339869	0.992123	SA-TR81745|c0_g1_i1
SL-TR10468|c0_g1_i1	M_Fungi	Ascomycota	Fusarium	RA	RL	SA		RA_RL_SA_	lime ecotype		KOG0453	Aconitase/homoaconitase (aconitase superfamily)	Energy production and conversion	METABOLISM	1949	M_fugalrefseqplusgloin	XP_009263658	hypothetical protein FPSE_12266	Fusarium pseudograminearum CS3096	0	99.5066	3147	608	93.5865	SL-TR10468|c0_g1_i1	0.960972	0.415602	SL-TR10468|c0_g1_i1	-1.53091	0.692463	SL-TR10468|c0_g1_i1	0.0177766	0.995979	SL-TR10468|c0_g1_i1	-2.4741	0.0665775	SL-TR10468|c0_g1_i1	0.0345719	0.987943	SL-TR10468|c0_g1_i1	2.44241	0.0102839	SL-TR10468|c0_g1_i1	-2.94292	0.00517575	SL-TR10468|c0_g1_i1	-0.53509	0.992123	SL-TR10468|c0_g1_i1
SL-TR9987|c0_g1_i1	M_Fungi	Ascomycota	Fusarium	RA	RL	SA		RA_RL_SA_	lime ecotype		KOG2617	Citrate synthase	Energy production and conversion	METABOLISM	612	M_fugalrefseqplusgloin	XP_011317224	citrate synthase	Fusarium graminearum PH-1	3e-122	99.0148	930	203	99.5098	SL-TR9987|c0_g1_i1	1.02332	0.371461	SL-TR9987|c0_g1_i1	-0.213486	0.999799	SL-TR9987|c0_g1_i1	0.0443366	0.992331	SL-TR9987|c0_g1_i1	-1.19247	0.480121	SL-TR9987|c0_g1_i1	0.259443	0.870336	SL-TR9987|c0_g1_i1	2.80526	0.00142216	SL-TR9987|c0_g1_i1	-3.70887	7.01374e-05	SL-TR9987|c0_g1_i1	-1.16305	0.665552	SL-TR9987|c0_g1_i1
XATR262470|c0_g1_i1	M_Fungi	Ascomycota	Fusarium	RA				RA___	lime ecotype		KOG1626	Inorganic pyrophosphatase/Nucleosome remodeling factor, subunit NURF38	Energy production and conversion	METABOLISM	332	nr	EWZ91535	inorganic pyrophosphatase	Fusarium oxysporum f. sp. lycopersici MN25	4e-49	76.3158	437	114	103.012	XATR262470|c0_g1_i1	0.032654	NA	XATR262470|c0_g1_i1	-0.116786	NA	XATR262470|c0_g1_i1	0.0366305	NA	XATR262470|c0_g1_i1	-0.112809	NA	XATR262470|c0_g1_i1	0.612774	0.535715	XATR262470|c0_g1_i1	1.54809	0.0261117	XATR262470|c0_g1_i1	-1.75347	0.0317004	XATR262470|c0_g1_i1	-0.818154	0.779169	XATR262470|c0_g1_i1
SA-TR50121|c0_g2_i3	M_Fungi	Ascomycota	Fusarium	RA	RL	SA		RA_RL_SA_	lime ecotype		KOG0767	Mitochondrial phosphate carrier protein	Energy production and conversion	METABOLISM	894	nr	CCT61711	probable mitochondrial phosphate transport protein MIR1	Fusarium fujikuroi IMI 58289	2e-172	87.9121	1269	273	91.6107	SA-TR50121|c0_g2_i3	1.91969	0.0355522	SA-TR50121|c0_g2_i3	0.180777	0.999799	SA-TR50121|c0_g2_i3	0.530565	0.983685	SA-TR50121|c0_g2_i3	-1.20835	0.434562	SA-TR50121|c0_g2_i3	-0.0241315	0.990448	SA-TR50121|c0_g2_i3	2.5259	0.00375112	SA-TR50121|c0_g2_i3	-2.43043	0.0146809	SA-TR50121|c0_g2_i3	0.1196	0.992123	SA-TR50121|c0_g2_i3
SA-TR72811|c0_g1_i1	M_Fungi	Ascomycota	Fusarium	RA	RL			RA_RL__	lime ecotype		KOG1526	NADP-dependent isocitrate dehydrogenase	Energy production and conversion	METABOLISM	523	nr	CCT68322	probable IDP1-isocitrate dehydrogenase (NADP+) mitochondrial	Fusarium fujikuroi IMI 58289	2e-112	93.1034	872	174	99.8088	SA-TR72811|c0_g1_i1	0.293895	0.916488	SA-TR72811|c0_g1_i1	-0.21174	0.999799	SA-TR72811|c0_g1_i1	0.0478744	0.991993	SA-TR72811|c0_g1_i1	-0.45776	0.912486	SA-TR72811|c0_g1_i1	1.44818	0.176164	SA-TR72811|c0_g1_i1	2.89736	0.00104739	SA-TR72811|c0_g1_i1	-3.45822	0.000229549	SA-TR72811|c0_g1_i1	-2.00904	0.120691	SA-TR72811|c0_g1_i1
SA-TR72816|c0_g1_i1	M_Fungi	Ascomycota	Fusarium	RA		SA		RA__SA_	lime ecotype		KOG1351	Vacuolar H+-ATPase V1 sector, subunit B	Energy production and conversion	METABOLISM	861	M_fugalrefseqplusgloin	XP_011316329	vacuolar ATP synthase subunit B	Fusarium graminearum PH-1	0	95.4887	1365	266	92.6829	SA-TR72816|c0_g1_i1	0.539664	NA	SA-TR72816|c0_g1_i1	0.89958	0.999799	SA-TR72816|c0_g1_i1	-0.760317	0.983685	SA-TR72816|c0_g1_i1	-0.400402	NA	SA-TR72816|c0_g1_i1	0.240478	0.858254	SA-TR72816|c0_g1_i1	2.81112	5.59784e-05	SA-TR72816|c0_g1_i1	-3.19353	2.97058e-05	SA-TR72816|c0_g1_i1	-0.622881	0.992123	SA-TR72816|c0_g1_i1
SA-TR43173|c0_g1_i1	M_Fungi	Ascomycota	Fusarium	RA		SA		RA__SA_	lime ecotype		KOG0024	Sorbitol dehydrogenase	Secondary metabolites biosynthesis, transport and catabolism	METABOLISM	1349	M_fugalrefseqplusgloin	XP_009253368	hypothetical protein FPSE_01974	Fusarium pseudograminearum CS3096	0	83.0097	1898	412	91.6234	SA-TR43173|c0_g1_i1	1.95175	0.0295751	SA-TR43173|c0_g1_i1	0.874342	0.999799	SA-TR43173|c0_g1_i1	0.730187	0.983685	SA-TR43173|c0_g1_i1	-0.347225	0.956477	SA-TR43173|c0_g1_i1	1.68562	0.082274	SA-TR43173|c0_g1_i1	4.54273	7.03214e-08	SA-TR43173|c0_g1_i1	-2.81191	0.00175281	SA-TR43173|c0_g1_i1	0.0451993	0.992123	SA-TR43173|c0_g1_i1
SL-TR78923|c0_g1_i1	M_Fungi	Ascomycota	Fusarium	RA				RA___	lime ecotype		KOG0114	Predicted RNA-binding protein (RRM superfamily)	General function prediction only	POORLY CHARACTERIZED	422	M_fugalrefseqplusgloin	XP_009252626	hypothetical protein FPSE_01231	Fusarium pseudograminearum CS3096	9e-91	100	687	128	90.9953	SL-TR78923|c0_g1_i1	0.703437	NA	SL-TR78923|c0_g1_i1	-0.297257	NA	SL-TR78923|c0_g1_i1	-0.0546661	0.985238	SL-TR78923|c0_g1_i1	-1.05536	NA	SL-TR78923|c0_g1_i1	0.606059	0.557373	SL-TR78923|c0_g1_i1	2.61459	0.000344033	SL-TR78923|c0_g1_i1	-1.76825	0.0406943	SL-TR78923|c0_g1_i1	0.240273	0.992123	SL-TR78923|c0_g1_i1
XATR545398|c0_g1_i1	M_Fungi	Ascomycota	Fusarium	RA	RL			RA_RL__	lime ecotype						749	nr	KIL96411	ketol-acid mitochondrial	Fusarium avenaceum	2e-139	86.4754	1055	244	97.7303	XATR545398|c0_g1_i1	0.851813	NA	XATR545398|c0_g1_i1	-0.552254	NA	XATR545398|c0_g1_i1	0.744855	0.976211	XATR545398|c0_g1_i1	-0.659211	NA	XATR545398|c0_g1_i1	0.594339	0.463606	XATR545398|c0_g1_i1	1.6755	0.00212738	XATR545398|c0_g1_i1	-1.88699	0.00234344	XATR545398|c0_g1_i1	-0.805836	0.612046	XATR545398|c0_g1_i1
SL-TR3252|c0_g1_i1	M_Fungi	Ascomycota	Fusarium	RA	RL			RA_RL__	lime ecotype						419	M_fugalrefseqplusgloin	XP_009256667	hypothetical protein FPSE_05274	Fusarium pseudograminearum CS3096	7e-95	100	726	136	97.3747	SL-TR3252|c0_g1_i1	0.142269	NA	SL-TR3252|c0_g1_i1	-0.471281	NA	SL-TR3252|c0_g1_i1	-0.21401	0.983685	SL-TR3252|c0_g1_i1	-0.827559	NA	SL-TR3252|c0_g1_i1	1.18814	0.20814	SL-TR3252|c0_g1_i1	2.78099	0.000355999	SL-TR3252|c0_g1_i1	-1.8926	0.0420565	SL-TR3252|c0_g1_i1	-0.299746	0.992123	SL-TR3252|c0_g1_i1
SL-TR30722|c0_g1_i1	M_Fungi	Ascomycota	Fusarium	RA	RL	SA		RA_RL_SA_	lime ecotype						1750	M_fugalrefseqplusgloin	XP_009259276	hypothetical protein FPSE_07883	Fusarium pseudograminearum CS3096	0	100	2938	558	95.6571	SL-TR30722|c0_g1_i1	1.13351	0.351143	SL-TR30722|c0_g1_i1	-1.71781	0.618464	SL-TR30722|c0_g1_i1	-0.192552	0.983685	SL-TR30722|c0_g1_i1	-3.04387	0.0233562	SL-TR30722|c0_g1_i1	-0.081316	0.966875	SL-TR30722|c0_g1_i1	2.52318	0.0127509	SL-TR30722|c0_g1_i1	-2.58836	0.0257109	SL-TR30722|c0_g1_i1	0.0161295	0.997546	SL-TR30722|c0_g1_i1
SL-TR30980|c0_g1_i1	M_Fungi	Ascomycota	Fusarium	RA	RL			RA_RL__		lime ecotype	KOG1268	Glucosamine 6-phosphate synthetases, contain amidotransferase and phosphosugar isomerase domains	Cell wall/membrane/envelope biogenesis	CELLULAR PROCESSES AND SIGNALING	830	nr	EWY94475	glucosamine-fructose-6-phosphate aminotransferase	Fusarium oxysporum FOSC 3-a	1e-170	96.0145	1272	276	99.759	SL-TR30980|c0_g1_i1	0.195368	NA	SL-TR30980|c0_g1_i1	-0.532471	0.999799	SL-TR30980|c0_g1_i1	-0.125657	0.983685	SL-TR30980|c0_g1_i1	-0.853496	NA	SL-TR30980|c0_g1_i1	1.77627	0.0227804	SL-TR30980|c0_g1_i1	-0.160959	0.873307	SL-TR30980|c0_g1_i1	-0.187014	0.891545	SL-TR30980|c0_g1_i1	-2.12424	0.0178956	SL-TR30980|c0_g1_i1
XATR606540|c0_g1_i1	M_Fungi	Ascomycota	Fusarium	RA	RL			RA_RL__			KOG1376	Alpha tubulin	Cytoskeleton	CELLULAR PROCESSES AND SIGNALING	368	nr	ACB47222	alpha2-tubulin	Fusarium graminearum	3e-72	88.5246	597	122	99.4565	XATR606540|c0_g1_i1	0.0955975	NA	XATR606540|c0_g1_i1	0.179259	NA	XATR606540|c0_g1_i1	-0.0978992	0.983685	XATR606540|c0_g1_i1	-0.014238	NA	XATR606540|c0_g1_i1	0.798348	0.275527	XATR606540|c0_g1_i1	1.6212	0.00790338	XATR606540|c0_g1_i1	-1.08923	0.173162	XATR606540|c0_g1_i1	-0.266379	0.992123	XATR606540|c0_g1_i1
SL-TR96906|c0_g1_i1	M_Fungi	Ascomycota	Fusarium	RA	RL			RA_RL__		lime ecotype	KOG1373	Transport protein Sec61, alpha subunit	Intracellular trafficking, secretion, and vesicular transport	CELLULAR PROCESSES AND SIGNALING	499	M_fugalrefseqplusgloin	XP_009258476	hypothetical protein FPSE_07083	Fusarium pseudograminearum CS3096	8e-113	100	864	165	99.1984	SL-TR96906|c0_g1_i1	0.304067	NA	SL-TR96906|c0_g1_i1	-1.02213	0.940304	SL-TR96906|c0_g1_i1	-0.0973622	0.983685	SL-TR96906|c0_g1_i1	-1.42356	NA	SL-TR96906|c0_g1_i1	0.700793	0.47465	SL-TR96906|c0_g1_i1	-1.19116	0.141952	SL-TR96906|c0_g1_i1	-0.212415	0.879475	SL-TR96906|c0_g1_i1	-2.10437	0.0148172	SL-TR96906|c0_g1_i1
SA-TR104180|c0_g1_i1	M_Fungi	Ascomycota	Fusarium	RA	RL			RA_RL__			KOG0675	Calnexin	Posttranslational modification, protein turnover, chaperones	CELLULAR PROCESSES AND SIGNALING	461	M_fugalrefseqplusgloin	XP_011316164	hypothetical protein FGSG_00491	Fusarium graminearum PH-1	6e-106	100	823	153	99.5662	SA-TR104180|c0_g1_i1	0.142714	NA	SA-TR104180|c0_g1_i1	0.154198	NA	SA-TR104180|c0_g1_i1	-0.46723	0.983685	SA-TR104180|c0_g1_i1	-0.455747	NA	SA-TR104180|c0_g1_i1	1.43596	0.0408076	SA-TR104180|c0_g1_i1	0.367294	0.661109	SA-TR104180|c0_g1_i1	-0.0122673	0.992489	SA-TR104180|c0_g1_i1	-1.08093	0.386771	SA-TR104180|c0_g1_i1
SL-TR11133|c0_g1_i4	M_Fungi	Ascomycota	Fusarium	RA	RL	SA		RA_RL_SA_		lime ecotype	KOG0865	Cyclophilin type peptidyl-prolyl cis-trans isomerase	Posttranslational modification, protein turnover, chaperones	CELLULAR PROCESSES AND SIGNALING	350	M_fugalrefseqplusgloin	XP_011316488	hypothetical protein FGSG_00777	Fusarium graminearum PH-1	6e-64	96.4286	508	112	96	SL-TR11133|c0_g1_i4	0.963777	0.422357	SL-TR11133|c0_g1_i4	-0.349973	0.999799	SL-TR11133|c0_g1_i4	-0.425722	0.983685	SL-TR11133|c0_g1_i4	-1.73947	0.246643	SL-TR11133|c0_g1_i4	3.42154	0.000113984	SL-TR11133|c0_g1_i4	0.684442	0.549763	SL-TR11133|c0_g1_i4	0.19997	0.908709	SL-TR11133|c0_g1_i4	-2.53713	0.0262411	SL-TR11133|c0_g1_i4
SL-TR11133|c0_g1_i1	M_Fungi	Ascomycota	Fusarium	RA	RL	SA		RA_RL_SA_			KOG0865	Cyclophilin type peptidyl-prolyl cis-trans isomerase	Posttranslational modification, protein turnover, chaperones	CELLULAR PROCESSES AND SIGNALING	607	M_fugalrefseqplusgloin	XP_009260630	hypothetical protein FPSE_09238	Fusarium pseudograminearum CS3096	1e-120	98.3607	896	183	90.4448	SL-TR11133|c0_g1_i1	0.58197	0.689369	SL-TR11133|c0_g1_i1	-0.750798	0.999799	SL-TR11133|c0_g1_i1	-0.580413	0.983685	SL-TR11133|c0_g1_i1	-1.91318	0.180761	SL-TR11133|c0_g1_i1	2.99284	0.000716009	SL-TR11133|c0_g1_i1	1.10889	0.292685	SL-TR11133|c0_g1_i1	-0.00161881	0.999246	SL-TR11133|c0_g1_i1	-1.88557	0.154368	SL-TR11133|c0_g1_i1
XATR674812|c0_g1_i1	M_Fungi	Ascomycota	Fusarium	RA				RA___			KOG4400	E3 ubiquitin ligase interacting with arginine methyltransferase	Posttranslational modification, protein turnover, chaperones	CELLULAR PROCESSES AND SIGNALING	394	nr	CCT69051	related to hexamer-binding protein HEXBP	Fusarium fujikuroi IMI 58289	2e-57	95.4198	481	131	99.7462	XATR674812|c0_g1_i1	0.254517	NA	XATR674812|c0_g1_i1	-0.172659	NA	XATR674812|c0_g1_i1	0.203857	NA	XATR674812|c0_g1_i1	-0.223318	NA	XATR674812|c0_g1_i1	1.04757	0.1612	XATR674812|c0_g1_i1	2.00818	0.00212989	XATR674812|c0_g1_i1	-0.92302	0.30301	XATR674812|c0_g1_i1	0.0375945	0.992123	XATR674812|c0_g1_i1
SL-TR16954|c0_g1_i1	M_Fungi	Ascomycota	Fusarium	RA	RL			RA_RL__		lime ecotype	KOG0019	Molecular chaperone (HSP90 family)	Posttranslational modification, protein turnover, chaperones	CELLULAR PROCESSES AND SIGNALING	503	M_fugalrefseqplusgloin	XP_009262336	hypothetical protein FPSE_10944	Fusarium pseudograminearum CS3096	2e-80	99.4012	662	167	99.6024	SL-TR16954|c0_g1_i1	1.04596	0.321274	SL-TR16954|c0_g1_i1	0.0339226	0.999799	SL-TR16954|c0_g1_i1	-0.277302	0.983685	SL-TR16954|c0_g1_i1	-1.28934	0.390346	SL-TR16954|c0_g1_i1	2.18358	0.00832856	SL-TR16954|c0_g1_i1	-0.175606	0.877562	SL-TR16954|c0_g1_i1	0.0882505	0.955248	SL-TR16954|c0_g1_i1	-2.27093	0.0228428	SL-TR16954|c0_g1_i1
SA-TR39367|c0_g1_i1	M_Fungi	Ascomycota	Fusarium	RA	RL			RA_RL__		lime ecotype	KOG0019	Molecular chaperone (HSP90 family)	Posttranslational modification, protein turnover, chaperones	CELLULAR PROCESSES AND SIGNALING	328	nr	KNB00991	molecular chaperone HtpG	Fusarium oxysporum f. sp. lycopersici 4287	2e-60	89.9083	524	109	99.6951	SA-TR39367|c0_g1_i1	0.857608	0.365341	SA-TR39367|c0_g1_i1	-0.16506	0.999799	SA-TR39367|c0_g1_i1	0.409781	0.983685	SA-TR39367|c0_g1_i1	-0.612887	0.748008	SA-TR39367|c0_g1_i1	0.718299	0.425565	SA-TR39367|c0_g1_i1	-0.699383	0.400832	SA-TR39367|c0_g1_i1	-0.38688	0.777394	SA-TR39367|c0_g1_i1	-1.80456	0.0370006	SA-TR39367|c0_g1_i1
SL-TR29640|c0_g2_i1	M_Fungi	Ascomycota	Fusarium	RA	RL			RA_RL__			KOG0100	Molecular chaperones GRP78/BiP/KAR2, HSP70 superfamily	Posttranslational modification, protein turnover, chaperones	CELLULAR PROCESSES AND SIGNALING	978	M_fugalrefseqplusgloin	XP_009261891	hypothetical protein FPSE_10499	Fusarium pseudograminearum CS3096	0	100	1516	320	98.1595	SL-TR29640|c0_g2_i1	0.708077	0.539435	SL-TR29640|c0_g2_i1	-0.869391	0.999799	SL-TR29640|c0_g2_i1	-0.135579	0.983685	SL-TR29640|c0_g2_i1	-1.71305	0.183199	SL-TR29640|c0_g2_i1	0.212642	0.877595	SL-TR29640|c0_g2_i1	0.446638	0.662153	SL-TR29640|c0_g2_i1	-0.739565	0.609739	SL-TR29640|c0_g2_i1	-0.505569	0.992123	SL-TR29640|c0_g2_i1
SA-TR29811|c1_g1_i1	M_Fungi	Ascomycota	Fusarium	RA	RL			RA_RL__			KOG0101	Molecular chaperones HSP70/HSC70, HSP70 superfamily	Posttranslational modification, protein turnover, chaperones	CELLULAR PROCESSES AND SIGNALING	788	M_fugalrefseqplusgloin	XP_011316658	heat shock protein SSB1	Fusarium graminearum PH-1	2e-165	95.0382	1232	262	99.7462	SA-TR29811|c1_g1_i1	1.45459	0.174577	SA-TR29811|c1_g1_i1	-0.833334	0.999799	SA-TR29811|c1_g1_i1	-0.00676071	0.99837	SA-TR29811|c1_g1_i1	-2.29469	0.102554	SA-TR29811|c1_g1_i1	0.240983	0.882275	SA-TR29811|c1_g1_i1	-0.204173	0.873909	SA-TR29811|c1_g1_i1	-1.45765	0.285241	SA-TR29811|c1_g1_i1	-1.9028	0.154394	SA-TR29811|c1_g1_i1
SL-TR73477|c0_g1_i1	M_Fungi	Ascomycota	Fusarium	RA	RL	SA		RA_RL_SA_			KOG0101	Molecular chaperones HSP70/HSC70, HSP70 superfamily	Posttranslational modification, protein turnover, chaperones	CELLULAR PROCESSES AND SIGNALING	285	M_fugalrefseqplusgloin	XP_009263002	hypothetical protein FPSE_11610	Fusarium pseudograminearum CS3096	3e-56	100	483	94	98.9474	SL-TR73477|c0_g1_i1	1.45826	0.146724	SL-TR73477|c0_g1_i1	0.00765808	0.999799	SL-TR73477|c0_g1_i1	0.47174	0.983685	SL-TR73477|c0_g1_i1	-0.978862	0.585938	SL-TR73477|c0_g1_i1	-1.73339	0.0702369	SL-TR73477|c0_g1_i1	-0.587028	0.59328	SL-TR73477|c0_g1_i1	-1.84396	0.110619	SL-TR73477|c0_g1_i1	-0.697602	0.992123	SL-TR73477|c0_g1_i1
XATR583436|c0_g1_i1	M_Fungi	Ascomycota	Fusarium	RA				RA___			KOG0101	Molecular chaperones HSP70/HSC70, HSP70 superfamily	Posttranslational modification, protein turnover, chaperones	CELLULAR PROCESSES AND SIGNALING	518	nr	OBS26947	hypothetical protein FPOA_00888	Fusarium poae	2e-114	100	898	172	99.6139	XATR583436|c0_g1_i1	0.55639	NA	XATR583436|c0_g1_i1	-0.922491	0.999799	XATR583436|c0_g1_i1	-0.511909	0.983685	XATR583436|c0_g1_i1	-1.99079	NA	XATR583436|c0_g1_i1	0.999014	0.348319	XATR583436|c0_g1_i1	0.8633	0.378626	XATR583436|c0_g1_i1	-1.39222	0.239506	XATR583436|c0_g1_i1	-1.52794	0.274158	XATR583436|c0_g1_i1
SL-TR95394|c0_g1_i1	M_Fungi	Ascomycota	Fusarium	RA	RL			RA_RL__			KOG0102	Molecular chaperones mortalin/PBP74/GRP75, HSP70 superfamily	Posttranslational modification, protein turnover, chaperones	CELLULAR PROCESSES AND SIGNALING	370	M_fugalrefseqplusgloin	XP_011324787	heat shock protein SSC1	Fusarium graminearum PH-1	1e-78	100	644	123	99.7297	SL-TR95394|c0_g1_i1	0.884089	NA	SL-TR95394|c0_g1_i1	-0.463737	NA	SL-TR95394|c0_g1_i1	0.395261	0.983685	SL-TR95394|c0_g1_i1	-0.952564	NA	SL-TR95394|c0_g1_i1	1.21883	0.12911	SL-TR95394|c0_g1_i1	0.557196	0.509402	SL-TR95394|c0_g1_i1	-0.712145	0.550579	SL-TR95394|c0_g1_i1	-1.37378	0.207782	SL-TR95394|c0_g1_i1
SL-TR573|c1_g4_i2	M_Fungi	Ascomycota	Fusarium	RA	RL	SA	SL	RA_RL_SA_SL			KOG0102	Molecular chaperones mortalin/PBP74/GRP75, HSP70 superfamily	Posttranslational modification, protein turnover, chaperones	CELLULAR PROCESSES AND SIGNALING	921	M_fugalrefseqplusgloin	XP_009252314	hypothetical protein FPSE_00919	Fusarium pseudograminearum CS3096	2e-179	84.6405	1339	306	99.6743	SL-TR573|c1_g4_i2	3.19421	1.25684e-06	SL-TR573|c1_g4_i2	2.01224	0.0487407	SL-TR573|c1_g4_i2	0.25347	0.983685	SL-TR573|c1_g4_i2	-0.928504	0.415635	SL-TR573|c1_g4_i2	1.65068	0.0163635	SL-TR573|c1_g4_i2	1.15114	0.122311	SL-TR573|c1_g4_i2	-0.208427	0.867024	SL-TR573|c1_g4_i2	-0.707966	0.866573	SL-TR573|c1_g4_i2
SL-TR94809|c0_g1_i1	M_Fungi	Ascomycota	Fusarium	RA				RA___			KOG0841	Multifunctional chaperone (14-3-3 family)	Posttranslational modification, protein turnover, chaperones	CELLULAR PROCESSES AND SIGNALING	277	nr	EXA53749	tyrosine 3-monooxygenase/tryptophan 5-monooxygenase activation protein	Fusarium oxysporum f. sp. pisi HDV247	5e-60	100	497	92	99.639	SL-TR94809|c0_g1_i1	0.306141	NA	SL-TR94809|c0_g1_i1	-0.352628	NA	SL-TR94809|c0_g1_i1	0.255113	NA	SL-TR94809|c0_g1_i1	-0.403655	NA	SL-TR94809|c0_g1_i1	1.18355	0.0618535	SL-TR94809|c0_g1_i1	0.570213	0.392392	SL-TR94809|c0_g1_i1	-0.269484	0.789771	SL-TR94809|c0_g1_i1	-0.882819	0.48232	SL-TR94809|c0_g1_i1
XLTR959483|c6_g1_i1	M_Fungi	Ascomycota	Fusarium	RA	RL			RA_RL__			KOG0027	Calmodulin and related proteins (EF-Hand superfamily)	Signal transduction mechanisms	CELLULAR PROCESSES AND SIGNALING	315	nr	EWG47167	calmodulin	Fusarium verticillioides 7600	4e-56	89.6226	469	106	100.952	XLTR959483|c6_g1_i1	0.272969	0.872771	XLTR959483|c6_g1_i1	0.371347	0.999799	XLTR959483|c6_g1_i1	-0.202445	0.983685	XLTR959483|c6_g1_i1	-0.104067	0.970476	XLTR959483|c6_g1_i1	0.476471	0.615983	XLTR959483|c6_g1_i1	-0.383215	0.647069	XLTR959483|c6_g1_i1	-0.692164	0.546607	XLTR959483|c6_g1_i1	-1.55185	0.0724572	XLTR959483|c6_g1_i1
XLTR906918|c0_g2_i3	M_Fungi	Ascomycota	Fusarium	RA	RL			RA_RL__			KOG0660	Mitogen-activated protein kinase	Signal transduction mechanisms	CELLULAR PROCESSES AND SIGNALING	270	nr	AGD81865	Fmk1 partial	Fusarium avenaceum	1e-57	98.8889	472	90	100	XLTR906918|c0_g2_i3	0.142288	NA	XLTR906918|c0_g2_i3	-0.234534	NA	XLTR906918|c0_g2_i3	0.0926721	0.983685	XLTR906918|c0_g2_i3	-0.28415	NA	XLTR906918|c0_g2_i3	2.02533	0.0103983	XLTR906918|c0_g2_i3	-0.64925	0.493929	XLTR906918|c0_g2_i3	0.798972	0.547	XLTR906918|c0_g2_i3	-1.87561	0.0645168	XLTR906918|c0_g2_i3
SA-TR856|c0_g1_i8	M_Fungi	Ascomycota	Fusarium	RA	RL	SA		RA_RL_SA_			KOG0933	Structural maintenance of chromosome protein 2 (chromosome condensation complex Condensin, subunit E)	Chromatin structure and dynamics	INFORMATION STORAGE AND PROCESSING	770	nr	KPA46845	60s ribosomal protein l2	Fusarium langsethiae	3e-170	96.3265	1247	245	95.4545	SA-TR856|c0_g1_i8	2.12049	0.040565	SA-TR856|c0_g1_i8	-0.253272	0.999799	SA-TR856|c0_g1_i8	-0.107653	0.983685	SA-TR856|c0_g1_i8	-2.48141	0.085132	SA-TR856|c0_g1_i8	2.14504	0.0293552	SA-TR856|c0_g1_i8	0.963418	0.393988	SA-TR856|c0_g1_i8	-0.326334	0.852535	SA-TR856|c0_g1_i8	-1.50795	0.408075	SA-TR856|c0_g1_i8
XATR466343|c0_g2_i1	M_Fungi	Ascomycota	Fusarium	RA	RL			RA_RL__			KOG3302	TATA-box binding protein (TBP), component of TFIID and TFIIIB	Transcription	INFORMATION STORAGE AND PROCESSING	646	nr	OBS23535	hypothetical protein FPOA_04085	Fusarium poae	4e-121	92.4883	915	213	98.9164	XATR466343|c0_g2_i1	0.778284	0.436032	XATR466343|c0_g2_i1	-0.625026	0.999799	XATR466343|c0_g2_i1	0.42015	0.983685	XATR466343|c0_g2_i1	-0.98316	0.491118	XATR466343|c0_g2_i1	3.56399	8.38815e-08	XATR466343|c0_g2_i1	1.53784	0.043352	XATR466343|c0_g2_i1	1.01174	0.330096	XATR466343|c0_g2_i1	-1.01442	0.600941	XATR466343|c0_g2_i1
XATR898893|c1_g3_i1	M_Fungi	Ascomycota	Fusarium	RA	RL			RA_RL__			KOG3406	40S ribosomal protein S12	Translation, ribosomal structure and biogenesis	INFORMATION STORAGE AND PROCESSING	338	M_fugalrefseqplusgloin	XP_009252480	hypothetical protein FPSE_01085	Fusarium pseudograminearum CS3096	4e-72	96.4286	558	112	99.4083	XATR898893|c1_g3_i1	0.776892	NA	XATR898893|c1_g3_i1	-0.951571	0.999799	XATR898893|c1_g3_i1	-0.134352	0.983685	XATR898893|c1_g3_i1	-1.86282	NA	XATR898893|c1_g3_i1	-0.117282	0.945165	XATR898893|c1_g3_i1	0.704292	0.495879	XATR898893|c1_g3_i1	-1.65289	0.15358	XATR898893|c1_g3_i1	-0.831311	0.92051	XATR898893|c1_g3_i1
SL-TR83567|c1_g1_i1	M_Fungi	Ascomycota	Fusarium	RA	RL	SA		RA_RL_SA_		lime ecotype	KOG0898	40S ribosomal protein S15	Translation, ribosomal structure and biogenesis	INFORMATION STORAGE AND PROCESSING	288	M_fugalrefseqplusgloin	XP_009251452	hypothetical protein FPSE_00057	Fusarium pseudograminearum CS3096	4e-32	92.7083	292	96	100	SL-TR83567|c1_g1_i1	1.05872	0.26539	SL-TR83567|c1_g1_i1	-0.548003	0.999799	SL-TR83567|c1_g1_i1	0.521177	0.983685	SL-TR83567|c1_g1_i1	-1.08555	0.452987	SL-TR83567|c1_g1_i1	-0.323207	0.80322	SL-TR83567|c1_g1_i1	-0.824348	0.373462	SL-TR83567|c1_g1_i1	-1.60988	0.127128	SL-TR83567|c1_g1_i1	-2.11102	0.0264929	SL-TR83567|c1_g1_i1
XLTR931759|c4_g1_i13	M_Fungi	Ascomycota	Fusarium	RA	RL	SA		RA_RL_SA_		lime ecotype	KOG0877	40S ribosomal protein S2/30S ribosomal protein S5	Translation, ribosomal structure and biogenesis	INFORMATION STORAGE AND PROCESSING	567	nr	EGU88252	hypothetical protein FOXB_01215	Fusarium oxysporum Fo5176	4e-119	97.3545	899	189	100	XLTR931759|c4_g1_i13	1.12143	0.28435	XLTR931759|c4_g1_i13	-0.350386	0.999799	XLTR931759|c4_g1_i13	0.10094	0.983685	XLTR931759|c4_g1_i13	-1.37087	0.361156	XLTR931759|c4_g1_i13	1.71447	0.0562903	XLTR931759|c4_g1_i13	-0.563889	0.592403	XLTR931759|c4_g1_i13	-0.0128243	0.993724	XLTR931759|c4_g1_i13	-2.29119	0.0257991	XLTR931759|c4_g1_i13
XLTR876613|c2_g1_i1	M_Fungi	Ascomycota	Fusarium	RA	RL	SA		RA_RL_SA_			KOG1749	40S ribosomal protein S23	Translation, ribosomal structure and biogenesis	INFORMATION STORAGE AND PROCESSING	258	M_fugalrefseqplusgloin	XP_009252701	hypothetical protein FPSE_01306	Fusarium pseudograminearum CS3096	6e-53	100	429	85	98.8372	XLTR876613|c2_g1_i1	1.11566	0.271217	XLTR876613|c2_g1_i1	-0.518259	0.999799	XLTR876613|c2_g1_i1	0.480634	0.983685	XLTR876613|c2_g1_i1	-1.15329	0.454045	XLTR876613|c2_g1_i1	1.44728	0.104189	XLTR876613|c2_g1_i1	-0.928629	0.334685	XLTR876613|c2_g1_i1	0.799578	0.575056	XLTR876613|c2_g1_i1	-1.57633	0.201627	XLTR876613|c2_g1_i1
XATR564716|c0_g2_i1	M_Fungi	Ascomycota	Fusarium	RA	RL	SA		RA_RL_SA_		lime ecotype	KOG1628	40S ribosomal protein S3A	Translation, ribosomal structure and biogenesis	INFORMATION STORAGE AND PROCESSING	373	M_fugalrefseqplusgloin	XP_009260836	hypothetical protein FPSE_09444	Fusarium pseudograminearum CS3096	8e-82	97.5806	634	124	99.7319	XATR564716|c0_g2_i1	0.510933	0.715071	XATR564716|c0_g2_i1	-0.642707	0.999799	XATR564716|c0_g2_i1	-0.256001	0.983685	XATR564716|c0_g2_i1	-1.40964	0.318737	XATR564716|c0_g2_i1	-0.105126	0.951185	XATR564716|c0_g2_i1	-0.579451	0.575683	XATR564716|c0_g2_i1	-1.82248	0.100523	XATR564716|c0_g2_i1	-2.29681	0.0244042	XATR564716|c0_g2_i1
XATR887089|c0_g1_i1	M_Fungi	Ascomycota	Fusarium	RA	RL			RA_RL__			KOG3283	40S ribosomal protein S8	Translation, ribosomal structure and biogenesis	INFORMATION STORAGE AND PROCESSING	343	M_fugalrefseqplusgloin	XP_009257798	hypothetical protein FPSE_06405	Fusarium pseudograminearum CS3096	7e-74	99.0909	576	110	96.2099	XATR887089|c0_g1_i1	1.24033	0.232174	XATR887089|c0_g1_i1	-0.599967	0.999799	XATR887089|c0_g1_i1	0.171943	0.983685	XATR887089|c0_g1_i1	-1.66836	0.236185	XATR887089|c0_g1_i1	0.0703316	0.968267	XATR887089|c0_g1_i1	1.18601	0.231409	XATR887089|c0_g1_i1	-1.93712	0.0811938	XATR887089|c0_g1_i1	-0.821442	0.947031	XATR887089|c0_g1_i1
SL-TR14496|c0_g1_i1	M_Fungi	Ascomycota	Fusarium	RA	RL			RA_RL__			KOG0830	40S ribosomal protein SA (P40)/Laminin receptor 1	Translation, ribosomal structure and biogenesis	INFORMATION STORAGE AND PROCESSING	360	M_fugalrefseqplusgloin	XP_011325475	40S ribosomal protein S0	Fusarium graminearum PH-1	1e-77	97.479	609	119	99.1667	SL-TR14496|c0_g1_i1	0.81097	0.45824	SL-TR14496|c0_g1_i1	-0.242097	0.999799	SL-TR14496|c0_g1_i1	-0.0644833	0.985187	SL-TR14496|c0_g1_i1	-1.11755	0.459265	SL-TR14496|c0_g1_i1	0.903081	0.373316	SL-TR14496|c0_g1_i1	-1.1374	0.218666	SL-TR14496|c0_g1_i1	0.126154	0.935938	SL-TR14496|c0_g1_i1	-1.91433	0.0675246	SL-TR14496|c0_g1_i1
XLTR926752|c0_g5_i3	M_Fungi	Ascomycota	Fusarium	RA	RL			RA_RL__		lime ecotype	KOG0857	60s ribosomal protein L10	Translation, ribosomal structure and biogenesis	INFORMATION STORAGE AND PROCESSING	308	nr	KIL96492	hypothetical protein FAVG1_01236	Fusarium avenaceum	4e-66	96.0784	535	102	99.3506	XLTR926752|c0_g5_i3	0.515421	0.650213	XLTR926752|c0_g5_i3	-0.0785857	0.999799	XLTR926752|c0_g5_i3	0.357229	0.983685	XLTR926752|c0_g5_i3	-0.236778	0.970476	XLTR926752|c0_g5_i3	1.07998	0.169781	XLTR926752|c0_g5_i3	-1.45796	0.044013	XLTR926752|c0_g5_i3	0.0698525	0.957867	XLTR926752|c0_g5_i3	-2.46808	0.00121894	XLTR926752|c0_g5_i3
SA-TR50045|c0_g1_i1	M_Fungi	Ascomycota	Fusarium	RA	RL	SA		RA_RL_SA_		lime ecotype	KOG0397	60S ribosomal protein L11	Translation, ribosomal structure and biogenesis	INFORMATION STORAGE AND PROCESSING	436	nr	OBS26772	hypothetical protein FPOA_00715	Fusarium poae	6e-95	98.5507	726	138	94.9541	SA-TR50045|c0_g1_i1	1.4558	0.147284	SA-TR50045|c0_g1_i1	-0.180964	0.999799	SA-TR50045|c0_g1_i1	-0.0571184	0.986952	SA-TR50045|c0_g1_i1	-1.69388	0.230961	SA-TR50045|c0_g1_i1	2.1207	0.0155419	SA-TR50045|c0_g1_i1	0.29956	0.793384	SA-TR50045|c0_g1_i1	-0.425275	0.782584	SA-TR50045|c0_g1_i1	-2.24642	0.035029	SA-TR50045|c0_g1_i1
XLTR877867|c1_g6_i2	M_Fungi	Ascomycota	Fusarium	RA	RL	SA		RA_RL_SA_		lime ecotype	KOG0397	60S ribosomal protein L11	Translation, ribosomal structure and biogenesis	INFORMATION STORAGE AND PROCESSING	394	nr	KLO87469	Uncharacterized protein LW93_10323	Fusarium fujikuroi	3e-89	98.4733	688	131	99.7462	XLTR877867|c1_g6_i2	0.978068	0.320536	XLTR877867|c1_g6_i2	-0.24772	0.999799	XLTR877867|c1_g6_i2	-0.0938496	0.983685	XLTR877867|c1_g6_i2	-1.31964	0.3311	XLTR877867|c1_g6_i2	1.33984	0.111713	XLTR877867|c1_g6_i2	0.216638	0.832399	XLTR877867|c1_g6_i2	-1.03262	0.372324	XLTR877867|c1_g6_i2	-2.15582	0.017992	XLTR877867|c1_g6_i2
SA-TR6970|c0_g2_i4	M_Fungi	Ascomycota	Fusarium	RA	RL	SA		RA_RL_SA_			KOG1678	60s ribosomal protein L15	Translation, ribosomal structure and biogenesis	INFORMATION STORAGE AND PROCESSING	662	nr	EXL86692	60S ribosomal protein L15	Fusarium oxysporum f. sp. conglutinans race 2 54008	2e-129	99.0291	970	206	93.3535	SA-TR6970|c0_g2_i4	1.42222	0.200009	SA-TR6970|c0_g2_i4	-0.770931	0.999799	SA-TR6970|c0_g2_i4	-0.36735	0.983685	SA-TR6970|c0_g2_i4	-2.5605	0.0684705	SA-TR6970|c0_g2_i4	1.43997	0.174328	SA-TR6970|c0_g2_i4	-0.55308	0.640318	SA-TR6970|c0_g2_i4	-0.0799893	0.964199	SA-TR6970|c0_g2_i4	-2.07304	0.102571	SA-TR6970|c0_g2_i4
SL-TR46414|c0_g2_i1	M_Fungi	Ascomycota	Fusarium	RA	RL			RA_RL__			KOG1678	60s ribosomal protein L15	Translation, ribosomal structure and biogenesis	INFORMATION STORAGE AND PROCESSING	654	nr	OBS27030	hypothetical protein FPOA_00971	Fusarium poae	3e-133	99.5238	1018	210	96.3303	SL-TR46414|c0_g2_i1	1.4079	0.199221	SL-TR46414|c0_g2_i1	-0.842084	0.999799	SL-TR46414|c0_g2_i1	-0.232603	0.983685	SL-TR46414|c0_g2_i1	-2.48259	0.0749211	SL-TR46414|c0_g2_i1	1.44993	0.167951	SL-TR46414|c0_g2_i1	-0.387517	0.751316	SL-TR46414|c0_g2_i1	-0.211355	0.904711	SL-TR46414|c0_g2_i1	-2.0488	0.106389	SL-TR46414|c0_g2_i1
SL-TR13887|c0_g1_i1	M_Fungi	Ascomycota	Fusarium	RA				RA___			KOG0829	60S ribosomal protein L18A	Translation, ribosomal structure and biogenesis	INFORMATION STORAGE AND PROCESSING	276	M_fugalrefseqplusgloin	XP_011317325	60S ribosomal protein L20	Fusarium graminearum PH-1	3e-55	98.7952	447	83	90.2174	SL-TR13887|c0_g1_i1	0.148554	NA	SL-TR13887|c0_g1_i1	-0.444413	NA	SL-TR13887|c0_g1_i1	-0.257243	0.983685	SL-TR13887|c0_g1_i1	-0.85021	NA	SL-TR13887|c0_g1_i1	0.387161	0.741776	SL-TR13887|c0_g1_i1	0.537824	0.532339	SL-TR13887|c0_g1_i1	-1.64974	0.0728835	SL-TR13887|c0_g1_i1	-1.49907	0.151079	SL-TR13887|c0_g1_i1
SA-TR26075|c0_g1_i1	M_Fungi	Ascomycota	Fusarium	RA	RL			RA_RL__			KOG3353	60S ribosomal protein L22	Translation, ribosomal structure and biogenesis	INFORMATION STORAGE AND PROCESSING	377	nr	OBS27951	hypothetical protein FPOA_01891	Fusarium poae	1e-86	97.6	670	125	99.4695	SA-TR26075|c0_g1_i1	0.630781	NA	SA-TR26075|c0_g1_i1	-0.230264	0.999799	SA-TR26075|c0_g1_i1	-0.0479704	0.989462	SA-TR26075|c0_g1_i1	-0.909015	NA	SA-TR26075|c0_g1_i1	1.54319	0.0619188	SA-TR26075|c0_g1_i1	-0.182689	0.861872	SA-TR26075|c0_g1_i1	-0.0169877	0.99095	SA-TR26075|c0_g1_i1	-1.74286	0.0919085	SA-TR26075|c0_g1_i1
SL-TR32701|c0_g1_i2	M_Fungi	Ascomycota	Fusarium	RA	RL	SA		RA_RL_SA_			KOG0746	60S ribosomal protein L3 and related proteins	Translation, ribosomal structure and biogenesis	INFORMATION STORAGE AND PROCESSING	1157	nr	KPA46734	60s ribosomal protein l3	Fusarium langsethiae	0	94.9468	1853	376	97.4935	SL-TR32701|c0_g1_i2	1.63041	0.133459	SL-TR32701|c0_g1_i2	-0.106524	0.999799	SL-TR32701|c0_g1_i2	-0.179809	0.983685	SL-TR32701|c0_g1_i2	-1.91675	0.210143	SL-TR32701|c0_g1_i2	1.19227	0.302242	SL-TR32701|c0_g1_i2	-0.326875	0.800429	SL-TR32701|c0_g1_i2	-0.490883	0.777866	SL-TR32701|c0_g1_i2	-2.01003	0.14033	SL-TR32701|c0_g1_i2
SA-TR56069|c1_g1_i2	M_Fungi	Ascomycota	Fusarium	RA	RL			RA_RL__			KOG0893	60S ribosomal protein L31	Translation, ribosomal structure and biogenesis	INFORMATION STORAGE AND PROCESSING	334	M_fugalrefseqplusgloin	XP_011317313	60S ribosomal protein L31	Fusarium graminearum PH-1	2e-58	99.0099	466	101	90.7186	SA-TR56069|c1_g1_i2	0.639263	NA	SA-TR56069|c1_g1_i2	-0.73857	0.999799	SA-TR56069|c1_g1_i2	-0.2694	0.983685	SA-TR56069|c1_g1_i2	-1.64723	NA	SA-TR56069|c1_g1_i2	0.142127	0.930919	SA-TR56069|c1_g1_i2	0.938023	0.328172	SA-TR56069|c1_g1_i2	-2.00339	0.052477	SA-TR56069|c1_g1_i2	-1.20749	0.522811	SA-TR56069|c1_g1_i2
SA-TR19905|c1_g1_i1	M_Fungi	Ascomycota	Fusarium	RA				RA___			KOG1790	60s ribosomal protein L34	Translation, ribosomal structure and biogenesis	INFORMATION STORAGE AND PROCESSING	233	M_fugalrefseqplusgloin	XP_009251563	hypothetical protein FPSE_00168	Fusarium pseudograminearum CS3096	1e-46	97.4026	383	77	99.1416	SA-TR19905|c1_g1_i1	0.708448	NA	SA-TR19905|c1_g1_i1	-0.162102	NA	SA-TR19905|c1_g1_i1	0.263401	0.983685	SA-TR19905|c1_g1_i1	-0.607149	NA	SA-TR19905|c1_g1_i1	0.468536	0.68144	SA-TR19905|c1_g1_i1	-0.359968	0.695011	SA-TR19905|c1_g1_i1	-1.11269	0.317795	SA-TR19905|c1_g1_i1	-1.94119	0.0300165	SA-TR19905|c1_g1_i1
SA-TR20675|c0_g1_i1	M_Fungi	Ascomycota	Fusarium	RA	RL			RA_RL__			KOG1694	60s ribosomal protein L6	Translation, ribosomal structure and biogenesis	INFORMATION STORAGE AND PROCESSING	376	nr	EGU87302	hypothetical protein FOXB_02178	Fusarium oxysporum Fo5176	3e-69	92.9204	557	113	90.1596	SA-TR20675|c0_g1_i1	0.385772	NA	SA-TR20675|c0_g1_i1	-0.557041	NA	SA-TR20675|c0_g1_i1	-0.261421	NA	SA-TR20675|c0_g1_i1	-1.20423	NA	SA-TR20675|c0_g1_i1	0.378284	0.729208	SA-TR20675|c0_g1_i1	0.586014	0.463879	SA-TR20675|c0_g1_i1	-1.22857	0.197736	SA-TR20675|c0_g1_i1	-1.02084	0.482403	SA-TR20675|c0_g1_i1
SL-TR55958|c0_g1_i3	M_Fungi	Ascomycota	Fusarium	RA	RL	SA		RA_RL_SA_			KOG3184	60S ribosomal protein L7	Translation, ribosomal structure and biogenesis	INFORMATION STORAGE AND PROCESSING	765	M_fugalrefseqplusgloin	XP_009260055	hypothetical protein FPSE_08662	Fusarium pseudograminearum CS3096	4e-147	97.9253	1079	241	94.5098	SL-TR55958|c0_g1_i3	1.54316	0.185364	SL-TR55958|c0_g1_i3	-0.842689	0.999799	SL-TR55958|c0_g1_i3	-0.163203	0.983685	SL-TR55958|c0_g1_i3	-2.54905	0.0934978	SL-TR55958|c0_g1_i3	1.16463	0.344918	SL-TR55958|c0_g1_i3	0.211415	0.880526	SL-TR55958|c0_g1_i3	-1.12432	0.500072	SL-TR55958|c0_g1_i3	-2.07754	0.149524	SL-TR55958|c0_g1_i3
XATR552265|c0_g3_i1	M_Fungi	Ascomycota	Fusarium	RA				RA___			KOG3184	60S ribosomal protein L7	Translation, ribosomal structure and biogenesis	INFORMATION STORAGE AND PROCESSING	244	nr	OBS28597	hypothetical protein FPOA_02534	Fusarium poae	9e-31	97.5309	299	81	99.5902	XATR552265|c0_g3_i1	0.191355	NA	XATR552265|c0_g3_i1	-0.380577	NA	XATR552265|c0_g3_i1	-0.127228	NA	XATR552265|c0_g3_i1	-0.69916	NA	XATR552265|c0_g3_i1	0.62124	0.50639	XATR552265|c0_g3_i1	1.38771	0.0420758	XATR552265|c0_g3_i1	-1.4848	0.0730086	XATR552265|c0_g3_i1	-0.718327	0.867663	XATR552265|c0_g3_i1
SL-TR32090|c0_g1_i1	M_Fungi	Ascomycota	Fusarium	RA	RL			RA_RL__			KOG3255	60S ribosomal protein L9	Translation, ribosomal structure and biogenesis	INFORMATION STORAGE AND PROCESSING	371	nr	EYB33837	hypothetical protein FG05_01154	Fusarium graminearum	1e-80	99.187	637	123	99.4609	SL-TR32090|c0_g1_i1	0.298148	0.885681	SL-TR32090|c0_g1_i1	-0.36753	0.999799	SL-TR32090|c0_g1_i1	-0.439076	0.983685	SL-TR32090|c0_g1_i1	-1.10475	0.449001	SL-TR32090|c0_g1_i1	2.305	0.00354296	SL-TR32090|c0_g1_i1	1.28114	0.132061	SL-TR32090|c0_g1_i1	-0.543161	0.706358	SL-TR32090|c0_g1_i1	-1.56703	0.19807	SL-TR32090|c0_g1_i1
XLTR895550|c1_g4_i3	M_Fungi	Ascomycota	Fusarium	RA	RL			RA_RL__			KOG0062	ATPase component of ABC transporters with duplicated ATPase domains/Translation elongation factor EF-3b	Translation, ribosomal structure and biogenesis	INFORMATION STORAGE AND PROCESSING	749	nr	OBS25515	hypothetical protein FPOA_06049	Fusarium poae	3e-162	94.7154	1260	246	98.5314	XLTR895550|c1_g4_i3	0.815869	0.385445	XLTR895550|c1_g4_i3	-0.301379	0.999799	XLTR895550|c1_g4_i3	0.504125	0.983685	XLTR895550|c1_g4_i3	-0.613123	0.739277	XLTR895550|c1_g4_i3	1.39607	0.056466	XLTR895550|c1_g4_i3	-0.0135829	0.988971	XLTR895550|c1_g4_i3	-0.0911282	0.944309	XLTR895550|c1_g4_i3	-1.50078	0.109838	XLTR895550|c1_g4_i3
SL-TR40022|c0_g1_i1	M_Fungi	Ascomycota	Fusarium	RA	RL	SA		RA_RL_SA_			KOG0062	ATPase component of ABC transporters with duplicated ATPase domains/Translation elongation factor EF-3b	Translation, ribosomal structure and biogenesis	INFORMATION STORAGE AND PROCESSING	605	M_fugalrefseqplusgloin	XP_009263538	hypothetical protein FPSE_12146	Fusarium pseudograminearum CS3096	2e-128	95.0249	1014	201	99.6694	SL-TR40022|c0_g1_i1	1.04621	NA	SL-TR40022|c0_g1_i1	-0.865315	0.999799	SL-TR40022|c0_g1_i1	0.599882	0.983685	SL-TR40022|c0_g1_i1	-1.31164	NA	SL-TR40022|c0_g1_i1	0.782375	0.377217	SL-TR40022|c0_g1_i1	0.756398	0.337693	SL-TR40022|c0_g1_i1	-1.17165	0.222259	SL-TR40022|c0_g1_i1	-1.19763	0.316613	SL-TR40022|c0_g1_i1
XATR735888|c0_g1_i1	M_Fungi	Ascomycota	Fusarium	RA				RA___			KOG0062	ATPase component of ABC transporters with duplicated ATPase domains/Translation elongation factor EF-3b	Translation, ribosomal structure and biogenesis	INFORMATION STORAGE AND PROCESSING	443	nr	EWG51378	elongation factor 3	Fusarium verticillioides 7600	5e-91	94.5578	760	147	99.5485	XATR735888|c0_g1_i1	0.784239	NA	XATR735888|c0_g1_i1	0.0410981	NA	XATR735888|c0_g1_i1	0.519476	NA	XATR735888|c0_g1_i1	-0.223665	NA	XATR735888|c0_g1_i1	0.569566	0.447224	XATR735888|c0_g1_i1	0.595659	0.343761	XATR735888|c0_g1_i1	-0.772325	0.365789	XATR735888|c0_g1_i1	-0.746232	0.614094	XATR735888|c0_g1_i1
SA-TR32349|c0_g1_i1	M_Fungi	Ascomycota	Fusarium	RA	RL	SA	SL	RA_RL_SA_SL			KOG0469	Elongation factor 2	Translation, ribosomal structure and biogenesis	INFORMATION STORAGE AND PROCESSING	2239	nr	KPA46305	elongation factor 2	Fusarium langsethiae	0	94.3978	3464	714	95.6677	SA-TR32349|c0_g1_i1	2.12294	0.0682339	SA-TR32349|c0_g1_i1	-0.804156	0.999799	SA-TR32349|c0_g1_i1	-0.0325071	0.995979	SA-TR32349|c0_g1_i1	-2.9596	0.0592439	SA-TR32349|c0_g1_i1	0.963529	0.499387	SA-TR32349|c0_g1_i1	-0.190679	0.901436	SA-TR32349|c0_g1_i1	-1.23526	0.490179	SA-TR32349|c0_g1_i1	-2.38947	0.106514	SA-TR32349|c0_g1_i1
XATR855413|c4_g3_i7	M_Fungi	Ascomycota	Fusarium	RA	RL	SA	SL	RA_RL_SA_SL			KOG0052	Translation elongation factor EF-1 alpha/Tu	Translation, ribosomal structure and biogenesis	INFORMATION STORAGE AND PROCESSING	514	M_fugalrefseqplusgloin	XP_011319909	elongation factor 1-alpha	Fusarium graminearum PH-1	5e-109	91.8129	838	171	99.8054	XATR855413|c4_g3_i7	1.44282	0.218407	XATR855413|c4_g3_i7	-0.113523	0.999799	XATR855413|c4_g3_i7	-0.209522	0.983685	XATR855413|c4_g3_i7	-1.76587	0.284468	XATR855413|c4_g3_i7	3.18293	0.00130578	XATR855413|c4_g3_i7	1.83495	0.0973124	XATR855413|c4_g3_i7	-0.874558	0.634109	XATR855413|c4_g3_i7	-2.22253	0.112954	XATR855413|c4_g3_i7
XATR896525|c6_g1_i3	M_Fungi	Ascomycota	Fusarium	RA	RL	SA		RA_RL_SA_			KOG0052	Translation elongation factor EF-1 alpha/Tu	Translation, ribosomal structure and biogenesis	INFORMATION STORAGE AND PROCESSING	261	M_fugalrefseqplusgloin	XP_009263372	EF1A	Fusarium pseudograminearum CS3096	4e-53	96.5116	453	86	98.8506	XATR896525|c6_g1_i3	1.05345	0.40397	XATR896525|c6_g1_i3	-0.347147	0.999799	XATR896525|c6_g1_i3	-0.129509	0.983685	XATR896525|c6_g1_i3	-1.53011	0.372608	XATR896525|c6_g1_i3	0.816163	0.526528	XATR896525|c6_g1_i3	2.22693	0.0278784	XATR896525|c6_g1_i3	-2.02897	0.099457	XATR896525|c6_g1_i3	-0.618203	0.992123	XATR896525|c6_g1_i3
SL-TR42212|c0_g1_i1	M_Fungi	Ascomycota	Fusarium	RA				RA___			KOG1627	Translation elongation factor EF-1 gamma	Translation, ribosomal structure and biogenesis	INFORMATION STORAGE AND PROCESSING	1001	M_fugalrefseqplusgloin	XP_011327169	elongation factor 1-gamma 1	Fusarium graminearum PH-1	2e-171	83.5404	1266	322	96.5035	SL-TR42212|c0_g1_i1	0.36739	NA	SL-TR42212|c0_g1_i1	-0.24376	NA	SL-TR42212|c0_g1_i1	-0.531849	NA	SL-TR42212|c0_g1_i1	-1.143	NA	SL-TR42212|c0_g1_i1	0.796943	0.394689	SL-TR42212|c0_g1_i1	1.90803	0.0131458	SL-TR42212|c0_g1_i1	-0.917887	0.413759	SL-TR42212|c0_g1_i1	0.193197	0.992123	SL-TR42212|c0_g1_i1
XLTR944326|c0_g1_i1	M_Fungi	Ascomycota	Fusarium	RA	RL	SA		RA_RL_SA_			KOG1770	Translation initiation factor 1 (eIF-1/SUI1)	Translation, ribosomal structure and biogenesis	INFORMATION STORAGE AND PROCESSING	265	nr	SCB65679	unnamed protein product	Fusarium graminearum	3e-36	92.0455	333	88	99.6226	XLTR944326|c0_g1_i1	0.985463	NA	XLTR944326|c0_g1_i1	-0.443482	0.999799	XLTR944326|c0_g1_i1	0.371521	0.983685	XLTR944326|c0_g1_i1	-1.05742	NA	XLTR944326|c0_g1_i1	2.45548	0.000128538	XLTR944326|c0_g1_i1	1.54895	0.027409	XLTR944326|c0_g1_i1	0.294718	0.800513	XLTR944326|c0_g1_i1	-0.611813	0.982055	XLTR944326|c0_g1_i1
XATR245048|c0_g2_i1	M_Fungi	Ascomycota	Fusarium	RA				RA___			KOG2768	Translation initiation factor 2, beta subunit (eIF-2beta)	Translation, ribosomal structure and biogenesis	INFORMATION STORAGE AND PROCESSING	311	M_fugalrefseqplusgloin	XP_009255257	hypothetical protein FPSE_03864	Fusarium pseudograminearum CS3096	1e-70	100	562	103	99.3569	XATR245048|c0_g2_i1	0.254209	NA	XATR245048|c0_g2_i1	-0.140202	NA	XATR245048|c0_g2_i1	-0.00965742	NA	XATR245048|c0_g2_i1	-0.404069	NA	XATR245048|c0_g2_i1	1.60444	0.00293479	XATR245048|c0_g2_i1	1.77473	0.00316715	XATR245048|c0_g2_i1	0.162414	0.864712	XATR245048|c0_g2_i1	0.332708	0.992123	XATR245048|c0_g2_i1
SL-TR56225|c0_g1_i1	M_Fungi	Ascomycota	Fusarium	RA	RL			RA_RL__		lime ecotype	KOG0327	Translation initiation factor 4F, helicase subunit (eIF-4A) and related helicases	Translation, ribosomal structure and biogenesis	INFORMATION STORAGE AND PROCESSING	278	nr	KPA46480	atp-dependent rna helicase eif4a	Fusarium langsethiae	3e-56	98.913	482	92	99.2806	SL-TR56225|c0_g1_i1	0.0944616	NA	SL-TR56225|c0_g1_i1	0.101465	NA	SL-TR56225|c0_g1_i1	-0.305522	0.983685	SL-TR56225|c0_g1_i1	-0.298519	NA	SL-TR56225|c0_g1_i1	1.39916	0.0530813	SL-TR56225|c0_g1_i1	0.0627038	0.946982	SL-TR56225|c0_g1_i1	-0.587146	0.614124	SL-TR56225|c0_g1_i1	-1.9236	0.0151843	SL-TR56225|c0_g1_i1
XATR913686|c1_g3_i5	M_Fungi	Ascomycota	Fusarium	RA	RL	SA		RA_RL_SA_			KOG0327	Translation initiation factor 4F, helicase subunit (eIF-4A) and related helicases	Translation, ribosomal structure and biogenesis	INFORMATION STORAGE AND PROCESSING	400	nr	KPA46480	atp-dependent rna helicase eif4a	Fusarium langsethiae	2e-85	96.2406	683	133	99.75	XATR913686|c1_g3_i5	1.26771	0.172526	XATR913686|c1_g3_i5	-0.25342	0.999799	XATR913686|c1_g3_i5	0.30963	0.983685	XATR913686|c1_g3_i5	-1.21151	0.393449	XATR913686|c1_g3_i5	2.44012	0.00122823	XATR913686|c1_g3_i5	1.06583	0.225757	XATR913686|c1_g3_i5	0.216702	0.878396	XATR913686|c1_g3_i5	-1.15759	0.494086	XATR913686|c1_g3_i5
SA-TR51214|c0_g3_i1	M_Fungi	Ascomycota	Fusarium	RA	RL			RA_RL__		lime ecotype	KOG3271	Translation initiation factor 5A (eIF-5A)	Translation, ribosomal structure and biogenesis	INFORMATION STORAGE AND PROCESSING	409	nr	EGU78279	hypothetical protein FOXB_11191	Fusarium oxysporum Fo5176	1e-94	99.2647	722	136	99.7555	SA-TR51214|c0_g3_i1	1.07724	0.335894	SA-TR51214|c0_g3_i1	-0.29329	0.999799	SA-TR51214|c0_g3_i1	-0.42664	0.983685	SA-TR51214|c0_g3_i1	-1.79717	0.208851	SA-TR51214|c0_g3_i1	2.24057	0.0136608	SA-TR51214|c0_g3_i1	-1.23616	0.219852	SA-TR51214|c0_g3_i1	0.670139	0.685053	SA-TR51214|c0_g3_i1	-2.80659	0.00618308	SA-TR51214|c0_g3_i1
SL-TR55136|c0_g1_i1	M_Fungi	Ascomycota	Fusarium	RA				RA___			KOG3271	Translation initiation factor 5A (eIF-5A)	Translation, ribosomal structure and biogenesis	INFORMATION STORAGE AND PROCESSING	234	nr	CEG03834	unnamed protein product	Fusarium acuminatum CS5907	6e-44	93.5065	381	77	98.7179	SL-TR55136|c0_g1_i1	0.78171	NA	SL-TR55136|c0_g1_i1	-0.151904	NA	SL-TR55136|c0_g1_i1	0.423677	0.983685	SL-TR55136|c0_g1_i1	-0.509937	NA	SL-TR55136|c0_g1_i1	1.47852	0.0222013	SL-TR55136|c0_g1_i1	0.109028	0.895647	SL-TR55136|c0_g1_i1	-0.258097	0.812005	SL-TR55136|c0_g1_i1	-1.62759	0.0324169	SL-TR55136|c0_g1_i1
XATR944390|c0_g1_i1	M_Fungi	Ascomycota	Fusarium	RA				RA___			KOG1289	Amino acid transporters	Amino acid transport and metabolism	METABOLISM	977	nr	EMT67817	Choline transport protein	Fusarium oxysporum f. sp. cubense race 4	2e-168	72.9299	1265	314	96.4176	XATR944390|c0_g1_i1	0.142468	0.923749	XATR944390|c0_g1_i1	-0.0405391	0.999799	XATR944390|c0_g1_i1	0.0926576	0.983685	XATR944390|c0_g1_i1	-0.0903494	0.970476	XATR944390|c0_g1_i1	4.8794	2.29405e-13	XATR944390|c0_g1_i1	5.27362	2.21279e-13	XATR944390|c0_g1_i1	-0.351689	0.777394	XATR944390|c0_g1_i1	0.0425383	0.992123	XATR944390|c0_g1_i1
SL-TR12166|c0_g1_i1	M_Fungi	Ascomycota	Fusarium	RA	RL	SA		RA_RL_SA_			KOG2263	Methionine synthase II (cobalamin-independent)	Amino acid transport and metabolism	METABOLISM	1193	M_fugalrefseqplusgloin	XP_009261545	MSY1	Fusarium pseudograminearum CS3096	0	99.4962	2119	397	99.8324	SL-TR12166|c0_g1_i1	0.871764	0.357181	SL-TR12166|c0_g1_i1	-1.39288	0.556351	SL-TR12166|c0_g1_i1	0.412156	0.983685	SL-TR12166|c0_g1_i1	-1.85249	0.0999654	SL-TR12166|c0_g1_i1	2.29091	0.00132948	SL-TR12166|c0_g1_i1	1.63039	0.0298859	SL-TR12166|c0_g1_i1	-0.332009	0.792988	SL-TR12166|c0_g1_i1	-0.99253	0.619645	SL-TR12166|c0_g1_i1
SL-TR30259|c0_g1_i1	M_Fungi	Ascomycota	Fusarium	RA				RA___			KOG2263	Methionine synthase II (cobalamin-independent)	Amino acid transport and metabolism	METABOLISM	451	M_fugalrefseqplusgloin	XP_011325570	5-methyltetrahydropteroyltriglutamate-homocysteine methyltransferase	Fusarium graminearum PH-1	9e-90	91.3333	728	150	99.7783	SL-TR30259|c0_g1_i1	0.387876	NA	SL-TR30259|c0_g1_i1	-0.659307	NA	SL-TR30259|c0_g1_i1	0.446475	NA	SL-TR30259|c0_g1_i1	-0.600708	NA	SL-TR30259|c0_g1_i1	1.85372	0.000850472	SL-TR30259|c0_g1_i1	2.02207	0.00058662	SL-TR30259|c0_g1_i1	-0.109264	0.912117	SL-TR30259|c0_g1_i1	0.0590858	0.992123	SL-TR30259|c0_g1_i1
SA-TR50026|c0_g2_i2	M_Fungi	Ascomycota	Fusarium	RA	RL	SA		RA_RL_SA_		lime ecotype	KOG2653	6-phosphogluconate dehydrogenase	Carbohydrate transport and metabolism	METABOLISM	912	nr	EXM10845	6-phosphogluconate dehydrogenase decarboxylating 1	Fusarium oxysporum f. sp. cubense tropical race 4 54006	0	87.8893	1391	289	95.0658	SA-TR50026|c0_g2_i2	0.890343	0.366238	SA-TR50026|c0_g2_i2	0.919728	0.999799	SA-TR50026|c0_g2_i2	-0.762715	0.983685	SA-TR50026|c0_g2_i2	-0.73333	0.679334	SA-TR50026|c0_g2_i2	1.27277	0.13925	SA-TR50026|c0_g2_i2	-0.662253	0.467337	SA-TR50026|c0_g2_i2	-0.157806	0.913237	SA-TR50026|c0_g2_i2	-2.09283	0.0228293	SA-TR50026|c0_g2_i2
SA-TR50026|c0_g2_i4	M_Fungi	Ascomycota	Fusarium	RA	RL	SA		RA_RL_SA_		lime ecotype	KOG2653	6-phosphogluconate dehydrogenase	Carbohydrate transport and metabolism	METABOLISM	912	M_fugalrefseqplusgloin	XP_009260460	hypothetical protein FPSE_09068	Fusarium pseudograminearum CS3096	0	92.7336	1441	289	95.0658	SA-TR50026|c0_g2_i4	0.827785	0.413656	SA-TR50026|c0_g2_i4	0.775218	0.999799	SA-TR50026|c0_g2_i4	-0.879343	0.983685	SA-TR50026|c0_g2_i4	-0.93191	0.541681	SA-TR50026|c0_g2_i4	1.57963	0.0517435	SA-TR50026|c0_g2_i4	-0.564338	0.544768	SA-TR50026|c0_g2_i4	0.213191	0.87943	SA-TR50026|c0_g2_i4	-1.93078	0.0433476	SA-TR50026|c0_g2_i4
SL-TR30331|c0_g1_i1	M_Fungi	Ascomycota	Fusarium	RA				RA___			KOG4153	Fructose 1,6-bisphosphate aldolase	Carbohydrate transport and metabolism	METABOLISM	534	M_fugalrefseqplusgloin	XP_009261710	hypothetical protein FPSE_10318	Fusarium pseudograminearum CS3096	1e-112	99.4318	853	176	98.8764	SL-TR30331|c0_g1_i1	0.435648	NA	SL-TR30331|c0_g1_i1	-0.756783	0.999799	SL-TR30331|c0_g1_i1	-0.120255	0.983685	SL-TR30331|c0_g1_i1	-1.31269	NA	SL-TR30331|c0_g1_i1	1.82726	0.0170792	SL-TR30331|c0_g1_i1	1.24579	0.123917	SL-TR30331|c0_g1_i1	-0.229696	0.863103	SL-TR30331|c0_g1_i1	-0.811169	0.856688	SL-TR30331|c0_g1_i1
XATR943630|c0_g2_i1	M_Fungi	Ascomycota	Fusarium	RA	RL	SA		RA_RL_SA_			KOG0453	Aconitase/homoaconitase (aconitase superfamily)	Energy production and conversion	METABOLISM	2587	nr	EGU85376	hypothetical protein FOXB_04087	Fusarium oxysporum Fo5176	0	86.6582	3604	787	91.264	XATR943630|c0_g2_i1	0.962704	NA	XATR943630|c0_g2_i1	0.0774737	NA	XATR943630|c0_g2_i1	0.541221	NA	XATR943630|c0_g2_i1	-0.344009	NA	XATR943630|c0_g2_i1	2.47124	NA	XATR943630|c0_g2_i1	5.3535	NA	XATR943630|c0_g2_i1	-3.55213	NA	XATR943630|c0_g2_i1	-0.669868	NA	XATR943630|c0_g2_i1
XLTR963494|c5_g10_i2	M_Fungi	Ascomycota	Fusarium	RA	RL	SA		RA_RL_SA_			KOG2450	Aldehyde dehydrogenase	Energy production and conversion	METABOLISM	701	nr	CCT62780	probable aldehyde dehydrogenase	Fusarium fujikuroi IMI 58289	9e-156	90.5579	1169	233	99.7147	XLTR963494|c5_g10_i2	1.6192	NA	XLTR963494|c5_g10_i2	-0.61205	0.999799	XLTR963494|c5_g10_i2	0.731328	0.983685	XLTR963494|c5_g10_i2	-1.49992	NA	XLTR963494|c5_g10_i2	0.282777	0.836614	XLTR963494|c5_g10_i2	-0.278331	0.799489	XLTR963494|c5_g10_i2	-0.82341	0.569439	XLTR963494|c5_g10_i2	-1.38452	0.328788	XLTR963494|c5_g10_i2
XATR879097|c3_g1_i1	M_Fungi	Ascomycota	Fusarium	RA	RL	SA	SL	RA_RL_SA_SL			KOG2450	Aldehyde dehydrogenase	Energy production and conversion	METABOLISM	1580	M_fugalrefseqplusgloin	XP_009252867	hypothetical protein FPSE_01472	Fusarium pseudograminearum CS3096	0	99.7955	2611	489	92.8481	XATR879097|c3_g1_i1	2.43394	0.105142	XATR879097|c3_g1_i1	-2.47676	0.600934	XATR879097|c3_g1_i1	0.0753328	0.99066	XATR879097|c3_g1_i1	-4.83536	0.00552736	XATR879097|c3_g1_i1	0.107314	0.969406	XATR879097|c3_g1_i1	3.19333	0.0310032	XATR879097|c3_g1_i1	-3.25874	0.060443	XATR879097|c3_g1_i1	-0.172724	0.992123	XATR879097|c3_g1_i1
XATR826034|c0_g1_i1	M_Fungi	Ascomycota	Fusarium	RA	RL			RA_RL__		lime ecotype	KOG1254	ATP-citrate lyase	Energy production and conversion	METABOLISM	225	M_fugalrefseqplusgloin	XP_009254327	hypothetical protein FPSE_02933	Fusarium pseudograminearum CS3096	2e-31	97.2973	303	74	98.6667	XATR826034|c0_g1_i1	0.355399	NA	XATR826034|c0_g1_i1	-0.413105	NA	XATR826034|c0_g1_i1	0.196005	0.983685	XATR826034|c0_g1_i1	-0.572499	NA	XATR826034|c0_g1_i1	2.68286	9.73528e-06	XATR826034|c0_g1_i1	-0.243985	0.769656	XATR826034|c0_g1_i1	1.12214	0.181475	XATR826034|c0_g1_i1	-1.80471	0.0243557	XATR826034|c0_g1_i1
SL-TR93534|c0_g1_i1	M_Fungi	Ascomycota	Fusarium	RA				RA___			KOG1254	ATP-citrate lyase	Energy production and conversion	METABOLISM	763	M_fugalrefseqplusgloin	XP_011324658	ATP-citrate synthase subunit 1	Fusarium graminearum PH-1	3e-172	99.1736	1275	242	95.1507	SL-TR93534|c0_g1_i1	0.355161	NA	SL-TR93534|c0_g1_i1	-1.16595	NA	SL-TR93534|c0_g1_i1	0.0951748	NA	SL-TR93534|c0_g1_i1	-1.42594	NA	SL-TR93534|c0_g1_i1	0.838071	0.337898	SL-TR93534|c0_g1_i1	1.00072	0.204968	SL-TR93534|c0_g1_i1	-0.652029	0.5962	SL-TR93534|c0_g1_i1	-0.48938	0.992123	SL-TR93534|c0_g1_i1
SA-TR40503|c0_g1_i12	M_Fungi	Ascomycota	Fusarium	RA	RL	SA	SL	RA_RL_SA_SL			KOG1350	F0F1-type ATP synthase, beta subunit	Energy production and conversion	METABOLISM	1602	nr	EWG52682	ATP synthase subunit beta mitochondrial	Fusarium verticillioides 7600	0	95.2479	2431	484	90.6367	SA-TR40503|c0_g1_i12	2.21628	0.0437966	SA-TR40503|c0_g1_i12	-1.22811	0.999799	SA-TR40503|c0_g1_i12	0.200148	0.983685	SA-TR40503|c0_g1_i12	-3.24423	0.021541	SA-TR40503|c0_g1_i12	1.68259	0.145179	SA-TR40503|c0_g1_i12	0.245536	0.863857	SA-TR40503|c0_g1_i12	-0.60013	0.77095	SA-TR40503|c0_g1_i12	-2.03718	0.187295	SA-TR40503|c0_g1_i12
SA-TR40503|c0_g1_i4	M_Fungi	Ascomycota	Fusarium	RA	RL	SA		RA_RL_SA_			KOG1350	F0F1-type ATP synthase, beta subunit	Energy production and conversion	METABOLISM	557	M_fugalrefseqplusgloin	XP_011321303	hypothetical protein FGSG_04312	Fusarium graminearum PH-1	4e-126	99.4595	958	185	99.6409	SA-TR40503|c0_g1_i4	1.25893	0.269687	SA-TR40503|c0_g1_i4	-1.4287	0.829018	SA-TR40503|c0_g1_i4	0.101465	0.983685	SA-TR40503|c0_g1_i4	-2.58617	0.0654011	SA-TR40503|c0_g1_i4	1.46734	0.174869	SA-TR40503|c0_g1_i4	0.590928	0.62183	SA-TR40503|c0_g1_i4	-0.887609	0.596218	SA-TR40503|c0_g1_i4	-1.76402	0.241915	SA-TR40503|c0_g1_i4
SL-TR65414|c0_g1_i1	M_Fungi	Ascomycota	Fusarium	RA	RL	SA		RA_RL_SA_			KOG2404	Fumarate reductase, flavoprotein subunit	Energy production and conversion	METABOLISM	819	M_fugalrefseqplusgloin	XP_009256439	hypothetical protein FPSE_05046	Fusarium pseudograminearum CS3096	0	98.5348	1368	273	100	SL-TR65414|c0_g1_i1	1.01337	NA	SL-TR65414|c0_g1_i1	-0.459637	0.999799	SL-TR65414|c0_g1_i1	-0.284397	0.983685	SL-TR65414|c0_g1_i1	-1.7574	NA	SL-TR65414|c0_g1_i1	-0.100269	0.951017	SL-TR65414|c0_g1_i1	-0.568954	0.558934	SL-TR65414|c0_g1_i1	-1.33573	0.261119	SL-TR65414|c0_g1_i1	-1.80442	0.0863981	SL-TR65414|c0_g1_i1
SL-TR28966|c0_g1_i1	M_Fungi	Ascomycota	Fusarium	RA	RL	SA		RA_RL_SA_		lime ecotype	KOG1626	Inorganic pyrophosphatase/Nucleosome remodeling factor, subunit NURF38	Energy production and conversion	METABOLISM	848	nr	EYB28048	hypothetical protein FG05_00496	Fusarium graminearum	0	100	1403	260	91.9811	SL-TR28966|c0_g1_i1	0.968022	0.374081	SL-TR28966|c0_g1_i1	-0.726376	0.999799	SL-TR28966|c0_g1_i1	-0.244362	0.983685	SL-TR28966|c0_g1_i1	-1.93876	0.143046	SL-TR28966|c0_g1_i1	2.38202	0.00412052	SL-TR28966|c0_g1_i1	-0.266468	0.81278	SL-TR28966|c0_g1_i1	0.41954	0.779478	SL-TR28966|c0_g1_i1	-2.22895	0.0304514	SL-TR28966|c0_g1_i1
SA-TR26945|c0_g1_i10	M_Fungi	Ascomycota	Fusarium	RA	RL	SA	SL	RA_RL_SA_SL			KOG0749	Mitochondrial ADP/ATP carrier proteins	Energy production and conversion	METABOLISM	951	M_fugalrefseqplusgloin	XP_011324640	ADPATP carrier protein	Fusarium graminearum PH-1	0	92.053	1404	302	95.2681	SA-TR26945|c0_g1_i10	2.92316	0.00566072	SA-TR26945|c0_g1_i10	-0.399375	0.999799	SA-TR26945|c0_g1_i10	0.320318	0.983685	SA-TR26945|c0_g1_i10	-3.00222	0.0389873	SA-TR26945|c0_g1_i10	0.580495	0.70629	SA-TR26945|c0_g1_i10	1.59124	0.169036	SA-TR26945|c0_g1_i10	-1.94213	0.158376	SA-TR26945|c0_g1_i10	-0.931385	0.969326	SA-TR26945|c0_g1_i10
SL-TR50501|c0_g1_i1	M_Fungi	Ascomycota	Fusarium	RA		SA		RA__SA_			KOG3025	Mitochondrial F1F0-ATP synthase, subunit c/ATP9/proteolipid	Energy production and conversion	METABOLISM	259	nr	KPA45427	atp synthase subunit mitochondrial	Fusarium langsethiae	6e-27	83.7209	266	86	99.6139	SL-TR50501|c0_g1_i1	0.818065	NA	SL-TR50501|c0_g1_i1	0.409971	NA	SL-TR50501|c0_g1_i1	0.0528034	NA	SL-TR50501|c0_g1_i1	-0.355291	NA	SL-TR50501|c0_g1_i1	0.546579	0.481144	SL-TR50501|c0_g1_i1	1.57567	0.00835521	SL-TR50501|c0_g1_i1	-0.915938	0.262866	SL-TR50501|c0_g1_i1	0.113151	0.992123	SL-TR50501|c0_g1_i1
SA-TR58945|c0_g1_i1	M_Fungi	Ascomycota	Fusarium	RA		SA		RA__SA_			KOG1758	Mitochondrial F1F0-ATP synthase, subunit delta/ATP16	Energy production and conversion	METABOLISM	510	nr	OBS17873	hypothetical protein FPOA_09602	Fusarium poae	1e-89	92.9412	697	170	100	SA-TR58945|c0_g1_i1	0.987182	NA	SA-TR58945|c0_g1_i1	-0.393484	NA	SA-TR58945|c0_g1_i1	0.0307587	0.993045	SA-TR58945|c0_g1_i1	-1.34991	NA	SA-TR58945|c0_g1_i1	1.40352	0.0628589	SA-TR58945|c0_g1_i1	1.90292	0.00814215	SA-TR58945|c0_g1_i1	-0.611925	0.611869	SA-TR58945|c0_g1_i1	-0.112526	0.992123	SA-TR58945|c0_g1_i1
SA-TR50121|c0_g1_i1	M_Fungi	Ascomycota	Fusarium	RA				RA___			KOG0767	Mitochondrial phosphate carrier protein	Energy production and conversion	METABOLISM	589	M_fugalrefseqplusgloin	XP_011317408	phosphate carrier protein	Fusarium graminearum PH-1	4e-123	93.6842	918	190	96.7742	SA-TR50121|c0_g1_i1	0.778569	NA	SA-TR50121|c0_g1_i1	-0.338028	NA	SA-TR50121|c0_g1_i1	-0.0790842	0.983685	SA-TR50121|c0_g1_i1	-1.19568	NA	SA-TR50121|c0_g1_i1	0.743995	0.413536	SA-TR50121|c0_g1_i1	1.5184	0.0343262	SA-TR50121|c0_g1_i1	-1.26188	0.172213	SA-TR50121|c0_g1_i1	-0.48748	0.992123	SA-TR50121|c0_g1_i1
XATR414595|c0_g1_i1	M_Fungi	Ascomycota	Fusarium	RA	RL	SA	SL	RA_RL_SA_SL			KOG1687	NADH-ubiquinone oxidoreductase, NUFS7/PSST/20 kDa subunit	Energy production and conversion	METABOLISM	254	M_fugalrefseqplusgloin	XP_011319231	NADH dehydrogenase iron-sulfur protein 7	Fusarium graminearum PH-1	6e-55	97.619	448	84	99.2126	XATR414595|c0_g1_i1	-0.459027	0.508581	XATR414595|c0_g1_i1	0.30098	0.999799	XATR414595|c0_g1_i1	-0.177827	0.983685	XATR414595|c0_g1_i1	0.58218	0.577358	XATR414595|c0_g1_i1	0.310677	0.664043	XATR414595|c0_g1_i1	-0.367198	0.569808	XATR414595|c0_g1_i1	0.583461	0.499108	XATR414595|c0_g1_i1	-0.0944139	0.992123	XATR414595|c0_g1_i1
SA-TR66436|c0_g1_i1	M_Fungi	Ascomycota	Fusarium	RA				RA___			KOG0134	NADH:flavin oxidoreductase/12-oxophytodienoate reductase	Energy production and conversion	METABOLISM	436	nr	KLO89534	flavin oxidoreductase	Fusarium fujikuroi	3e-76	78.6207	610	145	99.7706	SA-TR66436|c0_g1_i1	0.92122	NA	SA-TR66436|c0_g1_i1	0.134987	NA	SA-TR66436|c0_g1_i1	0.562574	NA	SA-TR66436|c0_g1_i1	-0.223659	NA	SA-TR66436|c0_g1_i1	1.03171	0.12628	SA-TR66436|c0_g1_i1	2.07662	0.00038468	SA-TR66436|c0_g1_i1	-1.00997	0.170839	SA-TR66436|c0_g1_i1	0.0349441	0.992123	SA-TR66436|c0_g1_i1
SA-TR7691|c0_g2_i1	M_Fungi	Ascomycota	Fusarium	RA	RL	SA		RA_RL_SA_			KOG2799	Succinyl-CoA synthetase, beta subunit	Energy production and conversion	METABOLISM	483	M_fugalrefseqplusgloin	XP_009261212	hypothetical protein FPSE_09820	Fusarium pseudograminearum CS3096	5e-112	99.375	855	160	99.3789	SA-TR7691|c0_g2_i1	0.963894	NA	SA-TR7691|c0_g2_i1	0.0306514	NA	SA-TR7691|c0_g2_i1	0.19124	NA	SA-TR7691|c0_g2_i1	-0.742003	NA	SA-TR7691|c0_g2_i1	0.908981	NA	SA-TR7691|c0_g2_i1	3.3717	NA	SA-TR7691|c0_g2_i1	-3.77131	NA	SA-TR7691|c0_g2_i1	-1.30859	NA	SA-TR7691|c0_g2_i1
SL-TR71640|c0_g1_i1	M_Fungi	Ascomycota	Fusarium	RA	RL			RA_RL__			KOG0927	Predicted transporter (ABC superfamily)	General function prediction only	POORLY CHARACTERIZED	636	M_fugalrefseqplusgloin	XP_011317897	ATP-binding cassette sub-family F member 2	Fusarium graminearum PH-1	3e-145	94.7867	1096	211	99.5283	SL-TR71640|c0_g1_i1	0.988353	NA	SL-TR71640|c0_g1_i1	-0.46472	NA	SL-TR71640|c0_g1_i1	0.457718	0.983685	SL-TR71640|c0_g1_i1	-0.995355	NA	SL-TR71640|c0_g1_i1	1.61317	0.0225677	SL-TR71640|c0_g1_i1	-0.203462	0.825177	SL-TR71640|c0_g1_i1	0.423869	0.74883	SL-TR71640|c0_g1_i1	-1.39276	0.161534	SL-TR71640|c0_g1_i1
SA-TR107561|c0_g1_i1	M_Fungi	Ascomycota	Fusarium	RA	RL			RA_RL__			KOG0393	Ras-related small GTPase, Rho type	General function prediction only	POORLY CHARACTERIZED	265	nr	AAX78215	small GTPase-binding protein	Fusarium oxysporum	1e-56	98.8636	469	88	99.6226	SA-TR107561|c0_g1_i1	0.430736	NA	SA-TR107561|c0_g1_i1	0.0993655	NA	SA-TR107561|c0_g1_i1	0.0964802	0.983685	SA-TR107561|c0_g1_i1	-0.23489	NA	SA-TR107561|c0_g1_i1	2.05024	0.00541065	SA-TR107561|c0_g1_i1	0.175659	0.86008	SA-TR107561|c0_g1_i1	0.348479	0.788233	SA-TR107561|c0_g1_i1	-1.52611	0.153804	SA-TR107561|c0_g1_i1
XATR920127|c1_g1_i2	M_Fungi	Ascomycota	Fusarium	RA				RA___							1690	nr	KNB06614	hypothetical protein FOXG_07292	Fusarium oxysporum f. sp. lycopersici 4287	0	82.495	2079	497	88.2249	XATR920127|c1_g1_i2	0.143286	NA	XATR920127|c1_g1_i2	-0.0388757	0.999799	XATR920127|c1_g1_i2	0.0925922	0.983685	XATR920127|c1_g1_i2	-0.089569	NA	XATR920127|c1_g1_i2	3.6981	3.85323e-12	XATR920127|c1_g1_i2	3.11723	1.65822e-07	XATR920127|c1_g1_i2	0.618267	0.455986	XATR920127|c1_g1_i2	0.0373971	0.992123	XATR920127|c1_g1_i2
XATR34260|c0_g1_i1	M_Fungi	Ascomycota	Fusarium	RA				RA___							567	nr	EWG41392	hypothetical protein FVEG_03521	Fusarium verticillioides 7600	5e-87	76.2712	684	177	93.6508	XATR34260|c0_g1_i1	0.143742	NA	XATR34260|c0_g1_i1	-0.0379373	NA	XATR34260|c0_g1_i1	0.0925559	NA	XATR34260|c0_g1_i1	-0.0891232	NA	XATR34260|c0_g1_i1	1.58886	0.00576625	XATR34260|c0_g1_i1	1.35089	0.0368963	XATR34260|c0_g1_i1	0.272528	NA	XATR34260|c0_g1_i1	0.0345587	0.992123	XATR34260|c0_g1_i1
XLTR876165|c1_g1_i1	M_Fungi	Ascomycota	Gaeumannomyces	RA	RL			RA_RL__	lime ecotype	lime ecotype	KOG0857	60s ribosomal protein L10	Translation, ribosomal structure and biogenesis	INFORMATION STORAGE AND PROCESSING	241	M_fugalrefseqplusgloin	XP_009222844	60S ribosomal protein L30	Gaeumannomyces graminis var. tritici R3-111a-1	1e-51	96.25	416	80	99.5851	XLTR876165|c1_g1_i1	0.30385	NA	XLTR876165|c1_g1_i1	-0.0502751	NA	XLTR876165|c1_g1_i1	-0.0560765	0.985269	XLTR876165|c1_g1_i1	-0.410201	NA	XLTR876165|c1_g1_i1	-0.30736	0.799889	XLTR876165|c1_g1_i1	-0.421646	0.617825	XLTR876165|c1_g1_i1	-1.87082	0.0337312	XLTR876165|c1_g1_i1	-1.9851	0.0146181	XLTR876165|c1_g1_i1
XLTR915200|c6_g1_i8	M_Fungi	Ascomycota	Gaeumannomyces	RA	RL	SA		RA_RL_SA_	lime ecotype	lime ecotype	KOG2617	Citrate synthase	Energy production and conversion	METABOLISM	1311	M_fugalrefseqplusgloin	XP_009229134	citrate synthase	Gaeumannomyces graminis var. tritici R3-111a-1	0	93.2203	1929	413	94.508	XLTR915200|c6_g1_i8	0.879867	0.462103	XLTR915200|c6_g1_i8	0.284657	0.999799	XLTR915200|c6_g1_i8	0.156861	0.983685	XLTR915200|c6_g1_i8	-0.438348	0.918392	XLTR915200|c6_g1_i8	0.633966	0.632783	XLTR915200|c6_g1_i8	0.969211	0.355341	XLTR915200|c6_g1_i8	-2.69901	0.00789776	XLTR915200|c6_g1_i8	-2.36377	0.0363427	XLTR915200|c6_g1_i8
XLTR950771|c0_g2_i5	M_Fungi	Ascomycota	Gaeumannomyces	RA	RL			RA_RL__		lime ecotype	KOG2571	Chitin synthase/hyaluronan synthase (glycosyltransferases)	Cell wall/membrane/envelope biogenesis	CELLULAR PROCESSES AND SIGNALING	1575	M_fugalrefseqplusgloin	XP_009228347	chitin synthase 4	Gaeumannomyces graminis var. tritici R3-111a-1	0	88.3576	2248	481	91.619	XLTR950771|c0_g2_i5	0.142419	NA	XLTR950771|c0_g2_i5	0.0161515	NA	XLTR950771|c0_g2_i5	0.0358717	0.993259	XLTR950771|c0_g2_i5	-0.0903955	NA	XLTR950771|c0_g2_i5	1.11348	0.201367	XLTR950771|c0_g2_i5	-1.7291	0.0266743	XLTR950771|c0_g2_i5	0.384221	0.782136	XLTR950771|c0_g2_i5	-2.45835	0.00307988	XLTR950771|c0_g2_i5
SL-TR76501|c0_g1_i1	M_Fungi	Ascomycota	Gaeumannomyces	RA	RL			RA_RL__			KOG1375	Beta tubulin	Cytoskeleton	CELLULAR PROCESSES AND SIGNALING	439	M_fugalrefseqplusgloin	XP_009230009	tubulin beta chain	Gaeumannomyces graminis var. tritici R3-111a-1	3e-88	99.3103	695	145	99.0888	SL-TR76501|c0_g1_i1	0.387115	0.849195	SL-TR76501|c0_g1_i1	-0.528363	0.999799	SL-TR76501|c0_g1_i1	0.184438	0.983685	SL-TR76501|c0_g1_i1	-0.731041	0.757786	SL-TR76501|c0_g1_i1	0.312717	0.832116	SL-TR76501|c0_g1_i1	0.623566	0.577119	SL-TR76501|c0_g1_i1	-1.38327	0.29108	SL-TR76501|c0_g1_i1	-1.07242	0.736799	SL-TR76501|c0_g1_i1
XATR893427|c0_g1_i1	M_Fungi	Ascomycota	Gaeumannomyces	RA	RL			RA_RL__			KOG1051	Chaperone HSP104 and related ATP-dependent Clp proteases	Posttranslational modification, protein turnover, chaperones	CELLULAR PROCESSES AND SIGNALING	2833	M_fugalrefseqplusgloin	XP_009225583	hsp98-like protein	Gaeumannomyces graminis var. tritici R3-111a-1	0	88.7471	3840	862	91.2813	XATR893427|c0_g1_i1	0.141188	NA	XATR893427|c0_g1_i1	-0.0430965	NA	XATR893427|c0_g1_i1	0.0927607	NA	XATR893427|c0_g1_i1	-0.091524	NA	XATR893427|c0_g1_i1	1.29124	NA	XATR893427|c0_g1_i1	0.580796	NA	XATR893427|c0_g1_i1	-4.37154	NA	XATR893427|c0_g1_i1	-5.08199	NA	XATR893427|c0_g1_i1
XLTR884350|c6_g7_i1	M_Fungi	Ascomycota	Gaeumannomyces	RA	RL			RA_RL__		lime ecotype	KOG0019	Molecular chaperone (HSP90 family)	Posttranslational modification, protein turnover, chaperones	CELLULAR PROCESSES AND SIGNALING	441	M_fugalrefseqplusgloin	XP_009227002	heat shock protein 90	Gaeumannomyces graminis var. tritici R3-111a-1	5e-77	97.8417	636	139	94.5578	XLTR884350|c6_g7_i1	0.304666	0.85296	XLTR884350|c6_g7_i1	0.160649	0.999799	XLTR884350|c6_g7_i1	-0.140645	0.983685	XLTR884350|c6_g7_i1	-0.284661	0.965738	XLTR884350|c6_g7_i1	1.02258	0.176114	XLTR884350|c6_g7_i1	-1.30322	0.0630129	XLTR884350|c6_g7_i1	-0.0205115	0.987522	XLTR884350|c6_g7_i1	-2.34631	0.0013192	XLTR884350|c6_g7_i1
XLTR934554|c2_g2_i7	M_Fungi	Ascomycota	Gaeumannomyces	RA	RL			RA_RL__		lime ecotype	KOG0101	Molecular chaperones HSP70/HSC70, HSP70 superfamily	Posttranslational modification, protein turnover, chaperones	CELLULAR PROCESSES AND SIGNALING	1243	M_fugalrefseqplusgloin	XP_009227895	hsp70-like protein	Gaeumannomyces graminis var. tritici R3-111a-1	0	100	2218	413	99.6782	XLTR934554|c2_g2_i7	0.141826	0.923749	XLTR934554|c2_g2_i7	0.0132824	0.999799	XLTR934554|c2_g2_i7	0.0375984	0.993758	XLTR934554|c2_g2_i7	-0.0909455	0.970476	XLTR934554|c2_g2_i7	2.5851	0.00415266	XLTR934554|c2_g2_i7	-1.46128	0.152534	XLTR934554|c2_g2_i7	1.71662	0.159566	XLTR934554|c2_g2_i7	-2.32976	0.0414421	XLTR934554|c2_g2_i7
XLTR596162|c2_g1_i2	M_Fungi	Ascomycota	Gaeumannomyces	RA	RL			RA_RL__		lime ecotype	KOG1475	Ribosomal protein RPL1/RPL2/RL4L4	RNA processing and modification	INFORMATION STORAGE AND PROCESSING	502	M_fugalrefseqplusgloin	XP_009216538	60S ribosomal protein L4-A	Gaeumannomyces graminis var. tritici R3-111a-1	2e-76	96.988	614	166	99.2032	XLTR596162|c2_g1_i2	0.251893	NA	XLTR596162|c2_g1_i2	-0.543906	0.999799	XLTR596162|c2_g1_i2	0.0936861	0.983685	XLTR596162|c2_g1_i2	-0.702113	NA	XLTR596162|c2_g1_i2	1.5346	0.0570622	XLTR596162|c2_g1_i2	-0.822648	0.351977	XLTR596162|c2_g1_i2	0.366381	0.788254	XLTR596162|c2_g1_i2	-1.99086	0.0309596	XLTR596162|c2_g1_i2
XLTR915191|c3_g2_i4	M_Fungi	Ascomycota	Gaeumannomyces	RA	RL		SL	RA_RL__SL		lime ecotype	KOG0378	40S ribosomal protein S4	Translation, ribosomal structure and biogenesis	INFORMATION STORAGE AND PROCESSING	586	M_fugalrefseqplusgloin	XP_009227728	40S ribosomal protein S4-A	Gaeumannomyces graminis var. tritici R3-111a-1	3e-122	96.0227	910	176	90.1024	XLTR915191|c3_g2_i4	0.623735	0.610711	XLTR915191|c3_g2_i4	-0.275075	0.999799	XLTR915191|c3_g2_i4	0.368852	0.983685	XLTR915191|c3_g2_i4	-0.529959	0.839763	XLTR915191|c3_g2_i4	2.09548	0.0112623	XLTR915191|c3_g2_i4	-1.12109	0.233471	XLTR915191|c3_g2_i4	1.16789	0.345099	XLTR915191|c3_g2_i4	-2.04868	0.0479226	XLTR915191|c3_g2_i4
XLTR928403|c2_g2_i2	M_Fungi	Ascomycota	Gaeumannomyces	RA	RL			RA_RL__		lime ecotype	KOG0815	60S acidic ribosomal protein P0	Translation, ribosomal structure and biogenesis	INFORMATION STORAGE AND PROCESSING	689	M_fugalrefseqplusgloin	XP_009219733	60S acidic ribosomal protein P0	Gaeumannomyces graminis var. tritici R3-111a-1	4e-134	91.3462	997	208	90.566	XLTR928403|c2_g2_i2	0.248119	NA	XLTR928403|c2_g2_i2	-0.0114747	0.999799	XLTR928403|c2_g2_i2	0.0931558	0.983685	XLTR928403|c2_g2_i2	-0.166438	NA	XLTR928403|c2_g2_i2	1.61696	0.0616278	XLTR928403|c2_g2_i2	-1.73202	0.0450652	XLTR928403|c2_g2_i2	0.98193	0.461459	XLTR928403|c2_g2_i2	-2.36705	0.0124127	XLTR928403|c2_g2_i2
XLTR908663|c3_g10_i8	M_Fungi	Ascomycota	Gaeumannomyces	RA	RL	SA		RA_RL_SA_		lime ecotype	KOG0857	60s ribosomal protein L10	Translation, ribosomal structure and biogenesis	INFORMATION STORAGE AND PROCESSING	661	M_fugalrefseqplusgloin	XP_009222845	60S ribosomal protein L10	Gaeumannomyces graminis var. tritici R3-111a-1	4e-143	88.9401	1046	217	98.4871	XLTR908663|c3_g10_i8	1.08726	0.274914	XLTR908663|c3_g10_i8	-0.552923	0.999799	XLTR908663|c3_g10_i8	0.184857	0.983685	XLTR908663|c3_g10_i8	-1.45533	0.283935	XLTR908663|c3_g10_i8	1.13263	0.212328	XLTR908663|c3_g10_i8	-1.15692	0.190948	XLTR908663|c3_g10_i8	-0.0657087	0.965057	XLTR908663|c3_g10_i8	-2.35526	0.0101074	XLTR908663|c3_g10_i8
XLTR873908|c9_g1_i1	M_Fungi	Ascomycota	Gaeumannomyces	RA	RL			RA_RL__		lime ecotype	KOG0746	60S ribosomal protein L3 and related proteins	Translation, ribosomal structure and biogenesis	INFORMATION STORAGE AND PROCESSING	360	M_fugalrefseqplusgloin	XP_009227460	60S ribosomal protein L3	Gaeumannomyces graminis var. tritici R3-111a-1	1e-76	94.1176	610	119	99.1667	XLTR873908|c9_g1_i1	0.305127	NA	XLTR873908|c9_g1_i1	-0.0613801	NA	XLTR873908|c9_g1_i1	0.143509	0.983685	XLTR873908|c9_g1_i1	-0.222997	NA	XLTR873908|c9_g1_i1	1.26544	0.0688344	XLTR873908|c9_g1_i1	-1.59042	0.0205898	XLTR873908|c9_g1_i1	0.942034	0.358589	XLTR873908|c9_g1_i1	-1.91383	0.0096826	XLTR873908|c9_g1_i1
XLTR957005|c3_g3_i4	M_Fungi	Ascomycota	Gaeumannomyces	RA	RL			RA_RL__		lime ecotype	KOG0875	60S ribosomal protein L5	Translation, ribosomal structure and biogenesis	INFORMATION STORAGE AND PROCESSING	737	M_fugalrefseqplusgloin	XP_009223169	60S ribosomal protein L5	Gaeumannomyces graminis var. tritici R3-111a-1	4e-162	90.9836	1182	244	99.3216	XLTR957005|c3_g3_i4	0.142245	0.923749	XLTR957005|c3_g3_i4	0.103049	0.999799	XLTR957005|c3_g3_i4	-0.11888	0.983685	XLTR957005|c3_g3_i4	-0.158077	0.970476	XLTR957005|c3_g3_i4	1.8823	0.0154192	XLTR957005|c3_g3_i4	-1.75792	0.0296252	XLTR957005|c3_g3_i4	1.32151	0.221058	XLTR957005|c3_g3_i4	-2.31871	0.00873146	XLTR957005|c3_g3_i4
XLTR928442|c0_g1_i4	M_Fungi	Ascomycota	Gaeumannomyces	RA	RL	SA		RA_RL_SA_		lime ecotype	KOG3311	Ribosomal protein S18	Translation, ribosomal structure and biogenesis	INFORMATION STORAGE AND PROCESSING	333	M_fugalrefseqplusgloin	XP_009217383	40S ribosomal protein S18	Gaeumannomyces graminis var. tritici R3-111a-1	4e-73	98.1982	566	111	100	XLTR928442|c0_g1_i4	1.15907	0.276372	XLTR928442|c0_g1_i4	0.0337223	0.999799	XLTR928442|c0_g1_i4	0.114492	0.983685	XLTR928442|c0_g1_i4	-1.01086	0.568226	XLTR928442|c0_g1_i4	2.41874	0.00467647	XLTR928442|c0_g1_i4	-0.3963	0.723779	XLTR928442|c0_g1_i4	0.446706	0.777394	XLTR928442|c0_g1_i4	-2.36834	0.023627	XLTR928442|c0_g1_i4
XLTR922732|c8_g4_i1	M_Fungi	Ascomycota	Gaeumannomyces	RA	RL			RA_RL__		lime ecotype	KOG0052	Translation elongation factor EF-1 alpha/Tu	Translation, ribosomal structure and biogenesis	INFORMATION STORAGE AND PROCESSING	504	M_fugalrefseqplusgloin	XP_009224357	elongation factor 1-alpha	Gaeumannomyces graminis var. tritici R3-111a-1	7e-114	98.8024	871	167	99.4048	XLTR922732|c8_g4_i1	0.726772	0.568198	XLTR922732|c8_g4_i1	-0.00952004	0.999799	XLTR922732|c8_g4_i1	0.378894	0.983685	XLTR922732|c8_g4_i1	-0.357398	0.960257	XLTR922732|c8_g4_i1	2.02614	0.021797	XLTR922732|c8_g4_i1	-0.466253	0.66877	XLTR922732|c8_g4_i1	-0.155906	0.923729	XLTR922732|c8_g4_i1	-2.6483	0.00782369	XLTR922732|c8_g4_i1
SA-TR79938|c0_g1_i1	M_Fungi	Ascomycota	Gaeumannomyces	RA	RL	SA	SL	RA_RL_SA_SL		lime ecotype	KOG0327	Translation initiation factor 4F, helicase subunit (eIF-4A) and related helicases	Translation, ribosomal structure and biogenesis	INFORMATION STORAGE AND PROCESSING	688	M_fugalrefseqplusgloin	XP_009219747	ATP-dependent RNA helicase eIF4A	Gaeumannomyces graminis var. tritici R3-111a-1	1e-140	100	1048	213	92.8779	SA-TR79938|c0_g1_i1	1.55927	0.144384	SA-TR79938|c0_g1_i1	-0.516835	0.999799	SA-TR79938|c0_g1_i1	0.554037	0.983685	SA-TR79938|c0_g1_i1	-1.52207	0.346062	SA-TR79938|c0_g1_i1	1.64711	0.11181	SA-TR79938|c0_g1_i1	0.0756104	0.95757	SA-TR79938|c0_g1_i1	-1.05273	0.498683	SA-TR79938|c0_g1_i1	-2.62423	0.0208784	SA-TR79938|c0_g1_i1
XLTR903416|c3_g1_i2	M_Fungi	Ascomycota	Gaeumannomyces	RA	RL			RA_RL__		lime ecotype	KOG2653	6-phosphogluconate dehydrogenase	Carbohydrate transport and metabolism	METABOLISM	880	M_fugalrefseqplusgloin	XP_009226313	6-phosphogluconate dehydrogenase	Gaeumannomyces graminis var. tritici R3-111a-1	0	93.1741	1416	293	99.8864	XLTR903416|c3_g1_i2	0.494436	0.750511	XLTR903416|c3_g1_i2	-0.17545	0.999799	XLTR903416|c3_g1_i2	-0.0368679	0.993575	XLTR903416|c3_g1_i2	-0.706754	0.751944	XLTR903416|c3_g1_i2	2.74129	0.000830418	XLTR903416|c3_g1_i2	-2.2943	0.00799143	XLTR903416|c3_g1_i2	1.70878	0.120254	XLTR903416|c3_g1_i2	-3.32681	0.000377106	XLTR903416|c3_g1_i2
XLTR957480|c9_g3_i2	M_Fungi	Ascomycota	Gaeumannomyces	RA	RL			RA_RL__		lime ecotype	KOG0657	Glyceraldehyde 3-phosphate dehydrogenase	Carbohydrate transport and metabolism	METABOLISM	475	M_fugalrefseqplusgloin	XP_009220369	glyceraldehyde-3-phosphate dehydrogenase	Gaeumannomyces graminis var. tritici R3-111a-1	2e-104	94.9367	795	158	99.7895	XLTR957480|c9_g3_i2	1.08408	0.298203	XLTR957480|c9_g3_i2	-1.02763	0.999799	XLTR957480|c9_g3_i2	0.549919	0.983685	XLTR957480|c9_g3_i2	-1.5618	0.258605	XLTR957480|c9_g3_i2	1.87146	0.0267425	XLTR957480|c9_g3_i2	-2.31718	0.0060611	XLTR957480|c9_g3_i2	1.72233	0.106827	XLTR957480|c9_g3_i2	-2.46631	0.00955165	XLTR957480|c9_g3_i2
XLTR875553|c0_g2_i2	M_Fungi	Ascomycota	Gaeumannomyces	RA	RL			RA_RL__		lime ecotype	KOG2323	Pyruvate kinase	Carbohydrate transport and metabolism	METABOLISM	798	M_fugalrefseqplusgloin	XP_009230470	pyruvate kinase	Gaeumannomyces graminis var. tritici R3-111a-1	0	92.4528	1337	265	99.6241	XLTR875553|c0_g2_i2	0.244177	NA	XLTR875553|c0_g2_i2	0.0790855	0.999799	XLTR875553|c0_g2_i2	0.0447394	0.991707	XLTR875553|c0_g2_i2	-0.120353	NA	XLTR875553|c0_g2_i2	1.43765	0.114255	XLTR875553|c0_g2_i2	-0.720787	0.458832	XLTR875553|c0_g2_i2	-0.0998545	0.949154	XLTR875553|c0_g2_i2	-2.25829	0.0217974	XLTR875553|c0_g2_i2
XLTR914076|c0_g1_i18	M_Fungi	Ascomycota	Gaeumannomyces	RA	RL			RA_RL__		lime ecotype	KOG2655	Septin family protein (P-loop GTPase)	Cell cycle control, cell division, chromosome partitioning	METABOLISM	591	M_fugalrefseqplusgloin	XP_009224557	cell division control protein 3	Gaeumannomyces graminis var. tritici R3-111a-1	6e-127	98.4772	957	197	100	XLTR914076|c0_g1_i18	0.198666	NA	XLTR914076|c0_g1_i18	-0.116885	0.999799	XLTR914076|c0_g1_i18	0.0927988	0.983685	XLTR914076|c0_g1_i18	-0.222753	NA	XLTR914076|c0_g1_i18	1.1539	0.152835	XLTR914076|c0_g1_i18	-0.0370454	0.972103	XLTR914076|c0_g1_i18	-0.71283	0.549469	XLTR914076|c0_g1_i18	-1.90377	0.025906	XLTR914076|c0_g1_i18
XATR606643|c0_g1_i1	M_Fungi	Ascomycota	Gaeumannomyces	RA				RA___			KOG2655	Septin family protein (P-loop GTPase)	Cell cycle control, cell division, chromosome partitioning	METABOLISM	498	M_fugalrefseqplusgloin	XP_009218670	cell division control protein 12	Gaeumannomyces graminis var. tritici R3-111a-1	6e-117	98.1928	883	166	100	XATR606643|c0_g1_i1	0.19972	NA	XATR606643|c0_g1_i1	0.0705503	NA	XATR606643|c0_g1_i1	0.039334	NA	XATR606643|c0_g1_i1	-0.089836	NA	XATR606643|c0_g1_i1	1.61108	0.0168946	XATR606643|c0_g1_i1	0.592327	0.443494	XATR606643|c0_g1_i1	0.0555954	0.963149	XATR606643|c0_g1_i1	-0.963155	0.525201	XATR606643|c0_g1_i1
XATR1001231|c0_g1_i1	M_Fungi	Ascomycota	Gaeumannomyces	RA				RA___			KOG0069	Glyoxylate/hydroxypyruvate reductase (D-isomer-specific 2-hydroxy acid dehydrogenase superfamily)	Energy production and conversion	METABOLISM	554	M_fugalrefseqplusgloin	XP_009223986	formate dehydrogenase	Gaeumannomyces graminis var. tritici R3-111a-1	1e-116	95.6522	888	184	99.639	XATR1001231|c0_g1_i1	0.19831	0.923749	XATR1001231|c0_g1_i1	-0.0409701	0.999799	XATR1001231|c0_g1_i1	0.14873	0.983685	XATR1001231|c0_g1_i1	-0.0905496	0.970476	XATR1001231|c0_g1_i1	5.26708	9.75903e-14	XATR1001231|c0_g1_i1	3.7497	9.81718e-07	XATR1001231|c0_g1_i1	1.24521	0.225964	XATR1001231|c0_g1_i1	-0.272167	0.992123	XATR1001231|c0_g1_i1
XLTR877007|c3_g4_i1	M_Fungi	Ascomycota	Gaeumannomyces	RA	RL			RA_RL__		lime ecotype	KOG2621	Prohibitins and stomatins of the PID superfamily	Energy production and conversion	METABOLISM	603	M_fugalrefseqplusgloin	XP_009226958	erythrocyte band 7 integral membrane protein	Gaeumannomyces graminis var. tritici R3-111a-1	6e-131	94	978	200	99.5025	XLTR877007|c3_g4_i1	0.662218	0.670732	XLTR877007|c3_g4_i1	-0.396341	0.999799	XLTR877007|c3_g4_i1	0.503812	0.983685	XLTR877007|c3_g4_i1	-0.554747	0.884066	XLTR877007|c3_g4_i1	2.78218	0.00419639	XLTR877007|c3_g4_i1	-0.499576	0.691972	XLTR877007|c3_g4_i1	0.817678	0.645874	XLTR877007|c3_g4_i1	-2.46408	0.0475144	XLTR877007|c3_g4_i1
XATR276551|c0_g1_i1	M_Fungi	Ascomycota	Gaeumannomyces	RA				RA___			KOG1397	Ca2+/H+ antiporter VCX1 and related proteins	Inorganic ion transport and metabolism	METABOLISM	272	M_fugalrefseqplusgloin	XP_009225362	vacuolar calcium ion transporter	Gaeumannomyces graminis var. tritici R3-111a-1	5e-30	95.5556	296	90	99.2647	XATR276551|c0_g1_i1	0.143882	NA	XATR276551|c0_g1_i1	-0.0376481	NA	XATR276551|c0_g1_i1	0.0925448	NA	XATR276551|c0_g1_i1	-0.0889851	NA	XATR276551|c0_g1_i1	1.85274	0.000349724	XATR276551|c0_g1_i1	1.68861	0.00419086	XATR276551|c0_g1_i1	0.305921	0.754195	XATR276551|c0_g1_i1	0.141797	0.992123	XATR276551|c0_g1_i1
XLTR926022|c4_g4_i3	M_Fungi	Ascomycota	Gaeumannomyces	RA	RL			RA_RL__		lime ecotype	KOG0039	Ferric reductase, NADH/NADPH oxidase and related proteins	Inorganic ion transport and metabolism	METABOLISM	753	M_fugalrefseqplusgloin	XP_009221990	cytochrome b-245 heavy chain subunit beta	Gaeumannomyces graminis var. tritici R3-111a-1	1e-179	97.6	1325	250	99.6016	XLTR926022|c4_g4_i3	0.142386	NA	XLTR926022|c4_g4_i3	-0.0407042	0.999799	XLTR926022|c4_g4_i3	0.0926642	0.983685	XLTR926022|c4_g4_i3	-0.0904261	NA	XLTR926022|c4_g4_i3	2.10484	0.00547093	XLTR926022|c4_g4_i3	-1.93025	0.0132258	XLTR926022|c4_g4_i3	1.23498	0.259384	XLTR926022|c4_g4_i3	-2.80011	0.000839358	XLTR926022|c4_g4_i3
XLTR934566|c3_g1_i2	M_Fungi	Ascomycota	Gaeumannomyces	RA	RL			RA_RL__			KOG0205	Plasma membrane H+-transporting ATPase	Inorganic ion transport and metabolism	METABOLISM	699	M_fugalrefseqplusgloin	XP_009229131	plasma membrane ATPase	Gaeumannomyces graminis var. tritici R3-111a-1	2e-133	96.5517	1043	232	99.5708	XLTR934566|c3_g1_i2	0.958046	0.335162	XLTR934566|c3_g1_i2	0.606054	0.999799	XLTR934566|c3_g1_i2	0.124169	0.983685	XLTR934566|c3_g1_i2	-0.227823	0.970476	XLTR934566|c3_g1_i2	0.527128	0.634834	XLTR934566|c3_g1_i2	-0.283215	0.780102	XLTR934566|c3_g1_i2	-0.791985	0.549773	XLTR934566|c3_g1_i2	-1.60233	0.13841	XLTR934566|c3_g1_i2
XATR930308|c0_g1_i1	M_Fungi	Ascomycota	Gaeumannomyces	RA				RA___			KOG1406	Peroxisomal 3-ketoacyl-CoA-thiolase P-44/SCP2	Lipid transport and metabolism	METABOLISM	730	M_fugalrefseqplusgloin	XP_009226928	nonspecific lipid-transfer protein	Gaeumannomyces graminis var. tritici R3-111a-1	2e-147	84.6154	1101	234	96.1644	XATR930308|c0_g1_i1	0.253778	NA	XATR930308|c0_g1_i1	-0.442823	NA	XATR930308|c0_g1_i1	-0.00870068	NA	XATR930308|c0_g1_i1	-0.705302	NA	XATR930308|c0_g1_i1	1.59613	0.00922049	XATR930308|c0_g1_i1	0.466318	0.544177	XATR930308|c0_g1_i1	0.531869	0.619317	XATR930308|c0_g1_i1	-0.597939	0.94078	XATR930308|c0_g1_i1
XLTR875662|c9_g1_i1	M_Fungi	Ascomycota	Gaeumannomyces	RA	RL			RA_RL__			KOG0286	G-protein beta subunit	General function prediction only	POORLY CHARACTERIZED	415	M_fugalrefseqplusgloin	XP_009217034	guanine nucleotide-binding protein subunit beta	Gaeumannomyces graminis var. tritici R3-111a-1	2e-96	99.2754	742	138	99.759	XLTR875662|c9_g1_i1	0.142566	NA	XLTR875662|c9_g1_i1	0.0683675	NA	XLTR875662|c9_g1_i1	-0.0160583	NA	XLTR875662|c9_g1_i1	-0.0902568	NA	XLTR875662|c9_g1_i1	1.71806	0.024587	XLTR875662|c9_g1_i1	0.096426	0.924827	XLTR875662|c9_g1_i1	-0.0756609	0.955594	XLTR875662|c9_g1_i1	-1.6973	0.0816378	XLTR875662|c9_g1_i1
XLTR882915|c0_g1_i2	M_Fungi	Ascomycota	Gaeumannomyces	RA	RL			RA_RL__		lime ecotype					584	M_fugalrefseqplusgloin	XP_009219875	hypothetical protein GGTG_03828	Gaeumannomyces graminis var. tritici R3-111a-1	1e-124	94.8187	932	193	99.1438	XLTR882915|c0_g1_i2	0.14189	0.923749	XLTR882915|c0_g1_i2	-0.0416999	0.999799	XLTR882915|c0_g1_i2	0.092704	0.983685	XLTR882915|c0_g1_i2	-0.0908864	0.970476	XLTR882915|c0_g1_i2	2.32337	0.0113429	XLTR882915|c0_g1_i2	-2.8509	0.00171455	XLTR882915|c0_g1_i2	1.53311	0.233363	XLTR882915|c0_g1_i2	-3.64116	0.000233924	XLTR882915|c0_g1_i2
XLTR888485|c1_g2_i1	M_Fungi	Ascomycota	Gaeumannomyces	RA	RL			RA_RL__		lime ecotype					2136	M_fugalrefseqplusgloin	XP_009227085	hypothetical protein GGTG_10942	Gaeumannomyces graminis var. tritici R3-111a-1	0	82.1739	2909	690	96.9101	XLTR888485|c1_g2_i1	0.304093	NA	XLTR888485|c1_g2_i1	-0.234578	0.999799	XLTR888485|c1_g2_i1	0.25438	0.983685	XLTR888485|c1_g2_i1	-0.28429	NA	XLTR888485|c1_g2_i1	0.881659	0.341878	XLTR888485|c1_g2_i1	-2.22628	0.00384117	XLTR888485|c1_g2_i1	0.623023	0.666766	XLTR888485|c1_g2_i1	-2.48491	0.00275505	XLTR888485|c1_g2_i1
XLTR913936|c2_g1_i12	M_Fungi	Ascomycota	Geotrichum	RA	RL	SA	SL	RA_RL_SA_SL		lime ecotype	KOG0865	Cyclophilin type peptidyl-prolyl cis-trans isomerase	Posttranslational modification, protein turnover, chaperones	CELLULAR PROCESSES AND SIGNALING	338	nr	CDO57203	similar to Saccharomyces cerevisiae YDR155C CPR1 Cytoplasmic peptidyl-prolyl cis-trans isomerase (cyclophilin)	Geotrichum candidum	2e-53	85.7143	448	112	99.4083	XLTR913936|c2_g1_i12	0.0762333	0.934286	XLTR913936|c2_g1_i12	-0.0944515	0.999799	XLTR913936|c2_g1_i12	-0.183312	0.983685	XLTR913936|c2_g1_i12	-0.353996	0.892515	XLTR913936|c2_g1_i12	1.4362	0.0352034	XLTR913936|c2_g1_i12	-2.30146	0.000458533	XLTR913936|c2_g1_i12	1.45004	0.0842818	XLTR913936|c2_g1_i12	-2.28763	0.00175058	XLTR913936|c2_g1_i12
XLTR951783|c7_g2_i2	M_Fungi	Ascomycota	Geotrichum	RA				RA___			KOG1506	S-adenosylmethionine synthetase	Coenzyme transport and metabolism	METABOLISM	372	nr	CDO54740	similar to Saccharomyces cerevisiae YDR502C SAM2 S-adenosylmethionine synthetase	Geotrichum candidum	3e-55	70.8333	478	120	96.7742	XLTR951783|c7_g2_i2	0.142382	NA	XLTR951783|c7_g2_i2	-0.040712	NA	XLTR951783|c7_g2_i2	0.0926645	NA	XLTR951783|c7_g2_i2	-0.0904297	NA	XLTR951783|c7_g2_i2	-0.094654	0.94783	XLTR951783|c7_g2_i2	1.8184	0.0271457	XLTR951783|c7_g2_i2	-0.478557	0.744648	XLTR951783|c7_g2_i2	1.43449	0.247374	XLTR951783|c7_g2_i2
XATR871392|c0_g2_i3	M_Fungi	Ascomycota	Glarea	RA				RA___	acid ecotype		KOG0677	Actin-related protein Arp2/3 complex, subunit Arp2	Cytoskeleton	CELLULAR PROCESSES AND SIGNALING	1186	M_fugalrefseqplusgloin	XP_008078587	Actin-like ATPase	Glarea lozoyensis ATCC 20868	0	98.4127	1923	378	95.6155	XATR871392|c0_g2_i3	0.142951	0.923749	XATR871392|c0_g2_i3	-0.0395589	0.999799	XATR871392|c0_g2_i3	0.0926189	0.983685	XATR871392|c0_g2_i3	-0.0898911	0.970476	XATR871392|c0_g2_i3	5.56848	4.4505e-23	XATR871392|c0_g2_i3	4.29158	9.6505e-12	XATR871392|c0_g2_i3	1.4209	0.0304183	XATR871392|c0_g2_i3	0.144009	0.992123	XATR871392|c0_g2_i3
XATR888854|c1_g1_i1	M_Fungi	Ascomycota	Glarea	RA				RA___	acid ecotype		KOG1820	Microtubule-associated protein	Cytoskeleton	CELLULAR PROCESSES AND SIGNALING	2315	nr	EHK97258	putative Spindle pole body component alp14	Glarea lozoyensis 74030	0	72.7143	1974	700	90.7127	XATR888854|c1_g1_i1	0.143363	NA	XATR888854|c1_g1_i1	-0.0387167	0.999799	XATR888854|c1_g1_i1	0.092586	0.983685	XATR888854|c1_g1_i1	-0.0894937	NA	XATR888854|c1_g1_i1	3.78958	3.11617e-13	XATR888854|c1_g1_i1	2.58314	1.80475e-05	XATR888854|c1_g1_i1	1.24335	0.0441415	XATR888854|c1_g1_i1	0.036913	0.992123	XATR888854|c1_g1_i1
XLTR848202|c0_g1_i1	M_Fungi	Ascomycota	Glarea	RA				RA___	acid ecotype		KOG1339	Aspartyl protease	Posttranslational modification, protein turnover, chaperones	CELLULAR PROCESSES AND SIGNALING	381	M_fugalrefseqplusgloin	XP_008086013	Acid protease	Glarea lozoyensis ATCC 20868	2e-82	95.2381	650	126	99.2126	XLTR848202|c0_g1_i1	0.142964	NA	XLTR848202|c0_g1_i1	-0.039532	NA	XLTR848202|c0_g1_i1	0.0926179	0.983685	XLTR848202|c0_g1_i1	-0.0898784	NA	XLTR848202|c0_g1_i1	3.51641	2.43435e-09	XLTR848202|c0_g1_i1	1.22654	0.0805881	XLTR848202|c0_g1_i1	1.44516	0.0472533	XLTR848202|c0_g1_i1	-0.844702	0.72612	XLTR848202|c0_g1_i1
XATR889161|c1_g1_i1	M_Fungi	Ascomycota	Glarea	RA				RA___	acid ecotype		KOG1651	Glutathione peroxidase	Posttranslational modification, protein turnover, chaperones	CELLULAR PROCESSES AND SIGNALING	622	M_fugalrefseqplusgloin	XP_008082857	Thioredoxin-like protein	Glarea lozoyensis ATCC 20868	4e-107	72.5888	807	197	95.0161	XATR889161|c1_g1_i1	0.143884	NA	XATR889161|c1_g1_i1	-0.0376437	NA	XATR889161|c1_g1_i1	0.0925447	NA	XATR889161|c1_g1_i1	-0.088983	NA	XATR889161|c1_g1_i1	2.14818	2.43363e-05	XATR889161|c1_g1_i1	0.853753	0.234807	XATR889161|c1_g1_i1	1.32811	0.0424631	XATR889161|c1_g1_i1	0.0336801	0.992123	XATR889161|c1_g1_i1
XATR905116|c0_g1_i1	M_Fungi	Ascomycota	Glarea	RA				RA___	acid ecotype		KOG1714	60s ribosomal protein L18	Translation, ribosomal structure and biogenesis	INFORMATION STORAGE AND PROCESSING	487	M_fugalrefseqplusgloin	XP_008085192	Ribosomal proteins L15p and L18e	Glarea lozoyensis ATCC 20868	9e-85	97.973	651	148	91.1704	XATR905116|c0_g1_i1	0.143435	NA	XATR905116|c0_g1_i1	-0.0385694	NA	XATR905116|c0_g1_i1	0.0925803	NA	XATR905116|c0_g1_i1	-0.0894239	NA	XATR905116|c0_g1_i1	2.69731	6.03565e-07	XATR905116|c0_g1_i1	1.127	0.122976	XATR905116|c0_g1_i1	1.60678	0.0143924	XATR905116|c0_g1_i1	0.0364658	0.992123	XATR905116|c0_g1_i1
XATR911420|c5_g2_i2	M_Fungi	Ascomycota	Glarea	RA				RA___	acid ecotype		KOG0327	Translation initiation factor 4F, helicase subunit (eIF-4A) and related helicases	Translation, ribosomal structure and biogenesis	INFORMATION STORAGE AND PROCESSING	348	M_fugalrefseqplusgloin	XP_008076870	P-loop containing nucleoside triphosphate hydrolase	Glarea lozoyensis ATCC 20868	7e-76	100	606	116	100	XATR911420|c5_g2_i2	0.142898	0.923749	XATR911420|c5_g2_i2	0.016362	0.999799	XATR911420|c5_g2_i2	0.0365933	0.991993	XATR911420|c5_g2_i2	-0.0899422	0.970476	XATR911420|c5_g2_i2	4.64647	4.99618e-16	XATR911420|c5_g2_i2	1.82811	0.00407414	XATR911420|c5_g2_i2	1.80771	0.0052535	XATR911420|c5_g2_i2	-1.01065	0.508234	XATR911420|c5_g2_i2
XATR920122|c0_g2_i1	M_Fungi	Ascomycota	Glarea	RA				RA___	acid ecotype		KOG3772	M-phase inducer phosphatase	Cell cycle control, cell division, chromosome partitioning	METABOLISM	437	M_fugalrefseqplusgloin	XP_008083154	Rhodanese/Cell cycle control phosphatase	Glarea lozoyensis ATCC 20868	7e-68	80.292	535	137	94.0503	XATR920122|c0_g2_i1	0.142863	NA	XATR920122|c0_g2_i1	-0.0397391	0.999799	XATR920122|c0_g2_i1	0.092626	0.983685	XATR920122|c0_g2_i1	-0.0899757	NA	XATR920122|c0_g2_i1	3.9796	2.67423e-11	XATR920122|c0_g2_i1	1.48175	0.0589055	XATR920122|c0_g2_i1	2.5379	0.000139807	XATR920122|c0_g2_i1	0.0400491	0.992123	XATR920122|c0_g2_i1
XATR560952|c0_g1_i1	M_Fungi	Ascomycota	Glarea	RA				RA___	acid ecotype		KOG0254	Predicted transporter (major facilitator superfamily)	General function prediction only	POORLY CHARACTERIZED	1541	M_fugalrefseqplusgloin	XP_008088547	MFS general substrate transporter	Glarea lozoyensis ATCC 20868	0	81.8363	1931	501	97.5341	XATR560952|c0_g1_i1	0.142892	NA	XATR560952|c0_g1_i1	-0.0396799	0.999799	XATR560952|c0_g1_i1	0.0926237	0.983685	XATR560952|c0_g1_i1	-0.0899479	NA	XATR560952|c0_g1_i1	3.99572	8.39477e-12	XATR560952|c0_g1_i1	2.32063	0.000886583	XATR560952|c0_g1_i1	1.8193	0.00716808	XATR560952|c0_g1_i1	0.144213	0.992123	XATR560952|c0_g1_i1
XATR940048|c0_g1_i1	M_Fungi	Ascomycota	Glarea	RA				RA___	acid ecotype		KOG0553	TPR repeat-containing protein	General function prediction only	POORLY CHARACTERIZED	334	M_fugalrefseqplusgloin	XP_008087857	TPR-like protein	Glarea lozoyensis ATCC 20868	1e-47	75	413	108	97.006	XATR940048|c0_g1_i1	0.143623	NA	XATR940048|c0_g1_i1	-0.0381827	NA	XATR940048|c0_g1_i1	0.0925654	NA	XATR940048|c0_g1_i1	-0.0892402	NA	XATR940048|c0_g1_i1	2.61307	4.54379e-07	XATR940048|c0_g1_i1	1.33006	0.0463112	XATR940048|c0_g1_i1	1.31831	0.0407058	XATR940048|c0_g1_i1	0.0352964	0.992123	XATR940048|c0_g1_i1
XATR944117|c0_g1_i1	M_Fungi	Ascomycota	Glarea	RA				RA___	acid ecotype						414	M_fugalrefseqplusgloin	XP_008080296	Di-copper centre-containing	Glarea lozoyensis ATCC 20868	3e-77	79.562	613	137	99.2754	XATR944117|c0_g1_i1	0.142963	NA	XATR944117|c0_g1_i1	-0.0395349	NA	XATR944117|c0_g1_i1	0.092618	NA	XATR944117|c0_g1_i1	-0.0898798	NA	XATR944117|c0_g1_i1	3.04097	4.82943e-07	XATR944117|c0_g1_i1	1.05011	0.209489	XATR944117|c0_g1_i1	2.03027	0.00483164	XATR944117|c0_g1_i1	0.0394187	0.992123	XATR944117|c0_g1_i1
XATR335105|c0_g1_i1	M_Fungi	Ascomycota	Glarea	RA				RA___	lime ecotype						508	M_fugalrefseqplusgloin	XP_008079426	Arabinanase/levansucrase/invertase	Glarea lozoyensis ATCC 20868	7e-83	71.5976	663	169	99.8031	XATR335105|c0_g1_i1	0.142873	NA	XATR335105|c0_g1_i1	-0.0397169	NA	XATR335105|c0_g1_i1	0.0926251	NA	XATR335105|c0_g1_i1	-0.0899652	NA	XATR335105|c0_g1_i1	0.889427	0.312849	XATR335105|c0_g1_i1	3.35724	3.46594e-07	XATR335105|c0_g1_i1	-2.42784	0.000441489	XATR335105|c0_g1_i1	0.0399808	0.992123	XATR335105|c0_g1_i1
XATR572116|c0_g2_i1	M_Fungi	Ascomycota	Glarea	RA				RA___			KOG1376	Alpha tubulin	Cytoskeleton	CELLULAR PROCESSES AND SIGNALING	244	M_fugalrefseqplusgloin	XP_008077088	Tubulin nucleotide-binding protein	Glarea lozoyensis ATCC 20868	4e-51	97.5309	438	81	99.5902	XATR572116|c0_g2_i1	0.143807	NA	XATR572116|c0_g2_i1	-0.106768	NA	XATR572116|c0_g2_i1	0.0925508	NA	XATR572116|c0_g2_i1	-0.158024	NA	XATR572116|c0_g2_i1	1.97673	0.000195032	XATR572116|c0_g2_i1	0.236365	0.756114	XATR572116|c0_g2_i1	0.981522	0.184959	XATR572116|c0_g2_i1	-0.758846	0.656606	XATR572116|c0_g2_i1
XATR902386|c5_g3_i1	M_Fungi	Ascomycota	Glarea	RA	RL			RA_RL__			KOG1375	Beta tubulin	Cytoskeleton	CELLULAR PROCESSES AND SIGNALING	898	M_fugalrefseqplusgloin	XP_008083026	Tubulin nucleotide-binding protein	Glarea lozoyensis ATCC 20868	0	99.6656	1542	299	99.8886	XATR902386|c5_g3_i1	0.14291	0.923749	XATR902386|c5_g3_i1	-0.0396418	0.999799	XATR902386|c5_g3_i1	0.0926222	0.983685	XATR902386|c5_g3_i1	-0.0899301	0.970476	XATR902386|c5_g3_i1	5.27269	1.01297e-23	XATR902386|c5_g3_i1	2.63691	1.71701e-06	XATR902386|c5_g3_i1	1.13022	0.115985	XATR902386|c5_g3_i1	-1.50556	0.0545426	XATR902386|c5_g3_i1
XATR161488|c0_g1_i1	M_Fungi	Ascomycota	Glarea	RA				RA___			KOG0046	Ca2+-binding actin-bundling protein (fimbrin/plastin), EF-Hand protein superfamily	Cytoskeleton	CELLULAR PROCESSES AND SIGNALING	619	M_fugalrefseqplusgloin	XP_008085185	Calponin-homology CH-domain-containing protein	Glarea lozoyensis ATCC 20868	4e-135	92.7184	1032	206	99.8384	XATR161488|c0_g1_i1	0.143508	NA	XATR161488|c0_g1_i1	-0.0384196	NA	XATR161488|c0_g1_i1	0.0925745	NA	XATR161488|c0_g1_i1	-0.0893528	NA	XATR161488|c0_g1_i1	1.7565	0.00298377	XATR161488|c0_g1_i1	1.29669	0.0602971	XATR161488|c0_g1_i1	0.495819	0.634921	XATR161488|c0_g1_i1	0.036012	0.992123	XATR161488|c0_g1_i1
XATR690573|c0_g1_i1	M_Fungi	Ascomycota	Glarea	RA				RA___			KOG4097	Succinate dehydrogenase membrane anchor subunit and related proteins	Intracellular trafficking, secretion, and vesicular transport	CELLULAR PROCESSES AND SIGNALING	322	M_fugalrefseqplusgloin	XP_008088720	Fumarate reductase respiratory complex transmembrane subunit	Glarea lozoyensis ATCC 20868	7e-50	71.4286	415	105	97.8261	XATR690573|c0_g1_i1	0.144082	NA	XATR690573|c0_g1_i1	-0.0372332	NA	XATR690573|c0_g1_i1	0.092529	NA	XATR690573|c0_g1_i1	-0.0887862	NA	XATR690573|c0_g1_i1	1.38506	0.0127834	XATR690573|c0_g1_i1	0.97999	0.139836	XATR690573|c0_g1_i1	0.43753	NA	XATR690573|c0_g1_i1	0.0324595	0.992123	XATR690573|c0_g1_i1
XATR569973|c0_g1_i1	M_Fungi	Ascomycota	Glarea	RA				RA___			KOG0178	20S proteasome, regulatory subunit alpha type PSMA4/PRE9	Posttranslational modification, protein turnover, chaperones	CELLULAR PROCESSES AND SIGNALING	252	nr	EHK97209	putative proteasome subunit alpha type-4	Glarea lozoyensis 74030	7e-55	100	458	83	98.8095	XATR569973|c0_g1_i1	0.143984	NA	XATR569973|c0_g1_i1	-0.0374358	NA	XATR569973|c0_g1_i1	0.0925367	NA	XATR569973|c0_g1_i1	-0.0888834	NA	XATR569973|c0_g1_i1	1.35782	0.0176475	XATR569973|c0_g1_i1	1.14994	0.0645774	XATR569973|c0_g1_i1	0.103491	NA	XATR569973|c0_g1_i1	-0.104387	0.992123	XATR569973|c0_g1_i1
XATR684948|c0_g1_i1	M_Fungi	Ascomycota	Glarea	RA				RA___			KOG0183	20S proteasome, regulatory subunit alpha type PSMA7/PRE6	Posttranslational modification, protein turnover, chaperones	CELLULAR PROCESSES AND SIGNALING	302	M_fugalrefseqplusgloin	XP_008078995	N-terminal nucleophile aminohydrolases (Ntn hydrolases)	Glarea lozoyensis ATCC 20868	2e-56	91	464	100	99.3377	XATR684948|c0_g1_i1	0.143805	NA	XATR684948|c0_g1_i1	-0.0378066	NA	XATR684948|c0_g1_i1	0.0925509	NA	XATR684948|c0_g1_i1	-0.0890609	NA	XATR684948|c0_g1_i1	1.97338	0.000202864	XATR684948|c0_g1_i1	1.19537	0.070837	XATR684948|c0_g1_i1	0.812184	0.299784	XATR684948|c0_g1_i1	0.0341671	0.992123	XATR684948|c0_g1_i1
XATR888393|c0_g1_i3	M_Fungi	Ascomycota	Glarea	RA				RA___			KOG0729	26S proteasome regulatory complex, ATPase RPT1	Posttranslational modification, protein turnover, chaperones	CELLULAR PROCESSES AND SIGNALING	1026	M_fugalrefseqplusgloin	XP_008077199	P-loop containing nucleoside triphosphate hydrolase	Glarea lozoyensis ATCC 20868	0	95.5556	1455	315	92.1053	XATR888393|c0_g1_i3	0.142906	0.923749	XATR888393|c0_g1_i3	0.0703001	0.999799	XATR888393|c0_g1_i3	-0.0173275	0.995979	XATR888393|c0_g1_i3	-0.0899338	0.970476	XATR888393|c0_g1_i3	4.84572	5.52899e-17	XATR888393|c0_g1_i3	3.92124	1.02131e-09	XATR888393|c0_g1_i3	0.964253	0.227518	XATR888393|c0_g1_i3	0.039773	0.992123	XATR888393|c0_g1_i3
XATR177079|c0_g1_i1	M_Fungi	Ascomycota	Glarea	RA				RA___			KOG0726	26S proteasome regulatory complex, ATPase RPT2	Posttranslational modification, protein turnover, chaperones	CELLULAR PROCESSES AND SIGNALING	477	M_fugalrefseqplusgloin	XP_008087194	P-loop containing nucleoside triphosphate hydrolase	Glarea lozoyensis ATCC 20868	2e-95	100	747	159	100	XATR177079|c0_g1_i1	0.144034	NA	XATR177079|c0_g1_i1	-0.0373327	NA	XATR177079|c0_g1_i1	0.0925328	NA	XATR177079|c0_g1_i1	-0.088834	NA	XATR177079|c0_g1_i1	2.10019	2.13157e-05	XATR177079|c0_g1_i1	1.44296	0.0155638	XATR177079|c0_g1_i1	0.689979	0.348882	XATR177079|c0_g1_i1	0.0327546	0.992123	XATR177079|c0_g1_i1
XATR879532|c2_g4_i3	M_Fungi	Ascomycota	Glarea	RA				RA___			KOG4157	beta-1,6-N-acetylglucosaminyltransferase, contains WSC domain	Posttranslational modification, protein turnover, chaperones	CELLULAR PROCESSES AND SIGNALING	1095	M_fugalrefseqplusgloin	XP_008085711	Protein kinase-like (PK-like)	Glarea lozoyensis ATCC 20868	0	75.3623	1443	345	94.5205	XATR879532|c2_g4_i3	0.141836	0.923749	XATR879532|c2_g4_i3	-0.0418083	0.999799	XATR879532|c2_g4_i3	0.0927084	0.983685	XATR879532|c2_g4_i3	-0.0909364	0.970476	XATR879532|c2_g4_i3	5.96771	1.14293e-12	XATR879532|c2_g4_i3	4.54886	8.14332e-07	XATR879532|c2_g4_i3	1.56667	0.197865	XATR879532|c2_g4_i3	0.147818	0.992123	XATR879532|c2_g4_i3
XLTR544852|c0_g1_i1	M_Fungi	Ascomycota	Glarea	RA	RL			RA_RL__		lime ecotype	KOG0019	Molecular chaperone (HSP90 family)	Posttranslational modification, protein turnover, chaperones	CELLULAR PROCESSES AND SIGNALING	337	M_fugalrefseqplusgloin	XP_008080736	Ribosomal protein S5 2-like protein	Glarea lozoyensis ATCC 20868	7e-50	93.6937	440	111	98.8131	XLTR544852|c0_g1_i1	0.359339	NA	XLTR544852|c0_g1_i1	0.0014683	0.999799	XLTR544852|c0_g1_i1	0.199794	0.983685	XLTR544852|c0_g1_i1	-0.158076	NA	XLTR544852|c0_g1_i1	1.53927	0.0427419	XLTR544852|c0_g1_i1	-1.27334	0.102561	XLTR544852|c0_g1_i1	0.503355	0.712401	XLTR544852|c0_g1_i1	-2.30925	0.00458321	XLTR544852|c0_g1_i1
XLTR128788|c0_g1_i1	M_Fungi	Ascomycota	Glarea	RA				RA___			KOG0100	Molecular chaperones GRP78/BiP/KAR2, HSP70 superfamily	Posttranslational modification, protein turnover, chaperones	CELLULAR PROCESSES AND SIGNALING	290	M_fugalrefseqplusgloin	XP_008086625	Actin-like ATPase	Glarea lozoyensis ATCC 20868	5e-53	91.6667	461	96	99.3103	XLTR128788|c0_g1_i1	0.143655	NA	XLTR128788|c0_g1_i1	-0.0381169	NA	XLTR128788|c0_g1_i1	0.0925628	0.983685	XLTR128788|c0_g1_i1	-0.0892089	NA	XLTR128788|c0_g1_i1	3.2747	2.64469e-11	XLTR128788|c0_g1_i1	2.1161	7.69916e-05	XLTR128788|c0_g1_i1	0.716683	0.296016	XLTR128788|c0_g1_i1	-0.441912	0.992123	XLTR128788|c0_g1_i1
XATR858142|c1_g1_i1	M_Fungi	Ascomycota	Glarea	RA				RA___			KOG0841	Multifunctional chaperone (14-3-3 family)	Posttranslational modification, protein turnover, chaperones	CELLULAR PROCESSES AND SIGNALING	340	M_fugalrefseqplusgloin	XP_008083164	14-3-3 protein	Glarea lozoyensis ATCC 20868	2e-77	100	606	113	99.7059	XATR858142|c1_g1_i1	0.198665	0.923749	XATR858142|c1_g1_i1	0.0693051	0.999799	XATR858142|c1_g1_i1	0.0394226	0.990669	XATR858142|c1_g1_i1	-0.0899374	0.970476	XATR858142|c1_g1_i1	4.93672	2.2517e-18	XATR858142|c1_g1_i1	2.80959	2.06965e-06	XATR858142|c1_g1_i1	1.18574	0.10368	XATR858142|c1_g1_i1	-0.941386	0.576121	XATR858142|c1_g1_i1
XATR530220|c0_g1_i1	M_Fungi	Ascomycota	Glarea	RA				RA___			KOG0880	Peptidyl-prolyl cis-trans isomerase	Posttranslational modification, protein turnover, chaperones	CELLULAR PROCESSES AND SIGNALING	350	M_fugalrefseqplusgloin	XP_008079474	Cyclophilin-like protein	Glarea lozoyensis ATCC 20868	9e-68	88.7931	543	116	99.4286	XATR530220|c0_g1_i1	0.144145	NA	XATR530220|c0_g1_i1	-0.0371024	NA	XATR530220|c0_g1_i1	0.092524	NA	XATR530220|c0_g1_i1	-0.0887234	NA	XATR530220|c0_g1_i1	1.38129	0.0118869	XATR530220|c0_g1_i1	0.976077	0.137121	XATR530220|c0_g1_i1	0.437283	NA	XATR530220|c0_g1_i1	0.0320726	0.992123	XATR530220|c0_g1_i1
XATR302020|c0_g1_i1	M_Fungi	Ascomycota	Glarea	RA				RA___			KOG1282	Serine carboxypeptidases (lysosomal cathepsin A)	Posttranslational modification, protein turnover, chaperones	CELLULAR PROCESSES AND SIGNALING	477	M_fugalrefseqplusgloin	XP_008082562	alpha/beta-Hydrolase	Glarea lozoyensis ATCC 20868	8e-93	84.7134	731	157	98.7421	XATR302020|c0_g1_i1	0.144055	NA	XATR302020|c0_g1_i1	-0.0372882	NA	XATR302020|c0_g1_i1	0.0925311	NA	XATR302020|c0_g1_i1	-0.0888126	NA	XATR302020|c0_g1_i1	1.45225	0.00841303	XATR302020|c0_g1_i1	1.17933	0.0615356	XATR302020|c0_g1_i1	0.30554	NA	XATR302020|c0_g1_i1	0.0326226	0.992123	XATR302020|c0_g1_i1
XATR918466|c1_g1_i1	M_Fungi	Ascomycota	Glarea	RA				RA___			KOG0034	Ca2+/calmodulin-dependent protein phosphatase (calcineurin subunit B), EF-Hand superfamily protein	Signal transduction mechanisms	CELLULAR PROCESSES AND SIGNALING	443	M_fugalrefseqplusgloin	XP_008079172	EF-hand	Glarea lozoyensis ATCC 20868	4e-100	98.6395	750	147	99.5485	XATR918466|c1_g1_i1	0.143455	NA	XATR918466|c1_g1_i1	-0.0385271	NA	XATR918466|c1_g1_i1	0.0925787	0.983685	XATR918466|c1_g1_i1	-0.0894039	NA	XATR918466|c1_g1_i1	3.44157	2.09035e-11	XATR918466|c1_g1_i1	2.27028	0.000120444	XATR918466|c1_g1_i1	1.07605	0.0927621	XATR918466|c1_g1_i1	-0.0952448	0.992123	XATR918466|c1_g1_i1
XATR25306|c0_g1_i1	M_Fungi	Ascomycota	Glarea	RA				RA___			KOG2127	Calmodulin-binding protein CRAG, contains DENN domain	Signal transduction mechanisms	CELLULAR PROCESSES AND SIGNALING	514	nr	EHK98977	putative DENN domain-containing protein	Glarea lozoyensis 74030	8e-115	98.2456	915	171	99.8054	XATR25306|c0_g1_i1	0.143952	NA	XATR25306|c0_g1_i1	-0.0375032	NA	XATR25306|c0_g1_i1	0.0925393	NA	XATR25306|c0_g1_i1	-0.0889157	NA	XATR25306|c0_g1_i1	2.06463	4.5427e-05	XATR25306|c0_g1_i1	1.16104	0.0728953	XATR25306|c0_g1_i1	0.936855	0.179486	XATR25306|c0_g1_i1	0.0332614	0.992123	XATR25306|c0_g1_i1
XATR872837|c0_g2_i1	M_Fungi	Ascomycota	Glarea	RA				RA___			KOG0660	Mitogen-activated protein kinase	Signal transduction mechanisms	CELLULAR PROCESSES AND SIGNALING	575	M_fugalrefseqplusgloin	XP_008082418	Protein kinase-like (PK-like)	Glarea lozoyensis ATCC 20868	4e-135	96.8421	1003	190	99.1304	XATR872837|c0_g2_i1	0.143285	NA	XATR872837|c0_g2_i1	-0.038876	0.999799	XATR872837|c0_g2_i1	0.0925922	0.983685	XATR872837|c0_g2_i1	-0.0895692	NA	XATR872837|c0_g2_i1	3.72063	2.75734e-12	XATR872837|c0_g2_i1	2.76935	1.0063e-06	XATR872837|c0_g2_i1	0.520356	0.552963	XATR872837|c0_g2_i1	-0.430924	0.992123	XATR872837|c0_g2_i1
XATR944629|c0_g1_i3	M_Fungi	Ascomycota	Glarea	RA				RA___			KOG4305	RhoGEF GTPase	Signal transduction mechanisms	CELLULAR PROCESSES AND SIGNALING	368	M_fugalrefseqplusgloin	XP_008078032	DBL homology (DH-domain)	Glarea lozoyensis ATCC 20868	4e-70	95.0413	597	121	98.6413	XATR944629|c0_g1_i3	0.143677	NA	XATR944629|c0_g1_i3	-0.0380715	NA	XATR944629|c0_g1_i3	0.0925611	NA	XATR944629|c0_g1_i3	-0.0891872	NA	XATR944629|c0_g1_i3	2.55131	6.77194e-07	XATR944629|c0_g1_i3	1.6545	0.00765395	XATR944629|c0_g1_i3	0.931767	0.179347	XATR944629|c0_g1_i3	0.0349619	0.992123	XATR944629|c0_g1_i3
XATR529067|c0_g1_i1	M_Fungi	Ascomycota	Glarea	RA				RA___			KOG0698	Serine/threonine protein phosphatase	Signal transduction mechanisms	CELLULAR PROCESSES AND SIGNALING	509	M_fugalrefseqplusgloin	XP_008078454	PP2C-like protein	Glarea lozoyensis ATCC 20868	4e-117	97.0414	890	169	99.6071	XATR529067|c0_g1_i1	0.144009	NA	XATR529067|c0_g1_i1	-0.0373839	NA	XATR529067|c0_g1_i1	0.0925347	NA	XATR529067|c0_g1_i1	-0.0888585	NA	XATR529067|c0_g1_i1	1.56776	0.00385014	XATR529067|c0_g1_i1	1.01334	0.128375	XATR529067|c0_g1_i1	0.587326	NA	XATR529067|c0_g1_i1	0.0329066	0.992123	XATR529067|c0_g1_i1
XATR367983|c0_g1_i1	M_Fungi	Ascomycota	Glarea	RA				RA___			KOG4561	Uncharacterized conserved protein, contains TBC domain	Signal transduction mechanisms	CELLULAR PROCESSES AND SIGNALING	724	M_fugalrefseqplusgloin	XP_008077097	hypothetical protein GLAREA_05617	Glarea lozoyensis ATCC 20868	3e-136	79.5652	1017	230	95.3039	XATR367983|c0_g1_i1	0.143639	NA	XATR367983|c0_g1_i1	-0.0381493	NA	XATR367983|c0_g1_i1	0.0925641	NA	XATR367983|c0_g1_i1	-0.0892243	NA	XATR367983|c0_g1_i1	1.95747	0.000417399	XATR367983|c0_g1_i1	1.1693	0.0903097	XATR367983|c0_g1_i1	0.823366	0.319398	XATR367983|c0_g1_i1	0.0351959	0.992123	XATR367983|c0_g1_i1
XATR969995|c0_g1_i1	M_Fungi	Ascomycota	Glarea	RA				RA___			KOG2328	Chromosome condensation complex Condensin, subunit H	Chromatin structure and dynamics	INFORMATION STORAGE AND PROCESSING	648	nr	EHL02019	putative Condensin complex subunit 2	Glarea lozoyensis 74030	5e-99	94.8837	814	215	99.537	XATR969995|c0_g1_i1	0.143994	NA	XATR969995|c0_g1_i1	-0.0374148	NA	XATR969995|c0_g1_i1	0.0925359	NA	XATR969995|c0_g1_i1	-0.0888734	NA	XATR969995|c0_g1_i1	1.3588	0.017286	XATR969995|c0_g1_i1	1.34133	0.0264532	XATR969995|c0_g1_i1	-0.0177028	NA	XATR969995|c0_g1_i1	-0.0351744	0.992123	XATR969995|c0_g1_i1
XATR897378|c0_g1_i1	M_Fungi	Ascomycota	Glarea	RA				RA___			KOG0923	mRNA splicing factor ATP-dependent RNA helicase	RNA processing and modification	INFORMATION STORAGE AND PROCESSING	2549	M_fugalrefseqplusgloin	XP_008079991	P-loop containing nucleoside triphosphate hydrolase	Glarea lozoyensis ATCC 20868	0	92.5834	3886	809	95.2138	XATR897378|c0_g1_i1	0.143664	NA	XATR897378|c0_g1_i1	-0.0380975	NA	XATR897378|c0_g1_i1	0.0925621	0.983685	XATR897378|c0_g1_i1	-0.0891996	NA	XATR897378|c0_g1_i1	3.47258	8.70206e-13	XATR897378|c0_g1_i1	2.4093	2.21751e-05	XATR897378|c0_g1_i1	1.09832	0.0569764	XATR897378|c0_g1_i1	0.0350397	0.992123	XATR897378|c0_g1_i1
XATR236131|c0_g2_i1	M_Fungi	Ascomycota	Glarea	RA				RA___			KOG0924	mRNA splicing factor ATP-dependent RNA helicase	RNA processing and modification	INFORMATION STORAGE AND PROCESSING	404	M_fugalrefseqplusgloin	XP_008083305	P-loop containing nucleoside triphosphate hydrolase	Glarea lozoyensis ATCC 20868	1e-80	93.2836	671	134	99.505	XATR236131|c0_g2_i1	0.144207	NA	XATR236131|c0_g2_i1	-0.0369733	NA	XATR236131|c0_g2_i1	0.0925191	NA	XATR236131|c0_g2_i1	-0.0886613	NA	XATR236131|c0_g2_i1	1.26185	0.0239508	XATR236131|c0_g2_i1	1.30956	0.0272599	XATR236131|c0_g2_i1	-0.016021	NA	XATR236131|c0_g2_i1	0.0316915	0.992123	XATR236131|c0_g2_i1
XATR568436|c0_g1_i1	M_Fungi	Ascomycota	Glarea	RA				RA___			KOG0260	RNA polymerase II, large subunit	Transcription	INFORMATION STORAGE AND PROCESSING	447	M_fugalrefseqplusgloin	XP_008082211	beta and beta-prime subunits of DNA dependent RNA-polymerase	Glarea lozoyensis ATCC 20868	3e-82	89.9329	693	149	100	XATR568436|c0_g1_i1	0.144069	NA	XATR568436|c0_g1_i1	-0.03726	NA	XATR568436|c0_g1_i1	0.09253	NA	XATR568436|c0_g1_i1	-0.0887991	NA	XATR568436|c0_g1_i1	1.68931	0.00123033	XATR568436|c0_g1_i1	1.56235	0.00696982	XATR568436|c0_g1_i1	0.1595	0.86033	XATR568436|c0_g1_i1	0.0325391	0.992123	XATR568436|c0_g1_i1
XATR919641|c1_g3_i1	M_Fungi	Ascomycota	Glarea	RA				RA___			KOG1754	40S ribosomal protein S15/S22	Translation, ribosomal structure and biogenesis	INFORMATION STORAGE AND PROCESSING	325	M_fugalrefseqplusgloin	XP_008082881	Ribosomal protein S8	Glarea lozoyensis ATCC 20868	4e-72	97.2222	557	108	99.6923	XATR919641|c1_g3_i1	0.143467	NA	XATR919641|c1_g3_i1	-0.0385033	NA	XATR919641|c1_g3_i1	0.0925778	0.983685	XATR919641|c1_g3_i1	-0.0893926	NA	XATR919641|c1_g3_i1	2.97251	3.18832e-09	XATR919641|c1_g3_i1	2.06612	0.000331397	XATR919641|c1_g3_i1	0.86381	0.217598	XATR919641|c1_g3_i1	-0.0425799	0.992123	XATR919641|c1_g3_i1
XLTR593049|c0_g2_i1	M_Fungi	Ascomycota	Glarea	RA				RA___			KOG1753	40S ribosomal protein S16	Translation, ribosomal structure and biogenesis	INFORMATION STORAGE AND PROCESSING	302	M_fugalrefseqplusgloin	XP_008079047	Ribosomal protein S5 2-like protein	Glarea lozoyensis ATCC 20868	2e-66	98	519	100	99.3377	XLTR593049|c0_g2_i1	0.143652	NA	XLTR593049|c0_g2_i1	-0.0381223	NA	XLTR593049|c0_g2_i1	0.0925631	0.983685	XLTR593049|c0_g2_i1	-0.0892115	NA	XLTR593049|c0_g2_i1	2.87882	1.84995e-09	XLTR593049|c0_g2_i1	2.17613	0.000125368	XLTR593049|c0_g2_i1	0.901138	0.159069	XLTR593049|c0_g2_i1	0.198445	0.992123	XLTR593049|c0_g2_i1
XATR855495|c5_g3_i8	M_Fungi	Ascomycota	Glarea	RA	RL			RA_RL__			KOG0187	40S ribosomal protein S17	Translation, ribosomal structure and biogenesis	INFORMATION STORAGE AND PROCESSING	261	M_fugalrefseqplusgloin	XP_008084405	Rps17e-like protein	Glarea lozoyensis ATCC 20868	3e-53	98.8095	431	84	96.5517	XATR855495|c5_g3_i8	0.943788	0.397698	XATR855495|c5_g3_i8	-0.671331	0.999799	XATR855495|c5_g3_i8	0.00902606	0.997229	XATR855495|c5_g3_i8	-1.60609	0.255021	XATR855495|c5_g3_i8	2.96954	0.00025139	XATR855495|c5_g3_i8	0.741171	0.467612	XATR855495|c5_g3_i8	0.125044	0.937601	XATR855495|c5_g3_i8	-2.10332	0.0526274	XATR855495|c5_g3_i8
XATR936386|c0_g1_i1	M_Fungi	Ascomycota	Glarea	RA				RA___			KOG0900	40S ribosomal protein S20	Translation, ribosomal structure and biogenesis	INFORMATION STORAGE AND PROCESSING	225	M_fugalrefseqplusgloin	XP_008086128	Ribosomal protein S10	Glarea lozoyensis ATCC 20868	3e-44	94.6667	367	75	100	XATR936386|c0_g1_i1	0.142866	0.923749	XATR936386|c0_g1_i1	-0.0397319	0.999799	XATR936386|c0_g1_i1	0.0926257	0.983685	XATR936386|c0_g1_i1	-0.0899723	0.970476	XATR936386|c0_g1_i1	4.65787	1.61501e-16	XATR936386|c0_g1_i1	3.55049	7.70943e-09	XATR936386|c0_g1_i1	0.948471	0.245912	XATR936386|c0_g1_i1	-0.158901	0.992123	XATR936386|c0_g1_i1
XATR276249|c0_g1_i1	M_Fungi	Ascomycota	Glarea	RA				RA___			KOG3181	40S ribosomal protein S3	Translation, ribosomal structure and biogenesis	INFORMATION STORAGE AND PROCESSING	421	M_fugalrefseqplusgloin	XP_008080482	Ribosomal protein S3 C-terminal	Glarea lozoyensis ATCC 20868	1e-89	92.8571	689	140	99.7625	XATR276249|c0_g1_i1	0.30565	NA	XATR276249|c0_g1_i1	0.213623	NA	XATR276249|c0_g1_i1	-0.310488	NA	XATR276249|c0_g1_i1	-0.402515	NA	XATR276249|c0_g1_i1	1.53619	0.0167325	XATR276249|c0_g1_i1	0.0979194	0.908866	XATR276249|c0_g1_i1	0.078619	0.945755	XATR276249|c0_g1_i1	-1.35965	0.113405	XATR276249|c0_g1_i1
XATR865963|c6_g1_i1	M_Fungi	Ascomycota	Glarea	RA				RA___			KOG1570	60S ribosomal protein L10A	Translation, ribosomal structure and biogenesis	INFORMATION STORAGE AND PROCESSING	238	M_fugalrefseqplusgloin	XP_008078498	Ribosomal protein L1	Glarea lozoyensis ATCC 20868	4e-38	98.7342	335	79	99.5798	XATR865963|c6_g1_i1	0.25248	0.881046	XATR865963|c6_g1_i1	-0.172728	0.999799	XATR865963|c6_g1_i1	0.202096	0.983685	XATR865963|c6_g1_i1	-0.223112	0.970476	XATR865963|c6_g1_i1	4.84319	5.20146e-19	XATR865963|c6_g1_i1	2.72331	1.62906e-06	XATR865963|c6_g1_i1	1.13113	0.108046	XATR865963|c6_g1_i1	-0.988741	0.474199	XATR865963|c6_g1_i1
XATR547486|c0_g1_i1	M_Fungi	Ascomycota	Glarea	RA				RA___			KOG0829	60S ribosomal protein L18A	Translation, ribosomal structure and biogenesis	INFORMATION STORAGE AND PROCESSING	295	M_fugalrefseqplusgloin	XP_008082174	60S ribosomal protein L20	Glarea lozoyensis ATCC 20868	5e-64	95.9184	507	98	99.661	XATR547486|c0_g1_i1	0.143195	0.923749	XATR547486|c0_g1_i1	-0.0390601	0.999799	XATR547486|c0_g1_i1	0.0925994	0.983685	XATR547486|c0_g1_i1	-0.0896562	0.970476	XATR547486|c0_g1_i1	4.94509	5.91234e-21	XATR547486|c0_g1_i1	3.78697	1.02355e-10	XATR547486|c0_g1_i1	1.16918	0.0639044	XATR547486|c0_g1_i1	0.0110523	0.997646	XATR547486|c0_g1_i1
[truncated: 10,472 more rows]
[truncated: 36 more columns]

## Sheet: Deseq2 8 pairwsie comparisons
List1	Shoot Aa-v-La = Shoot, Acid bog soil acid ecotype versus Limestone soil acid ecotype
List2	Shoot Al-v-Ll = Shoot, Acid bog soil limestone ecotype versus Limestone soil limestone ecotype
List3	Shoot Aa-v-Al = Shoot, Acid bog soil acid ecotype versus Acid bog soil limestone ecotype
List4	Shoot La-v-Ll = Shoot, Limestone soil acid ecotype versus Limestone soil limestone ecotype
List5	Root Aa-v-La = Root, Acid bog soil acid ecotype versus Limestone soil acid ecotype
[truncated: 3 more rows]
