# Supplementary material for: Microbiome and ecotypic adaption of Holcus lanatus (L.) to extremes of its soil pH range, investigated through transcriptome sequencing
Source: Microbiome. 2018 Mar 20;6:48. doi: 10.1186/s40168-018-0434-3 (PMC5859661; doi:10.1186/s40168-018-0434-3)
Supplement: Supplementary file 13 — Significantly expressed and KOG annotated Basidiomycete transcripts in roots and shoots in each soil. The number of significantly expressed and KOG annotated Basidiomycete transcripts (All) is defined as the number of transcripts that obtained ≥5 aligned reads in at least 3 samples from each of the following treatments: root acid bog soil (RA), root lime soil (RL), shoot acid bog soil (SA) and shoot lime soil (SL). Significant ecotype effects (absolute log2FC ≥ 1 or ≤ − 1, FDR < 0.05) as identified by DESeq2 analysis are reported in subsequent columns for each treatment group, under the heading plant effect. (DOCX 27 kb) [file 40168_2018_434_MOESM13_ESM.docx]

Archive with 1 entries (1 files):
- FungalIds.fasta
