# Supplementary material for: Microbiome and ecotypic adaption of Holcus lanatus (L.) to extremes of its soil pH range, investigated through transcriptome sequencing
Source: Microbiome. 2018 Mar 20;6:48. doi: 10.1186/s40168-018-0434-3 (PMC5859661; doi:10.1186/s40168-018-0434-3)
Supplement: Supplementary file 13 — Significantly expressed and KOG annotated Basidiomycete transcripts in roots and shoots in each soil. The number of significantly expressed and KOG annotated Basidiomycete transcripts (All) is defined as the number of transcripts that obtained ≥5 aligned reads in at least 3 samples from each of the following treatments: root acid bog soil (RA), root lime soil (RL), shoot acid bog soil (SA) and shoot lime soil (SL). Significant ecotype effects (absolute log2FC ≥ 1 or ≤ − 1, FDR < 0.05) as identified by DESeq2 analysis are reported in subsequent columns for each treatment group, under the heading plant effect. (DOCX 27 kb) [file 40168_2018_434_MOESM13_ESM.docx › FungalIds.fasta]

>XATR867454|c6_g10_i1
AGCAAACCGGGAAAATGGTCACCAAAGTCGGTATCAACGGCTTCGGCCGCATCGGCCGCATCGTTTTCCGCAACGCCGTGGAGCACGACGACGTCCAGATCGTTGCTGTCAACGATCCTTTCATTGAGACACACTATGCTGCGTACATGCTCAAGTATGATTCGACGCACGGCAACTTCAAGGGTGAGGTTAGCGTGGATGGCAAGGACCTCGTCGTCAATGGCAAGAAGGTCAAGTTCTACATGGAGAAGGACCCGGCCAACATTCCCTGGAGCGACACGGGCGCCGAGTACATCGTCGAGTCGACGGGCGTGTTCACCACGACGGAGAAGGCCAAGGCGCATCTCAAGGGCGGCGCCAAGAAGGTGGTCATCTCGGCCCCCTCGGCCGACGCGCCCATGTACGTGATGGGCGTCAACGAGCAGACGTACGACGGCAAGGCCGACGTCATCTCCAACGCCTCGTGCACCACCAACTGCTTGGCGCCTCTGGCCAAGGTCATCAACGACAAC
>XATR935716|c6_g1_i1
AAGAAGACCAAGAACAACATCAAGTTGTACGTCCGTCGCGTCTTCATCACGGACGACGCCACGGATCTGATCCCAGAGTGGCTGTCGTTCATCAAGGGCGTCGTCGACTCGGAGGATCTGCCCCTGAACCTGTCTCGCGAGACGCTCCAGCAGAACAAGATCATGAAGGTGATCAAGAAGAACATTGTGAAGAAGGCGCTCGAGCTCTTCAACGAGATCGCCGAGGACAAGGAGCAGTTCGACAAGCTGTACAGCGCCTTCTCCAAGAACATCAAGCTGGGCATCCACGAGGACTCGCAGAACCGCGCCATGCTGGCCAAGCTGCTGCGCTTCAACTCGACCAAGTCGGGTGACGAGCAGACTTCGCTGTCGGACTATGTCACGCGCATGCCCGAGCACCAGAAGAACATGTACTACATCACGGGCGAGTCTATCAAGGCCGTCTCCAAGTCTCCCTTCCTCGACTCGCTCAAGGACAAGGGATTCGAGGTGCTGTTCCTCGTCGACCCCATCGACGAGTACGCCATGACGCAGCTCAAGGAGTTCGAGGGCAAGAAGCTGGTGGACATCACCAAGGACTTCGAGCTGGAGGAGACGGAGG
>XATR918543|c0_g1_i2
CTATGTACATGGGCCTGGCCATTATGATGGGCACCGTCTGGCTGCGTCTCTCCACCGACCAATCCAACATCAACGCCTTCACGAACGCCATCTTCTTCGGTGGCGCATTCATGTCCTTCATGGCCGTCGCCTACATCCCCGCGTTCCTCGAAGACCTCTCGCTCTACCAAAAAGAGCGACTTAACGGCCTGTACGGACCCGCAGCCTTCATTTTGGCGAACTTCATTATCGGTATCCCATTCCTCTTCCTTATCAGTCTGCTATTCAGCGTGATTGCGTATTGGCTCGGGAACTTTAGACCAGAGGCCGGCGCATTCTGGATCTGGGTCATGTGGCTGTTTCTCGATCTTGTCGCGGCAGAGTCACTCATCGTACTTGTCAGCTCCATCTTCCCCGTCTTTGTGGTTGCGCTTGCTGTCGCGGCTTTCGCCAACGGCCTTTGGATGTGTGTAGATGGGTTCCTCGTCCCTATGGCTACGTT
>XATR883878|c0_g1_i1
TGCGTATTGACCAATAACCCAGATCATAGCAGCCTTCGCTTCCGGCTCATCAAGAGAGTCGAGATTCTCACAAAGCGTAGAGATAATTGACTCGTACTGGTTGGGATACTTTCTGAAGATGTTACGGATCACCACTGTGGCTTCTTGAACAATATATGTGACCTTTGTAGCAACAAGCTCAAGTAGTGTGTTGATACATCTTCTCGCAGCTGGTTCAATCTTGATTGCAAGTTTGCCGATTGCTCGAACAGACTTCCGTACAAAGTGTACGTCAATTTCAGTTGCATATTCTCGTAGCTCAGTGAGAACCTCTTCAATGTTATTCTCCGTAGCCAGCATGAAGATCAATTCCAATTTCGTGACCTTGACATATATTGGGTCGTTATATTTGCAAAAGAATACTCTGAT
>XATR121737|c0_g1_i1
TATGCAAACTCCCAGGCATTCCAGGGAGCCTCGAACTTGTATGGGTTGAGATCCATACGCTCGAACGATCTTGTGGGCCACTTACAAATCCCCATGGCCACATTCCCAAGCCCATCTATGTAACCGTCATAGAACCCATCTGGACCTTCTAAAGCCCATGTCTCATCCGTGTAATAAAGAAATGACTTTCGATAATTCGCAATCGTCTCACCATCCGGGTTGACCGTGATCGCAGAGTTGTAGTATTCCGGCGAGGCTGGCCACTTAGGACTCACATCGACCTTCTCTGGATATCCTACGATAACATGACAGTTGTGTTTGAGGGCCGTTGTTCTCGCCCACAGTGAGGTGATGCCGGAGGTGGTCGGCTCGAGATAAGG
>XATR920470|c0_g7_i12
ACGTCTTCTTTGACGACGATGGCGCCTCGGGCGGTGTTGACGAGCCATGAGCCCTTCTTCATCTTAGAGATCAACTCCTTGTTAAACAAACCACGGGTCTTTTCGTGAAGAGGGCAGTTAATAGTAACAACATCACACTGCGCCAACATCTCCTCTAAATCGGTAACCCGACGACATCCAATCTCCTTCTCAATCTCAGGCTTTAATGGTTGATAATCAAAGTACAACAACTCCTTGCAGTCAAAAGG
>XATR562853|c0_g2_i1
CTTTTACTCCATGTATGGACACATTCAGAAACTCGCTGAAGCCGAGAAGGAAGGTCTCAAGAAGGCTGGCATTGAGGCCGATATCTTCCAGATCCCAGAGACTCTTCCCCAGGAGGTCCTGACCAAGATGCACGCTCCTCCCAAATCCGATATTCCAGTCATCGATGCCAAGACTCTCGAGAGCTACGATGCATTCCTGTTCGGCATTCCTACCCGTTATGGCAACTTCCCAGCTCAGTGGAAGACCTTCTGGGACACAACTGGAGGCCAATGGGGCACCGGTGGATACTGGGGTAAATACGCGGGTATCTTCGTCTCGAGCGCTTCTCCCGGTGGTGGACAAGAGAGCACCGTTATTGCTTCTCTCTCTACTCTGGCACACCACGGCATTATCTATGTTCCCCTTGGATATGCCAAGACCTTCGGCCAATTGACCAACGTTTCCGAGGTCCGTGGTGGCTCTCCGTGGGGTGCAGGAACTTTCGCTGGCTCTGATGGATCCCGCCAACCCACGGCCCTCGAGCTCGAGCTGGCCACCATCCAGGGAGAGACCTTTGGCAAGCACATCTCCCGAGTTTCGTTCTGACTAGATGGCTCCAATGAAACAAAGTCGGAGGCGGCGATAGCAGGGAAGGAAAATAATACTACAAAACAACAAAATACCCAACCAACCCCTAAAACAGATACAAATGGCACGAGCGGAGGAGCGGACGCGAAGGATAAGGAGGGACCTTGCGGTTTGCCAGCCAAATGCTCGATTCTGTAATAGCGTTGCTCGTTAGATCAGTAAC
>XATR576546|c0_g2_i1
CTGAGCACCCTATCTGGATTGAACGGGAACAACCCACTGGCGGCGAAGCCGGCCTTGATATTCTTTGGCGTAAACGCTCTTTCCCTTGCGATACTATATAGGGAGGTGAAGTGCTCCTTGCCGATCGTATTTACACCTCCTTGCTCGAGTCGATCGACCTGATCGCGATAGGCTGCCTTGAGTGGAGCAAATACTGCTACATCACAAGGCTGGAGCTTGTGGGAG
>XLTR915831|c4_g2_i2
GTCTTTCGCCCCTATACCCAAATTTGACGATCGATTTGCACGTCAGAACCGCTGCGAGCCTCCACCAGAGTTTCCTCTGGCTTCGCCCCGCTCAGGCATAGTTCACCATCTTTCGGGTCCCAACAGCTATGCTCTTACTCAAATCCATCCGAAGACATCAGGATCGGTCGATGGTGCACCCCGAGGGGATCCCACCTCCGTTCACTTTCATTACGCGCTCGGGCTTGACACCCAAACACTCGCATAGATGTTAGACTCCTTGGTCCGTGTTTCAAGACGGGTCG
>XATR933190|c2_g3_i1
CATGGCCAACCTTGCGTCGACGTTTTGGAATCAGGGCCGGTGGGAGGAGGCCGAGAAGCTGGAGGTGGAGGTGATGGAGACGAGCAAGACGAAGCTCGGGGCTGACCATCCCTCGACGCTGACGAGCATGGCCAACCTTGCGTCGACGTACAGGAATCAGGGCCGGTGGGAGGAGGCCGAGAAGCTGGAGATAGAGGTGATGGAGATTCGCAAGACGAAGCTCGGGGCCGACCATCCCTCGACGCTGACGAGCATGGCCAACCTTGCGTCGACGTACAGGAATCAGGGCCGGTGGGAGGAGGCCGAGAAGCTG
>XLTR872202|c6_g1_i8
TCTCGTTCTCGCCGAGTTCTACGCTCCGTGGTGCGGCCACTGCAAGGCTCTCGCCCCCGAGTACGAGGAGGCTGCTACCTCGCTCAAGGAGAAGAAAATCATGCTGGCCAAGGTCGACTGCACAGAGGAGGCTGACCTGTGCCAAAAACATGGTGTTGAGGGCTACCCCACTCTGAAGGTCTTCCGTGGCCTCGACAACATCACTCCCTACAAGGGCCAGAGGAAGGCCGCCGCCATCACTTCATACATGGTTAAGCAGTCGCTCCCGGCTGTCTCGACCCTTACCAAGGACTCCCTCGAGGACTTCAAGAAGGCCGACAAGGTCGTCATCGTCGCATACCTCGACGAGTCGGACAAGGCCTCCAAGGAGGCCTTCTCTGCCGCTGCTGAGAAGCTCCGGGACAACTACCCCTTCGGCTTCAGCAATGATGCCGAGCTTGCCAAGGCTGAGGGCGTCACCGCCCCCGCCATTGTCCTCTACAAGGACTTTGATGATGGCAAGACCACCTTCACCGAGAAGTTCGACGCTGAGGCGATTGAGAAGTTCGCCAAGACCGCTTCCACCCCTCTGATTGGCGAGGTCGGCCCCGAGACCTACTCCGACTACATGTCCGCCGGCCTCCCCCTGGCCTACATCTTCGCCGAGACTCCCGAGGAGCGCAAGGAGATCAGCGAGAAGCTCAAGCCCATCGCTGAGGCCCAGCGTGGTGTTATCAACTTCGGTACCATCGACGCTAAGGCGTATGGTGCCCACGCTGGCAACCTGAACCTTAAGACCGACAAGTTCCCCGCCTTCGCCATCCAGGAGACCGCCAAGAACCAGAAGTTCCCCTTCGACCAGGAGAAGGAGATCACCCTCGAGGCCATCAAGGCTTTCGTTGATGAGTTTGTCGCTGGCAAGGTTGAGCCCAGCATCAAGTCTGAGCCCATCCCTGAGAAGCAAGAGGGCCCCGTCACCGTCGTTGTTGCCAAAAACTACAACGATATCGTTCTTGACGATACCAAGGATGTCCTGATTGAGTTCTACGCTCCCTGGTGCGGTCACTGCAAGGCTCTTGCCCCCAAGTACGAGGAGCTCGGCTCCCTGTACGCCAAGAGCGAGTTCAAGGACAAGGTTGTCATTGCCAAGGTTGATGCCACCGCCAACGATGTTCCGGATGAGGTCCAGGGCTTCCCCACCATCAAGCTCTTCCC
>XATR907168|c5_g2_i2
CCTTCTCCACAGACTTGACCACACCGACGGCAACGGTCTGACGCATGTCGCGGACAGCGAAGCGGCCAAGGGGAGGATAGTCGGTGAAGGCCTCAACGCACATGGGCTTGGAGGGCACCAGCTTGACGATGGCGGCATCACCAGACTTGATGAACTTGGGGTTGTTCTCAACCGACTTGCCGGTACGGCGGTCAATCTTCTCCAGGAGCTCGGAGAACTTGCAGGCGATGTGGGCCGTGTGGCAATCCAGGACGGGGGCATAACCGGCACCAACTTGACCGGGGTGGTTCAGGACGAT
>XATR917529|c0_g2_i1
GCGGGCTGATCCGGGTTGAAGACATTGTCAGGTGGGGAGTTTGGCTGGGGCGGCACATCTGTTAAACCATAACGCAGGTGTCCTAAGGGGGACTCATGGAGAACAGAAATCTCCAGTAGAACAAAAGGGTAAAAGTCCCCTTGATTTTGATTTTCAGTGTGAATACAAACCATGAAAGTGTGGCCTATCGATCCTTTAGTCCCTCGAAATTTGAGGCTAGAGGTGCCAGAAAAGTTACCACAGGGATAACTGGCTTGTGGCAGCCAAGCGTACATAGCGACGTTGCTTTTTGA
>XATR917529|c0_g1_i1
GCGGGCTGATCCGGGTTGAAGACATTGTCAGGTGGGGAGTTTGGCTGGGGCGGCACATCTGTTAAACCATAACGCAGGTGTCCTAAGGGGGACTCATCGAGAACAGAAATCTCGAGTAGAACAAAAGGGTAAAAGTCCCCTTGATTTTGATTTTCAGTGTGAATACAAACCATGAAAGTGTGGCCTATCGATCCTTTAGTCCCTCGGCATTTGAGGCTAGAGGTGCCAGAA
>XATR888921|c0_g1_i4
AAGAGGGTGCTTGGGGAGGAGCATCCAGACACGCTGACCAGCATGGCCAACCTGGCGTCGACGTTTTGGAATCAAGGCCGGTGGAAGGAGGCCGAAGAGCTGGACGTGCAAGTGATGGAGACGTTCAAGAGGGTGCTTGGGGAGGAGCATCCAGACACGCTGACCAGCATGGCCAACCTGGCGTCGACGTTTTGGAATCAAGGCCGGTGGAAGGAGGCCGAAGAGCTGTTTGTGCAAGTGATGGAGACGAGAAAGAGGGTGCTTGGGGAGGAGCATCCAGACACGCTGACCAGCATGGCCAACCTGGCGTCGACG
>XATR907168|c5_g2_i1
CCGCCTTCTCGACAGCCTTGATGACACCGACAGCGACGGTCTGACGCATGTCACGGACGGCGAAGCGACCAAGCGGGGGGTAGTCAGTGAAGGCCTCGACGCACATGGGCTTCGAGGGAATCATCTTGACGATGGCGGCATCACCAGACTTGATGAACTTGGGGTTGTTCTCAACGGACTTGCCCGTTCGGCGGTCGATCTTCTCGAGCAGCTCCGAGAACTTGCAGGCGATGTGGGCCGTGTGGCAATCCAGGACGGGGGCATAACCGGCACCAACTTGACCGGGGTGGTTCAGGACGATGACCTGAGCGGTGAAAGAAGCAGCACCAGCGGGGGGGTCGTTCTTGGTGTCGCCGGCGACGTTGCCACGGCGGATTTCCTTGACCGAGACGTTCTTCACGTTGAAACCGACATTGTCACCCGGCATACCCTCGGCCAGCTGCTCGTGGTGCATCTCGACCGACTTGACTTCAGTGGTGACGTTGGAGGGGGCGAAGGTGACGATCATGCCGGGC
>XATR45279|c0_g1_i1
GGATGCTCGAGGGCGACTCGGGGAGCCCTAAAATTGGCGGCCGCGGGCCACAGGCGAATCCGTCGGCGACAATTTATCACTCCGGCGTGGGCGACGTGATCCTGCGCGACACTGCTGTGTACTGCGCTGCTGAGCGCTACGGCCTCGACGAGCTCAAGCGCCTTGCTCTTCGCAAGCAGGGCCTCCAGAGCGGAATCGAGGTGTCGACGATCCTGCGCAGTGCCCGGTACGCGTATGACAACACCCCGGACACGGATTCGCGGCTGCGCGCTCATTACCTAGCTCTGATTATTCGAAGCCGGAAGACGTTCAAGCGCAGCGGCACCATGCAGATGGAGATGGAGATGGGCGGCAAATTGTTCTTCGACTTGTTCGTTGCCAT
>XLTR880165|c0_g2_i1
CCGAAATAGAAGATGAAGATGAAGCCATTCAAGAACATGAGACCGCCAATGGTTGCCCATCGATATCCAATCCAACTGGTAATGGGACCTGCGATGAAGACACCGATGATGGCACCGACTGGTCCGCTACACTGGAATGCTGACTGCCATGAAGCTTCGATAATATAATCTTGTTCTTTGTCGCTGTATACACCAAAATCCTTGGCGAATTGAGCTGTGGCTATGAACTGTCCCATCAAGAAAATACAGTAAGACTCCATGATAATGGTGCATGA
>XATR588931|c0_g1_i1
TCGAAAATTTGACCTCCCTGTGAATACCCAACTATCACAAGCTGGGTGTTTGGACACTTGGTATTGAAAGAATTAACAGCACTTGTTACAGCCGCAACACCTTGCTGTACAGAGTTGGCATAAGAGACACCGCCACAAGATGATTGGCCTCCGCATGCTGGGTAATTGATTGCTTCAGCAGTAGATCCGGGGTAGGCATTGAGAACGAGGTTTACTACTACGCCTGCAGTACCGTATCCAGCTGGAGCGGTAGTCTCACGAGCTCCGAAGAGA
>XATR892932|c0_g2_i2
CCGTTGTCGTAGCCGTGCTGCGGTGGAGCAGGCGGCCCTCTCCGGTTGTCGGCGGGGAAGAGCGGCATGGACGGATCTACGGGCGATCTTGGCGGGTTGTCTCGGTACGACGAGTTGGCGATCGAGTTGGCCGTCGAGGGCGGCAGGGGCATGTTGGCGGCGGAGCGGCGGCGGAGCGAGTCGGACGAGATGGACTCATTGTCGTCGTCCAGGTCGAGCCCGTGCTTGTGGTAGGGGCCCTTGTCGCCACGGGCCGTCGCGGCGAGGGCGTCCAGCTCCGTGGTGGTGGTGAGCTGGGTCTGCGACTTCATGAACGAGGCGCGGTCGTCGGCCATGAACTGGTACCGCGTGTCGGGGTTCTTGCGGATGAACACCAGCACGGTCGTGAAGATCAGCATGATCAGCAGCACTAGGGCAAACACGGCGTTGGCGATCCACAGCACGACGCCCACGATGCCGGTGACCAGGGCCGGCTGGTCGAAGACGTCGCTGAAGATGAGGAGGAAGATGGCGTTGAGGAAGTTGACGGCGCAGATGGCGATGTTGAACGAGTTGGTGCTCTTGTCCATCCACGGGCGCAGCACGCTGGCGGCAATCAGGGCGGCGGCCTCGAGCACGATGAAGGCAATGGCCTGTACGGTGCCGCTGTTCTGGGCCACGGCCACGAACAAGCTCTTGACGAGCGTGTAGCCGAGCAGGGGCACGATGAAATAGTAGGCCGACGCGCGGAACTGCACATAGAGGAAGCCCCACTTGTTGAGGGCCTGCGGGTCGGAGAAGAGGATGTAGGCCGGGTTGCGGTGCATGGCCACGGAGCGGCGGGCGATGCGGATCACCTTGGACGCGGCCCAAGCGAGCGTCACGGTCATGCCGAAGAAGAAGAAGACGGCCAGGACCACCTCGGCGGGCGAGTCGACCTGGGTGAACTCCCAGAGGCAGAGGATGGTCATCTGCGGGTAGCCGATCAGCGTCATGCGGAACAGGATGCCCTTGAGCACGGTGAACCAGCCGTTGCGGAAGTCGAGGAAGGTCTCGTTGTTCATCCAGCGGTTCTTGACGGCCAGCTCGCAGATGCCCTTGAAGGCGGCCACGCCGATCACGGTCAGCATGACGAAGACGCAGAAGAAGGTCAGGCCCGTCATGAAGAGGTTGGTCGACTCGATGCCGGCGCGGAAGGCCACGCGCTGGATGCCGTAGACGAGGTAGCTGCCTGTCGACAGCTGGACGTTGGCGCGCTTCGCGAGGGCAAGCACGGCGCGCGGCACCACGGTGGCCGAGCGGCGGAACAGCCCCATGGCCGGCTCCAGGGCCAGGCCCAACCCGCG
>XATR885360|c0_g1_i1
GATCGGGACTGGCTACAAATCCGTCACGGGAACTTTCACCGTCCCAACCCCCTCCACTACCGGTTCTGGCTCTGCTTGGGTCGGTATCGACGGCGATACCTGCGACACCGCCATCCTCCAAACCGGCATCGATTGGACCAAGTCCGGTTCATCCATTACCTACGACGCCTGGTATGAATGGTACCCCGACTACGCCTACGATTTCTCAGGCATCACTCTCTCTGCCGGAGACACCATCACCGTAACCGTTACAGCTTCATCTGACACTGCCGGTACCGCAACAGTGGAGAACGTCACCAAGGGAACAACCGTCACACATACTTTCAACGGTGGAGTAGATGGTGATTTGTGTGAGTATAATGCTGAATGGATTGTAGAGGATTACGAGGAGGGTGGGGGTCTAGTTACTT
>XATR761871|c0_g1_i1
ACCTGGCAAGAAGATGACCTTGCTGTTGGCAGACTTGGCCATTGCTTGCATAGCTTCGAGATATCTGATTTGCATGGCGGGTGCGCTGGACAAGATGTCGGCAGCTTGTCTCATAAGCTTGGCGGATTCGACCTCAGCACGAGCAGCAATAACCTTCGACTCTCCAATACGCTTGGATTGTGCGGCCATGGAGAGCGAATCTTGAAGATCTGTGCTGAAGATGATATCCTTGATGAGCATGCTCTCGACTTGTACACCCCATCCTGACGCGACATCCTCGATAATCTCTCCA
>XLTR942077|c0_g4_i1
CGCCACGATCATGGGACCCGATGAGAGTCCTTTCCAAGGCGGCGTCTTTTCCCTGAATATCCAATTCCCCACTGACTACCCGTTCAAGCCGCCCAAGGTGAACTTCATCACCCGCATTTACCACCCGAACATCAACGCCAACGGAGCGATCTGCCTCGATATCCTCAAGGATCAGTGGAGCCCGGCCCTGACCATTAGCAAGGTCCTGCTCTCCATCAGCTCGCTGCTCACTGACGCCAACCCCGACGACCCGCTCGTGCCAGAAATCGCTCACATATACAAGCACGACCGCGCAAGATACGAAAACACCGCTCGG
>XLTR880165|c0_g1_i1
GACACTACTCTCTCCCAACTCTAATCCACAATGGCACCCACTATGAATCGCCCCATCCTTGGGCTTCCTCCGAACAGCAATTTCCATCTACTCATCATCGTTGATATCGACGACCGTCTGCTTCCACTTGCGAGCCGGGACACGACGCTGGAACAGAATGTCGATCTCACGGAAGGACCTGTTCTTCATCTCCGGAATCCACATCCAAGCCATGAAGGTGCAGATAAAGGCGGTGCCAGCCCAGACATAGCCGCTCTTGCCACCCAGGTCCCACTTATCGGTGTTGAGCATGTAGCTGGCAAGGAAGATGCAAGGAATGTTGACCACGTAATAGGCACCGCGTCCGATACCGGTTGTCAGTGGCCTGAGACGAACGGAGGGTGTCTCGCCGATGATGACCCATGAGGCAGGGGCGGGTCCCAAGCAGAAAAGAATGGAGACGATCAAGCCCAGAGATGCTTGCGCATTGCTAGCCGCCTTGCTCTTGCCAACCGAAGCCGCAATACCGAGCGCGACCAAGAACGCACAGCTGATAAATTGACCATAGACGTAGATGGTGCGTCGGCCGAGGTATGTGGTGAGAATCCAAGAGAGCATGACCATGATCCACTGGAGGGCAGATGTAATAAGACCGAGTGCAAATGCAGTGTTGGGGGACATGCCGGCCTGCTTGAAAAAGTAAACGGCTTGGTTGGCGATCAGATTGCCCGTCAGATTCTGAGATGCGTACACACCGCACACAATCAACGTGCGGTAGAGATCCCTACCCTTCCACAGTTCAATGAGATTGGGTTTCTTCTCGGTCTTCTCAAGCTCGATTGTGCGACGCATCATTGCGACGGCATCAGCGGGATTATCAGTCGCGCTTGCGCGTCCAAGGCGTTTGACAGCCTTCTCTGCTTCAGCCAGGCGGCCCTTTCGTACGAGCCACCAGGGTGATTCAGGTGCAATGAAGAGTAGGATAGCGAGAGGAGTAGGGAACATCCACTGAAGTGCAATGGGCATTCTGTACGCTGAGGAGTCATTCTTGGATTGGTAGTGATAAGTGATACCGCCAACAATGATCGACCCAATAGCCCAAAACATCTGCAACATCTGCGTCGCCGGAGCTCTCAATCTCATTGGCACAATTTCGGCGCAGTAGGCTGGTGCATTGGCGATGAAAATACCCCACGGGATGCCTTCCAGGATCTGGGCCGCGAAAAACATCCCTTGGCTGTTACCGAAATAGAAGATGAAGATGAAGGCGTTCAATGCCATGAGACCGCCAATGGTTGCCCATCGATATCCGATCGCAGTGGTAATGGGACCTGCGAGAAAGACGCCGATGAATGCACCGACGGGTCCGCTACACTGGAATGCTGACTGCCATGAGGCTTCGATAATATAGCCGTCTTCTCTCTTGCTGTATACACCGAAATCATCGGCGAATTTCTGTGTGGCTATGAACTGTCCCATCAGGAAAACACAATATGACTCCATGATAATGGTGCATGACATGACGAATGCCCACCAACTGGCAGCGGGATAGGCCTTGACAGCCTGGAGCACAGTCATATCATGTTCCGCCTTCTCCGCATCCATGGCGCCCGCTCTGTTGTATTCGACCTTCTCGCCGACATCGTAGACGGGCTCCCCCTTGGAGGTAGGGTGCGCCTCGACCTCCGCCGTGTAGGGCTTCTCTGTGATGACGTTACTCATGTTGGCGATTT
>XATR925914|c0_g1_i3
AATGGAACCAATGGCACCAATGGTGTTCACGAGAAGACCAGCAAATTCGACCCCCACTTTACAGAACATGTCATCAATCTCATGGCTCCCTCGACATTACCCAGGCATCGCGAAATCCTCAGTTCCCTGATCAAACATCTCCATGATTTCTGCCGAGAAGTCGAGCTCACGCAAGATGAATGGGTTATCGGTGTCAACTATGTCAATTCCATCGGTCAAGCATACAAGAAGAATCGAAATGAGGCGTGGAGGGTCTGCGATATTCTGGGTGTTGAATCTCTCGTCGACGAAATCAACCACACAGTCGCCACCGAAAAAGGCATCTCCCCCACCTCCTCCGCAATCCTCGGCCCCTTTTGGTCCCCCGACACCCCCTTCCGCGACCTTGGCGCCAGCGTTGTCCAAAACATGCCCTCTGATGGAGAATACACATTCTTCCATGGCGTCCTCTCTGACGCCGAAACCGGTGCCCCAATTCCCAATGCCGTCTTCGATATGTGGCAAGCCTCCACAAATGGAAAATATGACGTCTTCGATCCCGAGTTCCAGACCAAAAATAACCTGCGTGGAAAATTCCGCACTGATGCGGAAGGCAGATATTATTTTTACTGTTTGAAGCCGACGGAATATGCTATTGATACTTCTGGGCCGTCGGGGGATTTGTTGAAGATTATGGGGAGACATCCGAATAGACCGGCGCATATACATATTATGGTTAGTCATGATGATTATATTGGTGTTACAGCTCAATTGTACCCAAGAGATGATCCCTGGTTGGAGACGGATACTGTGTGTGCTGTCAAGGATGATTTGTTGTTGGATTTCAAGCCGGTGGAGAATGAGAAGAATGGAGCGGTTTTGGACGT
>XATR582321|c1_g1_i1
ACAAAATGCGCTCCAGTTTCTCAAATCTCAGACGGTCAGATTCAGGCAACTGCCACCAAGGCTCCTGTCTCTCAGATCTCTGATGGACAAGTCCAAGCCACCACGAAAGCTCCTGTTTCCCAGATCTCAGATGGACAGATTCAAGCCACCACAAAAGCTCCCGTCTCTCAGATCTCCGACGGTCAAATCCAAGTCACCACGAAGGCTCCAGTCTCCCAAATCTCAGACG
>XLTR623178|c0_g1_i1
AAACCAAAAACCCAACCCTTACTTCTGCATCATCAGCTGGACGAACTCGTTGTAGTCGATTCTTCCATCACCATCCTGATCAGCTTCCCGGATCATCTCGTCGACCTCGTCGTCGGTCAGTTTCTCGCCGATCGAAGTCATGACGTGACGGAGCTCGGCGGCGGAGATGAAGCCGTTGTTGTCGCGATCAAAGACCTTGAATGCCTCACGGATCTCCTCCTCAGAGTCCGTG
>XATR870128|c0_g1_i1
GATTCTCTGCTCTGACAAGACCGGAACCCTGACCAAGAACAAGCTCTCCCTCGCGGAGCCGTTCACCGTCGCCGGCGTCGAGCCGGAAGACCTCATGCTCACTGCCTGCCTGGCCGCTTCCCGCAAGAAGAAGGGTATCGATGCCATCGACAAGGCCTTCCTCAAGGCACTCCGCTACTACCCTCGTGCGAAGAGCGTCCTGTCCAAGTACAAGGTCATCGAGTTCACGCCCTTCGATCCGGTCAGCAAAAAGGTTACCGCACTTGTCGAGTCGCCCCAGGGCGAGCGCATCACTTGCGTCAAGGGTGCTCCGCTCTTCGTCCTCAAGACCGTCGAGCAGGACCACGCGATCCCCGAGGAGGTTGACCAGGCGTACAAGAACAAGGTTGCCGAGTTCGCCACTCGCGGCTTCCGGTCGCTCGGTGTTGCCAGGAAGCGCGGCGAGGGTGCTTGGGAAATTCTCGGCATTATGCCCTGCTCTGATCCTCCTCGTCACGACACTGCCCGGACCATCAACGAGGCCAAGTCGCTTGGTCTGTCCATCAAGATGCTTACTGGCGACGCTGTCGGCATTGCCCGCGAGACGTCCCGACAGCTCGGCCTGGGCACCAACGTGTACAACGCTGAGCGCCTCGGTCTCGGTGGCGGCGGCGACATGCCCGGATCCGAGGTGTACGACTTCGTCGAGGCTGCTGATGGCTTCGCCGAGGTGTTCCCGCAGCACAAGTACAACGTGGTCGAGATTCTGCAACAGCGTGGCTACCTGGTGGCCATGACGGGTGACGGTGTCAACGATGCTCCTTCGCTGAAGAAGGCCGATACTGGAATCGCCGTCGAAGGCGCCAGCGATGCGGCACGGTCGGCAGCTGACATCGTCTTCCTGGCACCGGGTCTCGGCGCCATCATCGATGCCCTCAAGACCAGTCGCCAGATCTTCCACCGCATGTACGCATACGTCGTCTACAGAATCGCCCTGTCTATCCACCTGGAAATCTACCTGGGACTGTGGATCGCCATCCTGAACAGGAGCCTGAACATAGAGCTCGTTGTCTTCATCGCCATCTTCGCCGACATCGCCACACTGGCTATCGCATACGACAATGCGCCCTACTCGATGAAGCCCGTCAAGTGGAACCTGCCCAAG
>XATR871392|c0_g2_i3
CCCTGCTCCTCCCATTCAGCCTTTGTGATCCACATACTCTCCTTATCCGCCATAATATTCGCCAAGACTGCTCCTCCCAAGAAAACCATATGTCTTCTCCTTGGCGGATCTTCAATCCTGACCTTGAACTTATTCAATCGCTCTGGATTTCCACCAAGCACCTTCGTAAGCCACAATTGCTTCAATTCTTTCTCGAGTCGTGATGGGAGACCTGGATACATGCTGCTTCCTCCTGACAAGACGATGGCTTTGAAAAGTGATGAACGAACATCAACATCTGCGGCTTGGATGGTATTGAAAAGGAATTCAGCGATACCGGGTTGTTCGACATCAACAAGATGGGGTTGGAAAAGGCATTCGGGGGCTTCGAAACGCTCGCTTCCTACTCTGATCACACGACCATCTGGCAAGGTGTAGCTTTCCACCAAAACAGTGGTGTCTTCACTCAACCTTTGGTCCAGCTCGAGGTCGTATGAAACGTAGCAAAGCTTCTCCTTGATTTGTCTTACTGTCTCGAAATCGGCCGTTCGATTCAAGGCATATCCGCGACGAAGGAGGAGGGCAATCAGGTTTCGAGTGACATCTCGACCTGCCACGTCTAATCTGCGAGTGAGGTGATTAAGAACGACTGATTCGTAGACAGGCACAATATGCGTAACGCCGTCTCCAGAATCAACGACCACTCCAGAGCTGAGACCCTGCGCATACAGAGCAAGCACTGCCTGGATAGCAACATAGACACCCCCAAATTGATATCGATCAAACATGACCTCGCACATCTGCTCTCTATTCTTCAGAGGATTCATGGGTGGCTCCGTAAGCAAGATCTTGCGCCCCGTCGTATCAATTTTCATCTTCTCGTAGAAAGTGTAGTCCCACAGGTGCTGCATATCATCCCATTTCTTCACAATGCCGTTCTCCATCGGGTATGAAACCTGCAGCATGGTTCGAGCTGCTGCTGCCTCATCTCCACACATTATGTCCTTGATGACGAGGCCATCGTTGCCCTTCTCTTCGGAACGGAGGATTGGACGTCCTACTATAGATGGGTATTGAAATTCGGGGAAGTTTTGTGCGGCATAGCCAACCTTGAGGAATCCGGTTCCTCCGTCCAGTACTATTGGAGGTTCCGCCATTGTGGGAGAGGATTTGGTGTGGCAGGAAGGAGAGTGTTTGTGAATGTGGT
>XATR888854|c1_g1_i1
GTTCTGGGGTGAACTGAAACCTACTCAGCAAGCAGAGATGGAAGCACAATTTGAGAAAATCAAGTCGGAACCAGCACCAAAACAAGAACGATTACTTCGATCACAGCAAGCCGCAATGGCCCGTGCGCCGCCTCCGGGAGCTGGTGGGGCTGTTGAGGAAGACGATCTAGAAGAAGAACCTGTGGAGATTGATGCTTTTGACTTAGCTGAACCTCAAGACGTTGCCTCAAAGGTAGCGGCAGACTTTCCTGATCAACTGGCGTCTACAAAGTGGAAGGAACGCAAAGACGCACTGGATGCCCTCTATATCGTTCTCAATGTACCTCGAATCAAGGATGGTGATTTTAGCGAAGTTAGCCGTGGGCTCGCTAAATCCATGAAGGATGCTAATATTGCAGTTGTGACCCAAGCTGCACAATGTATTGAGGTTCTGGCAAAGGGGCTCAGAAAGCCATTCTCGAAATATCGTTCAACGATACAGGGTCCAATCATGGAGCGTTTGAAGGAGAAGAAAGCTTCAGTATCAGACGCTCTTGGTGCTGCCTTGGATCAAGTCTTCCTCGCAACTAGTCTGACAGATTGTTTAGAGGAAACTCTTGAGTTCTTGAAGCACAAAAACCCACAGGTCAAGGAAGGATCAATGAAATTCTTGATCAGATGTTTAAGGACAACACGAGAAGCGCCTTCCAAAACTGAGGTGGCTTCTATCGTAGAGTCCGCGAAGAAGCTGCTCTCAGAGTCTGTTGAGGTATTGAGATCTGGCGGCGCTGAGGTGCTTGGTACGGTTATGAAGATCATGGGTGAGCGTGCCATGGGCCCTCATCTTGAAGGTCTTGACGACATTCGAAAGACCAAGATTAAGGAGTTCTTTGACACGGCAGAAGTAAAGGCAAAAGACAAGCCTAAGCCACCTCCTGCCGCTGCCCCTCGTGCAGCTCCTGCAGCCTCGGCACCTCGAAAAGTTGTTGGCAAGAAACCCGCAGCAGTGAAGAAACCCGCTCCAGGGCCAAGCCCTTACGCTCAAGAAGCTCCTCTAGCACCCCAGCCTACCGCGAGAAGTATCCCAGGATCGAAGCTTGGTGCTCCAAAGCCTTCGGGTCTTGCTACGCCCGGTGGTGGATTGAAAGCCCCCTTGAAGAGAACTCTTGCTGGACCAGGAGGAGCTGCACCGCCAAATCTGGCCTCACCACGACGTCCAGTATCACAGGCACCTCCGCCAGAAGAAGAGCCGGCTCCACCTCCACGAATAGGTCTTGGACGAGGTCTTGCTGGTCGCTCTCTTGCTGCTAAAGCTCCTGCTGCTAGTGCTCCAGCACCATTAGCTTCTATGTCGCCACCGCCAAATTCTGGACTCTCTGTTATAGAACGAGCGGAGTTGGAAGAGCTTCGACTTGACAAAGATCGTCTACTCCGACAATGTGATGATTTGCGTCAAGAAAGATCGCGGCTTAATTCAGAGGTGCAAGAATTGAAGAACCAGAATGCTCAGCTAATTGAAGACCACACCAGAGATGTTCTCTCAATCAAAGCCAAAGAGACTCAACTCGTGCGAGCTCGATCAGACTGTGAGGCTGCAGAAGCGATGTGTGGGCAGCTAAGACGAGAAATGGAGAGACTGAAGCGAGCACTCACCAGTGCTGAAAGAGTGAACAGCCCTCCAGCATTAGCCAGCCCAGGTCGAGATGGTTCTACAGACGAAGCTGGAATCTATCGTGACACTGGTATGTACGGTGGGGCACAAGACAACGGTCGTCAAGCCTTTAGCAGTCGAGCTCGCATGTCTTTCAATTCTGCACTAAGTGAAGAAAAGGAGAACACTGGCGATGCTCTGGATGCTCGGTATGGTCGGAGCAAGTTGAGTCCGGATCTTGGTCGAAATGGCCGGAATAGCGCCGCCAGTGGTAGCGCTGGTCGAAATAGTCCTGCTCCATATCAAAGCTCGAGGATGAGCCGAGAAACAAGCAATGACGGCACGAAAGACGGCAATACTCAGGGTGTGGAGAGTTGGAAGCGGGCAGCAGAGGTCACCAGTGCGCTTAAGGCGAAGATCGAGCAGATGAAGGCACGGCAAGGAATTTCCAGACCGTGAACGATGTTGTATATGTGTGGATGATTTCTGGTCAGATTCAGCATTCTTGGCGAAGGAGCATTGGCATCGGTGTTGTTTGTCTGTGCTTCTCGTATTGGTGAACGATTGCACGCCAATTCGTTCTTTATAGGGATGGCAGCAGGAATTGCATTGCCAATGGACAATGGGATACACGGTGGGATTACCCGTTTAAGTATGACGTATGACTTTATGTTCTTGCAGAGCT
>XLTR848202|c0_g1_i1
GACGTAAGGCATACTGGGAGGTTGATCTTGATGCGATCACCTTCGGTGATTCGACTGCTGAGCTCGATAACACCGGTGTTATACTTGACACTGGAACTTCCCTCATCGCTCTCCCATCTACTCTCGCTGAGCTACTCAACAAGGAAATGGGTGCCAAGAAGGGTTACAACGGACAATACTCTGTTGAGTGCGAGAAGCGTGAAAGTCTCCCAGATATGTCCTTCACTCTCAGCGGCCACAACTTCACCATCACCCCATACGACTACATTCTTGAGGTTCAAGGATCCTGCATCTCCAGCTTCATGGGAATGGACTTCCCAGAGCCAGTAGGGCCATTGGCAATTCTCGGTGATGCATTCCTCCGAAAGTGGTACTCCGTCT
>XATR889161|c1_g1_i1
TCTTGCTATTCCGCCAACGCAGCAAGAACCTCCTTCTCCAAGCTCTCGGGCTTGGTAACACTCGCCCAGCGTCCCCTGACCTTGCCATCCTTGCCCACAAGCCATTTCTCAAAGTTCCACTTGACGCGCTTCACTCCCAAGATTCCAGGCTTCTCTTCTTTCAGCCATTCGAACAGCGGGTTCGCTTTGTCGCCGTTCACGTCTGTCTTGCCCATGATCGGGAAGGAGACGCCGTAGTTCAGCTGGCAGAAGGATTGGATTTCTTCGTCGGTGCCCGGTTCCTGCCCCCCAAACTGATTACACGGAAAGCCCAAGATGACGAACTGGTCCGGATGCGACGCCTGGATCTTCTTGTACAGCGCCTCGAGCCCTTGGTACTGCGGTGTGAAACCGCATTTCGAGGCTGTGTTTACGATGAGGACTGCTTTGCCTTTGTAGGTTTCTAGGGGCGTTGGTTGGCCTTTCTTGTCTAGAGGCTTGAAATCGTAGAAGCTGGTTGCGGACGCCATATTGCTCTGTTGTCGCACCTGCGTTTGGATATCGGGACTTGGTGCCCAGAGGTTGAGGAAGGGATTCGATTTCTTGACGCCGTGGGCGGTGCGCTGGTTCGGGTCTTTGAATG
>XATR905116|c0_g1_i1
AACAATGGGTATCGATCTGGACGCACATCACGTTCGCAGTACGCACCGCAAGGCGCCGAAGAGTGACAATGTCTATCTCAAGCTGCTCGTGAAGCTGTACCGCTTCTTGGCACGCCGAACCGAGTCATCGTTCAACAAGGTCGTTCTTCGCAGACTCTTCATGTCCCGCATCAATCGGCCTCCAGTTTCGATTTCTCGAATTGTTGCCAACACGTCCGAGAAGTCCAACAACAAGACTGTTGTCGTTATCGGCACAGTCACCGATGACAACCGTCTCCTGACTGTTCCGAAGCTCAGCGTCGCTGCCCTCCGATTCACCGCAACCGCTCGTGCGCGTATCCTCGCCGCAGGTGGAGAAGCTCTGACTTTGGATCAATTGGCACTGAGAGCCCCTACCGGAAGCAACACTCTCCTGCTCAGAGGACCCAAGAACGCTAGAGAGGCTGTCAAGCACTTCGGCTTCGGACCCCATAAGCATAAGAAACCA
>XATR911420|c5_g2_i2
CGCGATCCCGTCCGTATCTTGGTCAAGAAGGCTGAGCTCACGCTCGAAGGTATCAAGCAGTTCTACATCGCTGTTGAGAAGGAAGATTGGAAATTGGACACCCTCTCCGATCTCTACGAAACCGTCACCATCACACAGGCAGTTATCTTCTGCAACACTCGAAGAAAGGTCGATTGGCTTACCGACAAGCTCACCGCTCGTGACTTCACTGTGTCTGCCATGCACGGTGATATGGACCAGGGTCAGCGTGATCTGATTATGAAGGAATTCCGATCAGGTTCGTCCCGAGTCCTGATTGCCACCGACCTGTTGGCCCGTGGTATCGATGTTCAGCAAGTCTCGTTGGTT
>XATR920122|c0_g2_i1
CCCGACACTGGCAGATACCCAATCTACTTCCACACTGCAGCATCATATTCATCCATCATTCTTACATATTCATCTCCCGCAGTAGCCCATCCCTTTATTCCCTCTTCAAGTGTACGGCTTTTCATTTCAGTATTGTTCTGTTCCTTTATGTAGTCTGCAAACCATCCTGCTGCTCGGGTGCCACGACCGCGTGAGGAGCCACAGTACCAGATCACATATTGAATCTTGGCTGTTGAGAAGAGAGTGTACAATGAAGGGATCGTTGAGTAAAGAGATTGCGCAGGTAGATTTATGGATCCACGAATAGTGCCACCCTCGAAGTCCGTCCTCCGAAGGTCTATAAGAACAAAATCTTTTCCAGCTATCTTTCCTTCAAGCATCCATGAGAGGATGGTCTCGCGAGTGATGACTGCTGCAGTGGTCTTTGGCGCTGGAAA
>XATR560952|c0_g1_i1
ATCAACCTGCGCTGACCTGACGCTCTCCTCCCTCCCACCATGGCAATAGCCATGGCCTGGCATAAACCCGACAATGTTGCTGGCTCGTCAGCTCCGGCCATCATGGTCGGGCTGTTCGTTGCTTGCGGTGGACTTCTGTTCGGCTACGATACGGGGACCATATCGGGAATACTGGCTATGACAGCTTTTAGGGACCAGTTTTCGACAGGTTACATAGACCCACAAGACCACAGGCCGAACGTTTCGCCTGCCCAGTCGTCCCAGATCGTGTCGATATTAAGCGCAGGAACCTTCTTCGGAGCCCTTCTAGCAGCACCTTTGGGCGACAAACTCGGTCGCCGTGTGTCTCTTATCATAGCGGTGGCTATTTTCTCCTTTGGTGTTTTGTTACAGACTCTTTCGATGCATATACCGATTCTGATTAGCGGAAGGTTTTTCGCAGGCCTTGGTGTTGGAGTCGTGTCAGTTCTTGTTCCACTCTACCAGTCCGAGATGGCCCCAAAATGGATTCGAGGTACTCTGGTCTGCGCATATCAACTGGCAATCACGGCTGGCCTCCTCCTCGCAGCAATCGTCAACATCTTAACCGAGAGCAAGGATGACAGGAACGCCTTCCGAATACCTCTTGCGTTGCAATTTGTGTGGGCAGGTATTCTCTTACTTGGACTTGTCCTCTTACCAGAGACACCGCGTTATCTCATCAAGCGTGGTCGCCACACCGATGCCGCATTATCTCTTAGTCGTCTCCGGCGACTCGATATAACCCATCCCGCCTTAATCGAAGAACTCGCTGAGATCGAAGCTAACCACGAATACGAACTCAGTCTTGGTCCTTCAACATATCACGATGTATTTTTAGGCTCGCCTCATCTTGGTCGCCGCATTTTGACGGGGTGTGGGTTGCAGATGTTGCAGCAACTCTCCGGATGCAACTTCATTTTTTACTATGGCACGACCTTCTTCAAACGCATTGGCATCAAAAACCCGTTCGTCATCCAACTCATTACCAACATTGTAAACTTCGTCTCTACTCTACCTGGAATGGTCCTCGTGGAATCGTTGGGTAGGCGCCGCCTACTTATGATCGGCGCCTCTGGCATGGCTGTCTGCCAACTCATCGTCGCTTCTGTCGGCACCGCCCTTCCAGATCTCTTCGTAGCGAACGTTGTCCTCATTGTGTTCGTATGCTTCTACCTCTTCTTCTTCGCTGCCTCTTGGGGTCCTGTTGTCTGGGTCGTCACATCAGAAATCTATCCTTTGAAGGTCCGCGCGAAATCCATGTCTATCTCCACAGCCTCGAATTGGCTTCTCAATTTCGCCATCGCCTACGGCACACCTTATCTAGTAGGAACTGAACCGGGGTTAAATCTCCAAGCAAAGGTCTTCTTCGTGTGGGGAACATTTTGTGTCATATCACTGGCCTTCGTCTGGTGTTTAGTATATGAGACGAGCAAGATAAGTCTCGAACAAATCGATGAGATGTACGAGAGAGTCGATCATGCCTGGAACAGCAAATCATTCCAACCAAGTTGGAGTTTCCA
>XATR940048|c0_g1_i1
TGCACGAGCGGATTCGTGATCTTTGGAGGCGGAGTAGGCTGCTGCGCGGTTTGAGAGGAAAATCGGGTTCCCTGGGGTGAGGGCTAGAGCTTGAGAATAGAAATCTATGGCTGCGGGGTAATCTTTTTTCGCCATTGCCGCATTACCCTTTTGTTTTAGGGACTCGGCTTCTTTCTTTTGCTCTTCGCTGACTTCCTTTTTCGGTTCTGAGGTAGCAGAAGAAGAGGGTTTCTCGCCCGCGGCATTGGTGGATGGCCCGGCGGGGGTCTTGCCTTTTAGTTTCTCGTAGAGGCTGTAGATTTGAAGGAGGGTTTGGGAATCTTTGGGCGTGGAG
>XATR944117|c0_g1_i1
GTTCTCTGCAGCCAAAGTTTTCAACACTACTCTCGGGTTTGGCGGCGACGGCCAGGGCTCTAATAACTGCGTGGTTAACGGACCGTACGCTAATATGACCGTCAACATCGGTCAAGGCTTTCAGACAAACCCCCGTTGCGTTAACCGTAAGATTACAGACGTGCTGAGCACGGGTTGCAGCTCAGCCCAGGTCGCAAGCGCCATAAGTGGCGCAAATTACACTACAGCCTGGGAAGCTATCTATATGGGGCCTCATCTCTATGGTCATATGGCGCTGTCAATGATGAACGGAGATTCTATCACGTCTTCGGGGGACCCACTCTTCATGATGCACCACGGCTTCGTCGACAAGATGTGGTGGGACTGGCAGAGCAAGGATCTCACAAACCGATTGATTGATATGGGTGGCCCTAA
>XATR862706|c1_g1_i2
ACGAAGATAAGGAGCACAATCTTAGGCTTGATCATACGATAGATGAGACCAGGGAACAACTCAGGCTCGTAGGAGCTGAAGTTGTGATGGCGTGAAGCAAGACCCTCCAAGCGGATTGGGAACTTGATGTCACAGGAGCCGACGATGTTCTGGATCTTGAAGTCCGTGAACTTTGCATTGAAGCCGAGCTTCTGAATGATGCGAGCATACTTTCGTGATGCAAGCTTCGAATCATCTTCTGACTTTGCGCCAGTCACGACCATCTTGCCTGAGGCGAAGATTAAAGCAGTC
>XATR558234|c0_g1_i1
GCAGTCGGCCGACGCCAGGACGATCGAGTATCTCGCCCGCGAAAACGCATATCTTCGCCAACACGCCAACCCCCAGTTCCATGCCGCGAGGATCAGGCCCAGGGCATCGACGGCCGGGGGTTACGCCATCAACAACGGCTACGGCCTCCACGAGTCGGTTCCCGAGGAGTCCGACTACGCGGTGGACGAGCTGGAGGAGTCCAACGACGCGGGCGAGCTGGCCAACAGGAGGGCTCTGTCGAGACGCATGACCGAGTACGGAGGCACTACTGCCGGCCTGTTCCGCGTCCCGCTCGCGGCCGAGAACCGCAAGATAGAGAACGTGAAGAAGGCGTACTGGCAGAGCGCGCCGTACGGGGCGGGCGGAGACATGTCGCAGAGCCGCCGCCACTCGTTCGCCGACGTTCCGGTGCCGACCCGACAGGCATCCATCGGTTCCATCGGCGAGGCCGTCATGGCCCACGAGCAGGGCTCGCAGGACTCGCAACAATCGCAGGACTTCGCATCGCCCTACTCGGACATGCACAACTTCCCCGGTACCGCGGTGCAGTCGTACTTCGGCGGACCCCCGCCCCACATGCCGGGCGGCCAGGCTGGCTTTTTGGCGTCGTCGGCCTATGCCAACCCGTATCCGTCTCCGTACGCGATGCACAGTGCTTTCGCCAACCGGCCGACGTCGCCGCACCGAGGCATGTACGGGATGACGCAGCCCAACCGCTCGACGCTGCTGCACATTGTCCTCTTCAAGTGCGCCAGAGCCGACGTGTTCTACATCCAGGAGGGTACCGGCTTGACCGTCAAGCCCGGGGACCTGGTCATAGTCGAGGCGGACCGCGGCACGGATCTCGGCACGGTGGCCGTCGACAACGTCGATTGGACCGAGGCGAAGCATCGCAAGGAGCTCTACGCCGAGGAGCAGTACAAGTGGCTGATGATGTACTCGCAGAACGCCGGCGTCGCCCAGGAAGGAGTCGGCGCGGGTCTCATGGCGGCGTCCAACGGTCTGCAGGGGAGTGCCGTCGGCGGCATGGGCCCTCCCGGTCAGCACCACGGTCAGGAGCCGAACGCCGGGGAACTCAAACCGAAACTCATCAAGCGACTGGCACAGAGCCACGAAATACACGCCTTGCGAGACAAGGAAGGCAACGAGGCGAAGGCGAAGCGCGTATGCATGCAGAAGGTGAAGGAGCATGGGCTCAACATGGAGATTCTAGACGCCGAGTTCCAAATGGATTGGAAGAAGTTGACCTTTTACTACTTTGCCGACTCGTACATCAATTTCAACTCGCTCGTTACCGACCTGTTCAAGATATACAAGACTCGGATTTGGATGTCTGCCATCAACCCGGCCTCCTTCGCCAGCCAGCCCCTCGGCCTACAAGCGCCAAGCGGCATCGGCCCCGGGGCCGTCGGCGTCGGCCGCGGAGCGCCGGCCACGG
>XLTR570233|c0_g1_i1
GGCCGAGGACCGCGCATTGCAAGGATGCTGGCGTAATGGTCATCAGCGACCCGTCTTGCAACACGGACCAAGGAGTCGACCATTTGTGCGAGTGTTAGGGTGTAAAACCCTCACGCGCAATGAAAGTGAACGCAGGTGGGAGCCTCGGCGCACCATCGACCGATCCGGACGTTTTCTGAAGGATTTGAGTAAGAGCATAACTGGTCGGACCCGAAAGATGGTGATCTATGCCTGTATAGGGTGAAGCCAGAGGAAACTCTGGTGGAGGCTCGCAGCGGTTCTGA
>XATR941673|c1_g1_i1
ATCTCTGAAATTCATAATACGTGATGACATGCTATGTGATAGATTATGCGATGGCTGAGGCGTCCTTCTTTGCGTGGTTGATGGGGTTGCAATCGTCATTAAACTCAAACTTGAAATCGTCGCCCAGCTCCTTGCGCATCGCCGCCTTGACAGCGCCCAACACGTTGTCAAAGACGCCAAAGTTGGCCGGGTTCTCTTCATCGTTCTCGCCGCCCTGGAAGACGCCTGTGCGAACGAGACAAGTATTCCACCCGTGATTGTTACCTCCGCAAATGTCACTGGCCCCATTGTCCCCTACCATGAACACATTGTCTGGAATCCTCTCTTCATTATGAATCTTCCCCATCCAAGATGCCATGATCTCCTCAGCATACAAATAAGTTGCGGGTTCAGGCTTGCCGTAAACAATTCTGTCAAGTTCGACACCAGTAATGGACTTGTACATGGCTTCCAGAGCGATGCGGAAGGTTCCCTGCGACATGCGCGGGATGGGATGCTCGGTGGGGCAAAGGAGATCGCCCTGGGAGAAATAGATGGGGATACGCTGAGCAATAGGGTCCTTGGCCTTTGTACCGAGACGGCCGTCCTCGCTGCGCAAAAGATCCATAATAATTTGCAAGTCGGTGCCGTAGTCTCGGCTGTCAGAGAAGACAAGGATGGCGTCAATGTTCATGTTGCCAAAGTCGCGGGGGCGGGCGTTGGCCTTTTCGTCGGGGGTCAAGGCCCGGTAGGGCGCAATGGTCGGATCCCAAGCGACAATGTCATGAGGGACGACAATGTTCTTGAAGCCGTACGTTTCGGCAACGTCGCGGCACTTGAAGCCATCGCCTCCGACAACAAGGACGGTGTCGTAGTATTCCGACAGAGCTTGCATGGGCGTGTGCGATTGAATGAATTGCTCGGTAGAAATGGGATTCTGTAGAATACTGCTGAGCTGCTTGACACGGGCATCTTCCGTTTTTCCGGAGCCGTTGGTGAGGAAAATGTGAGGAATGGTGATGCCCAGCTCATTCTGGCCATTCAAAATCTCCAGAGCCTTCTTGCCTTCAGGAATGAGACGGTCGCCATGGACCAAAACACCGTCAATGTCAAAAGCAAAAGCCATGTTCTTGGCAAGCTTGACCTTGGCGCTCTGCTGATCCTGCAGCTGTGAGGCCATGAGGGCCTTGGAGGTGCTCTGAATGGTGGGCAGACCGGGGCGCTCAGCGGCGGCGGCGACGGAGCTCAAGCGAGACTGCCTCTTGGATCGAGGAATGGGCAAGCTAGCGCCGAAAGAGTTTCGTGAAGGGCGGCGCTGGCGCATTGAAGGGGAGAGGCTCAGGTTGTTCATGTAAGCGGAGGTGTCGGCGTGAGAGGAGCGCGAGGCTGGGACCTCGATGGCACCGCTATGGTGAGAAG
>XATR920470|c0_g7_i15
TAATCACCCTGGTAAACAATCAAATCCTGCGGTCTATAATCATGCTTGCCGCTCAAATAACTCTCTAAAATAGCCTTGGTACCATCGGCATATCTCTTCTGAGCATCGAGGGAGGTACCAGACATGTGAGGAACCATGGCATTTCCGCCGCCGAAGGGGTTCTTGGCATAGCGGAGGGGGTGTTCTTTTGGTGCGGGTTGAGGGAACCAGACATCTCCTCCGTAGCCGCGGAGGTGGCCTGACTTGAGGGCCTCAGCAACGTCTTCTTTGACGACGATGGCGCCTCGGGCGGTGTTGACGAGCCATGAGCCCTTCTTCATCTTAGAAATCAACTCCTTGTTAAACAGACCACGGGTCTTCTCGTGAAGAGGGCAATTAATAGTAACAACATCACACTGCGCCAACATCTCCTCTAAATCGGTAACACGACGACATCCAATCTCCTTCTCAATCTCAGGCTTTAATGGTTGATAATCAAAGTACAACAACTCCTTGCAGTCAAAAGGCTTGAGACGTCTCAAGACACGCTCACCGATACGGCCAACGGCAACGGTACCAACGACTTTGCCCTCGAGATCGAACTCGTTCTTGGCGGCGGCGGCGACATCCCACTCACCGGCCTCGATCATCTCGTGTGCCGGCACGAAATTCCGCACGAGGATGAGAATAGTCATGACAACGTGCTCGGCCACCGACACGACATTAGAGCCCGTGACCTCGGCGACGGTGACACCGCCGTTGGTCTTGTTGGCCGCGTTGAGATCGACATGGTCGGATCCGATACCGGCTGTGACGGCGAGCTTCAGCTTCTTGGCCTTTGCGAGACGCTCAGCCGTCAGGTATCCGGGGTGGAAGGGAGTGGTGATGATGATCTCGGCGTCGACTAGCTCCTTATCGAAGGTCGAGTTCTCGCCCTCCTTGTCTGACGTGGTGACTAGGGTGTGGCCTTGGTCCTCGAGCCACTTGCGGATGCCAAGCTCGTTCTCAGTCGTTCCAAGCAACTCCGGGACATCCAAGGCGTGCTGGCCACC
>XATR863815|c1_g4_i2
ACCTTCTTAGCCTTGAAAGCCGATTTGTCTGCCTGGAGAACGACCTCAACCTCCTTATCTGGGTCTGAAGGATATATCATGAAGTTGTTGTTGTAGCTGCCCGTCATGACGTTCTTCGCGTCCCCGGAAAAGACAACCTCGAACTTGTCGAAGATGCTGTCGTTCTCGTACGTGTCACACAGCCTCGGGCGCAGGTGCTCATGGATGGGGATCGTCTTGACCGGCTGCTTCTCCATGTTGACATCCCAGATCTTGACCGTCAGGTAGTCGCGCGAGAGGATGAATCGGCCGTCAAAGGAGAACCTGACGTCCGAGATGGAGGAGATGATTTCCGAGAAGAATGACCTCGACGAGGGGTCTTCCTCCTGCTCAAACAGCTTCGCGTGTTGATCGCAGAGAGCGCTCTCGCGCATGTCGGCAAGCTTGATGGTACCCTTGGAGCTTGCGTACACGAACCAGTTGCAGCTGAGGGGGTGGAACTCGGCGGCAGTGATGACTTCTGTGAGCTCCTCCATATTGGCCGGCTTGATATCCACGATGTTGAAGCTCTGGTCCTGGATGTTGAGGTTCCAGAGGTTTACGCGAAGGTCGTCGCTGCTGATGAAGGTCTCCCCGTCGCTGTTTACCGATATGCTGTTGATATGGTAGGCGTGCGCATTAGCATACGTCCTCCGGGGAACGGCTGCCACGACGGTGTCGTGGTGTGTGAGCCGTGGCAGCTTGAGATCCCCGGCATTGCGGAACACCAGGTGTGGCACGACCCTGGGCGCTCCTCCTGCGCCGGCGACGCCTCCGGGTGTCAAATCATGCGACAGGTTGTTCTCGGCCACCACCTTGAGGGACTTTTCGAAAACCTTCCATAGCTTGATTGTCTTGTCGTTCGTCGAAAGCAGATAGTGAGACGCATTCTGTCGCCGGCACCACTTGATCTTGTTGATCTTCTCCTCGATCTCCAAGGACTTGAGGTAGTCGAACTCGGGTTCGTGGG
>XATR871890|c0_g3_i3
TGAGCGAGAAAATAGCTAAAGAGTGATCTCAAGTTACATTGTATTGTGATGCGTGCGTATCAAGGAAGCATATCTTGTGTCGCCTGCAAACCATTGCACCGAATGCTCATCAAGGCAATGCGCCAACCATCCTGACCTTCAGCATTGGCCATTATGGCAGAAGAAGAGGACGCCAAACAACGCCTTCTTAGAATAAAACAACGCATGATCCATGTTCGGTCAAACCCATATCATCTCAACGTTCACATCGTAATCCTCCATCTAAGAAAATGTAGGTATGTCATCTCAAAACAGAATATCAAACCCCAACCGTGCTCCTGCCATGCAAAAAGTCTTGTACTGAACTCAAACAGGTGTCCCGCAAATGCTAGTTATCCATTGTCAAGCAGAAAAGCTCAATCTCGCCAAGCTGCCCGGCCTGGTATTGGTATTTTTGTGCCTCACGCCATTCTTGAAAGGCGATCCGAACGTCGTCGTCTGACTCGATAGTCACTAGATCTCCATCCTCATCTCGATATCTCAATCTCATAGTACCCTGGCTAATGGCATTGTTCGAGAAACGCCCAACTTTGGCATCGATCCGATCAACAAGGACCTGATACTTAATATTATAGCCCGCGACCAAAGTAACATAATTTCCATTGCAGTTGACCTTGACCTTGAGCTGATTTGGCAATTCAGGCTCGCTACTACCATTGGAATTTGCGCTGCCAAGCGGAGGGGACATTGTCCGACTGTCCACACTGTTCATCGGAATCTGAGTTGTGTTACTCCTGCTGTATTGAGGCACTGTGGGGTAGGACGATTGCTGCGGAAGTCGTTCTCGTTGAGATCCTGGGGACTGGGTGCTAGATCGCATAGGTAGACCCCCGCTAGGAGAACTATTCTGCGATCGTGGGATGCCTGCATCATAAGCGGGATGTCCCTGGAGATGAGGTGGGATGCCCGGCACTGCGGGTACTTGTTGACTGCTTATAGACCCGTTAGGGAGACGTCTGCCTCCATTCTGTGATTGTGAAGCCATTGCCGGAAGAGAAGGTCGTTGTGGTGTCCTCCCGTTCATTTGATACGCATCAGCGGGGGTTTGACTTCCGCGTGATGGCGCACGAGGCATTGCAGGTGCGGTGTAGCGGTTTTGCTCCTCCCATCCTCCTTGCGGCGTTCCTTGGCGAGGGAAAGGGAACATCGAAGATGCTGTACTCGTCCTAGACGAGGAAGGCGATTCGGCAACAGGTGAGAAGTAAGAGTCTCCGTTCCGCTGGCCTGGCGATGGCATCTGGGAGGCTATTTGCGTTTGGAGACTAAGTGGTGGAGCTGAGATGTTCATTGGGAAGCGAGTAGGGGGTATGGGTCCTCGAACAATGCTTGCCATTGATTGGCCGCTGTCACCTGTCGCGGATCTAGAGCGTAGACTTGTGCTGGAGGCATTCCGAGGAATTCCAATCGGTCCTGGATAGGTGGAGTTCGGAATCGGAGCTGAGGCAGGTGTGCTATATTCGTCTTCCTCTTCTTCATCCTCTTGTTGTGCGTAAGGGTTTGCTAATCCTTGCTGGTCTCTCATCCAAGCAAAATCTGCTGGTCCTGAGTCTGGACTACTGCCAGTCTGGATGGTACTGGCGTGCTGTTTTCGTTGACCATCAACACCTTCATACCATTTCTTCATCGTTTCCTCGTTTGAGAATCTAATGATGAAGTTCTCCACTCCAGGATCGCCCTTCCAGAATATTTGGACGGTGTATGAACCTTGCTTGGCCAGGGAGAGGACTTCAGTAACGTTCGTCATGAAGATTCTTCCCTTGAGTTGAAGTTTGTTATTCTTGTTCGATTCCTTGTTCCTGTTCTTATCTTTCTTGTCCTTTTTATCCTTCTGTGCGCCCATGAGCTTGTCCTTTGACTTGTTCGGGTTGATTTCCTTGCAGCAGAGTAATATGCGTTCAAAAAGGTATATGGTGTATTCTTTTTGAACATCGCTTTTACCAGTGACCACAGGGAATTGCCCATGGAGAAGAAGATCTCCAAAATGATCTACCCTGTGGTTTTTCCAATCATCGACACGTGCACACAAATCGTCGAGTGCCTCTCCTCTCAATTCACGGTCAACTGCGGCATTAGCTTGAGTGAGAACACGGTTAGCCGCCTCAATGCCAGCTGTTAACTCTGCTTTGGTTTCGTCGTTGGCGTCTGTCTTGTCGCGCATATCCTTCAACAACAATGGATACTTCACCAGACGCTGCATTGGCTTCAACAAAAATCCATCGAGTGTGTTAAAGTCTACCACAACTGGGTGATCTGCCATAGAAATCTTATCAAACTCCCTTTTCGCAATTGCTGCAGCTTTGCGCTGGTTGGCAATAAAAGGCTGATAGATGCCGAATGCACCCTCATAGTTTACGAACGGCACGCCCCATTCCTGCTTGTCGTCTGCCAAAGAATTTGTTGTTTCAATCTTGATGAGGAACCGTCTCTGGAAGTCCAGGATGGCATTTATGTTGAGGAAAATATCGTGCACAACGTCTCCAGGGATAACACCCTTCTGCTCTATGGTTTTCTTCAACTCATGAAGATTTTCGAGATCCTGCACATATTTCCGTTCGGTGTTTACGAGTTCTTGTACAACGTGATCCCGATAGCTCATTTTGCCTCCAGCCACAGCTGCAGGTGCCGCATCCTCTTTGTCTGATGTTAGAAGAAGTCCACGTTGTTCTGCGACGTCGAGCACAATGTTTATGACTTGAGTGACCTTCACAAAACCGGTGGTATCATCACCAAATAGATCTTGTAGAGAAAAGCACTCGCCAGGAGGCAGCCTCAAGTCCCCCTTCAAACATGCTTCTACGAATTTGAAGGCTGCTATCT
>XATR57030|c0_g1_i1
TCACACATCATGTGCTTGTTGCGGAAGAAGAACATGAGGGTGACAGGATCGTACAGTTCGTACATTTGCTTGAAGTCGGGAACTTGATCGAGGTCGCAGACGTAGATGACAGCAAAGTTCTTGACACGGTCGGCGATTCGGTAGAGGACTTCATCTTGGCGCATGCAATCAGGATCCCAATCACGACCGAAGCGGATGATGACCAGTCGCTCGTCCTCGGACATGATCGCCTGGTCGACATGCCAGCCGGTGACAAGATGGGGAAGTACGACGGAACCCATGGTGTTTGCTTTTGGA
>XATR584473|c0_g2_i1
GGATTCGGTGAACGGTGAAGCGGCCCTTAGTGTCGTAGACAAGACGGAAGTGCTCGCCAGTCTTCTCGATGCTGATGACATCCATGAAACCAGCCGGGTATGTGGCATCGGTGCGAACCTTGCCGTCAACCTTGATCAAGCGCTGCATAACAATGGCCTTGGTCTCGCGGGCGTTGAGGGCATACTTTAGTCGATTTCGGATGAAGACGATGAGCGGCATGCAGTCGCGGAGTTTGTGAGGGCCGGGGGAAGGACGAGGAGCATATGCACCAGATAGCTTGTCGAGAAGCCAATGCGATGGCGCGCTCAAGCGCTTTTGGTGC
>XATR929798|c1_g1_i1
GTTGAGATTCTCAGTCTGGATGTTTCGTCTTAGGCTTTTACTCGCTAGCTCCCATATTGACCCCCAACAAGAAAGCGGGCTCATCGACGTTGTGATGTTCGTAACTGAGAACACCCACAGCCCCGGGCTCTAGCATCATTGGGAGCTTTACACTAAGCTCAAACCCAAGCCATCTTTTCGTAAAGGCTCTTAGGGAATGGCCATGTGCTATCAAAACCACGTCGACAGCTTTCTCACCATGCATATAGGGCCCTTGTATGTCCTTGATTTTGGCGATGACTCGATCAAGGCGCACAGATAACTCTGCAGGAGACTCCCCTTCTTCACATCCAGATTCCCAAATGTTCCAAGGTTTCTCTTGGTCCAGGCCACGCTCTTTGCGTCCTGCCCGTATTTGAGCGGTGAGTAGACCCTCGTATGCGCCGTATTCCCATTCTCGAATGTCTTCGCTGATCTCTACCTTGTCTTTAAGCTTCTTCTGAGTAGGAGCATCAAATAGAAGTTCGTAGGTCCGACGGGCTCGAGTACGGGGGCTTATGAAGAGATGAGCAAGTCTGGATGGGTCGATAATTTTTCCGGGTCCAACAATGACCTGAGCCGATGAGGAGACTTGTTGTTCGCCATTCTTCGTCAAAGGTACATCACTACGGCCAGTATAACGGCCAGAGATGGTCCATTCAGTCTCGCCGTGGCGAACCAGGAACACTCTTGGAGTTCCGGCGTCTTTGTCGGGCATTTCGAGGTGGGAACTGCGG
>XATR930228|c0_g1_i2
GTCAAGTTCCACGCTGCATCTCTCAACTACCGTGATTTGATAATTCCAAAAGGCAAATACCCCTTCCCACAGAAGCCTGGAGTCGTGCCTGGTAGTGATGGGGCCGGCGAGGTTGTTGCCGTTGGGCCTAAGGTTACTCGATTCAAAGTTGGTGCAAAGGTTGTAACACTATTCAATCAAGGCCACATTGGAGGTTCTCTTGATGCTCTTAGCCTTAGAACCGGCTTAGGTGGTGTCGTTGACGGAACCCTTCGTCAATATGGCACTTTCCCCGAGTCCGGTCTTGTTGCCATGCCCCCATCCCTTTCATACCTCGAAGCCAGTACCCTATCCTGCGCCGCCCTTACAGCATGGAACGCCCTCTACGGCCTCAAGCCTCTTGCTCCTGGTGATGTAGTACTTACTCAAGGCACTGGCGGAGTCTCCATTTTTGCTGTTCAATTCGCCAAAGCAGCTGGAGCTACTGTCATCGCTACTACAAGCTCAGCAAAGAAATCCGAGGTCCTTAAAAAACTCGGTGCTGATCACGTTCTAAACTACAAAGAAATTGAGAACTGGGGCGAGAAGGCTAAGAGCTTGACCCCCAACGGGGAGGGCGTTACGCATGTTCTCGAGGTCGGCGGACCAGCTACCATGGCACAAAGTTTGAAAGCCATCAAGATCGATGGCGTTATCACCATTATCGGATTCTTGGGAGGAGTAGATAAAAACCAACCTGGCTTCTTGGATTGTTTGACGAATATGTGTACTGTTAGAGGTGTCTTGGTTGGAAGCAGAGTTCAGTTTGAGGATATGAACAGGGCGATTGAGGGAGATAAGATTAAGCCGGTTGTGGATGAGAAGGTTTTTACTTTGGATCAGGTGAGGGAGGCGTATCAGTATATGTGGGATCAGAAACATTTTGGGAAGTTGGCTATTAAGATTGAGTAAATGTATTGTAAATGGATTGTGG
>XATR351959|c0_g1_i1
GATGCTTTTGCCAAACTGTGGGATATTCGGGCTGGCAAGGCTGTCCAGACCTTCGCCGGCCACGAATCAGACATCAACGCCATCCAATTCTTCCCAGATGGCCACTCCTTTGTCACTGGTTCCGATGATGCTACCTGCCGGTTGTTTGATATTCGAGCAGATCGGGAACTCAACCAATACGGAAGCGAGGCTATTCTTTGCGGTATTACGTCTGTAGCTACATCCGTTTCTGGCAGACTTCTCTTTGCAGGTTATGATGATTTTGAGTGCAAGGTCTGGGATATTACTCGGGGTGAGAAGGTCGGCTCGCTGGTCGGCCACGATAACCGTGTCAGTTGCTTGGGTGTCAGCAACGATGGAATG
>XATR946495|c5_g4_i3
CCTACCGGGACCGAGGACCGCGCTTCGGCTAGGATGCTGGCGTAATGGTCTTAAGCGACCCGTCTTGAAACACGGACCAAGGAGTCTAACATCTATGCGAGTGTTTGGGTGTCAAACCCATACGCGTAATGAAAGTGAACGGAGGTGAGAGCCCTTTAGGGCGCATCATCGACCGATCCTGATGTCTTCGGATGGATTTGAGTAAGAGCATAGCTGTTGGGACCCGAAAGATGGTGAACTATGCGTGAATAGGGTGAAGCCAGAGGAAACTCTGGTGGAGGCTCGCAGCGGTTCTGACGTGCAAA
>XATR916473|c0_g1_i1
TGGGCAAAGATGGGTCGAGCCCCAGCCGATAGGATGTTGAACCTGCAGATTGGTGTCAAGCAGAGCCAGTTCGACGAATTGGAGCGTCATTTATATGAAGTTTCCGACCCGAGACATGCTCGTTACGGTCAACATCTTACCTACGAGGAAGTCAACGAACTCGTCAAGCCAACTGACGATACCTTGGATCTCGTGCATGAGTGGCTGGAGGCCAATGGCATTGTTTATGTCACATACAGCCCTGCTATGGACTGGATCAATATCGACGTCGATGTTGAGACCGCTGAGCGCTTGCTGGACGCGGAATACTATACCTTCCAGCATGAAGATGGTACCGAAGTGATCCGTGCTCCAAAGTGGTCCCTTCCAAAGCATCTTCATGAGCATGTGGATGCCATCCAGCCCACCACTTCCTTTATGCGCCCTGTCAAGAGAGCAGATGTTGCGGCTGCGCCAATTCCTTGGCCATACCCGGGCCTGCACAATCCCACCTCTCCTGCGCTCAAGGAGGTGTGCACAATAAACGGAACCACCCCGGATTGCTTCTCCACTCTGTACCAGACCAAGGGCTACGTGCAGAAGGCTGCAGGCAAGAACCAAATCGGCTTCAACAACTTCCTTGGCGAAATTCCCATTCGACCAGATACCAAGCAGTTCCTCGGTCGATATAGACCAGACGCTGTAGATGGAGCTTCTGAGTACAAGTTCGTCGACATTGCTGGTGGTCCATCCCAAGATACAGGACTTACTCCTGCGCAAGCCGAGAGCGGTATTTCCGTGGAAGCCAATCTCGATGTTCAGACTATCATTGGCATGACTTATCCCATGCCCGTCACTGCCTTCTCCACCAACGGCACACCACCCGAGATACCAGATGCGGCAGCTGGTAACCCTCCTGGAAACGAGCCCTACCTTGTCTGGATGAACTACGTTCTCGCTCAGAAGAGTCTCCCCCAGGTTATCAGTACTTCATACGGTGACGACGAGCAGACAGTTCCCCTCGACTACGCCAAGCGTGTCTGCAACGGCTTCGCCCAGCTCGGTGCCCGTGGCATTTCTATCCTCTTCGGCTCTGGCGATGGTGGTGTCGGCGATGCCGCTGGCAACGATGGCTCAGTCTGCATTTCCAACGACGGGAAGAATACCACCAAGTTCCTTGCTTCTTTCCCTCCTTCGTGTCCATACGTCACTGCCGTAGGCGCTACCCAAGGTTTCGAACCCGAAACCGCAGCCCTGAGACCAGCAAACAGTTTAGGTCCCGACGGCAAAGTCCACGGTTTCTACGCCTCAGGCAGCGGCTTCAGCGAGTACTTCCCTCGCCCCAGCTACCAAGACAATGTCGTACCAGCGTACGTCAAGGGCCTGAACGGTGAGAACGCAGGTCTTTTCAACCCCAATGGCCGCGCCTACCCCGACATCGCCGCCCAAGGTCTCTACTTCCAAATCGTATGGAACTCGACCTTTGAAGTCATCTCGGGAACCAGCGCCTCGTGCCCGCTCATGGCATCCATCATCGCGTTAACCAACGACGCGCTCCTCTCCTCCGGCAAGCCGCCGCTCGGCTTCTTGAACCCGTGGATATACAGCGAGGGCTACAAGGCCTTTACCGATATCACGGACGGTGTTAGTGGTGGCTGTAATTCCTCGGGTTTCCCGGTTACGAAGGGCTGGGATGCGGTTACCGGGTTTGGAACCCCGGTTTTTCCTGAGTTGGTTCGGATTGCGAAGGAGTGTGCGTGAGATGGATGGATTGGAGGGGAAGGAAGAGGAGGGA
>XATR920452|c0_g1_i8
CCAAACACCCCAAAAACGTATTCCTTCCCTTCATTCCCGACCTTCAGCGGGTAGAAAACTATCGCTTTTCCCTCATCGAATAACTCATTCGTAGGTTTCTTCACCACGGGGAATTTCTGGTCGATAGTGGACAAGGTAGAGTCTCCGAGGGAATCGGCGCGCGAGATGTAGGGGGAGACGTATTGGTAGGGTTTTGAGAGGTAGGGGAGGAGAGGGGCGGAGAGTTTCTCGTAGGAGGTGGTGGTTAGTTGGGTGGCTTTGGCGCCGTAGGGGTTGGATTTGAAGGTTGTGATGCTGTCGCTGATGAGGGGGTAGGAGATGAGGTGGTGAAGGAAGGCAGAGGAAGGAGCCTCGCCGTTGACTTGAGGTGCCATTTTCGTAGAACTGGTATCGCTGGTTTCTTCGGAATGG
>XLTR940164|c0_g2_i1
AACGTCTTCGACAGCGACAAGTCCGGCTCCATCGACTTCAAGGAGTTCATCTGCGCGCTGAGCGTCACGAGCCGCGGCAAGATGGAGGACAAGCTCGACTGGGCTTTCCAGCTGTACGATATCGATGGCGACGGCCAGATAAGCTACGACGAGATGCTGCAGATTGTCGAGGCGATTTACAAGATGGTCGGCTCCATGGTCAAGCTACCGGAGGACGAGGACACACCCGAGAAGCGCGTCAAGAAGATCTTCCGCATGATGGACAAGGACGAGAACGGCAGCCTCGACATGGA
>XATR931545|c4_g2_i2
GCGAATTCCTTAGCGACTGTGTACTCGACCACCTTCTTGTCCGACATATCGCTCTTGTTGCCTACGAGCAGCTTGTTAACGCCCTCGGTGGCGTATCTATCGATTTCTTGCAGCCACTGCTTGACGTTGTTGAACGAGTCCATATCTGTGACATCGTAGACGACGCAGATGCCGTGGGCCCCCCTGTAGTAAGAGGACGTGATCGTTCGGAAGCGCTCCTGTCCCGCAGTATCCCAGATTTGCAGCTTAACCGTCTTGCCGTCCAGCTCAATAGTCCGGATTTTGAAGTCGACGCCGATCGTGGAGATGTATGACTCGGTGTAGGTGTCGTCGGCGAACCGCAGGAGCAGGCAAGACTTGCCTACACCCGAGTCCCCGATGAGGAGGAGCTTGAACAGGTAATCGTATCTGCAGCATATGTCGTTAGAAACTAGCCTCACGTG
>XATR969622|c0_g1_i1
GTAACCGGAGAATTTTTCGATAGCAGTCTCCGCGTTTTCAGCAGTGTCGAAGCGAACAACACCAGTGCCTCGAGATCTGCCATTCGGCTCGTACTGAATTTCAGCCTGCTCGACCTTTCCGATGGTGGTGAAAAGCTCGACCAGATCCTCGTTGCTTGTGGACCAAGGCAGATTACGAACGTAGATAGTTTCGCTCCTCTCACTACCAGCAGTAGCAAAGTCGGTGAACGGATTAGGAGCAGCAGAAACAGCTCCGGCTCCTGCATCGTAACCCCCACCACCATAGCCACCTGCAAATGCACCACGATTTCCGAAGCCACCGCCAAATCCACCTCGGCCAGCAAATCCGCCACCTCGGGCACCGAAACCTCCACCAAATCCGCCACGAGCACCGAAACCACCGCGGCCAAATCCTGGTCCGGAGCCAGCGAAACGATCCTCACGAACCTCGAGTGGGCGGCCTTGCCAGTCGTAGCCGTTGAATTGTTGGATGGCATTGCGAGCATCATCGGGGGATTCAAAGGCGACAATGCCGGATCCTTTGGGGCGACCATCGGGACCAACGTGAACGTCGGCACGAATGACGGCACCGTTGCGAGCTGCTTGGCGGAACAGATCCTTCAGAT
>XATR655664|c0_g1_i1
AGGCTCTTGAGAAGGAGGGTATTCACTGCAACTTGACGCTTCTTTTTGGCTTCGGTCAAGCTGTTGCATGTGCTGAGGCTAAGGTGACGCTTATCTCTCCCTTCGTTGGAAGAATCCGTGATTGGTACTTGGCGAAGCAAACTGCAAAGAAGGATTTCGAGACGGAGGAGGATCCTGGAGTTCTCTCTGTGAGGAACATTTACTCTTACTACAAGAAGTATGGCTACAAGACCATTGTCATGGGTGCTTCATTCAGAAACGTTGGTGAAATCATCGGTTTGGCTGGA
>XATR903575|c1_g4_i1
ATCGGCTACTTCATGAAGGACTGGAAGGCCGACTACGAGCGCCATCTGGGCCGCGGCGTGTCCGTGTACAACGTCAAGGGCTTCGCCCAGAAGGAGACGCTCATGTGGATCACCCACGGCTACGGCTTCTGCCTGCCCGTCATGGTGCGCGAGGTCTACGTGGCCGACGAAAACTGCTTCCAGGTGGACTGGGTCGAGTCGCACCTGACGGACCAGGAGCCCATCGACTTTGAGATTCGCACCCAGAGGCTGGACATCGGCCAGGGCGGCGTCTCCATGGACGCGCTCTCCGAGTATCTCGACAAGCACATCGACGGATCCTTCGAGACCTTCATCGACGACCACTTCGAGGGCACGCCCTTCATCACCGAGATCCTCAAGACGGCGCACCGCTTCTACCAGAAGGAGAAGCTTCCCGTGATCCGCAAAGCCCTCAAGCTCGTGCTCGCCTACAACCTGACGATGCACATCACCATGGTGGAGCAGCCCGGCTCCGAGGAAGGTCTGGAGGGCCAGATTGACGATGAGGACTCCAAGTACTATGGCAAGGTGGTCGCACCCGTCATGATCAACTTCCAGATCAAGTGTGCTCTGGCCGATATGTGGCGCGAGCTGCAGAAAGAGATCCTCGAGGAGTTGTCATCACTATACTCCAGCGTCTACAGCGGTGATCGTCTGAAGAACTGGCCCACAATCTTCATGCTTGCCTCCATCCTCCTTGCCGTCTGGGAAGAGATGCAATTCGATTGCCATTATCG
>XLTR915831|c4_g6_i2
CCACCAGAGTTTCCTCTGGCTTCACCCTATTCAAGTATAGTTCACCATCTTTCGGGTCCAAGCGTTAAGGCTCTTACTCAAATCCATCCGAAAACATCAGGATCGGTCGATGATGCGCCGAAGCTCTCACCTGCGTTCACTTTCATTTCGCGTGCGGGTTTTTCACCCAAACACTCGCCCTAATGCTTGACTCCTTGGTCCGTGTTACAAGACGGGTCGCTGATGACCATTACGCCAGCATCCTTGCAGATGCGCGAACCTCGGTCCCCTCAGAGGTAT
>XATR705706|c0_g1_i1
TTTCAAGGTCGATCTCAGCGGAGACAAAATGTCTTCCCGACCGACAGTCACCATCATCGGCGCCGATGGCGCGGCCGGCAAGGAGACGCACCCGATCCCCGCGGTCTTCCTCAGCCCCATCCGCCCGGACATCGTCCGGCAAGTCCACACCGGCATGGCGAAGAACAAGCGGCAGCCGTACGCCGTGAGCGAGAAGGCCGGCCATCAGACCTCTGCCGAGTCGTGGGGAACAGGTCGCGCGGTCGCTCGTATTCCCCGTGTCTCTGGCGGCGGTACCCATCGTGCTGGTCAGGCGGCCTTCGGCAACATGTGCCGGTCCGGTCGCATGTTCGCTCCGACCAAGGTGTGGCGCAAGTGGCACGTCAAGATCAACCAGGGTCAGAAGCGATTCGCGGTTGCCTCGGCTCTCGCCGCCTCGGCCGTCCCGCCCCTGTTGCTCGCTCGTGGCCACCAGATATCCTCGGTCGTCGAGGTTCCCCTGGTCATCAACTCCACCGCCTTCGAAGCTGCCGCATTCGTGAGAACATCTGCTGCCATCGGCCTGCTCAAGGCGGTCGGCGCGGCTCCCGACATCGAGAAGGTGAAGAAGTCGAAGAAGCTGCGCGCGGGCAAGGGCAAGCTGCGCGGCCGGCGGCACCGCCAGCGACGGGGACCGCTCGTGGTGTTCGATCCCGAGGTCGACGGCAGGGAGCTGATCGCGGGCTTCCGGAACGTGGCCGGCATGGAGACGTGCTCGGTGCACGCGCTCAACCTCCTCCAGCTGGCACCCGGCGGGCACCTCGGCCGCTTCATCATCTGGACCTCGGCGGCGTTCAAGGCGCTCGACACCATCTACGGCTCGACCACGGAACCGTCGG
>XATR926180|c0_g1_i1
TATTGTTCTCGACGATGCCGAAGAGCCTGTCCTGGTTGCACCATCTGAAGAAAAATTCCAGCAAATCGTTTCTCTTGTCACGAAAGCCAAAAGTGTCTTGTGGATCAGCTGCCAAGAAAGCTTGATTGAAACTCGCAACCCAGTCAAAGGTCTTGTAAATGGTCTTGCTCGAGTTGTACGACGAGAGAACGAAGGAATGAGATTTGTGACTCTCGATGTCCAGGAGAGTATCACTAAGTCAGACACCCTCATACTCGTGCTCTCTGAAATTATTGCCAAGTCCTTCTCGCCTACAGATAACACGACAAAATCTGATGAGGACGAGTATTCTTTTAGTAACAATCAGCTTCTCATTCCAAGAATTCACGCAGATGGCAAGTTTGACGGATGGGTGAAAAGAAGCATCTATTCTCAAACCATGGAACTTGGACTATTCCAACAAGATGAACGACCTCTGAGATTAGAAGTTGAGACTCCAGGACTTCTCAGCAGTTTAAGATTTGTGGATGACGACGTCCCTTCCAAGCCAATGAGACCATTCGATCTGGAACTTGAGGCCAAAGCTCATGGTATCAATTTCAAGGATGTCTTCATTGCCATGGGACAGATGGTTCCTGGTGTCACAATGGCTGGAGAATGTTCTGGTATCGTGCGCAAAGTGGGGAGTGCACTCACTGAGAAATTCAAAGTCGGAGATCGCGTTTGTGGTATCGGTGCCGAGCCTTTCTCGAGTCATCCCCGTATCGATGGAAACTTCAGTTACCAGATCCCTGATTCGATGTCCTACGCTGTTGGCGCCTCGATTCCAGTCATTTTCACTACAGCATACTACTGTATCGTGGAAGTAGCTCGTTTGCAAAAGGGACAAACAATCTTAATTCATGCTGCTTCTGGTGGGGTTGGTCAAGCAGCAATTCAACTTGCTCAAAATATTGGCGCTGAGATCTTCTGTACCGTTGGCAGTACTGCCAAGCGCCAACAGCTTGTCGACAACTTCAACATCCCGCCTAGCCATATTTTCTCCTCTAGACTGCGAACATTCAAGCAGGGTATTCTACGACTTACTGAGAACAAGGGTGTCGACTGCGTCTTGAACTCGTTATCTGGCGAATCTCTCCACGACTCTTTCGCAATCCTTGCTCCACTGGGAACCTTTGTTGAAATCGGGAAGTCTGATATCTACCAGAAGAGCGAAATCAGCATGGTTCCATTCGACAGGAACGTTACATTTGCCGCAGTCGATTTGACAGTCCTGGGTCGACTCAAACCCACAGAGATGCGGGAAAGACTCGGGAAAGTACTTTCCTTATTCGAAGAGGGCACTTTGAAACCTGTGTTGCCCATCACATCTATGCCAATGGGGGACATTGAAGAAGCGTTCCGTCTGATCCAATCCAGAAAGCACATGGGAAAGGTTGTTCTTGTGTGTGACAAGGATACCAATGTAAAGTTGACGTTGGAACGACCTAAGCCGCTTAAGCTCCGACAAGATGGCTCTTATGTTATTGCTGGCGGCCTTGGAGATCTCGGACGGAGAAGTGCTAGATTCTTGGCTGCTCATGGTGCTGGACATGTAGTCACTTTGTCCCGAAGAAAGCTCCATGAGGAAGATCGACTTGCCTTCGAGAAAGAGCTGCGCGATTTGGGAGCAGAACTGCATATCATAGGTTGTGATATTACTAGCAAAGAGGCAGTTCAATCTGCTGCGGCAGAGTGCTTGGCGAGATTACCACCAGTCAGAGGAGTACTTCACGGGGGAATGGTTCTTCGGGATCATCCGTTTGAGCAAATGTCCCTCGAAGATTACATGACGGCCGTCAAACCCAAGGTTCAGGGTACTCAAAATCTTGAGGAAGCCTTTGGATCATGCCCACTCGACTTCTTCATCATGCTATCGTCTATCACCTCCATTCTCGGCAAGACTGGCCAATCGAATTACGCTGTCGGAAACGCCTACCAAGATGCACTTGCTCAGAGCAAAACTAATTCCAGTTGCAATTACATATCCCTCAATCTAGGTGCTGTCGATGGGTCAGATGCAATCACATCACTTTCTCTTCCACAACAAGAATTCATGCGACAGGGATCGGTACTCATGTCATTCGATGAAGTCTTCAAAGTTTTGGAATACTCAATGAGTCCACAAGCACACAAAGATGGACTGCAGCAGTTGATTCTCGGATTTGATCGTATGTCAATGAACGCTGTTCATGACGAATATGCCCTTGCCAATCCTATTTTTGGACAGATTCCTTACCTGGAAGAGAAGAATGAGACGACAGAGCAAGCTAGTATGGATGTGAGCAAATTGATGCAGCAAGCCACTTCTTTGGAGGAGGTCCAAGGCATTGTAATCAGTGCCATTTGTGAAAGATTTGCTCTTTTCACCGCTCGCGCACTTGACGATATCAATCCTGCTGTTTCATTGGACGAATTTGGTATCGACTCGCTCGTCGCCATCGAGTTGAAGAACTGGCTTGTACGAACGTTCCAAGTAGCTGTTCAAACCTCTGAAATTGTGGATGCCTCCAGTATCACAAGTTTAGGAAAGGTCATTGCTTCAAGATCCAAGATTGTGTCCAAGGAAGTTGAAGGTAACGTGCAAGACGTCAAGGTTGTTGAGGCTGAGAACGCCACCAAGCAAGTCGATATTGTAGCGGCGGACAAAAACCATAACTTCCACTGCTGTCGAGCAGCGAAGGTGCTTCCGAAGATTCCACTTGTCGATTTCGACACCATGTTCAACGACTACCTCGAAAACTCAAAAATGTTTATGTCCGACGAAGAATATCAGAGTCTGAGACAGGATGTGGCAGAATTCAAACAACCTGGAAGCATTGGTCGAAAGTTCTATGGCCGTCTCGTCGAACAAGCCAACAACCCTGAAATCGAGAATTGGCAGGACAAGTACTTCCTCGAAAGTATGTATCTGGGTCGACGTATGCCTCTGGCACCATTCACCAACTTCATGGCTTTCCATCCTCTCGGAAAGACAGAGCATACTCAAGCACAACGAGCTGCTTTGATTGCAGATATTGCCTTCAAATGTAAGCAAGATCTAGAAGCTGATCGGTGGGAGCCTATGGCGTACTTAGGTACTCCCAATTGCACAGACCTTTGGCAATATATTTTCAATACCGCTCGCTTGCCAGGTGTGCCCCTCGACAGAATGGCAAAGTTTCCTGGAAATGATTACATGGCTGTGCTTTATCGTGGACATATTTTCAAAGTCATGCTCAAGGAGGATGACGCAAATGTGGCTTTCGAACAATTGGTCAAGATCTTCCAAGTTATTCTCGACAGAGAAGACATCAGCGAGAGTTGGACCAGCATTCTCAGCGCAGACGACCGCACCTCCTGGGCCGAAACTCGTGAGGCTCTGATTCAACTCGATGACATCAATAAAGAAACTATTGACATGGTCGAGGCTGCGGCATTCCTGGTTTGTCTCGATGATACTGCACCAACGGAACCCGAGGGACGCATTAAGGACATGATGATGCTCGAAGGTTTCAATCGATGGGTTGACAAGTCGATCTCATTCGTCGTTTGCAGAAATGCAACTTCTGGAACATATGTCGAGCACACAATGATTGATGCAATGACCCTCACCAAAATGCAAACGGCAATAGTTGAGGGAATCCTAAGTTACGAACCCCCACTTCAAGCCAACGGGCACACCAACGGGCATACCAATGGCCACATCACATCACCAAAGGAGTTCATCATCAACACCACCCCCGCAATCGAAGACCGAATCCTCGAAGTCCGCCAAAGATTCAAACACGAAATAACTCGAGTCGGATACCGAGACATTGTCCTTTCCGAATTCGGAAAAGACATCCTCCTCGAACGACACCTCCCAATCAAAGGAATATACGATCTCATGTGCCTCCTCGCAAACTACTATTTCTACGGTTACAATGCCCGCTCCTGGGAAGCAATCTCCATGTCCCATTACCACAAAGGCCGTCCAGATATCGTTCAAGTCAACACCCCTACCACTGCAAATTTCTGTACCGTCGCAGATGACGACAGCATCCCCTTATCCACAAGGTTCCAATTAATGATCGAAGCGGCACATGATCGCAACAAAACCATCAAAGACGGTCTCACAGGTCACCGCTATCAACGTACCCTCCGAGCCCTCGAACTCTGTGCTGAAGAAGGAGAGGATATACCTGCGCTTTTTAAAAATCCGTTGTATGAGAGTACTGTCGAGCCAGATCAGATGTTTTCGAATACTGATGGGTTGTCGCCTCAATCTTGTTTTATTATGCAGAATCCGAAGAGGTTTTGGATGACTTATTATGTTACTGATGATGGGGCGCACTTTTCTGTTATTACTGGGAAGGATGAGGTTATTGAGTGGGCTAAGTGTTTGCAGCGGGCTTCTGTGACGATGAAGGCTATTTTGGATGGGGCGTGAGGGGATTTTCTGCTAGATTGGTTGTTATGTCCTTGGTCATAGACCTCTTACTCTGTGTATATATTTCTTCAACATTTAGATTGAAGTTCAATGGTTCGACGGGGTGAGACTCCAACATCATTCGTCTGTGCG
>SL-TR3932|c0_g1_i4
AAGATCAGTAGCATCACCAAGATCAGGGGGGTTAATTTCGGGGGCTGGCTCATCTGCGAGCCGTGGATGATGCACGACGAGTGGAACAACGTCATGGGCTGCAGCGGGGCCGCCTCCGAGTTCGACTGCATGCTGACCAACTACGCCGGAAGCAAACGGGACGCCGGCAACGCCAAGTTCGAGACCCACTGGAGGACCTGGATCAATGCCGACAGCGTCCAGTCAGCCCACGACGTCGGCCTCAACACCATCCGCATTCCCATCGGCTACTGGTCCTATGTGGACATCGTCGACAAGGCCAGCGAGCCCTTCGCCGACGGCAACAGGATGCTCCCCTACCTGGACGCCGTCGTCCAGAAGGCCGCCGACCTCGGCATGTACGTCATCATCGACCTGCACGGGGCGCCCGGCGGCCAGCAGGAGGACGTCTTCACCGGCCAGAACAACACGCCGGCCGGCTTTTTCAATGACTACAACTTCGGCCGTGCCCAGAGGTGGATGTCGTGGATGACGAGGCGCATCCACACCAACCCTGCCTACGCCACCGTCGGCATGATCGACGTCCTCAACGAGCCCGTCTCCGGGCACGACCCGAAAAGACGGTACCCTGCCCCCGGCCAGGTCCCCGGGCTGGTCCAGAAGTACTACCCGGGCGCTCTCAAGGCGGTCCGGGACGTGGAGGCGTCGCTCGGCGTGGCTGACGGCAGCAAGCTCCACGTGCAGTTCATGTCCAAGAAATGGGGCTCGGGCAACCCGCGCGACAGCTCCGCCGTGGCCAGCGACAAGCTCACCGCGTTCGACGACCACAACTACATCAGCTTTGGCTTCAACGTCAGCGACAGGGGCGACCGGGACATGCTCATGAGGAGCGCCTGCACGGACCACCGCGTCGTGGACGGGCAGACGTTCGCCATTACCGGCGAGTGGAGCATGACATCCAACGTGAGCTCCGACGACACCGACTTTTTCAAGAACTTCTTCACGGCCCAGCAGCAGCTCTACGAGGAGCCTGGGATGAGTGGTTGGGTCTACTGGACGTGGAAGACGCAGCTCAATGATCCTCGCTGGACCTACTCTTACGCCACGTACCTCAAATT
>XATR854951|c0_g1_i2
TAGTGCCTTTTGCCACTGCACTGCTGACGGGCCGGTCTCCGTCAAAACATTTTAGCTACCAGATCGAGGGTGGGGCCGATCAGGATGGCCGTGGACCATCCATCTGGGATACGTTCACGGCCATCCCCGGCAAGGTCGCCGATGGCAGCTCCGGCGCGGTCGCTTGCGACTCGTACAACCGGACCAGAGAGGACATTGACCTTCTCAAGTCCCTGGGCGCCACCGCGTACCGCTTCTCCATCTCGTGGACGAGAATCATCCCCCTCGGCGGCCGCAACGACCCCGTCAACCAGAAGGGCATCGACCACTACGTGAAGTTTGTCGACGACCTGCTGGCGGCTGGGATCACGCCTTTCGTCACGCTGTTCCACTGGGATCTGCCGGATGAGCTGAACAAGCGATATGGCGGCTTCCTCAGCAAGGAGGAGTTCCCGCTCGACTTTGAGCACTACGCGCGCACCATGTTCAAGGCTCTCCCCAAGGTCAAGCACTGGATCACCTTCAACGAGCCGTGGTGCTCGTCTATCCTCGGCTACAACAGCGGTTATTTCGCCCCGGGCCACACGTCGGACCGGAGTAAGTCGGCCGTCGGCGACAGCGCGCGGGAACCCTGGATTGTCGGCCACCACATCATCCTGGCCCACGGCCGCGCCGTCAAGGCCTACCGCGACGACTTTAAGCCGCAGAGCAAGGGCGAGATCGGCATCACCCTGAACGGAGACGCCACCTACCCCTGGGACCCCGAGGACCCCGAGGACGTCGAGGCCTGCGACCGCAAGATCGAGTTCTCCATCTCGTGGTTCGCGGACCCCATCTACTTTGGCGAGTACCCGGCGTCGATGCGCAAGCAGCTCGGCGACCGCCTCCCCCGCTTCACGCCCGAGGAGGCGGCGCTCGTCAAGGGCAGCAACGACTTCTACGGCATGAACCACTACACGGCCAACTACATCAAGCACCTGACGGGCACGCCGCCCGAGGACGACTTCCTGGGCAACCTGGAGACGCTCTTCGACTCCAAGGACGGCAAGTGCATCGGCCCGGAGACGCAGTCGTTCTGGCTGCGCCCGCACGCCCAGGGCTTCCGCGACCTGCTGAACTGGCTGAGCAAGCGCTACGGCCGCCCCAAGATCTACGTGACGGAGAACGGCACCTCGATCAAGGGCGAGAACGACATGCCGCTCGAGCAGATCCTGCAGGACGACTTCCGCGCCCAGTACTTCCACGACTACGTGCACGCCATGGCCAAGGCCGTCACCGAGGACGGCGTCGACGTCCGGGGCTACACGGCCTGGTCGCTCATGGACAACTTTGAGTGGGCCGAGGGTTACGAGACAAGATTCGGCGTCACCTACGTGGACTACGAGAACGACCAGAAGCGCTACCCCAAGAAGAGCGCAAAGTCGCTCAAGCCGCTGTTCGACAGTCTCATCAAGAAGAACTAAGGGGACACTCGGGCTGGTCAGAGTCAGGGGCGTCGGCAA
>XLTR931702|c4_g3_i7
GGAGCACGCTGCTTGTCGCTCAGGGCCTTCCAGCGCTCTCCCAGGATCTTACCGACCTGGCCGAAAGAGACGCCCGGGTTCTCCTCGCGGACGTTCTCGCGCTGCTCGTTGGCGAAGAACATGTAGGCGGAGAGGCCGCGCTTGGGGGCGTTTGGGTCCTTCTTGGTGCGGCGCTTCTCAACCTTGCCGGTCGCCTTGCTCTTAGCAGCAGCCTTAGGCATCTTG
>XATR871924|c2_g2_i1
AATGGAAGTTTGAGGCAATAACAGGTCTGTGATGCCCTTAGATGTTCTGGGCCGCACGCGCGCTACACTGATGAAGTCAACAAGTATATAACCTTGGCCGGAAGGTCTGGGTAATCTTTTGAAACTTCATCGTGCTGGGGATCGAGCATTGCAATTATTGCTCGTCAACGAGGAATTCCTAGTAAGCGCGAGTCATCAGCTCGCGTTGATTACGTCCCTGCCCTTTGTACACACCGCCCGTCGCTACTACCGATTG
>XATR946495|c5_g4_i2
GGCCACCTATCCGACCCGTCTTGTAACACGGACCAAGGAGTCAAGGTTTTGCGCGAGTGTTTGGGTGTAAAACCCGCACGCGTAATGAAAGTGAACGTAGGTGAGAGCTTCGGCGCATCATCGACCGATCCTGATGTCTTCGGATGGATTTGAGTAAGAGCGTTTAGCCTTGGACCCGAAAGATGGTGAACTATGCGTGAATAGGGTGAAGCCAGAGGAAACTCTGGTGGAGGCTCGCAGCGGTTCTGACGTGCAAA
>XATR871924|c2_g21_i2
CAGGTCTGTGATGCCCTTAGATGTTCTGGGCCGCACGCGCGCTACACTGACGGAGCCAGCGAGTATATAACCTTGGCCGGAAGGTCTGGGTAATCTTGTGAAACTTCGTCGTGCTGGGGATAGAGCATTGCAATTATTGCTCTTCAACGAGGAATTCCTAGTAGGCGTGAGTCATCAGCTCGCGTCGATTACGTCCCTGCCCTTTGTACACACCGCCCGTCGCTACTACCGATTG
>XATR938305|c0_g1_i1
TACACAACCACAACTATGGCTTCATTCAACCCAACGCAAATCTTTGATGATGGAACTACAGAGGAGAAGGGAGAGAATGCTCGTCTCTCAGCCTTCGTGGGTGCGATTGCCGTTGGAGATTTAGTGAAAAGCACGTTAGGTCCAAAGGGCATGGACAAGATCTTGCAGAGTGCTTCCACTGGAGAAATTATGGTCACAAATGATGGAGCGACGATTCTCAAGTCTATTGCTCTCGACAACGCAGCGGCAAAAGTCCTGGTCAACATCTCAAAGGTCCAGGATGACGAAGTTGGAGATGGAACCACATCAGTTGCAGTCTTGGCTGCAGAGTTATTACGAGAGGCCGAGAAGCTGGTAGACAAGAAGATTCATCCACAGACGATTATCGAGGGATACAGAATAGCAAGTCATGCGGCTTTAGCAGCGTTGGAGAAGTCTGCAGTCGACCACAGCCACAATACCGAAGCTTTCAAGAAGGACCTTCTAGCTATTGCGCGGACCACACTAAGTTCGAAAGTCTTGTCACAGGACCGAAATCACTTCGCAGACCTTGCGTGTGAAGCAGTACTAAGGATGAAGGGTTCATCAGACTTGAGTCACATTCAAATCATTAAGAAGGCTGGAGGAAAGCTTAATGACTCATATCTCGATGAGGGTTTCATTCTGGACAAGAAAATTGGTGTCAACCAACCGAAGCGCTTAGAGAAGGCCAAGATTCTGATAGCCAACACTGCCATGGACACTGACAAAATCAAGATCTTTGGCGCACGGGTCAAGGTCGGATCCACAGGCAAGCTGGCAGAGCTGGAGAAGGCAGAGAAGGACAAGATGAAGGCGAAAGTGGAAAAGATAAAGGCACATGGCATAAATTGCTTCATCAACCGCCAGCTTATCTACAACTGGCCCGAACAGTTGTTTTCAGATGCCGGTATCATGTCGATCGAGCATGCTGATTTCGACGGTATTGAGCGACTGGCTTTGGTCACTGGTGGCGAAATCACATCCACATTCGATCACCCAGACCAAGTCAAGCTCGGACTCTGCGATCTCATTGAGGAGGTCATCATCGGCGAGGATACCCTGATCAAGTTCTCTGGAGTAGCAGCGGGTCAAGCTTGCACTATTGTCTTGCGTGGAGCCACTGAACAGCTTCTCGACGAAGCTGAGCGATCCCTCCACGATGCTCTTGCTGTCCTATCACAAACCGTCAAGGAGCCTAGAACGACTTTGGGTGGAGGATGTGCAGAGATGCTGATGGCGAAGGCGGTAGAGGGAGCGGCACTAAAGGTCGACGGGAAGAAGCAAATTGCTGTAGGAGCATTTGCAGTTGCTCTCAGACAGCTACCAACAATTCTCGCTGATAACGCTGGCTACGATTCTAGCGATCTCGTCGCTAAGCTCCGTACTGCCATTTACGATGGTATGACGACTTACGGCTTGGATTTGCTTACGCCAGGAGGCGGCATTGCAGATATGCGGGAGTTAGGGGTAATTGAGAGCTACAAGCTCAAGAAGGCGGTGGTCTCATCTGCTTCTGAGGCTGCAGAACTTCTCCTGAGAGTGGACAATATCATTCGTAGTGCACCACGCAGACGTGAGCGGTGAGCAATGTCAACTCTGTCTGTATAATGAAAAGCGAAAATTTGGGGCCTTGTACCATACCATAGATCATATTGTAGCCCAATAATGAA
>XATR865884|c7_g1_i3
AGACGGCGGAGAACACGGAGACGGCGCATCCAGATGACTTGGCTAGGCATACGAGCATCCGCAGTACCCTTCCTCTTACCGAAACCACGGTGTCTGCCGATTCTTCGTGCAGCTGTGAGTTCCCGGGCGCGAGATCGAGAGTGCATGGTGACAGGCTTTCGGATGATGAGGCCATCTGCAACGAGCTTTCGAATGGTCTGGCGGGAGTTGGCGTTGGAGATCTCG
>XATR601199|c1_g1_i1
AAGGTCGAAGCTGTAGGGTTGGCTTAAAGAGATTTAACCGCGGGGAGCCTCCTTGGCTTCAATAGCAGCCTGCTCGCCCATAGCCGTAAGAACAATGACATTGGTGTCCTTCTCCTCAGTAGTGAAAAGCTTCTCGATCTTCTCTCCAACCTCACCCTCGGGGACCTTGACATCATCCTTGGTCTCACCATCATCAGCCATCAAGGAGAGAAAGCCATCGTCGGAGACGTCGAGCAACTGGTATTCCTTGCGGGTGACGTTGGGGACATCCATGTTATGGGTGGATGGGCAGAGTTCTTCGAGTTTCTTGCCGGTAAAGATGTCGATAGCAACCAGATGGACCTTGGCGTGACCGTGCTTGCCAGTCTTGGAGGTAGACATGTCGACGATCTTGCAGGGACGGTTCTTGATCACAA
>XATR907733|c0_g1_i5
AGGAATAGTTTACCGGATGAAGTAAAGATACAGAGAATAGAAGAACGTCTCTCCGCCCTCGGCAACGTCATCGTCTCCAACGACCACGTCGCCCTTGTACACCCCGATCTCGAGCGCGAAACTGAAGAAATAATCGCTGACGTCCTCGGCGTCGAAGTCTTCCGCCAAACAATCGCAGATAATGTCCTCGTCGGCTCCTACATGTCCCTTTCCAACCAAGGCGGTCTCGTCCACCCCAAAACTTCCATCCAAGACCAAGATGAACTCTCTAGTTTACTACAAGTCCCGCTCGTAGCTGGAAGTATTAATAGGGGCAGTAGTGTGGTGGGAGCTGGTATGGTGGTTAACGATTGGTTGGCGGTTACGGGATTGGATACTACGGCGACGGAGTTGAGTGTTGTGGAGAGTGTGTTTAGGTTGGGTGAGGGACAGGGGCCAGGAGCGATAAATACTACTTTGAAGGATACGATGGTGGAGAGTTTTTATTGAGCGATCG
>XATR907733|c0_g1_i1
GTCATGGCGGTACGAGCACAATTCGAGAACTCAAATGAGGTCGGTGTCTTTTCGACGTTGACGAATTCTTATGCGCTGGTTGCGGTTGGGGCTAGTGAGAATTTCTATAGCATCTTCGAGGCAGAGTTACAGGATGTTATCCCGATTTGTCATGTTACGATCGCGGGCACGAGAATCATTGGGAGGTTGACTGCTGGTAATCGAAAGGGTCTATTGGTACCTACAAGTACGACCGACCAAGAGCTTCAGCATCTAAGGAATAGTTTACCGGATGAAGTAAAGATACAGAGAATAGAAGAACGTCTCTCCGCCCTCGGCAACGTCATCGTCTCCAACGACCACGTCGCCCTTGTACATCCCGACCTCGAGCGCGAAACGGAGGAAATAATCGCTGACGTCCTCGGCGTCGAAGTCTTCCGCCAAACAATCGCAGATAATGTTCTCGTCGGCTCATACATGTCCCTTTCCAACCAAGGCGGTCTCGTCCACCCCAAAACTTCCATCCAAGACCAAGATGAACTCTCTAGTTTACTACAAGTCCCGCTCGTAGCTGGAAGTATTAATAGGGGTAGTAGTGTGGTGGGAGCTGGTATGGTGGTTAATGATTGGTTGGCGGTGACGGGATTGGATACTACGGCGACAGAGTTGAGTGTCGTGGAGAGTGTGTTTAGGTTGGGGGAGGGACAGGGGCCGGGAGCGATAAATACTACTTTGAAGGATACGATGGTGGAGAGTTTTTATTGAGCGATCGATTGGTATTCTTCATGGTCTAAGCTGTAAGCT
>XATR422733|c0_g1_i1
ACTGGACTAGCTGCTGCCGAGACAACAAACCCGTTGAAGGAAATCCCAAGAGCCTCCAAGCAGGTCGTTTGGCGTGTTGCCATTTTCTATATTGTTAACCTCTTCCTTATTGGGTTGATTGTACCAGAAAACAGTTCCTTATATAACGGCGCAGGTTCCGAGTCTCGCCACTCACCTTTCGTCATTGCCATTCAGCTCGCTGGTATCAAGGTGCTCCCATCGATATTCAACGCTGTCATATTGATTTCTGTCATGAGTGTCGCAAACTCCTGCACTTTCGGCTCAACTCGCACGATGCAGGCTCTAGCCGCAA
>XATR915767|c0_g1_i8
ATCTGTATTTTATGCATGCTACTACCATTAACAACTAAACAATACTGTTGCTAAACCCAAAAAACCCCCAAAACGCCTATCAAATGCAACCACCCCTTCTTCCCCAATTTATTCCACACTCGTCTGATTATAATCCAAATCACAAGCATGCGGATGCTGCAAACAATACTTCGGCACCAACGGCGCGGCCCCAACCCCATTCGCAACAAGATACTCCCTAAAATTCAATATCCGCTGCGTCATCTCCGTAACCCTCTTCTCTCCCTTACTATTCTTATTCCCGCTCCAGCTCAACTCCGCTAGTGCCGCTGCTCTGGGCCACATTTTACTGCTTATGACAGTGTCGTCAACTTGTTCGGACCAAAGAGGGGCGGTGACGCCGAGGACGTGGGATGCTTCGGTGGAGGTGAGGTTGGTGGTGAAATCGTAGTCGTAGATTCTCTGCCAAGATTTGTAGGGGGCGCACCAGGAACCGCCTGTTCCTCCCCAGTTGAAATTTGCGGCTCCGTCGACGGCGTCGGGGTTGGACATCACGTCGTAACGGGGGTCATTTGTTACCCAGCCACCGAAGCCGCAGTCGAGGTAGAACCAATCGCTGGAGGAAACGATAATGTCGTATCCTGCTGAAGTGAGAGTTTTGATATTGGTGAGGCCGCCGTTCCAGGTTTGCATTATTATGTCTTTTGGGACAGTGTAGGCGTGGGGTGTGGAGAGATAGACGTCTTCCCACATTATGAGGCGGCGGTCATGGCCATTTTGAAATATGGGGACGGCTTTGTCGACCCAGTATTGCACGAGATCGTTGTATGTTCGTGAGCTGTTGGCGGCGAACCATTCGGTTGTTATGGTGCTGAGGTTGTAGCAGCCACTTTGTAATTCGTCCGCTCCGACGTGGAAGAAATTGTCTGTGAAAACGTTGGAAAGTTCTTCGTAGACATTCTTGACTACATCGTAGGTTTTGTCGAGGAGGATTTCGAGTTGTCCTGGGTTTGGTTCGACTGCTGTATGGAGCGGCCAGTTATCGTTGGACCACCATGAATCTGCACATGCTACGATGCTTGGGTCGACTTGCTTCCAGCCGGAGGAAGAATGGCCTGGCATATCGACTTCAGGGATGACTCGTACACCGCGAGCTCTGGCGTATGCAAGCACATTCTGAATATCAGCCTGGCTGTATATCTGGTATGAAGCATAGGCATCCTTGGTCATCTCGGGGTATGTTGACATTTGTACAGGCCATGATTGGGCATCATCCAAATGCCAGTGAAGGACGTTGAGCTTTGATAATGCCATCCCATCGATTTGTTCGTAGATCTTAGGTAGACTGATGAAGTTGCGACCACTGTCAATCATGATCCCTCGGTATGGGTATATTGG
>XATR915767|c0_g1_i4
ATCTGTATTTTATGCATGCTACTACCATTAACAACTAAACAATACTGTTGCTAAACCCAAAAAACCCCCAAAACGCCTATCAAATGCAACCACCCCTTCTTCCCCAATTTATTCCACACTCGTCTGATTATAATCCAAATCACAAGCATGCGGATGCTGCAAACAATACTTCGGCACCAACGGCGCGGCCCCAACCCCATTCGCAACAAGATACTCCCTAAAATTCAATATCCGCTGCGTCATCTCCGTAACCCTCTTCTCTCCCTTACTATTCTTATTCCCGCTCCAGCTCAACTCCGCTAGTGCCGCTGCTCTGGGCCACATTTTACTGCTGATTACCGTGTCGTCGACTTGTTCGGACCAAAGAGGGGCGGTGACGCCGAGGACGTGGGATGCTTCGGTGGAGGTGAGGTTGGTGGTGAAATCGTAGTCGTAGATTCTCTGCCAAGATTTGTAGGGGGCGCACCAGGAACCGCCTGTTCCTCCCCAGTTGAAATTTGCGGCTCCGTCGACGGCGTCGGGGTTGGACATTACGTCGTAGCGGGGGTCGTTGGTTACCCAGCCACCGAAGCCGCAGTCGAGGTAGAACCAATCGCTAGAAGAAACGATAATGTCGTATCCTGCGGAAGTGAGAGTTTTGATATTCGTGAGGCCGCCGTTCCAGGTTTGCATGATTATGTCTTTGGGGACGGTGTATGCGTGGGGAGTGGAGAGGTAGACGTCTTCCCACATGATGAGTCTGCGATCGTGGCCATTTTGGAAAATGGGGACGGCTTTGTCGACCCAGTATTGGACGAGATCGTTGTATGTTCTTGATGAGTTGGCGGCGAACCATTCGGTTGTGATAGTGCTGAGGTTATAGCAGCCTGTTTGGAGTTCGTCTGCTCCAACGTGGAAGAAATTGTCTGTGAAGACGTTGGAAAGTTCGTCGTAGACGTTCTTGACTACATCGTAGGTTTTGTCGAGGAGGATTTCGAGTTGTCCTGGGTTTGGTTCGACTGCTGTATGGAGCGGCCAGTTATCGTTGGACCACCATGAATCTGCACATGCTACGATGCTTGGGTCGACTTGCTTCCAGCCGGAGGAAGAATGGCCTGGCATATCGACTTCAGGGATGACTCGTACACCGCGAGCTCTGGCGTATGCAAGCACATTCTGAATATCAGCCTGGCTGTATATCTGGTATGAAGCATAGGCATCCTTGGTCATCTCGGGGTATGTTGACATTTGTACAGGCCATGATTGGGCATCATCCAAATGCCAGTGAAGGACGTTGAGCTTTGATAATGCCATCCCATCGATTTGTTCGTAGATCTTAGGTAGACTGATGAAGTTGCGACCACTGTCAATCATGATCCCTCGGTATGGGTATATTGG
>XATR905904|c0_g2_i1
GCTCAGTTTCCGAAGCTCGTGTCATGTGGGACATGAAGACTGGTCGCTCAAGAGGCTATGGTTTTGTTGCATTCCGTGAGCGTCAGGATGCTGAGAAGGCTTTGAGCTCTATGGACGGGGAATGGCTTGGTTCCCGAGCAATCCGCTGCAACTGGGCAAATCAGAAGGGCCAGCCATCCATCTCTCAACAGCAAGCCATGTCTGCTATGGGAATGACTCCAACCACTCCTTTCGGCCATCACCACTTCCCCACTCATGGTGTTCAGAGCTATGACATGATCGTCCAGCAAACTCCTGCTTGGCAGACAACCTGCTATGTTGGCAACCTCACACCCTACACGACCCAGAATGATCTTGTTCCCCTTTTCCAAAACTTTGGTTACGTTGTTGAGACTCGCTTCCAGGCTGATCGTGGATTCGCATTTGTCAAGATGGACACCCATGAGAACGC
>XATR518121|c0_g1_i1
AACTGCCGATTTCTCGAGGCCTCCTCTGCAAACCACAGTTGGCCCCTATGGATTATTGTCATCTGCTTCCAGTTCACAAAACTATCAGCACAGTCCGCAAACATTTGTACCACAGCATAATTTCACCCCGTTTACTCTGCCGCCCCCAGGATTTTCGACTTCAGTGACTGCTGCATCATCCACGCGGTCAGCGGAGCCTACATATCCTACCTCGATGTCCACAGACTACCCCGAGTCTACTCATCATCAGCAGTCTGGCCCTGATATGATGCTTCTGGATCAGATGACTGCACCCAACACTATGCCTGTATTTGGAGGCGAAGGCTATAACCGCTCGCCTTTTGCCATCCCTGAAGATTTTGTGGCATACTTATTCAGTGGTCAACAGATAGACAACTCTTCCCCCATGCAGATTGGACAACAAGGAGCTTATGCAAACTATCCTGATGCGAATAGCCAGTACTACGCACCTTACTTTGCTAACGACGTAAACCTTGGTGGGTTCTTCCCACCAAATCATCAGCAACCGCATCATCCCATGGCTGTCACGAGCTTGCTAGACACCAGTCTCCCAGAAACGGTTCTCTCTGAAGAGAAGAGCCAAGCGATTGTCGATTTGATAAAAGAACGCTTCAACGAGACGGACCATGCACCTGTTGCAAGACAAAAGGAAGCTCTTCTGGAGGGTGATCGTAGTGATGACAGCCACATGTTAAGCCGGAAGATGATGCAAACTTACATTGGAAGTTACTGGTATCATTTCAGTGAACAAGTCCCAATCTTGCACAAGCCAACCTTTTCGCCAGACAAGACACCGAACCTACTTTTGATTGCTATGATGGCTATTGGTGCATCTTGCTTGGACAAGATGCATGGGTACGAAGTGACTCAAGCAGGTGCTGAGCTCTCGAATTTCTTGGCTTGGCACCTGAGATGGGAGATTTTCAGTGACTATCATTTCCGACCTCCGGCGAAATTGTGGGTATTCAAGCTTTACTGCTCTTG
>XATR943204|c0_g1_i2
GCACCCGACCCTCGGCCATGGCTTTTCTACGCCTCCTACAGCGCAAACCCGACGGCGAGATCGTCTTTCGCGAACCTACGAGCGACAATGTCCCTGCCTACGCAATACTCTCTCACACTTGGGGAAAGAAGGAGGAGGAGGTTATCTTGCAGGACATGGAAGTTGGCGCGGACATGACGAAGGTTATGAGCAAGGCCGGGTGGAAGAAGATAGAGTTCTGTGCGAAGCAGGCTGCAGCCGATGGATTAAAATACTTCTGGATCGACACCTGTTGCATCGATAAGAAGAATGCGGTCGAGCTTGGCGCAGCGATTAATTCTATGTTTCGGTAGTATCAGAACGCTGCGCGCTGCTATGTCTACCTTTCGGATGTCTCCAAACCTGATACTGGAACGGATGACCAGAAGGTATGGGAAGAAGATTTTAGGAAGAGTCGATGGTTTACTCGAGGCTGGATACTTCAAGAGCTTATCGCGCCGAGGCTGGTTGACTTCTTCAGCTTGGAGGGTGAGCGACTTGGGAGCAAGTTGTTGCTTGAGTCGATGATACATGAGATCACGGGCATTGCGAGGAATGCTCTTCGAGGCGATGCATTACCGAATTTCAGCATCAAAGAGCGGAGGTCCTGGGCAGAGCGCTGTAATATTACAATTCAAGAGGATGAAGCGTATTGCTTAATCGGGATCTTCGATGTCTCTATGGTGCCAAACTACGGGGAGAGAAGGGACCAGGCATTTAGGCGGTTAGAGGAAGAGATCTACAAGTTGTACAAGGGTGTCGATTTCGAACAGTTTGCCGTGGGGCTCAACCTCGCGTCATTTCCTGAAACTGCACAGTTTGTTGCGAGAGAGAAAGAGCTGTCGAAGATGCACGAGCTGCTTCATGGTCATAGTAATCGAACCAGTGTCGTCCTACATGGTCTTGGGGGGATAGGAAAGACTCAGCTTGCGATCACATATGCTAGACGACACAAGGAGAAGTACACGGCGATCTTCTGGTTGAACGCGAATGACGAGGACTCTCTTAAGTTGGGCTTTCGGGACATGGCTCTGAAAATCTTGGAGAATCATCCTTCGACTAGTACGCTCGCTAGCGTGGACTTAAACGGAGATCTTGACCTAGTGGTTAAAGTAGTCATAGCTTGGCTCGACCTTCGAAAAAACACGCAGTGGCTAATGATATATGACAACTACGACAATCCGAGGTCAGCTGAATATACCGACAGTTCGACGGTCGATATACGTCGATTCCTTCCCCGATCTGATCATGGCTCAATCATTATTACTACGAGATGGGCACGAGTTAGCCAAGGTCAACGTA
>XATR902063|c0_g1_i2
TGCCTATCTTCTTGTATCAACCAATAGCAAATAGAGCCACTTGCGAGAGAACTACTTGCATTTATTCTAAGCCAGTATGGTTCTCCTTCCTCCCGTTAACGAGCCGCTAGAATGGAATACAAACTACATTCTTTTCTGGAACAGTTTGGCTCTTGATCTCAACCGTCTGACGACCTCCATTACCGGTCCCGGAAATAGCCCACCATCTTCATCTCGATTTCTCGCAATACTCCACTTAGCAATCAACGATACATACTTTTCAATCCATCCGGACCCCACGGGTGTAGCCAAGACCTACCTTACACCCAATTCTACCACCGCGTCCTTTAATCTACCACCTCTTCTTGGTGCAAATGATGCTAGGCAAGCAGTTGGAGGTGCGGCCAACACTGTACTTCGCCAATTATACACGACGCTAGCCCCTAGTATCGCCATTGCTACTACCAATGAGCTCACCAGCCTCATTCAGAGCTATGTTGATAAGGCTAGGCTTGATACGCTTTCCCAAAGCTACCGCTTCGGAGTAGCTGTTGCCAATGCCATTTTGAACTTGCTCGATCAAGGTTTGGCTCCTTTCGATCAAGATTCATATGCTCCAATCAAAGGGCAATACAAGTTCGACGACGATCCCACAAACCCAGTTCGCATCGTGCCAGTCAACGTCAATGATCCCAATGGCCCCCAAAAAGCAACTCGTCCTTTCGTTGCTCCTTTCTACGGACTGCTCGGAAAACGAATCGCAGTTCAGGGCGTTGTCAATGGTGTTCCCACAGAACATATT
>XLTR880332|c1_g1_i4
ATTAAGGTCCTTCGCGGGCCGACCCGGGTTGAAGACATTGTCAGGTGGGGAGTTTGGCTGGGGCGGCACATCTGTAAAACCATAACGCAGGTGTCCTAAGGGGGGCTCATGGAGAACAGAAATCTCCAGTAGAGCAAAAGGGCAAAAGTCCCCTTGATTTTGATTTTCAGTGTGAATACAAACCATGAAAGTGTGGCTTATCGATCCTTTAGACCCTCGGGATTTGAGGCTAGAGGTGCCAGAAAAGTTACCACAGGGATAA
>XLTR881618|c0_g1_i1
GTAACATCTCTCTTCAGACTGATTCCACCACCATGATCTCCCGCGTACTCCTCCTAGGATCCATATTCTCCGCGTCCCTGGTCACTGGCCAGGGCGTCGGCAGCTACCAAACCGAGACGCACCCGAAGATGAGCTGGCAACAATGTTCCGGGACCGGAGGGTCGAGCTGCAAGACGGTCAACGGCGAGGTCGTCGTCGATGCGAATTGGCGCTGGCTGCATGTCAAGGGCGATTACAAGAACTGCTACGACGGCAACACGTGGGATACTTCCACGTGCTCGACCAACGATAAATGTAGCACCAACTGTGTGGTCGAGGGCGCGGATTACTCGGGCACGTACGGTATCACGGCTGGCGGCTCCGATTTGACACTCAAGTTTGTCACGAAGGGACAGTATTCGACGAATATTGGCTCCAGGACTTACCTCATGAAGGACTCGAGCACGTATCAGATGTTCAATTTGGTTGGGAATGAGTTCACGTTTGATGTGGATGTGAGCCAGCTTCCGTGCGGACTTAACGGAGCGCTTTACTTTGTGGTCATGGATTCGAAAGGCCAAGGCACTGCAGGTGCGAAGTATGGCACCGGATACTGCGATGGTCAATGCCCGCGCGACCTCAAGTTCATCAACGGAAAGGCGAATGCCGAAGGCTGGAAGCCTTCCTCCAACGACAAGAACGCTGGTGTCGGAGCCAAAGGCGCCTGCTGCGCGGAAATGGATATCTGGGAAGCGAATTCCATTTCCACAGCTCTTACGCCACACTCCTGCGACACAGTCACCTTCTCCGAATGCAGCGGCGAAAAGTGCGGCGGCACATACTCCACGGCTCGATACGACGGGCCCTGCGACCCTGATGGCTGCGACTTCAACCCGTACCGTCTGGGCGTCAAAGACTTCTACGGCAAAGGCAAGACGGTCGACACCAGCAAGCCCTTCACCGTCGTAACGCAATTCCTTGGCTCCGGCTCCAACTTATCCGAGATCAAGCGCTTCTACGTACAAGGCGGAAAGGTGATTGCGAACCCCGAGCCGACGGTTGAGGGCGTCAAGGGCAATTCGATCACGACCGAGTGGTGCGATGCAGAGAATAAGGCGTTTAAGGAGAAACAGTATCCGTTTAAGACGCATGGCGGCATGAAATCGATGGCCGCCGGCATGGCCAAGGGCATGGTTCTCGTGATGTCTTTGTGGGACGACCACTACGCCAACATGCTCTGGCTCGACAGCACGTATCCGACCGATGGCTCAGGTCCTGGATATGAGCG
>XATR943042|c0_g2_i2
ATAATCTGCTCCATCAACTCGACCAACCCCAAAAAATCCGCCTCCCCAATCGCCGCTGGCAGCACCATCAATATCCACTGGACAACATGGCCAGATTCCCATCATGGACCGATATTCTCTTATTTGGCTGCTTGTAATGGGGATTGTACAACAGTCGATAAAACGCAATTGAAATGGTTTAAGATTGCTCAACTTGGACAAATTTCCCTAGGAGCTGGCAACGGCACAGCTGGTGTCTGGGCAGCGGATCAGTTGCGTTCTGCGAATGGGGCTTGGTCTATCAAGATTCCATCGAGTATCAAGGCCGGGAATTATGTGTTGAGGAATGAGATTTTGGCACTGCATTCGGCGTATGATGTCGGTGCGGCGCAATTTTATCCTCAGTGTGCGAATATTCAGGTTACTGGGAGTGGGACAAAGAGTCCGAGTGGAGTGGTTGGGGTCAAGCTTTATAATCAGAATGATAAGGGAGTGCATTATAATATTTATAATGATGAGCAGAAGCCGGTTTA
>XATR945870|c0_g2_i1
GGGCATTTGCCGGCGTTGGTGAATCCATCCATAGTTATGGTGTTGTACATGTGGGATTGGTGGTCTGGGGAATCGAGGTTCTTTCCGTCCCAGCATGCAGGGAAATGGTGAGTTGTGAAGATGCCGCCTGGACAGGGCTTTGTGGGGAAGTCTGGCATTTCTGCTCCTCTACCTCCGCCACTTGTGAGGCATTGGTACCTGAGACCGACTTGTGCTTTGCCGGAGTTAGATGGACTTCCTACTGTCATACGGAACCCTGGCTTGAAAGCTGTGATAGGCTGCGTCTTGAGATTGTCGACAGACAAATCGTATTGGGTGTAGTAGACGGTAATTCCTCCTTGAGCTCCGTTGGAACCACCCAGTAAGGGTTGGACGGGAGTGTTAAGTACGCGGTGGTATGTGCCATTAGTGGGGTCCTTGAAGTAGAGGTGTGCTGTCCAGTAATTGGAAAAGTCCTCGGCCATTTGACAGGTGGTGCAGGTAGCTCTAGCCCCGACATCGCCTGT
>XLTR880165|c0_g1_i2
CTCTTGCCGCCCAGGTTCCACTTATCAGTGTTGAGCATGTAGCTGGCAAGGAAGATGCAAGGAATATTGACCAAGTAGTAGGCACCACGTCCGATACCGGTTGTCAGTGGCCTGAGACGAACGGAGGGTGTCTCGCCGATGATGACCCATGAGGCAGGGGCGGGTCCCAAGCAGAAAAGAATGGAGACGATCAAGCCCAGAGATGCTTGCGCATTGCTAGCCGCCTTGCTCTTGCCAACCGAAGCCGCAATACCGAGCGCGACCAAGAACGCACAGCTGATAAATTGACCATAGACGTAGATGGTGCGTCGGCCGAGGTATGTGGTGAGAATCCAAGAGAGCATGACCATGATCCACTGGAGGGCAGATGTAATAAGACCGAGTGCAAATGCAGTGTTGGGGGACATGCCGGCCTGCTTGAAAAAGTAAACGGCTTGGTTGGCGATCAGATTGCCCGTCAGATTCTGAGATGCGTACACACCGCACACAATCAACGTGCGGTAGCGATCGGTACCTTTCCACAGTTCAACGAGACTGGGATTCTTCTCGGTCTTCTCAAGCTCGATTGTGCGACGCATCAT
>XLTR919684|c6_g4_i8
ACGTACGGCGCCTCCACCAGCGGCGACGCCCTCACGCTCAAGTTCGTCACCAAGCACGAGTACGGCACCAACATCGGCTCTCGCTTCTACCTCATGAACAGCGCCTCCAAGTACCAGATGTTCACTCTGATGAACAACGAGTTCACCTTCGACGTCGACCTCTCCACTGTCGACTGCGGTCTCAACTCCGCCCTGTACTTCGTCGCCATGGACGAGGATGGTGGCATGAAGGCCTACTCTACCAACAAGGCTGGTGCCAAGTACGGTACCGGTTACTGCGACGCCCAGTGCGCTCGCGATCTCAAGTTCGTCGGCGGCAAGGCCAACGTCGAGGGCTGGAAGCCATCCAGCAACGACCCCAACGCCGGTGTCGGTCCCATGGGCGCTTGCTGCGCTGAGATCGATATCTGGGAGTCCAACTCTCACTCGTTCGCCTTCACTCCCCACGCTTGCAAGACCAACAGCTACCATGTCTGCAACACCAGCAACTGCGGCGGTACCTACTCCGAGGACCGCTTCGCTGGTGGCTGCGACGCCAACGGCTGTGACTACAACCCGTACCGCATGGGCAACCAGGACTTCTACGGCAAGGGCAAGACCGTCGACACCAGCAAGAAGTTCAC
>XATR869481|c0_g1_i1
AACATTCACCATATTCACATGCCTCGTCCATCTCCCTTGTCTCGCCTAGGAACTAGCAGTCCCATTACACCCCACCCTCGTCCCCTGAATACTTACATCATCGTACCAAAACGTATTAACATCCCCGCCATAACTTTCCCACCCAAAATAAACCCCCGTAGCCTTCGGCTTAATACTACTTTTCTGCCACTGCGCCGCATTCGCATTCGCCACCCCAGGTTTACTCGTCAACCCCGCAATCGCCTTCCCATTCAGCCACGTCTCTACACTCCCGTCCGTGCCTAGATGATACTCAAAGCACTCCCAAGCACCAGTAGGTAAAGCCATTGAGGAGGCGATGCCATTGGGGGAAAGATCAGGGAGGGTAGCGTCGTCGGATTCGCGGTTGTACATGAGGATTTTGGATTGGCCGCCGATGCGCAAATGTTTATCGCTTCCTTGGGCCGAGTCGGGCATGGTTATGAAGGAAACGTGGGAGTCGGTTAGGGCTTTTGAGGCCTTCAGCCAAGTCCTCACATAAACATCCCCACTCGGAACCTTCGTCGTCCCAAAGAA
>XATR876639|c1_g1_i2
GCCACTGTTGGAAATTCCCAATCCATAACCAAAGTCACCGCATTCAAAGATGGGCCTACGAACTTGGGAATGTACGTGTACGTTCCCAAAACACTCACGAAACCAGCGCCTATCATCGTGGCAATCCACCACTGTCAAGGATCAGCTCAGGGATACTCAACAGAGTCTCATTATATGCCTTTAGCAGATACTCATGGGTTTATCTTGATCTATCCGAATTCGAGATCGAGTGGGGGATGTTTTGATGTTGCTTCGACTGCTTCTTTGACACACAACGGAGGCGGCGACAGCCAGACAATCGCTAACATGGTGAAATACGCCGTAACAAACTACGGTGGAGATGCAAATCGAACATTCGTCACTGGAAGCTCTTCGGGAGCAATGATGACAAACGTCATGCTCGGCGCTTATCCTGATGTGTTCAAGGCTGGGTCAGCATATTCCGGGGTACCAGACGGATGTTTCTACGTTTCAGGGGCGACGGCTACCCAGGATCCACCGGGATGGAGTAATGCTTGTGCTAATGGGCAGGTATCGAAGACTGCGGAGCAATGGGGAGATTTGGTGAGGAGTTATTATCCGGGTTATACGGGGCCGAGACCTAGGGTGATGATATGGCATGGGACTGCTGATAATACGCTTCACTATCCGAATTATGCAGAAGCTATGAAAGAGTGGTCTAATGTCCTGGGACTCACGACGTCAAAGACTGCTGCCAATACACCACAAAGTGGGTACACCCAGACTATCTATGGGGATGGAACGTCCTCGACGGCACAACTTGTGGGCTACAGTGGAGCTGGTGTTGGGCATACAGTGCCGGTGCATGAGTCGGTGGACTT
>XATR919292|c1_g2_i2
CTCTGCCAGCCCTATCGCAGTTGACTTTCACTGCAACCGTATCGAAGGCCAGCAGCGTGACTATTTCCAACACCTTCTTGAGCACTCTTGATGGTATCAACTTGGGCACTGTTGCAACTCTGCAAATCGACAACAACAACCGCCTGAGAACTTTCAGCACCCAGGTCGCCAACATTACATCTGCAGTTAACATCAACTCCAATGGCAACTCGTTGGAAGTCTCGTTCCCTAATTTGATCTGGGCTGCCAACATGACTCTGAGAAACGTTTCCAGCATCAGCATTCCTTCCTTGGCAACTGTCAACGGTTCCCTCGGCTTTTACGGAAACTACATGACCAGCATTGCTGCCCCCAACTTGACCGCAGTTGGTAGCACCGCCACTGGCCAAGGTTCATTGGCTTTTGTTGCCAATGGCAA
>XATR895156|c1_g2_i1
ACGACTTCTGTACATTCCTTTTGCATTTGATTTCTTGCACTTCTTGATCTCGCATCCGTGGTGTGCAGACAGCAGGATGGCTCTCTCCTATGCGCCCGGTCGGCATGTTGACCACACAAAGTCCGAAGCTGAACTAGCTGTTAATATACGAAAGGCAACGAGTATCGAAGAGACTGCTCCGAAGCGCAAGCATGTTCGGAGCTGCATCGTCTACACATGGGATCACAAGTCCTCTGGGGCCTTCTGGGCCGGAATGAAAGTACAACCTATTCTTGCTGATGAGGTGCAAACCTTCAAGGCTCTTATTACTGTCCACAAAATCCTCCAAGAAGGTCATCCGTCGACTCTGCGAGAAGCAATGGCAAACCGAAATTGGATTGATAGTCTCAATAGAGGAATGGCTGGCGAAGGACTACGGGGGTACGGACCTTTGATCAAGGAATATGTGAACTTCTTGCTGGCCAAACTATCATTTCACGCCCAACACCCAGATTTCAATGGAACATTCGAATATGAAGAATACATTAGCTTGAAAGGAATCAATGATCCCAACGAAGGCTATGAGACGATTTCGGACCTGATGGCGCTGCAGGATCGGATAGAACAGTTCCAGAAGTTGATATTCTCCCATTTTCGCAGTGGTGGCAACAACGAGTGCAGAATATCAGCTTTGGTTCCCCTAGTCCAGGAGAGCTACGGGATCTATAAATTCATAACCAGCATGTTACGTGCTATGCATACAACAACCGGTGACGATGATGCACTTGAACCGTTGAGAGGACGTTATGATGCTCAACACTACCGGCTTGTGAAGTTCTATTATGAATGCTCTAATCTACGCTATTTGACAAGCTTAATTACTGTCCCGAAACTCCCTCAAGAACCTCCAAATCTTCTTTCGGAAGACGATGCCGCTCCTCGTTTGCCCGAACGCCCCAAGCAGGAGATTGAGAGACGGATTACTCCTCCCCCGGCACCGAAACCAGAGGAACCAGATGATATAGGCGAGTTTTGGAAGAATGAACAAGCTCGTCAGAACAGGGAATACGAAGAGCAGCAGCGGGTACTGGAAGAACGACAAGCTCAGCAGCTCTATGCCCAACAACAAGCAGCCCTTCAAGCGCAGCGCGACTTCGAGGAACAGCAGCGGCAACTAGCTGAGCAGCAACGGAGGGATCAAGAAGCCTTGTTGGCTCAGCAGTTCCAGCAGCAAACTCAAGGTCGTATGGCACAGTTGGAACAGGAGAATTTCGATGCGAGAGCCCAGTATGCTCGAGATCAACTGATGCTCCAGCAGTACGATCAGAAGATCAAGGCCTTGGAAGGCGAACTTGCACAGCTTCAAAACAGCTACGGGCAGCAGATAGGAAGCAAGGACGATCAGATCCGTGCTCTTCAAGAACAAGTCAACACGTGGCGGACAAAATACGAAGCTCTGGCAAAACTATACTCCCAGCTGCGTCATGAGCACTTGGATCTCCTACAAAAATTCAAGAGCGTGCAATTGAAGGCCGCTTCTGCCCAAGAAGCCATCGACAAGCGAGAGAAGCTCGAGCGAGAAATCAAGACTAAGAATCTTGAGCTTGCTGACATGATTCGGGAAAGAGACAGGGCGCTTCATGAGAAGGACCGCCTCACTGGTGGAAACAGAGAAGAAGTCGAGAAGCTCAAGAGGGAGTTAAGAATGGCTCTAGATCGAGCTGACAACCTCGAGAGAAGCAAAGGCAATGAGCTGTCGTCGATGCTCTCCAAGTACAACCGCGAGATGGCAGACCTCGAAGAAGCACTACGGAAAAAATCACGGGCGCTCGAGGACGTTCATGCCAAGTATAGCGAAGGTGGCTCGGATGCAGAACGATTATTGAGAGAGAAGGAGGAAGAGCTTGACGTTTACAAGCAAAGCTTGGACGACACACTCATCAGACTCAACGAACTGGAACTGTCGAAAGGAGCAACGGACCAGGCATTGGATGGAGAAATTGATGCTATGCTGCTGTCGAACATTGGCAAGATCAACGATATCATCGATTCGGTTCTTCAGAGCGGAGTTCAACGTGTGGATGATGCTCTGTATGAGCTTGACTCCTCTATGCAGGCCGGTAATCAAAACGCGACGCCATCCTACGTTCTTTCACAAATCGAGAAGGCTTCTTCGAGCGCGATGGAGTTTGCAACGTCTTTCAATAATTTCATTGCAGATGGACCCAACAGTAGCCATGCAGAGATCATTCGTACGATCAACGTCTTCGCCAGCTCTATTGCAGATGTTTTGAGCAATACGAAGGGTCTAACGAGACTTGCTACTGACGACAAGAAGGCCGATCAGCTCGTGAATGGGGCACGGCAATCTGCACTTTCGACAGTGAAATTCTTTCGAGGACTTCAGAGCTTCAGGCTTGATGGCATGGACCCTATGCAGAAGACTGATGTCGTCATAAACAGCAACAACGAAGTTCTGATGAATTTGCAGAAGCTTAGCAAGCTTGCCGACTCGTTTGCTCCAAATAGTGGAAAACTGTCTGCTAACAAGGGAGATCTGGGAGATCTTGTGGATAGCGAGCTAAACAAGGCTGCCGATGCTATCAACGCTGCTGCTGAACGGCTGGCCAAGCTCAAGTCGAAACCGAAGGATGGCTACTCGACATACGAGTTACGTATCCACGACTCTATTCTCGACGCTGCCATGGCTGTGACCAACGCTATTGCAAGGTTGATCAAGGCAGCAACCGTGACGCAACAGGAGATTGTTCAGGCCGGCAAAGGCACATCTTCAAAAAGCAATTTCTACAAGAAAAATAATCGCTGGACTGAAGGTCTCATCTCGGCTGCCAAGGCTGTGGCATCCTCGACAAACACTTTGATCGAAACTGCAGATGGAGTTCTTTCTGGCCGCAACAGCCCAGAGCAGTTGATTGTCGCCTCGAATGATGTCGCTGCTTCTACAGCACAGCTTGTGGCTGCCAGCAGGGTGAAAGCAGGCTTCATGAGCAAAAGCCAGGAATCCTTGGAGCAAGCAAGCAAGGCTGTAGGTGCAGCATGTAGAGCACTCGTCAGGCAGGTCCAGAGCATGATTAAAGATCGTGACTCTGAAGAGGATAAGGTTGACTACGCAAAATTGGGTGCCCATGAATTCAAGGTCAGGGAGATGGAGCAGCAGGTCGAGATTCTTCAACTTGAAAACAACTTGGCAGCGGCTAGGCAGAGACTGGGCGAGATGAGGAAGGTTTCATACCAAGAGTAGATAGTGATCGGAGACAGTTAGTCTAATCGAGATTTTTGTAAACATCGCACCTGTTTTCAGGAAACAGCAGGTACGCTGGAACCTGTGTCGCCAGATTACCACCGGAGATTGTTCTTCTAATAGCTTTTCAT
>XATR926957|c0_g2_i1
CGAAGAATCAGAAGACGACATGGTGGGCAAAAAGTCAGGGAAGGCGCTCCTGCGTGAGGAGGGCCTCCAGCGAACTGACAATGGCATGAAGCAGTCGAGCTGGCCTGAAATTCCAATGATCAACCAGAAGAATTACTACACAGATTACATGAAGCGCGACGACCAACACCTTGCACTCCGCCTTCAAAGCGAAGCCAATCGAGATCGCATGATCCGAAATGCAAAAGATAAGGACAGGGCGCTAGCACGTACAGGCAATACAGATGTTCCAATCCCAATGAGCGCGGATGGCGAGGACGATGATGAGAATGCGATCAACGATGGCCTGGATCCCTCCAAAATCATAGTTATTCACGCCGGTAGCCAGAACCTCAGAATCGGACTTGCAAGTGATGCTCTCCCCAAGACGATCCCAATGGCAATTGCTGCCAAATTCCCAACGAACGAATCCGAAGACTGCGAACCACGACCGAAGCGCCAAAAGCTAGATGCTCATCCAGAGCAGCAGTTTGGGGAGGAGTTCACTAAGAGGTTTACAAAGATGTCAAACGACCTGAAGCTTGATATGCGAGCGAACAAGCGCAAGGTTCTGCCGAATTCGAAGGAGTTGGTTATCAATTACAATCGCCGTATCGATCCCGAGAAAATACCCGAACATAATGATCCTATGCGAATCGAGTGGACAGACATCTCGAAAGATGATCCAAAAGACGTGGCCAGTTTTTTCACTGGTGTACAAGCCTTGCGAATTCCGGATGAGTCTGATCCTAAGTACAAGCTGTTCTGGCCCATTCAACATGGCTGGGTCAACGAGAAAGATTACATTAGCAAGTCACATCTGTGGGATGATCTTGAGTCTGTCTTGGAATCGGCCATTCGGAAAGAACTAGGATTGAATCATAGTAGCGAATGGGCCCAGTACAGCTGTGTATTTGTCATTCCAGACTTATATGACAAGAAATATGTCGAGACAGTCCTTGACTTTTGCATGAAAGAATTTGAGTTCAAACAGGTCGCTTTTATTCAGGAGAGTTTGGCGGCGACATATGGTGCTGGCTACTCCACTGCATGCATCGTCGATATTGGCGCTCAGAAGACCTCAATATGTTGTGTCGAGGATGGCATGTGCATTGAGGACTCGAGGATCAACTTGAAGTATGGTGGCTACGACGTGACGGAAACGTTCATGAAGATGATGCTATTTGACCACTTCCCTTACCAAGAGATCAACATGAAGCGACGTTACGACTTCCTTCTTTCTGAGGAGTTGAAGATTAACTTCTGTACGATGAACCAAGCAGATATATCTGTCCAACTCTACGACTTCCATCTCCGTGCACCCAATCAGCCAACACGAAAATACCAGTTCAAAACTTATGACGAAGTCATCTTGGCTCCTATGGGCTTCTTTGATCCCTCGATCTTCGATAACAGCGAGAAGCTGAAAGGGCGTCGCGACTACATCGAACGCTCTTACAATGCATATGATCCTGACATGCCAGATGATCCTACATCGGCGGCTCAGCTGGCAATCTTGACCAGCATCAAGCCATCACTCGCCACGACTGCTACCGGCTTCACTTTGAACGGAAATGGCAGCTTCGATGTTGCTACTCCATCGAAGGAAAAGCCAAACCCTCTTGGCTTCTTCCGCAATGAGACTGAAACCAATGGCAATTCACGTGTCACTTCTGCTGCAGCATCTCCAGCTCCCGAAGGTGCAAATACTCCTATCCCATCTGGACCATTCGTCTACGGTGCCAACGGTACGAACGGCGGTTCTCCTGGTCCTAGTGGTTCCATGTTCCAGTTCGGCAATGGTTCTCACAACGGCGGTACTCCTGTTCCTCCCGCTGGCATGTTTGTCGACCCACAAGCCCGCACACAGAAAGACTTCGCCGAAGAACGTGATCTTATCCTCCCTATCGCTCCTCTTGACGTGGCTATCAATATCAGCATCACACACGCCGTCAAAGGTGACGAGAAGAAAACCAAAGATTTCTTCGGTGGCATTATGCTTATCGGCGGCGGAGCCAAGACTCCTGGTCTGGGACCCTACCTCGAAGATAAACTGAAGAAACTCCGTCCCGATCTCGCTGCCAAGCAAGAAAATCTACAAGTAGGCACTAGTCCTAGGGAGATGGATGGTCAAGTCGTCGTCTGGAAAGGAGCAAGCGTGTTTGCTAGAATGAAGACTCATGAGAGTTGGGTTGGGCCAGTCGAGTATGAGAGATTGGGAAGCAGAGTTCTGCCTACGAAGGTCATGTGGAATTACTGATTTGCCATTCTTGATATACCTTAATGATTGGTGTTGGCTGGCGTTGGGGAGCATGGGTTTCTAATAGCGATTTGGTGGATGGATGGTCGGGACAGCGGATATGGGTGTAGGCATAGCTTTTAAAGGAAAGGCATTCGATG
>XATR875475|c0_g1_i1
TATCTAAGGTAAACGCTTGTAAAAGCCATGCATGCCTCTACTCTCGTTCTAGCCCAAAGCCAAGGAGCTGCAAGGCCTACCTATTCGTCAAGTTGTACATAATTGGCAGGGAAAAGACCCGATTTGCCATTGAAAGATCCATGCCACCAGTCTTCGTCTGGGAATTCCAAAGAAGTAATCTTAGCCCCCTCATCGAAGCTCAGTTCATTATCTTCCGCAGCCTCGTAATCATACAAAGCAGTAGCAGTGGGGCCAGACGACGCTGGTGGGGCAGCAGACGGTCTTGCAGAAGGTACAGGAGCAACTGGTTCGGGCTCATGTTGAGGCTCATCGTCTTCAACAAGCTCAACGTAGTTGCTTGGGAAAAGACCACTCTCGCCTTTAGAGTTGGTGCCCATCCACCAATCCTCGTCCACCATCTCAATGTTAGTGACATACTCGCCTTCAGTGAGCTCAAGCTCGTTATCTTCTGCCTTTTCGTAATCGTATGAGATGAGAGCTCGCTTGCCACTAGCATGAGAGCCTTGATTTGTCGTAGCTGCTTGTTGGCCGAAAGAAGCTGCTGCCACAGCTGCACCAGCACCACGGGCTGCATCGTGACTTTCTGGCTCATCGTCGGGTTCTTGTGGCACGTTACGGCCCATGTTGGTGGGGAGTGCTGGGGGTGGGTGAAGCTCTTCTGCTGCCTCGATCTCAGGCTCTTTGCTTCGAGAGACTGGAATAGCTAGTCGAACTGGTGATGGGTCACGTTCATGCTCCTCTTCGGGCTCAGGTGTTGGGCTGTGTGGAACGGCCGGTGGTGGTGGAATGTTGGGGCGGTATTGTTCTTCTTCGTTTTCGTCGGGTCGTGGTCTTGATGGTAGACCTGGCATAGCAACACCACCGACAGGTCTAGTTGACATGTTGATAGGGGGAGGTGGTGGGGATTGGTCGCCTGTCGTCGATCTTGCCATGCTTGGCGCGCCCATTGGTGCACCGCCCTTAAATCTATCCCTGATAGCACTGATACCTCCAGCAGGCGATGACGGGGCTTCCTGTTCTTGCTCTTCCTCGCCGGTTCGCTGTTGTCCAATGCTGCCAGTCCCAGATCTCCCTGTAGGATTTGTAGCCACTGGAGCCCAAGATTTGCCGCTATAGCCGCTCTTCCACTCTCCTCCTCCGCTGGTTTGACTTTTGATGGGTGAAGTCAAGCCTGGTGCAGTATTTCCAGCGCCGCTCAGACCTCGTTCGCGAGCCTTCTTCTCTTGCCAAATTTGCTGTGGTGTTTTACCTCCCTCGTTGGCAAAGGTTCTGCTTGCAGCTCCAATTGGGGCAGAAGCAGCAGGGGCAGGGGCCGATTGAAGACCAAAAACTCCTGGTGTGGGTGCTTTGGTTCCAGTGAAATTAGATGCACTGGAGCCAAATCTATTGGCAACTTTAGGTTTAGGCAAGGAGGTAAGACGTTCTGATTGCGAAAATGCAGCAGACCGGTCAGCGAGAGACTTGGGTTCATCGCTTGTGGCAGATGTCCCAGTCACAGCTGGAGAGAGTTGTCGAGCCCCATCGTCTGATGGTTTCTGCGACCTAGCTTTTATAGCCGCGATATCGACCTTCCCAACTGGCTCATATGCTCCTTTCACAATAGTAGGCCGATCGTCGCCACTGCTCTTAGCTTGAGCACGAATAGCTGCGATATCGACTTTGCCAATAGGCTGGTATCCACCTTTGACAACATCTGGATTGTCTCTATCATCTGCTCGGCTACTGCCATTGAAGCGGTTAGGTTCGGACTTCTGCTTGGTCAATTCCGCCATGTTGACCTTGGTAGGTTTGTATGCAGGCTGAACCTTTTCAAGTTGAGATCTTGTGACTGGCGGTGCATCAGCACCCCATCCATCATCATCCACATTCGAATCATTCTGCCTTGTTCTCGAGCTCGCCAAGGGATTGAACGCCGAAGTACCGCTCGATCGGGTAGGATTAAAAACCGGCTTTGATGCCAATGGAGGTGGAGGGCCGGAAGATTGGGGAGGAGGGGCGCTGCCAGAGGAGTATTTTGCGCCTGATGCATCTGCTACTTTTTGGACAATGCTCTCTGGCGTGAGGTCGCGATCGGAGCGGGCTGCAATTTGGACATGGTAGCCGTGAAGAATCTTCGAAACAGCATTGAGATGACTTGTAAAGTAACCTTTGGTTCGCTCTGGCACTCCCTCCCCGCACCATCCGATCAAGACATATTTTGGCAGTGTTGTATTCGGGTCTTTGACTTTGACAAAGGCAAATTGGACGCGGCCTTCTGAAAAGTCCTCGATCAGTTCGTTCAGCTCCCCCTCACCTGTGCCCTGGACCTTCAATACGCTTTCCTTACCACCGCTGTCTTGTTGGAAAGCGTTGACCAGCGGGGCTGAGACTGAGAATACTGCCCATTGCCCATAAGTCGGCGAGTTTGCGGCGGCTCCGGATGGCGGTGCGGAATTGATGACGCCTTGGTAGGATGATTTTATTGATGGGCCATTTGTGGAGGTGTTTAAAGAAGCCATTTTCGCATAGATGTTGTGAAGGAGTGAAAGGTGCAAAGGCAACGTGAAGCAGCTTTAACGTTCTTTACCTGAACTTGGGCG
>XATR945334|c0_g1_i1
GAAATGAAGGCTCCTCACTGACTGCTCTGGATCGTCGATTGCCACCCCGACTGACTTTGAGACGAAGGCGTTGAGGTTGCTGGGCAGTTGGAGTCTTCACTTCATCGTATGCATATTCATCACCAGATGTTGAGGCGGTACTGCGGAAAGACTGACGATTTCCTGGTTTGGTCAAAGAGAGGGGTGTAGGTCGTTGGCGAGGAGCACTGGGACCTCCTTCGGTCTCAGTGAGATCATCACTGCCGCTGATATCTTCAACACCGGTTTGGAAATCCTCAGTCTCAGTGTTGCGCTCGTTTGCTGTCTCGAAAGCGTCACTGGTCTCATTCTCTGGGGCGGTCTCGAAGTGATCACTGGATGTACCAGACTTAGAAAGAGCTCCTCCCGCAGCAGCACCAACTGCAACACGAGCTGCAGCGACTGCTGTTTGACTCGGGCTAGCTTGTCCATCATCTTCCTCCCAGTTTGGGTCATCCAAGATAGAGATTTCACTTCGGCTGTTTCTGAGACCACCGAGCTGACCAGGCTTAAGGGGCTTTTTGAATTCCCTAGAGTCCACCTTTCGATTCCGTTTGCCGTTACCAGATCCTAAATCGCTGCGTCGAGCATCCAATTCGTCTCGAGCGTCCTGTAACATTCGCTTCAGTTCCAGCTTCTCGGTTTTCTCTCGATGAATGTTGCCTTTCAAGTTCTGAATCATGCGGTGAGCGTGGTGTAAAGAGCTTTTGAGCGTTTCCGATTCAAGCATACTATGTCGAGGTGTGCCTTTTACTGGAGATGGTGGGGGCGAATGCTCAGGAGTAGCATTGTCGCCGGTAGCATCGAAGTCCTCATCACTGAATCCGCGGGTTTGATCTCGGTCCTCGAGTCTGCCTCGTTGGTGAGCTACGGCCTTGGCCAGCTCTTGATTTTGACTAGTCAAATC
>XATR943674|c0_g1_i4
GAGAACTATGGGTTGATTGGGAATATGCGGACTTGTGCTCTCGTGGGCATTGATGGAAGTGTGGATTTCATGTGCTGGCCAGACTTCGACTCTCCTTCCATCTTCTGTAGACTTCTGGACAAAGACAAGGGCGGCTACTTCAGTATTACCCCTCCCGAGAACAAGACCTACACAACCAAACAACAATACCTTCCTTCCTCCAATATCCTGCAGACCAGGTACATTCATGAAGATGGCGTTGTGGATTTGGTGGACTTTTTCCCACGTCCGAAGGACAGTCGTGTCGTTATGAAAGCTGCAAAGCAGATGCCATACAGAGAAGCTGTGACGGTGCAAGACGAGCTAAAGAAGTGGTTGGTCAGAAGAGTAGAGTGTATTCGTGGGGAAGTGGATCTAGAGGTCGAGATATTCCCTGCATTTGACTATGCTCGAACCCCACACAAAACCACAATTTTGCTTCCCGAACATCCTCCAGGGTGTCTTGACAGCAAAACTGTGACTTTCCATAGCGGTGAGATCAACTTACAATTGGATGTCACAATCGACCATGGAGAAGAACATGCCGCGTCGTGCCCAGCAGTCACTTTCCGTAAAGAGAAGAAACCGAACATGCTTGGAGAAGGAGTTGTGGCACACATACACTTGTTAGAAGGACAGGCGATATCATTCGTTCTACGAGATGACATTCCCAACCACGTTACTAGAGATGTGACCACCGAGGTCCTTGACAGTCAGCAACACGATACACAGACTTTCTGGTTCAATTGGATCTCCAAGAGCAGATACAAGGGTCGCTGGAGAGAAATTGTCAACCGAAGTTTGTTGATATTGAAGCTTCTGACCTACGAACCCACTGGTGCTATCATCGCTGCTCCAACTTTCTCTATTCCTGAAGACATTGGAGGTGTCAGAAACTGGGACTATCGATTCTGCTGGGTCCGAGATTCAAGTTTCACCATTTACATTCTGCTTCGAATGGGATT
>XATR894765|c0_g1_i1
TGCACACGTCAGAGGAGATAGATACCATTTTCATTTTGCGCATATCTTCTCCTTCGTTCTTCAAACTCTTTGCCCAATATGTCGATCGTCATAAACAAGATCCTAGCGGCATCTCCCAATACCGAACGTGGCAGACCAACGCAGCTGTCAACAGACTCCAAAGGAGAGCGCATTGCCTATGCATCTGGCAAGTCCATATTCGTAAGATCGATCGATGACTCTTCCATTAACAAGCAGTACACCGGACACACAGCACAAACCACAGTTGCAAGATTCGCTCCCTCGGGGTTCTACGTTGCCTCCGGCGATGTTTCTGGAGCAGTAAAAGTTTGGGATTCTGTCGAGGCTGTTAACACAAAGGGTGACTATCACATCATTTCAGGACGCATCAATGACCTAGCCTGGGATGGAGATTCTCAGCGCATCATCGCAGTTGGTGATGGACGAGAGCGTTTTGGACATTGCATAACGGCAGATAGTGGAAACTCGGTGGGAGAAATTAGCGGTCACTCTTCGATCATCAATTCAGTCTCGATTCGCCAGCAGAGACCGCTGCGGGCTGCGACAGGAGCAGACGATAACTCCCTGGTTTTTCTTCACGGTGCTCCCTTCAAATTCAATAGTAAGGTTGGAGGCTTACATAAGGGATACGTAAATGGCGTAGCCTTCAGTCCGGATGGCAACCAGCTTGTGACGGTAGGCGCCGATCGACGGATTCAGCTCTATGATGGCAAGACTGGGGAGGCTACAAAGCAAATTGGCGAGGGCGAACACTCAGGTAGCATATACGCTGTATCTTGGGCCCAAGACACAAAACGGTTTGCGACTTGCAGCGCCGACCAGACTGTCAGATTGTGGGACGCAGAGGTAGGAAAGGCTGTCCAGACTTGGAGATTTGGCGGAGAAGGCGTTGTCAGCATTCCAGATCATCAAGTAGGAGTTGTTTGGCCTGCTGGACGAAGCGATGGTATGGTAATAAGCTTGAACTTGGCAGGCGATTTGAATTACTTGGTTGAGGGAAGCCCAAAGCCAACAAAGATCGTCCAAGGACACAACAAGAGTATCACTGCTTTGGGCTCGAGTTCCGATGGCAAGGATCAAACTTTTTGGACTGGCAGTTTCGATGGTAGGGTTTGCGCTTGGGATGTAGCGAGTGGTATCGGTTCAGTGGTAGAAGGAGAGTGCCACAAGAACCAGGTCACAGCATTTCAAACGACATCCGAGAGAGCCTATAGCGTTGGCTGGGATGACACACTTCGTATTGTGGATCTATCACAAATGACTTTCCTTGGAGATACCGTCAAACTGTCAGCTCAACCTAAAGGGCTTGCTTCAGCAGAAGGTCGCCTCTTCGCCGCGACGGTTTCTAGTATCGACATATTCTTCAAAGACAACCTCGTGGGTACATTACCTACGAAGGACTTCACACCCACGGCTATTGCAGCTTACGGATCGTTGGTTGCTGTTGGTACCGATACCAACATCGTTCAGATCTATTCCATTGACAGCAGTCACAATCTGAGTCCGAAGGAGAAGCTCGAGAAATCCACTGCACAAATCACTGCATTGGCTTTCTCACCTAATGGCTCCCTCCTTGCTGTTGGTAACTCTTCAGGCAAGATTGTTGCATATGAGACTAGCTCGTGGGAAGTGAAGACTGACAGGTGGTCTGCCCACACCGCGAAAATTACAAGCGTAGCTTGGAATGAAGAGGGTACCTTGGCTGTCAGTGGCTCTCTCGATACCAATGTCCACGTATGGAGTCTGAAGTCCCCTGGAAAGAGGATCAAGGCACCAAACGCACACAAAGAAGGTGTGAATGCCGTCGCCTGGATTGATGGTGGAAAGAGAATTGCAAGTACAGGTGGAGACGCCGCTTTGAAAATTTGGGATGTCTCGGGTGTTGAGTAAATAGCGTAGAATAGCGAAAATACCGCAATATGACATA
>XATR868858|c0_g1_i4
TGCACAAACCATCATGCTGTCAGGAATCTTGATCTTCAACCAGAAGGGCGAGAACCTCATCTTCCGGGCGTTTCGAAACGACTGCAGACCTCGGCTCGCAGATGTATTTCGAATCCAAGTTGTCTCCAACGCACAGGTCAGATCACCTATCTTGACGCTGGGAAGCACAACCTTCAGCCATGTCAAGCACGAAAATATCTACCTCGTGGCAATCACGAAGAGCAATGCCAATGCTGCGCTGGTGTTCGAGTTTTTGTACAGATTAATTGCGCTGGGGAAAGGATACTTTGGGAAATTCGATGAGGAGGCTGTGAAGAATAACTTTGTGCTGGTTTATGAGCTTTTAGATGAGATTCTGGACTTTGGATACCCTCAAAACACCGAAACGGATACCCTGAAGATGTACATCACCACAGAAGGCGTCAAGTCGGAACGAACAATGGAGGACTCGGCGAAGATCACTATGCAAGCTACCGGCGCGCTCTCGTGGAGAAAGGCAGATGTCAAATACCGGAAGAACGAAGCCTTCGTAGATGTCATTGAGGACGTCAACCTCCTTATGTCAGCTACGGGTACAGTTCTGCGCGCAGATGTGAATGGGCAGATCGTGATGCGAGCATACCTCTCTGGTACACCAGAATGCAAGTTTGGGTTGAACGATCGACTACTGCTTGACGGCGACAGCTTATCCTCCCTACCATCAGGAAATAGAATGGGAACAAAAGCGACGAAAGCAGCAGCTGGCAGTGTTACGCTGGAGGATTGCCAGTTCCATCAATGTGTTAAATTGGGGAAGTTCGATACAGACCGAATCATATCGTTTATTCCTCCTGATGGAGAATTCGAGTTGATGCGATACAGAGCAACGGAGAACGTCAATTTGCCGTTCAAGGTTCATGCCATTGTCAACGAGATCGGGAAGACGAAAGTGGAATATAGCATAGCCATCCGAGCAAATTACGGCAGTAAATTGTTTGCTACGAATGTCATTGTCCGAGTACCTAC
>XATR868858|c0_g1_i1
TGCACAAACCATCATGCTGTCAGGAATCTTGATCTTCAACCAGAAGGGCGAGAACCTCATCTTCCGGGCGTTTCGAAACGACTGCAGACCTCGGCTCGCAGATGTATTTCGAATTCAAGTTGTCTCCAATGCGCAAGTCAGATCACCTATCTTGACGCTGGGAAGCACAACCTTCAGCCATGTCAAGCACGAAAATATCTACCTCGTGGCAATCACGAAGAGCAATGCCAATGCTGCGCTGGTGTTCGAGTTTTTGTACAGATTAATTGCGCTGGGGAAAGGATACTTTGGGAAATTCGATGAGGAGGCTGTGAAGAATAACTTTGTGCTGGTTTATGAGCTTTTAGATGAGATTCTGGACTTTGGATACCCTCAAAACACCGAAACGGATACCCTGAAGATGTACATCACCACAGAAGGCGTCAAGTCGGAACGAACAATGGAGGACTCGGCGAAGATCACTATGCAAGCTACGGGTGCGCTGTCATGGAGAAAGGCAGATGTCAAATACCGGAAGAACGAAGCCTTTGTGGATGTTATTGAGGACGTCAACCTCCTTATGTCAGCTACGGGTACAGTTCTGCGCGCAGATGTGAACGGGCAGATTGTGATGCGAGCATACCTATCCGGAACACCAGAATGCAAGTTTGGGCTGAACGATCGATTACTGCTGGACGGCGACAGCTTGTCCTCCCTGCCATCAGGAAACAGAATGGGCACCAAAGCGACGAAAGCAGCGGCTGGCAGTGTCACACTCGAGGATTGCCAGTTCCATCAGTGTGTCAAGTTGGGGAAGTTCGATACGGACAGAATCATTTCGTTCATTCCTCCTGATGGAGAATTCGAGTTGATGCGATACAGAGCAACGGAGAACGTCAATCTGCCGTTCAAGGTCCATGCCATTGTCAACGAGATCGGGAAGACGAAAGTGGAATATAGCATAGCCATCCGAGCAAATTACGGCAGTAAATTGTTTGCTACGAATGTCATTGTCCGAGTTCCTACACCACTGAATACCGCACGCATCACGGAGCGATGTACACAAGGCAAAGCAAAGTACGAACCTAGCGAGAACAACATTGTTTGGAAGATCCCAAGATTCACGGGGCAGAACGAATTCGTGTTGAGTGCAGAAGCAACATTGACAAGCATGACAAATCAAAAAGCATGGTCACGACCACCGTTAAGTCTGAACTTCAGCTTGTTGATGTTCACTAGTTCAGGGTTGTTGGTTAGGTATCTGAAGGTCTTTGAGAAGAGTAATTATTCGTCTGTGAAGTGGGTGAGGTATATGACTAGAGCGGGTTCTTATGAAATACGATTTTAATTCTTTATATGGCGTTCGGTTTCTGCAGCGCAGCATAGCATTGTGTGGGCGTCGGAGGACTTACTTACCAGGTACATAATGCAAAAA
>XATR914871|c0_g1_i1
GGAATTCCTGCGCATGGTATCAATGAATTTTGGAATGCGACGCGACCTCAAATGAGCAAGATGGCCCGGAATCGCGGCTACGGAGGCTTCAGCGAAGATCCGTATGCCAATGGGAATGGAAACGGGAATGGATATGGCTCGCCCATCGCAGAAGGGGAAGACTACGATCCATACGGCTCAGAATATGTCAACAGATATGGCTCTCCTCCTATAGCCACTCCATCTCCTCCCGTGACTCGATCGGCGTACGCTCGCCCTCCTCCTCGACTCGGGCCAGAGAGTAATGCAGAGAAGCAGATAGGCGAAGTTTTAGAGCACATAAAGACAGAATGGCCGGCAATGTGCGAGAACGAGTGCTTGCCCGTCCATGTGGCTCTGCAGCTTCTGGATACGAGTTCTGTTGGGCGAGCTCACGAGTATCGGGAATTCGAGAAGACACATAAATACTTGCAGGATTCCCTCAAAGCTATTGTGCATGAACACCATCAAGGATTCAATAGCTCGATTGGTACTTTCCATAAGATTCAATCGAGTATACAAAATTCTCAGAAGCGAGTTCGCACATTGAAGGAGTCTTTGGCACAATCGAAAACAAGTCTGGCTACCACGGACCCAGACCTGAAGAAGATGGCGACTGCTTCACAGAATTACGATGACTTAATACACACCCTTTCTGAGATTGAGGATCTACGGCTGGTACCTGATCAACTGGAGGCGCGGATATCAGAGAAGAGGTTCCTCACAGCGGTAGACATATTACAAACAGCTCTGAGGCGGATCAGAGTACCCGCCTTGGATGAGATTGGGGCACTAAGTGATCTGAGAAGTTATCTCACAAACCAGGAGACTGCTCTGACAGATATCCTCATCGAGGAGCTTCACGATCATTTATATCTCAAGTCCCCATATTGTCAAGAAAGGTGGCAGACGCTGGCGAAGAGCCAAGGGGCGCTAGGGAAGGAGAAGCTCGACAAAACAGTAGCTTTCCGTCCTTTCTATGAAGTGTTACGAAACATGGATCTTACTATGCCAATGGTTGAAGATCCCTCAAGGAACCCGGAAGCAGATACGTTCTACTACATTGAATTACTTGTCGAGTCTTTGAATAAACTGGGACGTCTTGAGTTAGCTGTCGACACCATCAAACAGAGACTTCCTGTTGAACTGTTTGGTATCGTCACGGAGACGAACAGTGAGGTTGATCAAAAGCATCCAAGCTCATTACGAGGTGGAATCACGACTGCCCAAGGGAACCAAGCATTTGGAAGCCGAGAAAACAGCATTCGATCAGACGTCATCTATGACCTGCTTTGGACTCTTTACGCCAAGTTCGAAGCTATCGCCGAAAGCCATAGGGTTTTCCATGATGTGGTACAATCTACCGTGCGACGAGAAGGTGCAAGGAATTCGGCAATACTTCTGGGAAGTTTCAAAGAACTTTGGAATTTGTACCAGAATGAGATCCGATCCCTATTACATAATTATGTAACGACAGATGCAGATGTCTATGAATTCAATTCCTCCCCAAAGACTGGGGCCACGAAACAAGATCTGAAGCGCGAGCATCTATTCCAATTCTCAGATGCAGATTCGAAATCTGTGGCAATGAATACAGAATATCAAGAACTGGAGGGCATCATTAGAGCTGCGGTTCCAGGTCTCATGTCAGGAAGAAAGCAAGGAGCTGATGGCAAGAAGGCCCCTCAAAGAATAGAGAGCACCATCGAACGCAATGGATCGCGCCGAGGAGTAAGTGCTGTGTACGATAACAAGCCAGGGATTGGCCCTCACAAGTCATTGGTGGAGCCAAGCGTGTTCAACATGAGTCTTTTACTACCTCCCACGCTGGGCTTCTTGCAAAGATTGAAGATTATCGTGCCACCAGGATCAGATTTGGTGCAAAGCACGCTAACTTCTTTCCTTGACAACTTTCTGGTTAACGTCTTTCAGCCCCAACTCGAGGAGACGCTGGGAAAATTATGCGATTCGGTCTTTGAAGAAACTGATGCTTTCCAGCAAGATTCTCAATGGACCAAAGTTGCTCGTCGGCCCATCTTCAAAGGAACAGCTTCGTTTTATACTTTAATTACAGCGTTCTGCAGGATGTTGGATACTATCCCTCACGATCAAGCACTCAGTGATCTCCTCATCCACCAGATGACGAGATACTACGATCGTTGTTGTGACTGGTTCAAGTCTTTGGTCTCTCGGGTTGAAGACTCGGACGGTGTCAGCTTGAAGCTCTCTGCAAGATTAGCTTCCGAGCCAGGTGATATTCACGATACGATGCAGAAATTGTGGACGTCTGAGACAGTAGAGTTGGAATTGTTAGAGAAGGAGACTGGTCTACTTATATTGCAGACGAACGAGAGCCCATTGCTTCAGGACGATATCATCTCGGATCGCGAGACAATCTCTTCGCTTTGTGTTCTCTACACTAGCATGAGATGGTTGGCCATCAAGATTCTTGAGCTTCGTCATGTCATCCGTCACGATGTCAATTCTTCTCGCACCGCCTTGCCGAAGAACAAACGGTGGACATTGTTGAACGAACCTTCGAAGAACATAGACGAACAGATTCCGGTCTACCTACCAATGACCCAGGAGAGCGTTGTCAATTTTGATTCGAGGGTATCTTCATACCAAGAGCTTGCCGGTCAGGTACTCTTGACACTACACATGGAAGCACGTTGCCAGATCATCCAGTCCCTGGCTACGGCACTCTCACCGGATACTACCCCATACCTCCTGGAACAGGTTGTAAATGATCCAGATACTAGGATACTGAGTCTCAACGCCGACCTAGTTTCTTACGACGAAACGATTGTTCGTTTCCTCCGGGACAAAGAAATCTCGTTCATTAGGACTGGCTTGGGTCTATTAACTGACACTTACCTGGTTACCAACGCTGGCATGGTTAAGGCCATGAATGCAAATGGATGTGGAAGAATGCAGCTCAATATTCTCGTCCTCCAGCAAAACTTGAAGAATATCGAAGCAGACGTCAGTCTTGACCGTGCGGCGAAATTTTTCGATTTGTTTACCGAGGGTCCAGATGCAGTAGTCAAGCAAGCCAAGGAGGGGAAAGAGAGTGGCAATGGCGGGAAAGAGCTATTTTCGTATGACGAGCTGAAGACGTTGGTAGAGCTATGCTACAGCGAGCAGCTCTCAAATCCCGAGAGAGGTATCAGTACGGTGGCAAAGCGTGGGATGGGAGAGCATCTTCTCCAGTTGAGTGAGTATATGTGGCAGAGTTAAGGGTTGGCAATTGCTATCTCATGCAGTTGGCGTGGAGTCTGGGATGGATTTTGAGCGCTCTCTGTATATAGCGGCCAATGAGTGGCCACTCGATGCGAGCTGGAGGTTTATCGTTCCA
>XATR914552|c0_g1_i1
GGGATACATCGTCGCTTGTCACCTGACCGCATCATCCATGCTACCATCTCGCTTGGCCCCGAATCTACCTCCTATCCCACCAAAGCCACTCATATCCCTTCTGAAGAATTTTCCAATACTCTTCAGATTACCTTCCACTGCGGCTTTGGCTTCCTCTCCTAGCGGACTCCCTACTCGGTCACCAACGCCAACACCACCTACACCAGCAGTTCCCATCCTTTCCACTCCATCCCTCGCTGCACTAAATAGCTTCTCTCCAAACCCAGCAGGATCGAATCTCGTTTGCAGGTTCGAGATATTTGGGGAGCCTAATGCGGATGCAGCATTCAATCCTAAGCCACCACTGCCTATACCACCAGCATTCATGAGCGGTGTAAGCAGTGGACTCATTTGAACAAGCTGATCATTACTCTTTCCATCTCGATGGATGCCGAATAGTTCGATTAGATGTGGCTGATCTTGTTTCCGGATGCCTTTGAGTTCCAGAATCTTGCGGAAATTGGTATCTGAGCGATCTCCAATATGGATAAGGTATGCTTGCACGAGAGCTTCTGGTGGTGACGGCCGGACTTGTAGAGTCTTGAGAAGTGGATCAAGTTTTGCCATGCTTTGATTTACACGTTTGACAAAGGCAGCTTGAGCTGTTGTTGATGCTGAGGCCGAAGGTGAGTGTGAAAGCAGTGTTGAGAGACCTTTCGTAAGGACATATTTGTCAAGCAACATTTGTTCAGCGCCAACCTCAGAGACAGGCCGGCATTGAACAATGTTCGCGATATACGTGGTTGCTAAATGTTCCACAAGATTGTCGCTAAAGGCTCGAGCATACTGCTGCTTTTCGATCAGTAGCAAAATTTCTTCTGCTTGCGTGTTGACATGCCGTAAGAGCTCTGCAACGTAGGAACTCTGATCTCCGACACTTTCCATCTTACTCCAATTGGTATTTCTCATCTCCCGCCATGATGGTTCACAATTAACTTCAACTTTGTGAACAAGTCCTAGCACTGCAGCGCTGGCCACGCCCATGAAAGCATCGGATTGTGATGAGAAATCGACTTTGGCAGCAAATTCGTTATCTATCCGTTTCTTGATGTTGTCTTCAAGCTGCTGTGTATTTGTGTGCCAGTAATCAGCCGTATTGAGGACCAATATTATGTTGTGAAGGCTTGGCCCACCAGATACCTGCAAGAAGTGTAATAGCACCTGCTGTGCATATTCGTCCAAATACTTTGCTAGTGTCTTAGACAAATCCAAGAGCTTCTCTCCTGTCGATAGTTTGGCACATTGTGCCAGAGTAAGTTTGTAGAAGTGGAAAAGTTCGATGGATGACGGGATCACAGTTTGGGGGTTGAATTCTTCGTCCGGCGGTATCAGTGGCTGATTTCGGTACTTTGGTATCATAGCCGCCAGCTGCTTGTCTTGAGAGTCAACCCAGAGACTCAGGTACGGCTCAAAAGCCTCCGAGATTGACCGATCGAAAGTCTGTGGTTTATCCTCCACCGAGCTAAGTGTGTCTATACTTGCTCTGGGTTCGCCGGCGAATCTCTTCTCCAGGCTATGCTCAAAGTCCATCGTTTCCTGTAGACAACTCAACAGCAAGTTGACATCAATTTTCCCGCCTTCAGGTCGCCTCATACTCCTCTCCAAGATGCCCTTGAAATCATCTCGTGTGCCTTCACAAAAGGCATTCGCCAAGACCTCGTTTACCCTCCATTGTATAGGGAAAATAGTCGCATGCTCATCCTCATAAGTCTTCAACATCCGCCTGAACCAACTATACCTCCGCCCAATATTATCCAAGCTCCCCGCCTCGTCGTTTCCTCTGAACACCGACCTGTACTCCCTCAACTGCGTATTGACATACCAAGTCACCAGCCTTGCCCTCGCATTCTCTCCCAACGCATCCATAACCAAACAAGCCTCTCCCAGCATTCCCTTCTTAGTAGCAACTTCTCCTTTAGCAAATGCTATCTCAAAATCTTCACAGACTTGTTCCAGCAATTCCCTCTGAAGCTCTGCCACATTACGAGATAAAGTTGCAATTTGGTCGATACTCCTATAGCTATTGAAATGTCTCATAAGCTGTAGAACTGCCTGCAATAGACTCGCACATTCCCTGTACTGTCTCGTTTTTGCCAATCCTCTCAATTGTTCATAGGCCGTAGTAAGCATCTGCAAACGCTTCAAAGCCGTCATCGACAGTGTGAGATTTCGTTTTGTGCCATCCAATCGTTTGATGTCTGCCGTCATGGACGTAATCGTTTGCTCGGTCTCAATAGCGCGTGTTCGTACAGTCTCGATCTTGCGGAATAGTTGTGCCAGTTCTTCCTTCGCAGATTGCATGCGTGCAAGGCTGGAGTCGTCGCTGTAGGCTTGGGCGGCCACCAGGGAGGAGATGTTTTTAGAGAGGTCATTTTGATGGGTTTGGAGAGCGTCCGCGGTTTGGTTTATCGAAGTAAGGGTAGAAGGGTGCGAGAATATGGTGTTGAGATGCTCGATTGGGTCATAGTCAACAGCATCCAGCGACGGCGGCGCTTTAGCAGCGCCGTTCATGCTGTTTTTTCTGCAATTATTAGCTTTTGAAGTAAAGCTTGAGCTTCACTGAAGTGCATGG
>XATR935403|c0_g1_i2
AACGACGCCTCAACACCAATCAACCATTTCCCCAAGATCTGACCTCGCCTTCAGAGCTCACTCTCCGACTGGCATACTCTCAAGCTCATCGTGTAATTGTTTCCAGTTATCCGCCTGCAGCTCAGAATACTTCACGCGTTCCTGCGCCCAGTCCTGATGCGTTCTGCTGACGTGGTATTGCGTTGACTGAAAGAAGACAAGTTCGTCTCTTATGCACTCTTTAACGAATACTCCTCGAGCATGTTGAGCCACGATGGATTCTTTGTCCTTGATGATGGCCTCCGTAACCTTTTCAATTTCTCCTGGCTTAACTTCGGGTTTTGCTCTGATAGCAATGAGCTTGTTCTCATTGTTCTGTATTCTTCGTTCTAAGGCAGGGATGTTGTCCTTGTCATAACGGTCTCTCCGGTCAAACATTTCCCTCAGGCTAACCAACGAGTCACGTTGTCTCTTCATATCTTCGAGAACACCCAGGTCCCAGGCTCTAGCTTCATCCTCTAGCAAGCTCTGGCTGTTAGAAATATGCTTTGCTGTAGCATGAAGACCTTCATTAAGAAGCGGACAATCATTTGTATCCGTTGCGTAAGTATCTTCCGACGCATCTGCCAGTGATTGTAGGGAAAGCGCCAGTCGTAGATGATCTGCAGCAAGGCCTTCAGTACGCTTCGTGAGTCGATCCAGAAGATTACAGAGGTTGATGTATATCTCAGCGGATCGACGCACCCCAGTGCGAGTCCTGTCAAACAGATCATTCAGGGTCGGTGGGAGAGAATCCTCAAGTCCGGGAGGTAGTGATTTTCCAGTGAACTCTTCTTGTACCGATATTGTTGCTTGCTTGCGCCATACAGCAAGCTC
>XATR87584|c0_g1_i1
GACTTTCTGATCTTCAAATTAGAATTAAAGAGCTCTATGACCGCCAAGCACAGCAAGATGTTCTGACTCTTGGCATCACGATTGATGAATACATTCGGTTAATCGGCAGCATCAAGACTGCTTTCGGTTCTCGCCAAAAAGCCTACTATGCATGGTCAGCTGCTGAGAGTGAAATGCAAAAGCGGAAGTCTACTCAAGACAAACTGTTACGGCAGGGGAAGACGCAACAGGATCGATTAACTCAGATCCAGGGAGAAGTGGCTGATGCTGAACGAAAAGTACATCAAGCGAGACTTCTCTTTGAGGATATGGGACGATTGATGAGAGTGGAACTCGAGAGATTCGAG
>XATR891394|c0_g1_i2
CTGTCCCTCTCTTCCTCCAAAAACTACATAACAAACAGATACCCTTCAATTTGCCAGCTTTCTCTATTTCTAACAACTACTTTCACTGTACTTCCAGCGGACTTCACTGGCGATCATCTCAGTTCCTATTGCATGCGTCGCTGAGCGCGTGGACTCGAACCTCGAATCCTGCGTCTGCCCCTCCACCACAAATGGTACTTATGGCGACAAATGGCAGTGGTCCCATGGGGGCCTTCGCGCCTGTGCTGAATGCCATGTCGACTATGCGCGATGGACAGAGGGAACAGAAAAAGGCAGCACATCAGTATCTGGAGAGTTTCCAGAAATCGGCGGAAGCATGGCAGATTACGATTGGAATCTTGGGCTCAGAAGCAGATGCTGAGGCCAAGCTATTCGCAGCTACAACACTGAGAGGAAAGATCACCTACGATGTTAGCCAAATACCAGAAGATGCCCTACCTGCCTTACGAGACCAGGTCCTACACCTGCTGAAAGCCTTCGCGACTGGACCACGACCGATTCGGATACAGTTGTGTGTGTGCTTGGCTATTCTGGCCATACAGATGACGGGCTGGAAGGATGTGGTACCTGTGGTTGTTTCGACGCTGGGCAATGATGCCCAAAGCCACGCCTGTATTCTGGACTTCCTGAAAGTTCTTCCCGAAGAGGTCACCGAAGGACGCAAGATCAATTTGACAGAAGATGAGCTCCAACAGAGAACACAGGAACTATTAGGGGACAACGCTGCTGTGGTTGTACAGCTACTTATCAGCTACGCCCAGTCATCAGCATCCGCTGCAACAAATCCGCAGCTTCTAGAAGTAATTACATCCTGGTTACGTGAAGTGCCAGTTGCCGACGTTGTGAGCTCCCCACTCTTGAATGTCATATTCAATGCCTTGGATACAGACCAGTCATTCGATGCAGCCACAGAGTGTCTCTGCGCCATCTTCAAGGAGACACGTGAGGTCAATGAATATGTATCTACCATTCAGATCCTCTTGCCCCGAGTTGTTGCATTACGGCCTCGAATTGTGCAGGCTCAGCAATCAGAAGATATAGAAACATTTAAAGGACTCACTCGGATCTTTGCAGACGCAGGTGAGGCTTGGGTGGTACTTATTGCCAGAGAGCCAATCGGATTCCGACCATTGGTGGAGGCGGTCTTGGAGTGCGCTGCCAGAGATATAGACAGAGAGGCCATTGCCCTTACTTTCAACTTTTGGTATGAGCTAAAGCTATATCTAATCTTGGAGAAGTTCATTGATGCCCGAGTGCAATATGTGGACGTGTACTCGAAATTGGTCGACGTCATGCTAAAGCAGCTCGAGTATCCGACTCCAGAAGGAAGCGAAACAGATTTATTCGATGGAGATCGAGAAGCCGAAGAAAAGTTTCGAGAATTCCGACACCACATGGGCGATGTTCTCAAGGATTGCTGCGAGATCATGGGCGTTACGGAATGCTTGTCCAAGGTTCATGACGCAATTAAAGCCTGGATGGGCAAGTATGCAAGTCAAGCCAGCACAACTTCTGTTCCTCACTGGCAGCAACTTGAGGCTCCTCTGTTCAGCATGAGGGCAATGGGAAGAATGGTTGACAAAGACGAGGATATAATCTTGCCACAAATCATCCCATTGCTTGTCCAGATCCCTCCTCATGAGAAGCTACGCTTCGCCACTATCATGGTACTCGGACGCTATACTGAATGGACATCAAATCACCCAGAGCTTTTGGAGCCTCAATTCACCTATATCGCTGGATCCTTCGCCACAGATTCCACGGAGATCATCCGAGCTGCTGCGATGGCTATGAAGTTCTTCTGTGCTGATTGCAAGCACCTGCTCAGTGGCCAAGTCTTACAGCTTCAACAGTTTTACGACGAGAATCTCGACAAGTTACCTGGAATCAGTCGGGAGGAGTTGACTGAGGGAGTTGCTTCGGTTGTTGCAGTACAGCCACCATCACAGATACTGGAACTACTGAAGCTTTACTGCGACCCTCTGATGGCTAGATTAATGAGTTTGGCAAACCAGGCTACTGATGACGATGGCAAGCTAGCAGTTGCAGACCATCTACAACTGATCACCTACTTCATTCAAATTGTAACACCCTACGTGGAGCCAGGACAACAGAACCCAGCTGTTTCATACTGCGAAAAGATATTCCCCATCTTGGCGACAATCCTCGACAACTTCATTGATTTCACTCCAATATGCGAGCGAATCTGTCGTAACTGGCGATATATGATCATTTCGTACCGCACAGCTATGGCACCGCTCCTTCCACAAATGGCGAACAAACTTGCCAGTGGTTTCGCAAATTCGAAGCAGGGCTGTTTCCTCTGGGTTACCAGTGCTATCTTGCGCGAGTTCTCGGAGGACAGAGAACATGTGGACGAGCAGACAAGTGAAGCAATCTACGCATTCTTCGAGTCTCAGGCGACGAACATGCTGAGGATGATGAGCGACTTGCCTCCACGCGATCTACCAGATGTTATCGAAGACTTCTATCGCTTACTACTGGACGCCTTGCTCTACTATCCCCATAAGCTGATCCGCTCGGATCTCTTTACTCCCATTTTCCAAGCTGCTGTATCTGCTCTGGCACTGGAACAACGAGATCCGCTCAACGCGACTCTCCACTACATCCGTGACGTGATTGGCTATGGTGGCGACAACCCCCCAACGTCGAGCAACACTCCTAACCCAGCTGACATCAAGCATGCTGTTCAACAATTGCTACTGTCAAATGGAGAGATACTCGTGAAGCAAATCCTGGCTGGCATGATGATCACCTTCCCCGACGACTGCTTCACCGACGGCAGCGGCGCACTTCTCGGCCTCTTCGAGATCATGCCTCAGCAAACAGCCGAATGGGTCGACAAAACAGTCCGTATGCTACCAGCCGGTACGGTCAGCGAGCCCGAAATCGCTCGCCTTATGACTGGCATTCGAGAACGTGTCGCGCTTGGAGTAGACGGTCTTCGTAAAGTCCGCAGCCTTCTACAAGACTTCACAAATAATTACCGCAGACGATATGTAGCGCCAAGAGACGGCTTAGGCAGACTCGAGGCCGAGCGCTTCCATTTCAATGCCTAAATGTGCAGTACCTCAGATTTCCTCGGTATTCTTGATC
>XATR854596|c0_g1_i1
ACATCTGTTTACAGCGTGCATTTTCCATATCCCACAATCTACGATGATGTCCTTATGATCGAAAGCTCCGCAGACCATGGAGACCCAAGATGTGGAAGGAGAGAGCTCGAAGAAGAGGAAGCGGGCGGGTGCAGAGACAGGACCTTTCGTATTGCGCAGCCTTCTCGAGGATCTGCCGTTATCTGCAGAAGGAGACCGAAATGATATCGAAATCAATTGCGTAGAGTTTCTAGACCAGAATCTATACGTTGGAACAACAGCTTCGGAAATCCTACATTTTGTACAAATCCCTCCCGATCCAGCAGATAATTCAGCAAGTCCGTCCTATATCTTGGCCTCGAGATTACCTCCTGCTTTCCACGAACCTCCAACGGCAGCTCGACCTGGCGTCCAACAAATATTGCTTCTCCCCAAGGTCAATAAGGCGTGCATATTGTGCAATTGGACGGTCACATTCTATTCTTTACCCGAACTGAGTCCTGTCTTCGGGAACACACAGATTCGACCATGCAATTGGATTGGTGGCATAGATCTCAATACAGACATTAAGGACGGGAATAGCAATGATGGCAAAGCTCCTTCGGTCACTGTGCTAGCATCCTTGAACAAGAAAATACGGGTTATCAAGATTAGTGAAGACCCTCGCGCTCTAAGAACAATCGATTTTGCTGGCAGTACAACATCGGTTCGCAGGGACTCATTTGCTTGTGTGGCTGATTCACGTTCATATGCGCTTCTCGACGTTGACCGACTGCTAAAAATTCCACTATTTCCCATATCATCGCTTGACGATTCACAATCAGGAAACATTGGCGGTCATTTTGAAGATATATCAGGCAGCACCAGTGGCGGACTCTCAAGAAGCACTTCTTCAGCTCAAGGATATTCTTCTGGGCCTCAAGATATCCACAGCCATGCAAGAAGCACCAGTCTTAGCACCCTTCTTAGCGGTCAATACGCAAGACATGGCCGAGGTCCAAGCGGAGACCATTCTGGCAGAGAAACTCCAGAAGGTATATTCAGGGAATCTTCACCAACGCCAGCTCTGAGTCCTATGAGACCTCTACCTCGTGAACCAAGTCCCAGCGGAGATAAGCCCCTACCGGCTCCCCCAGGTGAAGCTTCAACCACTGAACAATTGGCACCTCAAGCAGCTCCCGCCCCTGAACCAGTGTATCTCAAGCCACATGTTGTCTCTCCATCGCCTCAAGAATTCCTCCTGGTAACTGGAACGGGGCCGCGTGATCCGGGTGTGGGCATGTTCGTAAATCTTGAAGGAGATGTGACTCGATCAACGCTGGAATTTGACAGATATCCAGAACAAATTGTTGCAGATGGTCGAGGGGTCGGTATTGATCCGACACCACAAAATATCGAAGATGAAGAAGAAGGGTTCATACTCGCATCTATGATCAGAGATCAAGCTGACATTGCTTCCTATGGCATCGAGATCCAGCGCTGGGACTTAGATCCTGGGGAGGGTGAGACGCAGAAATATTGGCTGGAAGCCCCAGGAAATGAAGACCACACGACCAGAATAGGGCTACGTTCTGTGGTGGATCTTGGAGATATCTACTTTGAAGATGTGGTGGACAAGTTATGTTTGAAGCGTTTCCAGCCTTTTGCTACAAGATCTATGGATGAGTCAATTTTGTCCCTTCACAGTGTAGATTCAAGGACTGCAATGTCTTTGGAACGTGTTTCCGGAGAGCGAGAGCTGTTCGAGAGCGGCGAGAGGCTTCCAGAAGGCTGGGAACAACATCGAAAAGAAGAAGAGCTACAATTTGCTCAAAGGTTGGGCCACGCACGAACCCGTGTCGTGGCTTGGTCCGGAAAGAACATCTGGTGGGCAGTACGAAATCCCTTGGCATTGAGACTCGATGCCAGTATATCAGATGTGGCGGAAAGCAAAATCCAAGATGACAAAACGTATCCAGCGCTTGACCGAATGAAGCTTGTTGAACTGATCAATGATCTTCGAGGTCGAGAAGCAAAGACAGAAACTGAATTTCTGAGTCTGGGATACATCAGGCAGCGAGCTGGCCTACTCCTTTTTATGAGTGGCCTGGATGTACTTGCAAGTCCGCCTTCGCAACCAGAATATCGCATAGCGGAGGATGCTTTGTTAGAAGGTGGTCTCGATCCACGTGTCATTCTTGCAATCTTACCATACCTCAGAAATGAGATCATTGAAGGCAAAAGTGGCATCTGGATTCATGGTGGCGTCAAAGATGTAGCAGATAGCTTCATCACAAACAGCTCCAGTGGAAATGCAAGCTCTCAACAAAGCAGTGTTATGTCTGACCACATTCTACATTTTCTTAAACGATTCCTCGTGGCTTGGAGAAAGAAGAAAGGATTTGGCAGTATAGCCAACGAGAAAGAAGTATTCAAAAGCGTCGATGCAGCCCTCCTCATTGTTCTTCTTCAGCTGGACAAACACACCCCAGCCGGCGTACCTAGAGGGAACTCCGTGAGGGTGGAGCTTTACGATTTGGTTGACCATGGCGTCGATTGTTTCGAGAGAGCTATTTCGCTACTGGAATCCCATCATCGGCTATATGTCCTGAGCCGCCTCTACCAAAGTCGTAAAATGGCTGGAGAAGTACTTGCGACATGGCGCCGAATTGTGGAAGGCGAAGTTGACGAAGGAGGGGAATTCCGCGACGGCGAACAGCGAGTCAGAGAATATCTCGCCAAGATCCGCAACGCAGCTTTGGTGCAAGAGTACGGCGTCTGGCTAGCTGCCCGAAACCCGAAACTGGGAGTGCAAGTCTTTGCGGAGGACAAAGGCCTGGCCAAATTCGAGCCTACTCAAGTTGTTGAAATTCTCAGAGCCGGTGCGCCAGGTGCAGTGAAGGACTACCTTGAGTATCTGGTGTTCAGCAAGGGCCATGCAGAGTACATCAATGAGCTGATAGCATACTATCTTGATATCGTCACAATCAAACTAGAAGAATCGGAACAAGCCAGGGCAATTTTGGCACAAACGTATGAGTCATATCGTGCTCTTCGTCCGCCAAAGCCTACATACCGACAATTCATCACAGACAATGCGATAGACGAAGAATGGTGGCACAGTCGGCTCAGACTTCTCCAGCTTCTTGGTGGTAGCCAAGGATCTGCATCACAGTATGACGTAGCTGCTATCCTCGAAAGAATAGCACCATATACCAAAGAACTAGTACCTGAGATTATCATTCTTGATGGGAGGCAATCCCACCACGAAGAAGCCCTTCGGTTGTTGACTCATGGGCTAGGAGATTATGATACTGCCATCAATTATTGTTTACTTGGTGGCTCGAGCATTTACCATCCCATTTCCGGCAGTATGGCAAGAGAGAGTCTCCCCTCACGAGAGCAACAAGCAGAACTGTTCGGGTTCTTGCTATCAGAGTTTTTGAAGATTGAAGACATCAGCAATCGTGTTGAGCAGACCAGTAACTTGCTTGAGCGATTTGGAGGCTGGTTCGATATTGGTCATGTTCTGAGCTTGATTCCTGATACTTGGTCTGTTGAGTTAGTGTCAGGATTTCTCGTCAGTGCTTTGAGACGCATTGTTCGAGAACGTAGCGAGACCATGATTGCGAAAGCATTGAGCAGTGCAGAGAATTTAAAGACTGCTGCAGATCTGATTGGGAAGATCGAAGCTGCAGGTCCCGTCGTTGAGGCTTAAAGTACTATAATGTATATGAATGTAGAAAAAACAATGCGGTGGCTGAACGGTCAGACTTTCTGAGGTACGTCCAAGACTTGGAAAGCATTGAAAGCTTCTGGTGCCAAAACGCGAGCCATCAAGGTGATGCTCACAAAAGCTCCGGTCCACTATTTGCTTTGAGCACAAGAGAGGACAGCATGAGGCAGTTTTCTTAGCCCTGCCAATTGGCCATCG
>XATR868106|c0_g1_i1
ATCTCCCTAAACATACGCTTGCTTATTCCTCACTCATCAAGTCATTTTTCCGTTTCCCCATTTTCCCATCCCATCCAACCCACTCCTCTTGATTCCACCTCGCCCCCAAACAACTAGCTTTATTACTCTATCGCCTTATAATTCTTATTAAACTCATTAACCGCCACCCCAATCTTCCTATACAAAAAGTTCCTCGAACTCTCCTCCGCAACTGGGATAAACGGACCATTTGTTCCTCCCCTCAATGTCAAACTCAATCCTGTTCTCTCCTTACTGATAGTCTGGATATCCTTCAAGGGAACGTCCCATTCAGAAGTTAATTTTTTGCTCTTGATGAGCATGATGCGACTGTATGTTAACATCACCACGACGTCTTCTCTTGGGAGTTCGAGATGAGCGATGTATGATTCGTTGAAGTATTTCCCGTTGTCGAGTTGTTTGAGCCAGAATTGACCTAGAGCTTCTCGCTGTGAATAGGGCCGGAGGATGCCATCTGTGCCGATGAAACGAGGCAGACGAACGCGCTCGAGTCCGTCGCCGTCGAAAACGGTGGTTGTGTTCCGGATGCCTTCGCTGACGTTGGAAGCGAGATCAAAGACTCCGATTGCTGGCTTGGTCACGAATCCAAGTGCACCTTTGCCGACACCCTTAAAGAAACCAGCCACGCCTTCTTGCTCAGCACCTTCAATTGGCTTTCTCGCAAGTCCACCAATACCACTGGCAAGACTGCTCACAAGAGAGTTCGTACCTGCCGTTACACCGTAGAGAGCGTGCTTCGGCCGATTGCGAGACCTGGTCATACGACGACGATCTTGGAACTGCTTGTCCATGGTAGCTTCAGCCAAACCCTTGGCAATGCTGCCAGTGAACTTAGAGAAACTGTCTGAGACACCAAAGACCGACTTCTTCACGAAGCTAGTTGCTCCTTTCGCGATGCCGATACCAAGTTGCTCTGGTCTGTCAGCCATGATGAAGCCTTGATATGGTTCATAGAACAAGTCCGCCACTCCTGAGCTCATGTTGTTGAACAAGCCGACGGGATTGCCAAGGAAGTCAGCTGAACCAAGGACTTTGTGTACTTGATACAACGCTTCTTGCGAATAGTGGCTAGTGATATTCTGGATTAGGATACCAGCTGAGACGCGAGCGTTCTCCAGCATGAGAGCATTGAGTCGAACAGGAGCATCGTTAATGTTGCCGATAGCCATGGTAAGAACGTTCAGGAAAAACATCAATGGGTTTCTTGAAGATGTCTTGTCTTCCACGTTGACACGATCAGTCCTCACGAAAGACAAATCAAGTTGCATCGGCTGGATATTGAGCAGCTCGAAGTATATGTCTTGACCTGATTGATCTTGGGTTGGCTCCGGGATGTCCAAATTTTCATCGCACAGAACTCCTTCGTGCGTCTCAGCCCAGCTTGCACCTGGAACTTTGGAAAAGTCCAACAGCGCAAAGACGAAGTCCTCGTCTATCTCAAGTGTCATCTGCTGTAATAGGAGCGTCGCATACTTGATGTAGAGAACACCGTAAGAATCATCTTTAACACGAGTGACCATGACATGCACACAGGGGTGAGACTCGGTTTCCTTCTGATTCTTGGGCACCACACTTGGATACAGGACTATGGGGAAGATTCCACCATAAAGCTGATTGTCGATCTGTACCCATTTGACACCAAAGATGAAGGTCTGGAACAGCGGCGATTCAGAGTACTTAAAAGATATGTCTCTAAAAGTCACATAGGCAAGTTCTTTCAAATGAGCATTGACCAAGGATATACCAAAGCCTGCAAGCTTGAGCTGTGCTCTGAAAGTCACGCCTGTATCCTGGGACTTGACTTCGAATCCTCCAGAAAGACTGGTCGTAGAATCTGTCCGAGTCTTCTGCTTGTACAAACTCTTCGAAGCTTTGTAGTTCGACAGAATCAAGGTTTGTGTTGGTCCATCAGCTGCGACATTGAGATCGATGATCTTCGGCTCTCTCGCACCAGGTGCGTCGCGAGGAGGTGGAATTTTCATGGGAATGAGATTCCCAATTTCTGCAAGCTTGACATGTCTCTCCTTGCCGTTGGCATTAATAACTAGCTCCTTGTGCTTCGCAGCTGGATAATCCCAGGCATAGGGCATGATACTCCTTGGTGGTAGGCGATATCTGATTGGGCGCCATCCCGATCTGTCTTCCGCATCCTCATCATCAAGATTTGGATTTGCCTGGAAGAACACGAACTCCGTGTCGCTCTCATTTCGTATGGAAAATGGCCAATTCTTCGTCTCAGGGATGAGATGAAGGAATATGGTAGCATTTTCCATAAGAATTTCTACTCGTATGAGTTTCTGCCTTTGGCCAGCTTTCGCAATCTTGATATGTGTCACGCCTAGATCTGAAATGGTGAAGGGAGAGGACCATTGGTTGTTGAGACCCGGGAAGCATAATGATAATTGCTTGACGGCACTCTTTTGCAGGAAATGCAGAGGCTGGAGAGCATCTGGCTTCAGCGTCATGAGATCGGAGGACCCAGGTTCGCGGACGTTGATTTCTTCCTTCATTTGATTCTTCAATACAAATCGAGGAGCAAGCGTGACAACCTTCGTCATTTTGTACTTCCCTTCCCCGGCTTCTACTGTGATGCCGATGTGAATCTCGGTGTTCCTCGAGGAAGATGGCAAGACAACATCCACAGTACTTCCAATGGCATCGAAACTCTGAGGCTTGCTCCATGCTGACTCTCCGACCTTAAGCAAAGCACGGTTGCGTTGGTCGTCGGCGCCGAATGCGAACATATACGGAAGAGCCTTGCGTCTCTCCGAATCTGCAGAGTCTGTATGGAAACCTTGTCCAGCCGCTGTCTTCGCTTGCTGA
>XATR946107|c0_g1_i1
CAAGAACCATGCGGTAGCTTCAACCCACCCAACGGATGGCTCTCGACCCCTCGAACGGCTACGTCGCCGGACGAAGCCTACAAGACCTCACCGACAATGCCCTCCCCATATTCAACGTCGAGCGCGTCCAGCTCCAGTTCTCGATAGCGTCCGACTTTGTGGCCGCGCAAGTCGCGAATAATGTGTTGGTGCTTGCCCTCTCGAATGGCAGGATTCTGAGGATAGATTTGGATAATCCGGCGGATATTGATGATATCGATTTACCGAAGAAGACGTCAGAGGTGGGTGTTATTCGACGTATGTTCCTGGACCCTATGGCTTCGCACCTTATTATTTGTACTGCCCTGGGAGAGAACTATTATCTGCATACACAATCGCGGCAACCTCGGCCTTTGTCGAGATTACGTGGTGTGTCGATAGAGTCTATTGCTTGGAATCCGGCGTTACCTACCACGTCTACACGAGAAATACTTATAGGAGCCTCGGATGGGAATATCTATGAAGCATACATCGAGACATCTACAGAGTTCTATAGGAAGGAAGATAAATACTTGAAGACTTTACAGAAGCTTCAGGATGGACCTGTTACTGGGTTGTGGGTTGATACAGTGGCAGATGCGAGGAAACAGGATGTTAGGAGGGTGTTGATCGCTACACAAGGGAGATTGTTACACCTGGTTGGCAAGATTGGGAGGGGAGGTCATGATGGTGGAACGTCGATTTTCACTCGCCTTTTCGAAACGGAACAACCGACCGTACATGAAATTTCCAGAGTTTCGTCTACAGCTAATTCGTCTTTGGTTGTTTCTCCTGATCCTCCAGATTCAAATTCTCCTGAGAGTATAGCTACGGATCGTATTTTTGCATGGCTGTCTTCTCAAGGAGTTTTTTATGGCCGTTTGCTTACGGCTCCTGCGTCGGAAGAGCTAGGCACGAAGGTATTCTCTGAGGGAAAATTGCTGCCTAGATCTCAACTACCAGCTGTGGATGCACCAGGTGGCCGCAAGAGAACGCCCATTGATTCGATCGAGTCCATCGCCTTGACGCAATGGCACATTGTGTGTTTGGTAGGCTCGCGCGTCATTGCCGTCAATCGCTTGGACGACACAGTGGTATTTGATCAAGTTGTCTTGGACCCGGGACAACAAGCTCTAGGACTGTTTGCAGATCAACAGAAGAATACTTTCTGGCTTTTCACGGCCCAAGAGATCTATGAAATTGTGGCTACGGACGAAGATAGGGACGTCTGGAAGGTCATGTTGAAGACAGAGCATTTCGATGCAGCTCTGAAATATGCTAGAGGTCCTGCACAGAAAGATGCGGTAGCGACAGCATCAGGTGATTATCTCATCAGCAAAGGCTCTTACCTCGAAGCTGCTGGTGTCTATGGCAAGAGTAGCAAGCCGTTCGAAACCGTGGCGTTGATCTTTGTCGACAATGATCAGCAAGACGCATTGCGGAAATATCTCCTTACGAAGATCACAATGTACAAGAAGTCGTCGACTATGCAACGGGTCATGATCGCCAGCTGGCTAGTGGAGATTTTCATGTCGAAGCTTAACTCACTGGACGATACTATCATTACGAAAGCTGAACTGTCTGACACCCTCAACCCTGCTCAAACACAAAATCAACTCGAGACTATTCGAACAGAGTTTCAGGACTTTGTCAAGAAGTACAAGGCTGATTTGGACAAGAAGACCACTTACGATATCATCAGTAGCCATGGAAGAGAGGATGAATTGCTCTTCTATGCAAGTGCTATCAATGATTACAACTATGTACTCGGGTATTGGATGCAAAGAGAACGGTGGAAGGAAGTTCTCGATGTTCTCAAGAAGCAGACAGAGCCTGAGATATTCTACCGGTACAGCAGTGGACTCATCACACACGTCCCAACAGACCTTGTCGATATTTTGACAAGACACCCAGATCTCAAACCACGAAACCTCATTCCTGCCCTCCTCGCCTACGATCGAAATTTCAAAGGACCATTGTCACAAAACCAAGCCGTTCGATACCTACTTCATGTCATTAATCAACTGCATTCGACTGATGCAGCCGTACATAATACGCTAATCTCCATCTACGCATCTCACCCATCCAAGGATGAGAAAGCTCTCCTCGCATATCTCGAAACACAAGGTGACGAACCCAGTTTCGACGCCGACTTTGCACTCCGCCTTTGCATCGAGCATTCACGAGTTCAATCATGTGTACACATTTACAGTACCATGGGCCAGTACCTCCAAGCCGTCGAGCTAGCCCTTGCACACTCTGAGATTGACCTCGCTTCACTCGTCGCCGACAGACCAGTCTCCAACCCCGCCTTGAGGAAGAAACTCTGGCTAGCAGTAGCCAAAAAAGTCATCTCCCAATCGAACGGTATCAAAACCGCCATCGAATTCCTAAAACGATGCGATCTCCTCAAAATCGAAGATCTAATCCCATTCTTCCCTGACTTTGTAGTCATAGACGACTTTAAAGAGGAAATCTGCGCCGCGCTAGAAGACTACAGCCGTAACATCGACGTCCTTAAAAAAGAAATGGATGAATCCTCTCAAACAGCAACTAACATCAAAATCGATATCGCAGCACTAGATCACCGTTACGCTATCGTGGAGCCAGGGGAGAAATGCTATGTTTGTAGCCTTCCTCTTCTAAGTAGACAGTTTTTCGTTTTCCCTTGTCAGCATGCTTTTCATAGTGATTGTTTGGGGAGGAGAGTTATGGAGCAGGTGGGGATTGGGAAGGGGAAGAGGATTAGGGAGTTGCAGGGTCAAATTAGTAGGGGCTTGTTAGCTGGGGCGCAGAGGGAAAGAGCTATTGCGGAGCTTGATGGACTGGTTGCTAGTGCCTGCATGTTGTGCAGCGACTTCGCTATCAAAAAGATTGATGAGCCTTTCGTCCTCCCAAGTG
>XATR866589|c0_g1_i1
TATTATTACACTTAATATGGGTATGCACATCGCTGGCATTGCATGTCTACGAGTCTTGTACAATAGCATTCTTCCCCAGAGTCGCATTCTCAATAGCCGCATCCATCATCTTATTTCCACTGATAATCGAAGTCGTGCATATGATTATTTGCTTTCGAGCTTCTTCTTTCTTTGCGATAAATCTCAAGGCAGCAATTTCTGTAAACGTAATGCCACCCAAGAAGACAACAAAAACCAGCTTCTTCTCACCGCTCCCCGTGAGGAGCGTGCGAGCTTTTGCAGCTTTGTCTTCCCCTTTCTGCACTTCGTCAAAAGTCTGTCCTCTGACATGCTTCACTGCCTCATCAAAGCCCTTCCATCCCTGTGACGCTCCACCGCTTGTTGGCCCAGCAGGATTCGCATTTCCACCGCGTGTGATAGAAGTCAGATACTGCTTCTGCAGAATGCATTGGACAAGGCGTACTGAGAGAGGCGCATATCCGCTATAAACATAAGCGATGTCGTTTGGGTCATGCTCGTTAACTTCGTCTACAATAAGGCGGAGAGCCTTGCGCACATAAGTGTAATTGGTCTTTGTACCAGCGCTAGCTCCAGCTCCTGACATAGGAATCATCGAAGCCATGGGGGAGCTCCTAGAGAGTAGTAACTGAAGTTTCTCGAGAGCGTCCAGAGTTAGCATGTGCTGATAGCCATAAGCCTGCAAAATCATTTTCTTGAACGTCTCCAACTCGCGAGGCTTGATACCACCTGCGATGCAAGATTCTAGACACAATAATCGCAGGACTTCTTTCAGAGGGGTATCCCGAGAAATCAGCTCCTCGATCGAATCGTGTTGAGATGACGGATCAGCACCAGCTGCAAGATTTTGTTGCACCTCGAGTAGTCTGCTAAACTGGTCGGATCGAGTATGCTTCATGATTTCTTCGGCAAGCCCAGTGTGTATCTTCAAGCTTTGTTGCTCAGCTTGATATCCGGGAAGTTTGTTAACGAAATCTCGTAATTCTGCGGTCGTCTTGGTCCCATGTCTGCTATCATAATCAGTCTGCAGCCGTCGGGCTACTTTATGCAGCAGATTTCCAACAATTGCGAAATTGGTATCTCTCAGTTGGTCGTAGAGCTTGTCCGAAGAGTCAAGTAAGATTTTGCGTTTCTTCGCTTGTACTGGTGCCCCAACGGTCTTTGACGAACCTGGCGCAGCTTGAGGAGCTACGCCAACAATAGAAGAATCTACTTCGGCCTGATTGTTTTGAATCCCGACTACTTCATCGATCAGACCTTCGTAAGTTAATTGCGTGAGGAGAGGTGTAGCAAAGTCCACTTCGCGGTCAATAACAATGAGGCTCTCAATTGTGGTACTTGGGGTCAAGCCAAGCCTGCTGCTCTCATTTGTGTCTTCGCCAGCGATTAATTCCTGTCGCATACGTGCAAGTAGATCTGCCAGTCTCTTGGCATTATCGCCTTTACCAGTAATGCGCGGAAAGAGGCCGTGTTTTTGTTGTATAAGCATCAGAGCACGTGCCAGCAGAAACGTTGGTGTAGGGTCTTTTCGCAGATATAAATCGGTAAAGGAATCTTCCAGTTCGAGGGAAAGGAGGTCTTTGTCGACAGGCAGAAAGTACAGCGGGAACTCTGCTATGCTTGTATCACCTAAAACACCAGCATCCTCGAGGATCTTTTCAGAGACGAGCGTCCGTCGAGGAACCCAGAATATAGAAAATTCGTGACCAGTTTGACTCTCTCGTTGCATACGCTTAATGTGATCGGCTATCGATTGGGCGTGCTTCGCACTTTCTCCCCTCGCGATGAATACAACATTTCGCTGGCTGACATCCGCATTGCCATTTTCTAAGAAGAAAACCTTATCAACGCCATAATCCTGAAGAGTCGAAAACTTGACGAATAGTCCGATCGGTCCAGCCAGGCCTTGCTCAAGGACAAGGTTCTTCTTTCCTCGGACTCACACCTTCGAGTAGATAAAGAAGATCCTTTCGGGCTTTGTCTTTGATTTGGTCAGTGTCAAACCCAACATGAGGAGCCATGATGAGCTCTACATGGGGATGAGGACGTGTGAAGGGGAG
>XATR922056|c0_g2_i1
GATGAGAGCATCAAACTATCCTTCCGAAATGGTGGCGAGAAGATATTCTTTGAGCGATTAAAGGGCAGCCTGACACAGAGGAAATGGTTATTACAAAACGCACCTCCTGTTCCAACAGCAACAGAAAGGACCACGATAGGCTCAGGACCTAACACACCTTCTGGGGAGAGGGCTAAGACTGTTGGTATTGCAGGTCTTGAGCAAAGACGGTTGGAGCTCCGGAAAAACAATGAACTCGTCATCGGGAACGCTTTCGAGGATTTGGAAGCTTTGATGGCATCTGCAAAGGAGATCATTGCCCTTGCTGAATCATTTGCAGCTACCAATGGAACAGGGGGCAACTCCGACTCGAATGCAGTTGCCAATGCCCTTGGTCTTGTGACTACAAAAGACATGCTCGGTGGTGGAAGCAACTCAGAATCCCTTTACATTTCCGAGCTATCACGAAACTTGGCAGAATTCCTTACGGATGACGCGAGAGGGGTACTCCGCAAAGCAGGTGGAATCATCAGTTTGGTTGACCTCTGGGCAGTGTTCAATCGAGCACGTGGAGGCGTAGAACTCGTCAGTCCGCTGGATTTCGAAAAGGCTGCCAGACTTTGGGAGAAGTTGAAACTCCCAGTCAGGTTAAGACAATTCAAGAGCGGGGTGCTGGTAGTACAAGCCAGTGACCGCACGGACGAGAAGACCAT
>XATR915652|c0_g1_i1
TCAGAAGACCATCATGTCCATGACTTTGGGCAAGGATGTGTCTGCACTGTTTCCCGATGTGCTCAAGAACATTGCAACCTCGGATCTGGATCAGAAGAAATTGGTCTACTTGTACTTGATGAATTATGCCAAATCCCATCCCGACCTTTGTATTCTAGCCGTCAATACATTCGTGCAAGATTCAGAAGACCCAAATCCTTTGGTACGAGCGCTGGCAATCAGGACAATGGGGTGTATTAGGGTGGATAAGATGGTGGATTATATGGAAGAACCACTACGGAAAACACTACGAGACGAATCACCTTACGTGCGAAAAACGGCGGCAATATGCGTTGCGAAGCTCTTCGATCTGAATCCCTCGATGTGCCTGGAAAACGGTTTCTTAGAGACCTTACAAGAAATGATCGGAGATCCTAACCCGATGGTGGTGGCCAATTCGGTAACAGCTCTGGTAGAAATTAATGAAGCTGCTCCAGAGACGAAAGCCCTTCGAGTCACTGCGGCCACACTGAAGAGGATGTTGATGGCTTTAAGTGAATGTACAGAATGGGGAAGGGTGACGATCTTGACAACATTAGCCGACTACAAAGCAACAGATGTTAAGGAGTCGGAGCACATCTGCGAAAGAGTGTCTCCTCAGTTCCAACATGTCAATCCCAGTGTCGTTTTAGCCGCTGTGAAAGTTGTCTTCTTGCACATGCGATACGTAAGTGCAGAATTATCAGCACAATATCTCAAGAAAATGGCTCCACCGCTAGTGACACTTGTGGCATCCGCTCCAGAAGTTCAATACGTCGCTCTACGGAATATTGATTTGCTCTTGCAAGCCAAGCCAGATATCCTAAGCAAAGAATTGCGAGTCTTCTTCTGCAAGTATAATGATCCTCCATATGTCAAGCTTGAGAAGCTGGAGATCATGGTACGGATAGCGAACGAGAAAAACGTCGATCAACTGCTAGCGGAGTTGAAAGAATACGCACTGGAAGTTGATATGGACTTCGTCCGAAGAGCTGTAAAAGCCATCGGCCAAGCAGCCATCAAAATTGAAAGTGCTAGTGAGAAGTGTGTTAACACACTTTTGGATTTGATTGCTACCAAAGTCAACTACGTTGTCCAAGAAGCTATCGTGGTTATCAAAGATATCTTCAGAAAATACCCTGGTTACGAAGGTATCATTCCAACGCTCTGCAAGTACATCGATGAACTGGACGAGCCAAATGCGAGGGGTGCTTTGATCTGGATTGTCGGAGAGTATGCAGAGAAGATCAGCAATGCTGATGAGATCTTGGCTGGATTCGTCGAAGGGTTCATGGAAGAATTCACACAGGTTCAATTGCAGATCTTGACTGCCGTGGTGAAGCTCTTCCTAAAGAAGCCAGACAACAACCAAGGATTGGTACAAAAGGTTCTCCAGATGGCGACAGCTGAGAACGACAACCCAGATATTAGAGATCGTGCATACGTCTACTGGCGACTGCTTTCAGGTGACCTTACAGTTGCCAAGAACATCATCCTATCCGACAAACCTCCTATCACAACCACAATGACATCTCTTCCACCAGCATTACTGGAACAACTTCTTACAGAACTTTCTACGCTTGCCTCTGTCTACCACAAGCCACCCGAGACCTTCGTTGGTCACGGAAGATACGGTGCAGATGCCATTCAGCATGCCGCCATCCAAGAACAGAAGCAAAATGCTGTAGACAACCCAATTGCTGCCGCTGTGGCGTCGACTCAAAATGGTGGCCAGAACAATGAAAATCTCCTCGATATCGACTTTGATGGTGCTGCTCCCGCCTCGGCAGATGCGCCTCCGACTGGTGGGGCATCAGGTCTGGAAGGCCTTGCCGGTACGCCACAAAGAGTTGCAAGTCCATCCGCGGGAGCACCTGCAGCCGCAAGTAATATGGACGATATGATGGGCTTGTTTGATATGAATGGGTCGAGTTCTGCTGCTGCACCGAGCGGGGTTCAGAATGATTTGATGAACGGGTTTGCAGGGTTAGATTTAGGTGGTTCGCAACCTCCTCCACCACAGCAGCAGCTGCAAGCAGGGAAGAAAACAAATGAAGATTTGTTAGGCATGTTCTAGATGTCATTGTTAGTTTAGGTAGGGTAGGGCAGGTTGATAGCGGGCAAAGATGACTTGAATGTTTG
>XATR928766|c0_g1_i1
AAACGCCCGCCATGTTCTCTGTCTTTCTTGCAATGCAGCCAAAGAGCCATCCGGTATCTATTCCTCGATAGTCTTAACACACTCCCACTCTCCCTTCAGGTTCTCCTTCCACAAGCTAACCTTGTTATCACCCGCACTAACAGCTAGAACGTTCCCGCTCAAACTCCAGCTCACTCTCCACAATACAACCTCGAAGTTCAAAACCTTGCTATTCCACACTCCAGGCTGGCTTGGATCGCTAGTCCAGATCCTAACCGTCTTATCCTGACTCGCAGACGCGATATAGCTCTTCTGCAACACCGTAGGCGACCAAGCAACATCTCTAACCCAATCCGTATGTCCCGTCAACGGTTCCCGTTCCTGCTTATAATTCTGACTCGCCGCATCAAAGCTCCACAACCTCAACATATTATCACTTCCTCCCGTAACAAACCTCCTTACCCCTCCTTGACCACCAGCACTCGAAACCAGCGACCCAGGAGACGTACTTGGTGCCCAACTCACAGAATTGACACCAATGCCATGCGCGTGAAAGATTTTATGATCCATACTGTTATCCTTGAATTCTAGAACTGAAACGTTTCCATCTGAGGACGCGCATGCGAGGAGACAGCCTGATTCATGCGGGGACCAGGAAATGATGTTTACGGACGCAGTGTGCAG
>XATR926392|c0_g1_i1
TCTGCTTCCTCAACCCCTCCACTCCTGCTTACTACCATCTTGCCCGTGTCTCTTCACAGCACTTGTCTGTGCATGGTCGTTTTTAACTTTCTTTGCCTCTGTGCGCGGAGCCCTTCTTTGATATCAAATTTATGCACATGACCGTCACAAGTGACTCTTTGTTCACCAGCCTTTTACATTTATGAAAACTCTCGTCCAAGCAAGCTTTCTACTTGCTTTTCAGTCATACCAGAAATTTGCAACATGAACGGCACGCCGAATGGCAACAGCACGATCGGGCATTCAAATGCGACAGGACCCAGCGAACTCAACGGAGGTAGCACCAACTTGCTACCAAGAATACACGAAGCTCTCGATGTAGTCCACAGTCCTTACTCGTCGAACGAATCCCGACAGCAAGCTTTTATATTCCTCGAGGAAGTAAAGACAACCAATGAAGCTCCCTACCATGGCTTCACCCTAGCCTCCGATAAATCTCAACAACCCGTCGTCCGCCATTATGCCTTGTCACTCCTCGAGCACGCGATCAAACACAAGTGGGCAGAATATTCGGAGGAGCAGGCGACAGCTCTGCGGGAATGGATACTCCAACTCTCCCAAAGTGTGGCTATGGAAGATCCTCTGTACCTTCGCAATAAAACCGCGCAATTATGGGTGGAGATTGCAAAAAGAAGTTGGGCTGCCGAGTGGATGGACATGGACGAACTCCTTGTGAGACTATGGGATATTCCAGGGCCTGTCGTACACAAAGAGTTCGTGCTGTTCGTTCTCGAGACATTGTCAGACGAAGTGTTCAACGGAGAAGATACAGTAGCAGTCCTCAGAGAAGGTGCTTTAAGTAAAGCTTGCGTGGAGATCTTCACGCCTGCTATTGTATTAGCAGAAGCATTCCCCAATCGACAAATAGGAACGACCGTACGATATGGAGAAGAGGGTTGGCTGGTGCGGATTGGAGAATTGCTGAATCAATGCCTGGAGAATGACCTTTACCGAAACACCCAGTACCATAGCTGTGCTGTCAAGATATTGACAGTCTACAAGTCTGTGATGCCGTGGGCAATCCCTAGAGCAATCGCAAGTGCTTCTTGTGTCGAGCATATGTGCAAGAGCTTGGCCGCATCTAGTGTAGCAGTGCAATTGGCATCTGTAGAGGCACTGCATGCTCTATACAGCCGGTTGCATTTCTCGGACGAAGAATTTCTCGCTTTAATATGCCCCATGTACCGGCGGCCGGTTGTCGATCTGCTTCATAAGCTATTTGAGTGGTCTGTAGTTGACCCACGAGACATCGACGATGAAAAGTATCTCTTTGCTAAGAGGTTCTCTGAGATGATGTCCAACCTCGGAAGTTTTATAGAGCAGAAAATTTCAGCCATACCAGAAGACTGTGATCTACCAAACCTGTTAAATCTCTTCCTTGCCATTACCCAAAGCCAGAGTTTTGTCGTATCGATACCCATCCTTGTTACGTGGACACGACTGCTACGGTCAAATACGATTGGCGCATCGCCCACCATGACACCCTTGATTGGACCTTTACTTGAGCTATGCAGCTCAAGACTAATACGCTATGAAAGCATGCCAGAAGATTCCGATGACCCGTCCCTCATCTTCTTACTTGAGGATATTGATACCATCCCCGAGCGACATGCATTCCTGGGAAATTATCGCCGTTATTGTGTTCAGGTTATTGAGTTTATAGTTCGACAGAACAAATCCGAGGCTATCTACCATATTCTCACTCAAGTTGATAATTCCATGCAGCACTTGTATGATGGTCAGCCTCCATTTGCAGTCGAGAATTATTCGAAATCCTCAATCCCTCTTTTACGAGTAGATGCACATTTCACAGTCGTGGAAGCCGCTCTCAAAGGATATATGAAGTGGAGATCAACGCTCGGAACAAAACCTCAAGAGGACGAACAAGAGCGCATCACCACAGAAACTAATATGGAGGCTTGGTGCGAGCGACTACTGGAAATGAATTTCGAGGACCCAATAATCCGGAAGAGAATTCTTCAGCTCGCCGTGGCCTTTTCAACAACTGCGCTCGATAAGAAAGTAGCTTTCATGCTCAAGGTTCTTGAGCAAATTTTGATGAGCAGACCGCCTGAACGGGCAGAACACGACGTGTATAATGAGGCTGTTAAGGAATTGCAGGCTGAGGCCATGTACGAACTGCAAAGACTTGCTAGCAAGATGCCTGATCAACTTTTGGACGTTTACGATCAACTGGAAGCAAAGGTCAATGAGATCATCTCAACAGGGTCTCTGGACACGAAACGAAGAACCTCCTACCAAACTTTCCTGTTCATGATAATCCATCGTGCATCCAAGATCGATCCTGAAATACGCTTACAACGACTTCATGCTTTTATCAACCCTGTTCAGCAACTATGGCAAAATCCTGAGTTGGAGACAGCAATCTCATCCTTTTCTGGATTCTGTGATCTTCTCGGCCTGAATAAAGTTACAGAATTCCTCGTCAACCGTCGAGTTCACGAAATTGATGAATGGCAACATTATCAGCTCGATGCAGAGGGTCAGGGTCTGCAAAAAGAGCTTGAGAATCGACTGAAATCTCTCCCATTACGGACAACAAGATCATTCTTGGCATGTTCGACTGATAGGGTTGAGAAAGACTCTGATCCGTACAAAGTGTCTTGTTTGCTATGGCGGGAAGCTTTGCCTGTCATACTTCCCAACTTGCTACAATTTTTGAGCCATGCACATGCGTTTCACAACCCGGCCAATTGGACGGGACTTCCTCCTGCTATGCGAGGGCTTGTAAGCCGCATTTTGACAGACCGTTTCTGGCAGGCTGGTATTTCCGAGGGCAGCAAGGATGACTTCTACGCTCGTGTCACTGGAACGAAGTCTACCATGGAAGGATTTGCTTCGTCGATTCGGGGCTCGGTCAGGACAGTTCGAGAAGCATGTTACTCTATCCTCTGGTGCATGAGTAGACTTGATGTCGACTTTTATGGCTTTAGCGAGTTACCGGGTCCTTTGGCTCATGCAATGTTTGCTGATGCGCATTGCTTGTCATCGCATCAGCTAATCGCATTGCTGAATGTGGTTCGGTTGATGGTTGATGATTGCCCCGTCGAACTCAGAAGCCATTTTGTTCCTCCAATACTAGCAACATGTTTTGCTCAGATGGACTCGAAATGTAGCTCGGAGTGGGAGAAGCTCGCGTTGAGACAAGTGGCCCCCACAGATGGTGACGACTTGACAGACGAGATGAAGGAAGAGAGCATCTTGCGACAGCTGACCCATACTGCCGTCATGATGATTGGCGGTATCCTGGATCCAGCAAGACAAAATCCAGGAGTTAAGGAAGCAACGGCAAAAGATGCATCAACCTATGTCCCTACCCCTAATGCATCAACTCAACACCCCTCGATGCGAAAATTCTGCCTTACTTCTTCCACAATCCTTGAGCCTCTCCTCCTATTCCTCACACACGCAATTCGCATGCGTGACAGTCGCTGTTGCGGTGTTGTCCTCCGCGTCTTTCGCTCTCTAATCCCCGAATTCGCGCCCTCATCTTCCTCTACCACCGACGCCCAACTCACCTCCTCAATCCGAGAATTCATCTCCTCCTCCGTCCTAAAAGCCTGTATCTCCTCCCTCAACGAGCCCTATTTTGTCGACCTCCATCGTGACCTAGCATCCCTCATCGCCACAATCCTCATCTACTACTCCTCTCTCACCCAAACTCCGCGCACAGTCCTCCTCAGTATCCAAGGAGTAGAGGAAAGGAGCGTGGATAAATGTATTGATTATATTATGCGTCAAGGGATGCAGCAAAGACAGCAAAGAGCACTGGTATTGGATTTGCTGAGAGATATTAAGGGAGTGAGCATTAGTGAGCAAGGCAAGATTCCCAAGAGTGTGGGGAATGGGGTGGGTAGGGGGAAGGACAGAGAGAGGAGCAAAATGCAAAGGGAGTTTCTGAAG
>XATR877432|c0_g1_i2
TTTATCATCCACGACACTCCCCCATCCTCAAGTTACGAACATCCCTCAAGAACCCCCCGAAGACCGTATCAACCTTCAATATGGGTTCTGATCCTCAGTATGCGAAGTACCCTCTTCTACCTCTAGCCCAGCACATCTTCACTCTTACCAATCCCTCCGCACCGAAAGCCATTCAACAGACATCCCTCAAAACTCTTCAAGATGCTATCACAGAGCATAAGATGGCACCTCTTTATCGGTATCTTGCGCATCCAGTGGAGGGCATCCTGAACGAGTCTGGTGTCAGCAGCTCCCAACCAACGAAGCCTCTCGGACGAAAACCAAGCGCGGCCGGCATGGTAGCTAGCAAACACTCAATACCTAAAGTTGACCTGCCTTGGGACGAGTCTCTGTACGAGAAGTTAAAGAAGGAGAACGATGAGGAGTTGGAAAGTTTCAAGAAAGAAGAAGAAGAGGCGGCAGAGAAGGCTGGTGACACAGAAGTTCAAGCTGCGAGAGGGAAGAGAGCAGAGTTTTGGGCGCGAGTCGGCGACAAGGATCGGGCCATAGCTGCATATGAGGAGATTTTCGAGAAGACTGGTGTTTTGGGGACCAAGATCGATTTGGTACTTGCTATCATCCGAATTGGTCTATTCTATGGAGACAAGTTACTGGTTAAGAAGCATGTCGATCGCGCAAAAACATTAGTTGAAAGTGGCGGGGACTGGGACCGACGAAATCGATTAAAGGCCTACCAAGGGCTCTACCTTCTGGGTGTTCGCTCCTACAACCTTGCCGCTCCTCTACTACTTGACAGTCTCTCGACCTTCACAAGCTACGAACTATGCAGTTACTCATCCCTGGTCGTATACTCGGTCCTGGCTGGATCTGTCTCTCTAAAGCGAGTGGATTTCAAATCCAAGGTCGTCGATGCTCCTGAAATCAAGGCGATCTTGGGTGATGGAGAGGACAAGCTTTTGGCGCTGTCTGGAGCATTATCTGCAGGTCCTGGCGCTGATGAGGAGATGAAGGATGTGTCTTCAGCAACACCTGCTAAGACCGCTGTCAACCTCACCACACTAGGAAGTGACCAGCCAGAAGCTGAGGTCGCTGTTGACTTTTCGTCACTGGCACAGCTAGTTGGTAGTTTGTACACTGGAAGCTACCGATCGTTCTTTGGCGCCCTTGCAGCAGTGGAAGTGAGCTTCTTGAATCAGGATCGTTACCTATACGAACACCGAGGATGGTTCGTCCGTGAGATGCGTCTTCGAGCCTACCAGCAATTACTTCAAAGTTACCGCGTTGTAGGTCTCGAAAGCATGGC
>XATR23014|c0_g1_i1
GTCGTATTTGGCACCTGGAATAGCCTTGTAGATGGCGTCGCAAGTAGCATCAGCGACCAAGGCAAGAGTGGTTCCGGTGTCAGCAATGGCGGTGTTTCCTGCCTGGTCAACGGTGGTGCCGTTGACCGTGGCCGAGGTGGAGCTGAACATCCAGAAGCCCTGAGAATTATCTATTGGCGTATAGGCAATCTCTTGTCCCGAAGCGGCAACAGTATCTTGATCAATGTAACCGAAAGTGTAGAAGCTCTTGCCTCCATCAGGATCGTTGGCATCGCGCCAGCTACCAAGGTTGACTGTAAAGAGTTCAGCACTCTGGGGAATATCCTGCTCGGTGATCATGTTCTCGACAGGGGTGGCAACCGGTGTTGGAGTGACAGTGTTGATGCTACCCCAAGCAAGACCCAAAAGTCCGTCTCCAGCTCCTTGGATGAATTGGTCGGACATCTGGTTGGCAAGCTCGACAGCTTGGTTCGTGATTGTCAAACCACCAATTGTAACGTTGTCTGTGCCAACAGTTCCTGACGCAGACGAGGAATCACCGTAGGAGATCTTCCATGTGGAGCCGCTCTGGTTCTGAAATGTGGATGACTTTGTGGGGTCGAAGATTGTGTGACCGGCGCCCTGAGAGGTAACGGTGGACGGAAGAAGTGTAGACCAGACCCAGAGATCAGAAGATCCGGTGTCAAAATCGAGATTGAGAGTCTGTGGTGGAGTCCCGATGGAGACTGGGCAGAGATACTCAGAATCATTCTGTTGGTCCTCCGCACCAACTTCTCCAGTCTCAGCGTCGCCAGAAACAGCTCCCCCCTTTCTCTTAGCAAGAACGCGGTGCGTGTGGGCCTTGCCTCCAAACTTGTGAAAGTGACCATGATGGCCGGTTTGGGTCACCTTGTTCATCTGGAAGTATGGACCAGGCTTGGTGGGCTCGAAACCCCACTTGTTGAGGAGGTAGACATAGG
>XATR253911|c0_g1_i1
GCCGACCTTGAACGTGGTGCTTGGGTATTGCCAGAAACCGTTGGAGCTAGTAACGGACGTATAGGTGATAGTGCCAGAATAGCGAGCAGAGTTGATAGCACCGAAATCGTAAGCACCATTGGCGTTGTATGGCAGATAGGCTGCGAAGAGAGGAGACTGCAGAGACGCTTTGACGCTGTCAAAGAAGGTCTTTTGAGGAGTAGGTGTGACAGTGTTGATGTTGCTAAAAGCAAGACCAAGAAGTCCGTCGGAACCGTCTGACACAAAAGTAGAGGAGACCCTCGAGGCAAGTTCAACCGCTTGATTTTTGGCGGTAGTGCCACCAACTGTAACGGTAT
>XLTR556100|c1_g1_i1
GCCGCTGCACATGGTCTGGGTCAAGGTATCGCAAGTGTGGGGTGTGACTGCTGCAGAGACTGAATTTGCTTCCCAGATATCCATCTCTGGGCAGCAGGAGCCGTGGCCACCGACGCCAGCATTGGGGTCGTTGCTTGATGGCGTCCATCCCTCGACGTTGCCCATTCCGTTGATGAACTTCAAATCACGTGGGCATTGGGCATCGCAGTATCCAACACCATACTTAGCTCCAGCCTTGTTTGTGGAGTATCGCT
>XATR931162|c0_g2_i1
CGATTGAGCATATTTCTCGTGGCTGTAACAAAACCACTACCGCTACTCGCAAATATGATCAAGTGGACTTCTATTGCTGTTGTTCTTGTCGCACTCTGTATGCCTTCAGAAGCTGGACTTCGATTCGGATGCTCGACTCTAAGCATCCAACGCCTCGACCCTATTGTTCAACCTGGCATTGTCCCTTCCACACATGTACATCAAATTGTCGGCGGAAACATGTTTAACGCGACTATGGATCCTACGACCGATGTTGGAAATGCGGCTACCTGCACGACCTGTGTCTTTGCAGAGGACTTCTCCAACTATTGGACCGCAGTCCTCTATTTCAGACATAGAAATGGAACCTACAAGCGTGTGAAACTGTACCCCAATGCTGACTTAGTCAGTGGGGTCCGGGGCGGTATGACTATCTACTATACCCAACTGGATTTTAGTTCCAACGGGGGTCAGAAAATTACCGCTTTCAAGCCGGGTTTCCGCATGACTGTTGGAGCACCCTCGGTCAACACCAGAGACAAAGCAATGAACCAGACAGGGATTCGGTATACGTGCCTGCAGACTGTCATGACAAGAGGTCAGGAGACTCCCGACTTCCCCAAGAAACCATGCCCAGCAGGTATTATGGCCATCCACCATTTTCCAGCCTGCTGGGATGGAGAGAATCTGGATTCCCCAGACCACCAGTCTCACATGTACGACACAGGGAAAGGAGAATTTCAGGTTGCTGATCCATGTCCTGCCTCGCATCCAGTCCGCGTGCCTCAGGTCGCTCTAGAGACCATGTGGAATACTACCGAGTTTAATGACAAGTCACTCTGGCCCACCGATGGCTCGCAGCCCTTTGTCTGGAGTACTAGTGACGGTATAGGTTAC
>XATR932346|c0_g1_i1
GAGCAACTTGACTTATTCAAAAATCCACCGATATGTCTCTCAATATCCCAAATGCACCAAATGCTGGACTGTTCAAGCAGGGATATAATAACTACGACTCTGAAGATGGAGCTGTTCTACGAAATATCGATGCTTGCCGCACAATCGCCTCCACGGTACAGACGTCCCTTGGCCCCTATGGACGCAATAAGATCGTGATCAACCATTTGCAGAAGATGATTTTGACATCCGATGCCGCCACTATCCTCCGCGAACTCGATGTTGTACACCCAGCAGCAAAACTTCTTGTTATGGCAAGTCAACAGCAGGAAGCAGAAATGGGAGATGCCACAAACTTGGTTATCGTTCTAGCAGGAGAGTTGTTGAAGAAAGCTGAGGATCTCTTGCGAATGGGCTTGAAGACCAGCGATATTATTCGAGGTTATGAGTTGGCACAAAAGTTTGCTCTGGAAGAGCTTGAGAATCTGGCTGTTGATAAGGTCGAGGATATCCGGTCGCAGGAAGAACTCAGTAAAGCTATTCGCACGGTTATTGCAAGCAAGCAGAGTGGTAACGAAGATTTCCTCGCTGATATGGTCTCCGAAGCTGTTCTTGCGGTTCTACCTAAGAACCCTGTGAACTTCAACGTTGACAATATTCGCGTTGTTAAGATTATGGGAGGTAGCTTGGAGCAGAGCAGAGTAGTGAAGGGCATGGTCTTTGGCAGGGAACCTGACGGATCTGTCAAGAAGGCAACAAGGGCAAAGGTTGGTGTGTACTCATGTCCGATTGACATCAGCCAGACCGAGACAAAGGGCACGGTTCTGTTACATAATGCGAAAGAAATGTTAGATTTCACAAAGGGCGAAGAAAACCAGTTGGAGACAGCCATCAAGGAGCTGTACGACTCAGGCCTGAGGGTTGTTGTAGCTGGTTCAACGGTTGGCGAGCTTGCCATGCACTACCTCAACCGCTTCGGTATCTTGGTTATCCGAATTCTCAGCAAATTTGAGCTTCGAAGATTATGCAGAGTTGTTGGTGCTACACCATTAGCTAGACTGGGAGCCCCGATGCCTGATGAGATGGGAAGTGTCGATATTGTCGAGACCCTGGAAATAGGCGGCGACAGAGTCACAGTCTTCAGACAAGAGAACGAGCAGACCAGAACAGCCACTCTGGTCATCCGAGGAGCTACGCAAAACCACTTGGACGATATCGAGCGAGCAGTGGATGATGGAGTTAATGTTATCAAGGCCGTCACAAGAGATCCTCGATTGGTACCTGGCGCTGGAGCTACAGAGATGCAGCTAGTTGAGAGGATACAGGCTTTTGGAGACAAGACCCCTGGACTTGCACAGTACTCAATCCGAAAGTACGGAGAAGCATTTGAAGTTATCCCAAGAACTTTGGCAGAGAGTGCTGGTATCGACGCTACCGACGTTCTGAGCAGACTTTACACTGCTCATCACAAACATGATGACTGGACTACTGGTGTTGACATCGAGAATGAGGATCACACCGGAACACTCGATGCTAAGGACGAAGGAATCCTAGATCTCATGATCTCCAAGAGTTGGGCAATCAAACTCGCCACCGAAGCAGCCAGGACGGTCCTTTCAGTAGACCAAATTATCGTCGCTCGACAAGCCGGTGGTCCCAAACCTCCTGGACCCAATCCTAACTGGGATGAAGACTAGACATGCGGATTGTAATGGTAGTGATGGGATTTGTACTGTACAATACCAAAGTCTTAATCTCATGAACATGTC
>XATR926077|c0_g1_i1
TTTGCTCGTGTGAGACTATTCAGCCTTCCAGCTGATCCAGCACAGGCAACTGAGCTCCCAAAATTGATCTTCAAGGATGGTGCAGTCTCCGACGTGAGATACCTGGGCAGTGACAAGCTTCTCGTCAGCAGTACCAGCTTCATTGACAATTCGCTTTATTTCGCCGTCGACCCTACTGCCTCCGCTGCCACAAATGCATCCTCTGGAATCGACTTGATCTCTGCCAACTTGGGCAACGGCACGAAATATGGTCTGTCCAAGAGCCAGGTTTCCGAGGCGTTCTATAAAGGAGACGGTGAATACCTGGTGCACACTTGGATCATCCGGCCCTCCTTTTTCAAGGAAAATGAGACCTACCCTCTCGCCTTTTATGTTCACGGTGGACCTCAAGGATCAACGGCTGATTCATGGAGTACTCGCTGGAACATGATGGTATATGCTGAACAAGGTTACGTCGTTGCAGCATTCAATCCCACTGGCTCAACCGGATTTGGCCAAGAGCTCACTGACGGCATCCAAAATCAATGGGGAGGACGTCCCTACAACGATCTTATCCTCGGCTGGGACTATATATCTGAGAACGTCCCATACGTCGACTTGAACCGCTCCATAGCTTTAGGGGCAAGTTATGGCGGTTACATGATGTACTGGATCCAAGGACATGCTCTTGGTCGAAAAATGAAAGCTATCTTCGCTCACGACGGCTCATTCAACACTCTCTCCCAATACAGCAGCGAAGAACTCTGGTTCATGCAACACGATTTCAACGGTACCCTCTGGGATAATTGGGATAACTACGCCCGCTGGAACCCCGCTAATCACACCAACGAATGGGCTACCCCACAACTCATCGTACATAATGAACTGGATTATCGATTACCGATCGCGGAAGGATTGGCTGCTTTTAATGTTTTACAGACGAGAGGTGTACCGAGTAAATTCCTCAGTTTCCCAGATGAAAATCACTGGGTGTTGAATGCGGAGAATAGTTTGGTGTGGCATAAGACGGTGCTGGATTTTTTGAATGGGTATGTGGGGTTGCCGAAGTATTCGCAACCTGGTGATGAGGAGTTTAGGGCTACGTTGATGAATGGGCCTTGGATTTATTAGGAATTTGATGAGTTGATGATGAAAATGAGGTGAGATAAAAAGCTTATATGAATGTTTAA
>XATR918518|c0_g1_i1
TCCAACAGTCCTTTAACTTCAATGCTGCACTTTTAATTATTTCTGCGAGTTCTTCTTTACTTTCTTCCCAAGAGTGCAACAATTGCCCAAGGACCTGGCGGAATTCCATTAACTTGTGGGCTGTGAAAGCTCCACGTCAGGGTAGCCTCACCCTCGTTCAACACTCAACAGCTCTGCAAACATGGCGAAACCGACCAAATCCGCCAAAACGGCGACTGGGGAGACTGCGACAGGTTATCAATCTACGAGAATTGTCGAAAAGTCTGCAAAGCCCACTGACTACACATCGGAGGGAGTTCGAGATCATGACATCTTCCTCCTACCTGGATCTGATTATCAGGTCATGATCGTTGCTACAATCATGGCAACAATTGTTAGACTATTCAGAATATATCAGCCCAGCAGTGTTGTCTTCGACGAGGTCCATTTTGGTGGATTCGCGTCCAAGTACATTAAGGGCAAGTTCTTCATGGACGTTCATCCACCGCTCGCAAAATTACTCCTCACACTCGCTGGATGGTTAGCTGGATTCGATGGAGAATTTGATTTCAAGGACATTGGAAAGGATTATTTGGAGCCTGGTGTCCCATACGTGGCCATGAGACTGCTTCCAGCTGTCTGCGGTATTCTGTTGGTCCCTACAATGTTTTTGACCTTGAAGGCTATTGGATGCAGAACAACTACTGCATTCATGGGAGCTTGCTTCATCGTTTTTGAAAATGGTCTTCTTACCCAAGCCCGACTTATCCTGCTCGACTCTCCTCTTATGATCATGACAGCCTTCACTGCATTGTCTTGGATATCTTTCACCAATCAACAAGAGCAGGGCCCTTCAAAGGCTTTCCAACCAACTTGGTGGTTTTGGCTTGCTATGACTGGTCTCGGTTTAGGAGCTACTGTTAGCGTCAAATGGGTTGGCTTGTTCACAATTGCTTGGGTCGGAAGTTTGACTGTTCTGCAACTGTGGATTCTGCTTGGAGATGTTAAAACCGTTACTCCTCGCCTTTTCACCAAGCACTTGGTTGCCAGAATCTTCTGCTTAATTGTCATCCCAGTCTCGTTCTATATGGCAATGTTTGGTATCCATTTCATTTGCCTCGTCAACCCTGGTGATGGAGATGGATTCATGAGCTCCGAATTCCAAGCTACACTCAACTCCAAGGCTATGCAAGATGTCCCAGTCGATGTTGCATTTGGCGCTCGAGTCAGCATCCGTCACCATAACACTCAGGGAGGATACTTGCACTCTCACAACCTTATGTACCCTACTGGAAGCAAGCAACAACAAATCACTCTTTATCCACACAAGGATGAGAACAACCTCTGGCTTTTGGAGAACATGACGCAACCTTTGGATGTCAATGGCGAACCAATCAATGGCTCGCTTGCTTGGGATTCTATCACGCCTCCTACTTATATCAAAGATGGCGATACCATCAAGCTTTTCCACATGACGACCAGTCGTCGTCTTCATTCCCACGATGTTCGGCCTCCAGTTACCGAGGCTGATTGGCAAAATGAAGTTTCTGCTTACGGCTATGAAGGTTTCGAGGGTGACGCCAATGATTATTTTAGGGTCGAAATTATCAAAAAGCTCTCAGATGGCGAAGAAGCTAAGAACCGTCTCCGCACTATTCAGACCAAGTTCAAGCTTGTTCATGTCATGACTGGCTGTGTTCTATTTTCACACAAGGTCAAACTTCCAGAATGGGCATCTGAGCAACAGGAAGTCACGTGCGCTAAAGGCGGTACTCTCCCCAATAGTGTTTGGTATATTGAGCAAAACGAGCATCCTCAACTTGGGGAGGCCGCAGAGAAGGTCAACTATAGGAACCCGGGCTTCTTCGGCAAATTCTGGGAGTTGCAAAAGGTCATGTGGAACACCAACGCTGGTCTTGTCGAGTCGCATGCTTGGGATTCTCGTCCACCTTCTTGGCCTATTCTCCAGCGTGGTATCAACTTCTGGGGCAAAGACCATCGCCAAATCTACCTCATTGGTAATCCAGTTATTTGGTGGTCCTCTTCCCTGGCAATTGTTGTCTACGTGATCTTCAAGGGTCTGGCTGTTCTCCGCTGGCAGCGCAGTTGCAACGACTACAGTAACCCTATTTTCAAGCGCTTCGACTACGAGGTCGGCACGATGGTGCTTGGTTGGGCTCTCCATTATTTTCCATTCTACCTCATGCAACGCCAGCTGTTCTTGCATCACTACTTCCCAGCACTTTACTTCGCAATCATGGCTCTCTGCCATATCTATGACTTTGTCACCGCCCGTATTCCCGGCATTGGTCTTCGTGAGAATCCATTGTTTGGACGCGTCGGTGCTACCGTCTTTATCGCTTTGAGTGTGGTTGCATTCGCACTGTACTCTCCCCTTGCATACGGAAACCCATGGACCCAAGCAGCTTGCAACAAGGTCAAGCTTTTCGATTCCTGGGACTGGGACTGCAACACTTTCCTGACTGAGTATTCACAATACTCCACTCAATCTATGCACGCCAATGCCGATGTTCACAAGACTGATTCACCGTTGATCCCCACTAATGCTCCTATTCCACCTCCAGGACCACCTGCTGGTGAGCAGAAGCCAATCGTCCAAGAAGAGCGTGCTGGCATTAGCGAGGCACCGCCTCTCGTCTCGCCTCCACCAGCTGGATTGGTCCAAAGCGTTCTCTCTCGTGAAGAAAAGATCGAATATAGAGACCAAGATGGCAACCTCCTCAGCCCAGAGCAGGTTAAGGAGCTGGAAGGAAAAGTCAGCTTCCAGACCCGTTACGAGACTCGCACTCGTCTGGTCGATGCCCAAGGCAATGAGATCAACCCACCCCCTGAAGCCGCAGGTGTTGCACCTCCTCACCCCGATGTTGAAGGAGTCGATTCTTCCACCATTGGAAAGCCTGAGCCAGAATTCCAAGGAGAACCAGTGGCTCAGAAAGAGGTCAAAGCTGATGAGAGCAAGGAGGAGAGTATCGCGAGATCAGACACAGGTATTGCCAAGCCAGCGAGCGAGGGCAACGAGGCAACAGCCAACTAAATTATTTCATTTGTATGGTAGGAAGGCGCGAGGCGGTTTTGGGACATTAGGGCTCTCGACTTGTATACTAGATGCATGA
>XATR931107|c0_g1_i1
CTCCTCCTTCAACCACTCAAACAGTGGATTCGCTTTATCGCCATTCACGTCCGTTTTCCCCATAATAGGAAATGAGACGCCGTAGTTTACGAGGCAGAAGGATTGGATGTCGTCGTCTGTGCCGGGCTCTTGGCCGCCGAATTGATTGCAGGGGAAGCCGAGGATGACGAAGTCGTCGCCGTGCTTCTCCTTCATTTTCTTGTAGAGTTTCTCGAGACCTTCGTATTGTGGGGTGAAACCGCATTTTGAGGCCGT
>XATR935654|c0_g1_i1
CATCGTAAAGCGGCCAGCAACGCGGCGCTCGAAGACGAATGTTCCGTGCACAATGGAGACCGAATCTGTTCTTCACCAGCAAATACCCAATGCATACCGGGCATTGCAGCCACAGGCAGCTCAGGCAATTCAACATGGCCAACCTCATCTTGGTCATCACACTCTCGCATCTCAGAGTGGCCTCGACCTGACCGGCCTCGACGACAATGACCCTGTGTTTCACCAAGACCTGCGACTGCAGGATCCTAATGGGCATGCATTCCAGAGTCCGCACCCGTTCGATCGGAATCATGGCCACGGGCAAATGCATATCCCAAACGATGGGAGTCCTCATACCCCGCAGCAACACGGCAATGCTGGACAATATGGAATCTTGACGGCCGGGCCAGTCCAGCATAACGCGATCAACAGGTTGCAGGAAGAGGATATATTTGGCAATCCAGATGGCGGAGATCAAAAAAGCAACGGTCATTTGAGTACAAAGATTGTTATCGACCCTCCCAATGTTGCAGAATGGCGCCAGAAGCTCTTCAACGTGGATGAGATGATTACCTTGAGTGAGGATGAGTTTCAGACTTATTTTCCTCATGTAGATAATGTCTATTCACATCGATCGACCCAACGATACAAACGCAAGCCTTTTGTATCCCATTACTGGGACTGCCGTCTCAAAGGTAGGCCACCTGGAACTCCGAAATCGAATGATCCGAACAAAAAGAAGAGGAAGCGTACGGCACGAGAGCGAGATCTATGCGATGTCAAGATCAAGATCACTGAGTACTTCCCCGGTGCTATGTTGAGAGCGGATTTTGTCCCAGATGGAGGTCAAGTCCAGCAAGATCCTGGACAAAGCAACAACTTCTTCGCTCCAGGTCAGCCAGGAAATCCAGGTATGAACCAGCAACAGCAGTTTGGTCTCCCTATGGTAAACACGTCCCTGGGTCCAAACCACCCCGGAGCTACTGGTCAGCGTTACTACACAATCCAACGAGTCAATGGTAATGGTGGAAATGGTAAAGGCGATGGTGTGCCGGGACCGCATAAACATGGCTTGGCAGAGAGCGATCGAGTGAAGAAGAATAGTGTCCAAAGATACATTATGAAGAGAGACAAGGAGGAGAAAAAGACCCAGAAAACATACCACAAGAAGGCAACAGGTGCTGCTTTGGCCACTGTCAGAAAACATTCCAAGGATCATGATTTCAAATTATTTGGGAGTTGCTTTTGTCCTTTCGTTCAGCGAGTCTGGATAGCTCTCGAAGCAAAGGGCTTGCCATACCAGTATATCGAAGTTGACCCTTACAAGAAGCCGCAGGCCTTGCTAGATGTCAACCCCCGTGGGCTGGTCCCTGGCATCCGCCATGGTGATTGGGGATGTGGTGAGAGTTCAGTGTTGATGGAATATCTAGAGGATTTGAATTCGGGGCCACCTCTTCTTCCTCAGGATCCTCGGCACCGAGCAACTTCAAGGTTGTGGAGCGATCACATCAACCGAAGAATCGTACCAGCTTTCTACCATCTTCTCCAAGCCCAGGAGTTTAACAAGCAGGCTGAGAACACCAAGAAATTGCAAGATGAGATACACAAGATTGTTGAGCAATGCGATCCTCAAGGCCCGTTCTTTCTTGGTCCTCAGATTTCTTTTGTGGACATTCAGTTTGCCCCCTGGATGATTCGGCTCACTCGAGTTCTGAAGCACTACCGTGGTTGGCCAGATCCAACACCTGGTAGTAGATGGGGTAGGTGGTTGGACGCCATTGAGACGAATGAACATGTCAGAAACACGACTAGCTCGGATGATCTGTACATCGATAGCTATGAACGATATGCGCAAAATCGACCAAACACGTCCGAGCTCGCTGACGCTGTTAATGGAGGTCTAGGCCTACCTTGATACGCTCGTGTATGTGTTTTCAAGAAACCACAGAACAGTCATTACTGGATGAGATGGTGCATGGGATTTGGAAGAGATACCTGGCGTTGGCATGAGCTACAATTTCCCCTGAAGACCCCCTCTTGATTCATAGGTTTCGGGGCTTGTGAGCAACTGATTGATGGCTCTCTAAATAATGATAGATGTTTTATTAGGGTGGTATGAATCTTGCTAATGAGCTCTGTGGTTGTATTTATTTAAGCCATTGATAATATGCGTGTCATTTCACATGAAATCA
>XATR937912|c0_g1_i1
GCCATCCACTCCAACACGAAAATCACCTCCTGGGCCTGCGTATCCCTCACCGGGACCGGGGGCAAGAAATCCGGGGGATAGTTCACCGTCTCATTAGCAAACAGCCCGTTTTCATCCCAATGATGCACTGCCCCGGATATCAAAATGAACGGCTCTGAAGCAGTAGACGTACGGTTGTGGGCAGTGGTATTAAATGGACTTGCGTGCGGTGTAGCAGGGCGCCAGGGATCGTGTTCCCCGTCCACGATTGCGAGGCGCGGGTATGAGATGTTGAAGCCCCCGTATTTGTTGATGGCGTCTGTGTCTGGGGGAGAGGAGATGTTGAATGCGAGTTCACAGATCAAACTTTCGTAAGCCAAATCGTTGGTTCGGGAGACGAGGGGAAGTTGGTCTTTGGGGACCCCGGACCCAGTTTGGAGGTAGCCCCATTGCGTGCAGTATTGATATGGCCAGGAGCGCCAGGTCTGGGAAATGTCGTCTTGGGCGTAGTATGTGGCGTTGTGGGTTGAGAAACAGGCGTCTTGGTTGGGGTCGGTGCAGCCGGAGACGTAGTATTGGGCGAGCCAGCCTATTGAGTTTAGGAAGGGGGTGGTGAGGTTTGCCACTTCGGAGCCGTAGCCGCCTTTTCGGAGGAGGTCTTGGACGGTGGAAGTTAGGTCTGTGGTAGAGGGGTATATTATTTCAGTGGAGGTGAGGTTTCCGCAGTACAGGTCGAAAGAAGGGTCGTTTACGGCGGGATCCCAGTTTTTGCCTTGCCAGGTCATTATTCCTGATGCTACCACAGCTGCGAAATCGTTGTCATATGTTACGTTGGGCAGTCCCCAAGCACCTTTTAGTTCTGCTGTTGTGGCGGAGTCGTTGGCGAAGAGGATGTTGTCTACCACGTTGGTGATTTTCTGGGTGTAGAGAATGCATTCTTGGTTTGCGTATACGCGGATGGGTTCGTAGTAGGCCCAGTAATCCCAAATTGCTTCTGTGACGCCGCTGGAAGAAATTGTACCCCAGAAGACATCAGGGTAAAGCTTCCTCAGGAAAGCATTGAAAGCTCCAGCATAACTT
>XATR914847|c0_g1_i3
CGTCTTTATCTCCCAAAGATGCGCCTGCTGAATAAATAACGGTTCAGCACTAACATCCAAAATCCCATAACTATCCCAATGATGCCCCGACCCCGCAATCAAATACTCAGGATTCAGATCCGAGCTCTCTCTAAGCGGAGCAAAGTTAGAATGATAACACAAATCTAGCCAGACGTCTACCCCTCCATCGATAAATGCAAGTCTATCGGCTTTGATGTCGAAGGCGCCGTATTTGTTGAACGCGCGGAGATTGGGGGTGGAGGGGATTTGGTTGTATTTTCCGGGGGGAAAGGCCCATGTGCACCATTGTTGGGTGTAATCTACTTGGAGGACGTTCATGATGAGGGAGGGGCCGGAGGATGGGGCGACTTGGTAGGCGCCGAGTTCGGTGCAGGTTGTGTAGAGATATGATCTATTTGGTCCATTCGTGGTATCTGCCCAGTAGGAAGCATTCTGAGTTCCGTAGCAATCAATAATGTTGTCGTAATCACCCTGTGGACAGATTCCAAGGTCGAGGAACTGTGTCTTGAAATAGTTTGCATAATTACCCAAGTTTATCCAGGGTTCACCATTAGTGTAGTTTGCCAAGGCGTAATCAACAGCTGTGATATTTGCTGGGGCGTTGATATTTGTGACATTGGAACAAAAGTTGAAGAAGTCGTTTCCACTATAAGCTGGATACCAATTGAGTTCTTGCCAGGTGTTGGTGGGGTAGTTCATTGGTCCTCCGATTGGATACGCAATTGTCATTGCAAAGTCTCTGATATCATCCAACACTTCAAGGCCGAAGATTGCTTTGAGTTGTTGGATAGCTGGCTCATTGTTGGAGTCAACGAGACCATCAATTTTCTCGATGATCGCGTTGATGCTAGCAATGCAATCTTGAGGTCCGAACTTTTGGATGGGGTTGTACCATTCTGGGTAGGCTAGCTTGGTTTTGACAGGAGCACTACTTGCGATGCCACCAAAAAGAACGTCCCCGTGATCAATGACAGAGAAAGCCGTCTCGCCACCTGCCAAACTTCCTCCGTACAAGATCCATGGAGTACCTGGCGCTGTAAGATTCCCTGCAACTCCAGGAAATACTGCATTCTGAGCAAAATACGCGTTGTCGGCGATGGTTTGCTCAGTTGTGAGATATCTCAGTTGATCCGTCGTACTGGTATTGAATGGGTAACTTTCACCATAGAATCGGTTCTCGAGAATGACACCAAGACCATTTGTGGCTTCCATTAAAATTTGAATTATTCCGGTATGAAGATTAGAGAACCGATTCGTGCCCGCTGTCTCACCACTGATGTAAAGGTACACAGGTCCACCAGGTTTGTAATAGGTGTCGTCGAAAAAGTATCGCTGTTTGAA
>XATR890743|c0_g1_i2
GTCTCATTGACGAGATTTGAAAAGTATTTTCTAGCGACATCGCTTTCGGTGCGGATTTTCTTGGTTTCCTCTCTTTTAGTGCCAAGTTGTTCGACGGAGCGTTGGAGGCCGACGCGAAGGTTATCTGCTGGGAAGCGGAGGACGCGGCGGACGGAAGAGGAGATGCGGTCTGAGTTCGCGTGGACGTAGTCTAAGGCTTGGAGTTGGGTAGAGATTTTGGTCGCGAGGCGCTGAGGGAGTGAGGTGGGGATTTGGGAGAGGATGTAGTATGTTGCTGCGATGGCAGTAACAACAACGCCGGGAATGATCAGCTTGCGAAGATTGTTGTTGCCAACCACCTTAGCTGCTCCCAGCGCACCATCGACCCAGCCGAAGCCTCCAACCATACGGCCACCGACAGCGGTAGCCACTGTCAAGGCCATACCTGTTCCTGCCATCTTCTCTTGTTTTTGGAGAATAGTTGACCAATCAAAGAAATCCCAGAACTCGGTCTCGATATCAACTTGCCTGGCTAGCACGTCACGTTTCCGTCGGAACATAACATCGCTTCTAAAACTCAGGTCGGTGTATTCGTCGCCGAGATGTAGGAGCCCGAGTTGCTTAATGGCACTGACTCCGTCAACAGTCTTCGTTCTCGCGTGTTCTTCGCACGCCACGACCGAAGCTGATATTTGTGAAAGCATTGCTTCTTTGATGTCGTCTGCATACTGGAAGACATTCAGGAGACCTGGGTATGGGACGCCAAGATCTTCGTCTGCAGCTTGGGATATTGACTGGATCAGAGTTGAGCGTGTATGATCATAGATATCCTTACACGTCGCCTCGATGGTCCTATCGATGTCGTCGCTGACTTCGGCTTTAGCCTTTTGTGATGCTTCCAGAAGAGGTTCTAAATCGTTGAGCTCTTTCGTTACACGATCTAGTTCCGATTGTGCCACTTCTTGGTTAACAGTAGCCAACGTCTGTACATCGCTCAGAACATTCAACAGATATGTCTTCGCTGGGGCCAATTTTGATCGGGCCCGCTTCTCAAGAACAAATCGTCGAAGTGATTGCTCGAGATTCTCAAAGTCTCGAATCTTCTCCTTGTCCTTTCCCTTTCCTTTTGGATCCGAATCATC
>XATR948442|c0_g1_i2
AGATATAATCAGCTCAACCATTAGGAGTACCGCTCTTTCCTGAATCTTCCAAAGCGGCTTGCTCGTTCTTCTCTTTCCGCTTCATTGTGACATCCCAGTTGTAAACTCGTGCAGTAGCAACCTCCATAGTTGTAATTTGCTCCCTCAAGAAGTCGAGATCCTCTTCAGTATTTGCCAAACTATTCTTTGCAGTGGCAAGTTTCGAGGAAAGCAATTCTTCAGCTTCATCAATCGGGTAGGACAACATTACATTTGCTCCTAGCCACAAGTAGACTTCGTCTGTTGGTGGAATCTCTGCTTTGGCATATAATGTGTCGTTGAGCTCGAAAGTAGCTTCTATTGGGTCTGAGCCAGGCTTTCTGGTTTTCAGAAACTTTACAGTGTCTAAAGTCTTTTGTATGTCTGGTACCTTTTCCTTCAGGCTTAATTGGCTGCGTTGTTTGCTTGCTTCCATGAACTGATATTTCGATATCATCTCTTGGAAGTTCTTGAGAGTCGTCTCGACCTCTGCGCGTGAGGTGACATAGTCTTCGACCTTGTCAACGAACGGCGCATATGGTATGCCTCGTGGATTCGTTGGGGCCAAATCTTTTTTGGCGTCTTTGTCTGCCATATTTGGCGTAGAAGA
>XATR913104|c0_g1_i2
ACAACTTATTGCTCACAAGATTCTCCCAGCTTCAAGCAAATAGTAAACGCATATTCTTTATCCGAAATCCCAACTTTTTATTCTACATAACTGTACATGTACCCGCCCAGAGATTGTTTATTTCTTTCTCCCATGGATACCGACATCCAGACTCCCGATGGCCCAAGCCGCACAGAAAACACCAACGAACGCTGTGAAAATAACAATTGGCTTTCTCAAACCAGCCATGAGGGGATAATCATATGTAACTATCAACTCTCGGTCCCGGAACTCATCGACAATGTTGATTGCAGTGAGTGTCAAAGCTGTTCGCCCTGTCGTATCCATGAAGGTTCGGTGTAGAGAGATTTCAGCGCTGACGAGAGGGACGGTTGTGCTGTATTGAACATTTTCGGCTCCTTCTGGGAGGATAACTCGTAATGTGATGTGCTCATATGAGACTCCCTCGGATTGCTTCGGTCCCTCTAAAAACGGCACATTCAAAACGTAGCCTTGGCCATTCTTCAGCTTGCGGAGGAATTTCTTCAGGTCCGCATTCCATCCTACGCGGAATGGGTAGTTCCAGCCTCCAAAGATAGGATATCTTGGCTTGATTTCAAGGTTTGCTTCGCGCTTGTTGCTTCTAAATCGCGATGTCGACACATTCCCGATGACGTCTGTGAAGTATGGCTCCGTACTTCCAACCCTCAACGGGAATTTGAGCTCGCGTATAGCTGTGCTGGCTGGGTTGTAGTATTGCTGAGACGCCCATTGCACACGATTGAAGTTCGAGCTGAGGTTCGCGGCATGGTTGTGAAGAGTGAACCGGTCTTCAAATGCAATGTTTCCTCCCCAATGACTAACTTCAATGTCCCTCTCCAAGTTGGAGACGTGAATCACTGGCTTCGTAAATTCATATCTGACCGTGACTGGCTCAACTGCACCAGCTGGAAGCTCTGAAAACGATCCATACGTGAACTTGGCGCCTTGTTTCTGTGGGGACTCTGCGTCTCCTTTGGTTGCCGGGATAATAGTATATTCTGGCACGTTTGTACTCGGGAACTTGACTTCGGTCTTCTGTTTCAGTGTGACGTACGTTGAGGGGCAGTAGGCGGAGAATGTGTAAACCAAATATTGGCTCTCTTGCTGTCCGACATGTTTTGGGAGTGGTTCGAGAGCGGAAAGGTATGAGTATGAAATGCCCAAAGTCTGTTGGGCTTTCGGGGCAAGAGGGGTGGGAAGACGAATGCGGTAGAATTGGGTATCACTCTCTGGGTCGAATTCCACAGCTTCCACCTCGAAAAGTCCGCCATCTGGATCTTTTCTATCCTTAACTTCCAAGCTCCCTATTGTCTCCATCTGCTGGGACGTGAACGGAATGAAGTATTCATCTTGAGCAGTCTGGGCCGTATTCTCGATCAACACATTGATCTGCTCCTTTGGATAGCTCTTTTCAAGGTTGATAATATGGACAAGATTGACATTCTTGAAGTTTTGTGGGGGTTTGAAGTTCGAAGGTAGAATCAATCGCGATGTAAGTGGTTTTGTTAAGTTGCTCTTCTCTGCGCAGAAGGCTGTCG
>XATR862027|c0_g1_i1
ATCACAACAGTCATCATGACAAGACTTACCCATCTACTTCCTTTCATCTCCATTCTACCTTTGCTGCAAGCCAGCATCATACCCCTCCAGAACCCCCTCCGCAGCTCCTCCAACGATGATGAAGACGACACGCCCCTCCCCCTCGTAATCTGGCATGGCCTGGGCGACAATTACGCAGCCGAAGGCCTCGCCTCCGTCGCCGCCCTCGCCGAAGAAACCAACCCCGGAACCTTCGTCTACATAATCCGCCTGGACGAAGACGCCTCCTCCGACCGCTCCGCAACCTTCTTCGGCAACCTAACCCTCCAAATCGAAAAAGTCTGCTCAGACCTCTCCTCTCACCCTATTCTCTCCACCGCCCCCGCCATCGATGCTTTAGGATTCTCTCAAGGCGGACAATTTCTCAGAGGGTATATAGAACGATGTAATTTTCCTCCTGTGCGAAGCTTGGTGACGTTTGGGAGCCAACATAATGGGATTTCCGAGTTTCAGAAGTGTGGTGCTAGTGATTGGTTGTGTAAAGGTGCTCAAAGCTTGCTACGGAGTAATACATGGAGTTCTTTTGTGCAGAGCAGGTTAGTTCCTGCGCAGTACTTCCGAGATCCTCTGCAGATAGAGGCTTATCTGGAGCATTCGAACTTCTTAGCGGATATAAATAACGAAAGAGCATTCAAGAATCAGACATATAAGGAGAATTTGGGGAAGTTGGAAAAGTTCGTGATGTATCTTTTTGAGGATGATGAGACGGTGCATCCTAAAGAAAGTGGATGGTTT
>XATR892899|c0_g1_i1
TATCCAGCCTTGGAAGCAGATGCATGATCCGAGCAAGCATATCCACACTTCGTCTCAACATATGGGATATCGCAGTACTCAGTAACAACTTCCTTGATGAACTCAGTAAGAGCCGGGTCAACAAAATCCGTGATGACTCCCACGCTCTCCGGTTTGCCGGCATCGAGAGTTCCCTGCACATATCCAGTCATATCTTGCTGTAACATGGCTTTGACATCCCTGCCTGTTTTCTCGTACTCCGAGAAGATAGCTTGACTTCCGAGTAGTCCTCCCTCTTCAGCAGAGTACCAGTGGAACTCAACAGTATTCTCTCCCTTGCCCTTGATAATATCCTCTGACGTGAGAAGGACCCGGAAAGCCTCGAGAATGGTAACAGTTCCACTTCCGTCATCATCGGCTCCTGGAGCAGACATGAACGAGGGGAAGAATAAGTTGATGCTATCCTGGTGTCCAC
>XATR939450|c0_g1_i4
GAACATCATTCAGTGATTTTCACCTGAAAGCTTGGAGCTGCATTTCCAGGAGTCTTTCAGTCTGGTTATTTCCTATTCCTACTACTGCGATATCCTCAATACCTCCTCCACCGCTTTTTCTACCCCGCCACCAATATGGCAAGCATACCAGTTATTGTCAAGCATCAGGGCAAGAAATATGATGTCGAACTCGATCCTACCTCCACCGGCGAAGTCTTGAAGTACCAGCTATACTCTCTGACCGGCGTCGAGCCAGATCGACAGAAGATTTTGGTTAAAGGTGGCCAACTGAAAGATGACACGGAACTCTCCAAGCTCGGCGCAAAGCCTGGGCAGACATTCATGATGATGGGCACTCCAGCTGGTGGCAATGAGCTTCAGCGACCAAAGGAAGCTGTCAAGTTCGTGGAGGACATGACTGAAGCCGAAGCTGCTCAGCAAGTCGGTGCCACGCCTGCCGGTCTGCAGAATCTGGGAAACACCTGTTACCTGAATTCGTCGCTGCAGACACTGCGGGCTATCCCCGAATTACAACAAGAGCTGAGCAAGTACACTGCTGTCCCCACACCTGCTGGTGGTCCCAGTGGTTCGTCCTTAGGAGATCTTAGTATGTTTGGACTTGGTGGCATCGGTGGATCAGCTACGGATTTGACTGCATCTCTGCGAGATCTCTACAAGCAAATGGGCGAGACTCAAGAAGGCTTCCCTCCTCTCGTTTTCCTCAATGCCCTCAGAACCAACTTCCCACAATTCGCCGAAAAGTCAAAGTCTGGTCACGGATACGCACAACAAGATGCAGAGGAAGCTTGGACTCAAATCGTGCAGCAATTGCGACAGAAGCTGAAGATCAAGGAGCCAGCTGAGGGCAACGCGGAAGCGAAGGAGATATCATTCGTTGACAAATACTTGGCTGGTTCTTTCTCTACGACCACTGAGTGTGACGAGCCGGCTGTGCGAGACTTGGGCGAGGAGCCAGTAAAGGGCGAAGACGCGTTTTTGAAGCTCGACTGCCATATTACTGGTTCTACGAATCATCTAAGAGATGGTATCTTGGCTGGCTTGGAAGAAAAGCTTGAGAAAAAATCCGCGGTTCTTGACAGAGATGCCGTGTATACCAAGAAGTCCAAGATCTCACGTCTACCGAAATACCTCACTGTCCACTTTGTTCGATTTTTCTGGAAGCGAGAGGCCCAGAAGAAAGCAAAGATTATGCGCAAGGTCACCTTCCCAGACGAGTTGGATGTTGTTGAATTTTGCACGGATGAGCTCAGGCAGATGTTGATTCCCGTACGTGATAAGATTCGAGAAGTTCGAAAGGACGAGGAGGATGTTGAGCGTGCTCGCAAGCGTCAAAAGCGTATTCACGACAAGGAAGCTGCTGACAAGGCTGCTGGTATCGTTGATTCTGTCTCAGAGTCGAAGAAGGATGACGAGAAGAAGGAAGCCAAGAAGGACAGCAAAACTGCAGATGGTGATACTCCAATGGAGGATGTCGTCTACAAGACAGATGCCGAAATTGAGGCTGAACGAGCTGCTGCAATCTTAGCTGCTAAGAAGGAATTGCATGCCCTTATCAACCCAGATCTCCTGAAAGATGCCGGCGCAAACAAGTCTGGCCTCTACGAGCTTCGAGGTATTGTCACCCATCAAGGTGCTAGTGCGGACAGTGGTCACTACACCGCCTACGTGAAGAAGCTTGGTCCACTCGATCCGAAGACTGGCAAGCGAGGAGAGGAAGATGGGAAGTGGTGGTGGTTCAACGATGACAAGGTTTCTGAGGTCGATGCCGACAAAATCCTGACCTTGTCTGGTGGCGGCGAGTCTCATTCTGCATTGAT
>XATR919901|c0_g2_i3
AAGAACCCCTTCCAAAGATGCCCCACCATATACTCCAAACACGTTCACAATTCCAGCCTCTCCGTAAGTGGATCGAAGCTTCAAATATAACAACAAAGTGACATACAATGCTCAGCGCAGCTGCTTATAAGTGCAGATGGTTTCGGCCCATGAAAGAAAAATTAACGCCACCATGAATGCTGAAAGATAAGTTCCGTAGAACTGTCGAAACTTGGGAGAAAATCTGAACGTCATGCAGGGAGAATATGATCGGCCGTGCTGTGGTCGTGAAGTAAGCCTGATCCGAAGGGAGAGTGGTCGTGAAGAATACATAGGTAGAGAAAGAAAATATCTCAGGCCGCCAGTTGCGAATGTGGAACTCATCCCGCGCCAGTAACACCAACAGAGCCATTTTGGGGTCGCCATCCAGAGTTTCGATATTCACGCCTGGAATCTTGTTGACTGTCTGGAGTTCCATTGCGATGGATGTATGGTGCCGGCTGCTCAAGATCTTGGCCTTGCCATTGTAAGTTTTGATTGGTCGAAGGTCCACCGTAAGGAGCAGAAGGCTCTTGAACATGTCGGACACTGCTCTCTTTCTGCCAAGCATATGCTTGTGAAGGATCTGTATCGACTCGAGTAACCATTGGGGCCAAGGCTCGACCATCATTCTTCGAACGATGAGGCAAGTCGGTAGTTTGGACGTCATGTCGGGGACCGCCGTTCATACCTAGGTCACCATATCTCTTGAGTATCTCTTTGGTGGTAATATCACTGGTATTGTTGAAGAGCGTAGGGTCGCTCAGAATGGACTGAAGGTCTTCCGGAACTTCACACATTTGCTCGTTACACTCGATGAGCGTGTGAACGACTTCAATTGCCAGGAAGTTATCATCTACCGGGCCTTTGGCGTTGGTGTACAGGATATTAGGTGCAATGACGGTCGCCAGATTATGCGTGTCCATCTTAGACCCAGACTCCTCATCAACTTGGTGGAAAGAAGCAACCCAGTTGAAGAACGAGCAAAGGATTTCCAGACAGTCTCGATGAGCCTTCGGAAGCAAGCAACAAGTGAGATGTAGAATGCGTCGGCGCTTTTCTTCGTCTGCGATCTTCTGAGAGGCAATGAAGAGTCGATGCAGTTTGAATGTTAGAAGCGGGTCTGGTAGCTCTCGAAGGTACTTCTTGAGCAGTGCTGCGATCTGAACGACGGTCTCCTTCGTGAAGTCGACTGCATCGCAGCCTTCCCTGTCGATGGCTGCGATAGATTCATTCAAACGCTTGATGTTGCCGTTCTTTCGGAAAACACCTTCGACCGAGAGATCCATCTTTCGCATGGTGGTGACAATATCATCAACGATGGCAGGGATTCGTAATGCCCCGGGTCCGATGCCGTCAGTTGAGTCTGCACCATCTCTATCGATGATTACATCTAGAGGAACACCAAAGACACCCTTCTTCTTGCCGCCTTTTTTCCCATCGTTGCCTTTGAAGGCTTTGCCCATCTTGTTCCAGAAGTTGGCTGGCTTTCTGCTCTCGATCAAGTTGAGTAGCTCCTCCATCGTGAAATGGCCTTCCAACATCGGCTGCATGGTGATGACTGCCACATGACGAACAATGAAATACTCCAAGGCCGATAGCTCCGAGAAATATCTCTTGCCTTCGCGCTTTTGTGGTGAAGGTTCTCCGCCAGCCTGGTCGAGCTCATTCCCACTGGAGACATTGCGTTGATGTCCGTTTTGGAGCAGCTTCGCTTCGGCGCCTATGGAATTCCTGAAGGGGTCACGGGCATGCTTGTAGGCATTAGGTCGTTGTTCCTTGGCTTGATGAGTGGCCATAATACGAGGAATATCGTCTAAAGTAATTCCATCTTCACGACCGAACATAAGCTGTGTGCGAGCCTCCCCATTACCATCACGCTCTTCAACAATCTTGAAGCCAGGATCCCGCGAATCTGACCCGTCGGCTCCGGCTGATCCAGGCCTCGCACTGCGTCCTTCTGGACCGTCAAGAATTCGGGATGTTCTGGCTTTCTTGATGTTAGATGACAGGTGTCGATCCATGCGGGTGCTTCGAAGACGGCGGACATCGTTGAGAGCACTTTCGTATGTGGATGAATTGCGATTCTCATCTGCGTTGCCACCGAAGGACTTGGAACGTGTGTCCGATCTCAACAGAGGTGGTTCAGCATCAGCCGGTAATCGGTATCCTTCAGCAGAATTGTAGCCGTTCAAGTTGGGATCATCCGAAGTATGAGGAAGAGCGCCACTGTTGCGTAGCATGTCCAACAGTCTTGCAAGCGCAACTCGAAGAAGGAAGACATATTGCTGAAGCTTCGTCACACGCTCGAAGCCGGCAATGGCACCAGGAGCCCTGTGTTCGCAATTGTTGCAGTAAACTCGTTGGTCTTGATTGCTCCATCTGGCGTCCTCAAGATTCTGACCAAGCTCTCGAGCACAGTTCGTGCATTGGAGGCATGATTTGTGCCATCTTCGCTCTCCACAACGGGCGCATTCGTCCTCGATATCCCTCCGACACGTGATGCAATCATCAGAATTTGGGGCACCAAGAAAAGGAGTTCCAGTTGTGGCTTCCAGAGATCTGTCATCGTTCTTGACAAGCTCCATATCGCTCAGATCATCCAGGAACTCGTGGAGACCATCGGATGTATGTTGCTCTCGTTCAACCTTCAAAGCGCCTTGAAGGCAAATCCGAATCAAGAGCTTCAAGTAATGTGCCAGTCCGGTCACAAGCGCCAGTAGCTCCTGAGTAACACCGAGTTTCCGAACACCACTTTCTTGGGTTTTCGATAGAAGAGCAAAGAATGCTACGATCTTCTTGCACAATAGCTTTGCTTCTCGTGAGTAAGACAAGCCTTTAGGGCCTACTTTGGCCATTGTTGCATCAAGCTTATCTGCGGAGCGGAAGAGAATGTCGACATGCAAGATGAACTTCTTGGCAGTGAAGACTCCATCAACATAAGCGCCATTGCTGACGTGCAAAAGCATGTCTGATATGCAGGCTGCCGAAGATTCCTCGAAGGTTGAAAGAACACTCCAGATTCGATACACCTTCTCTTCCATCCTCTCTTCCTCCAGTCTGACAGCATTGCGGCCCTCTTCATCTGTGACATCTTCCAGTTGGCGCTGACCCTCAGCTTTTTCTTGGGACGAAGCCAGTCGCACGTTCCAGAACTTGTGGATCATGTAACACTCTGGATGCCAATGCTGATTTTGCCCATTGCGAAAGATTTCTACAAACTGCTTCAGAATAGCGGTTTGGCATCCGTTGCATCGCTGTGCGAACTGTGTCGAGTAATGGTAGTGGCAGTAGACCTGGCCATCGTGTTCATAGTAACTGTCTTGTGCACCGAAGACCGTAGGGCATACGGAGCATGTGAAGTGGTCGATATGATATTTCTTATCCAGCGCCGTGATATACGATCCTCGCAACGCACCCTTACATTTTTGGCATATTAGATCTAGTCGTCGAAAGTAATCTGTCTCGCATAGAGGATATTGTCCTTCGCCATTCTCTTCATCGACTGGGAAAAACTTCGACGCAACTATCTCTCCGCAA
>XATR903024|c0_g1_i3
AAATGCTTCATTGCCTAGATTCATATCATGAATCGTAAGCAGAACTCCTAGAATAAGTACATCCGCCCATATACTACAGTTGTTTCGCTCCTCCAAAATGCTGCATGAAACGCTTAACCAGCATGCTCCACAATCTCATTCACTGCCTTTCCGTCCTCGCCGATGAATGTACGGATCTGCTCTGGTAATGCTTCTTCCTTATAATCGCCATCGTCTCCTTCAGGCAGCAGTAGGTTGATGCTAGAGCATTTGCTGGAGAAAACTTCCGTCTTGAGGCTGTCCTTGCTCAGATATATTTGTGCTCCGTCTACAGAATCCAGGAGGATTGTTGGGACCACGCCGAGAATTTGCAGTGCGAAGTTTGAAGATTTGATGACATCGATCGACGAGACAAGTGATTCGACGAGGAGTGATAGTCGAGGTGAGTTGTCGATTGAGATCGCGTTTGCTTTGCCCTTGATGATGATTGTAGTCTTACTGCACCGGCTGATGAGAATGGAGTGTGATATTGAGGCTTCAATTTCGACTGGTTGTGATTCGTTGTCGTAGTTTTCAATAAACCACTTGTTGCCATCAAGTTTCTTGACAGGAGGCTTCTTGGTCCGCATGCTTTCAGGTTTTGGCTTCTTGCCTGGTGCTGGGCTCTTCCCACGATTCGACGAAACACTCGAAGCGCTATCACTTCGAGTAGGTACAGTTGCACCTGCCCGAAGAGATGGGTTCTTGTGTGTCATTTGATCCGCAGTTACCTTCTTGAGGCCCTTTGTGACATCAGAGCCCTTGTTGAGTTCACTGAATACCGCACCGAGTCCACCACCATCTGAAACTGGAGCAGGCTTCTCGTCGATAATCATTGGTGGCGGGGGTGGTCCTGGAGGAGGTGGTGGAGGAGGTGCGCCACCGCCTGCCTTTGGATGTGGTGCTGGAGGACTTGGCTGGTTTTGCTCCACCGACTTCAAGGCTTCCTCTGTTGTAACGCCCTTGGGATTCCAAGGCATGCCAGTGGGAAAGTATTGTTTGACATATTCAATCAGGTCCTTGAATATCTGGTAATATGCTTGCACCCATTCCACATGTTTTGGCTCCTTCTCCTTGTATTCCTTCAAGACTCGGTTGCCCCAGTATTGTGCCGATCCTAAATTCTCTTCTATGTTCTTATAGGGTTTGGTATCTGCCGTAACCCAAGCAAGAACGCTGATGCTTTCCGAGACGGCGCTCAGATGGTTGAAAAGAGGTGATCCACGATTTCCTTCTCTCAACTCGCTGATTGTGGATATCAGATGGTTGAAAGGCTTCAGAAGCTGCATGAAGACCGGGCTGTTCATATCTGGTTTCTTGGCTTTCGTAGTAATGAGGATGAATTTCCGTTGTTCTGCAAACGCTCGCAATACAGCGGAAGCCTGTTCTGCGACCAGCCCTCCCAATTCATCACTCAAATTGACATACTTCTTGACCGGGCCAGTTATGAAAGCATCGAAGTCCTC
>XATR932202|c0_g1_i1
AGGCTTTGCCCATGTCTACTTGGTCAAGATGCCGAAACCCATTGATGGGACCGACATCGCTGTGCTGAAGAGAGTCGCAGTACCGGACAAGGAGCATTTGGCAAACATGCGGACAGAAGTGGAAACCATGAAGAAGCTGAAGGGACACCGTCCAATCGTCACATACTACGATTCACACGCCTCACAATTGAAGGGGGGAGGATACGAGGTCTTCCTGCTGATGGAATTTTGCAACGGTGGAGGCCTGATTGATTTTATGAATACACGATTACAGAACCGATTAACGGAACCCGAGATTTTGAAGATCTTCTCGGACGTGGCAGAAGGAGTGGCTTGCATGCACTACCTGAAGCCTCCCTTGCTTCATCGAGACTTGAAGGTGGAAAACGTTCTGATTACATCGACGGGACACTCGAGGCGATTCAAGCTATGCGATTTTGGATCTACTGCTCCTCCGCGACCTGCTGCTACCACGGCAGCCGAATGCAGACTGATCGAGGACGACGTTCAGAAACATACTACCCTGCAATACCGAAGTCCAGAAATGATCGATGTCTACCGAAAACAACCCATCGATGAGAAGTCAGATATCTGGGCATTAGGTGTGCTATTGTACAAGTTATGCTATTATACTACACCCTTCGAGGCACAAGGTCAACTTGCAATTCTCAACGCCAGTTTCAAATTCCCAAGCTACCCTCCGTTCTCAGATCCTCTGAAGAAGCTCATAGCTTCGATGTTGAAAGAGAAACCAAGCTCCCGGCCGAATATCTACCAAGTATTACGAGAATCATGTTTGATGCAAGGAATTGAGGTCCCCATAAAAGACATTTATGCTGGACGAACACATTCAGAAGCAAGACGAAATCAACAGCTCCCCTCTCCCGAACCAACTCTCGTGTCACCCCCCATTGTGGGTGCGGTGTTTGCCCCACCTCCCACACAACAACAAGTCATTCCAGACGTGGTACCAATGCGGCGGGGGAGACCTACGGCAAGCGCTCCAGTAAATGCTGTCAAACCAAGTCCCTCACCAATGAGGGGTACGACTAGCGATCCATTCGCAGCCCTGGATGCAAAATCGCCTCCTGGACCAGTAGATGAGATCTCGAGTCGATTTCCTAGCCTGGACCAATTCTCTCTGCTCCATGATGGAGGAAAGTTTGATTTTGATAACAACCCGACCTCCCCAACAAAACCCACCCGGGATCTTGGCCAGCGAGTGACGGAAAAGCTTGCAGATGATGCTTTTGCTGTACATAACGCCAAGACCGCAGTACCGACATCGACGGTGAAACCTTCCAATAACGTAGTATCCAGAGCTCAGAAAATCATTTCTAGTAATCCAGAACTTCAAGCAGTGGCTACCTCATCTAGCATTGTGTATCAGCCGACACCAACCCGCCCTGCAGTCAACTCTTACGTCTCCCAAGGAACTATGACCGCTCCAACGCCACCACCTCCAGGGGGTGTACCAGCTAAATACACTTCTTCGCCCTCTCCTAGATTCCCACCCTCTGATCACCACCGATCAATGAGTCTACCTAGAAATCAAGAAGCAAGCTCCAACAGGTCACAGTTTTTGAGACCAGAGGAGATGCAGCCTGTACAGACGACCATTCCAAGAGTCCCGTCAAATTCACATCTAGGGCATGCCAGACATGCGTCGTCTTCACGGCCTTCGCTTGAAGGTGGCCGACCAACTAGCGATGCTTTAGACCCTGTCGCAAGGACCAAATCGAGTAATTCTCGCCCTCGACCGTCGAGCACTTACTTAGAATCTAATATGGACTTCCTACGTGAAAAGGAGAAGGAAGCAAACGGCAGACCATCAATGTCTGAAAAGAGACCTTCCCATACTAGAGACTCAGCTGCCGTCGATCCCGATACCGATGAGGACACCAACATCGAATCAAATGTCGATTTTCTTCGTACCATGGAAGACCAAGAATCGACAAAAAAGGATAGACGGCGAAGTAGTGGAGGTGGAAATAAATCAAAACGCTCAAGTTTGCCTTCAATGTCCTTGTCTGGTACCAAGAATCTTCTAGCTGGAAAGTTTGGCGATGCGTTCAAGCGATTTGAAAACAATACAAGCACACCGCCTGGTCCACGAACTCCAAGTCCATTGCAAGATATGGAACGACGAGATCTGACGCCCATAGCCGGGTCCGAAGCCACAGATGGCCGTAGCGACGATGGTAACATTCTTGAAGATATGGACAACTTGGCACCCGAGCAACGTCGCGAAATTGAGCGACGGCGTCTCTCGATGGAGGAGAAGCGAGTCGCCAATGCAGCAGCGGAGTACCGCAAACGTCTTGCTGAACGTGGTTCCGCCCCTGCACCGAAAAGCATTGGCGGCGTGTCACGTGCCACTTCAATTCAGAACAAGGTGAAAAGTCTCCTTGACGAGAACCAAGGACCATCACCAAAGAAGACCGCAGAAGGTTACGGAAAGTATACTGATGGTGGATCTCGCTCACAGGCTAGCGCGTTTGAGTCTCAGCCCTCAATGTCTAACCCCTACGCCAAACCATCTGTCACTCGCAAGCCAATTGCCTCCACCGCACCTACTCACTCACGAACAGTACCAATTGTTCAGCCTAGCTCATCATCATCGGAGCTCTCCTACCCTAAAACCCGCTCACAACCTCCAACAACCCACACAAACTCCCTCCCACAACATATCACCATGTCTCCCGCCATAGTCTCCAAAACAGGCGGTCCCCGGCCCTCCGCTCCTCCTAAGCCCATGCATCTGAACAGTATCTCCACAGGTCCCGGATCCGGCCCTCAAAATTCTCCGCCTAAACCATCACACCTTCAGAAAGCAAAAATAGGCGGGTTGGAAGCAGAAATGAGTACGAGGGAAAAGGAAGACTATCTCGCTGATTTCTCAAAGAGGTTCCCGAGTTTGAGTGGGATTGAAATGGTGGAGAGGGATATTGAGAGAGCAACGCCTCCGACGGCGAGTGGGGCGGTGAGTGATGAGAGGTCGTGGACTAAGGAGATTTGAGTTGTGATGTACATTTAGACGTATGCTACCCTAG
>XLTR791087|c0_g1_i1
ACTGGACCGTCTACAAGTACCAGAAGAATGCCCAAGCCATTGCCCAGGCCGCTGGTCAACAACCCGCCCAGGATGAGGAGGAGAAGCCAGGCCGTACCCGTACCAATGCTGCCACTGCCGGAGGACCAACCCCACAACATGCTTCCAGTGCTTCCAAGCCAGGTGCCATCTCCGGAGGCCGCCGCAAGGTCATTGAGCGTGGTGCCAGTGGAGCTGGTGTTGACACTCCCGATACCAACAGAGCCGTTGGAGGAAGTGATAGG
>XATR942406|c0_g1_i1
ACAGTGCACTCACTGTCGAACTCTACGCAAGTCTCGCTCTGCACACGTCCGTTGTGACTGTGGTGGCGAGAAGGCACACTCCAAGGGTGCTTGCTCTCAAGAAGGCGATATACAGGCAGACAACTGCTGTTGCAGCCATGGCGCCCGTTGCTCCTGTGCCTTGAAGAAAGAGCACTTGGACCCCGTCCCAGAGTCCGACTCGGACGAGGCCTCCTCCTCCTCCACCCCAAGCAATGATACACGCAGACCTCGAGCCTTGACAGCCCAATCCGAGGGCGGCTTGACCATATTCACCAATGGCCATCATAAACCTGTGCATAAGCACAACAACATGGCTCACAAATGCGGTCTTCCTTACGTCGTACCAAGAGCGCACTCAATTCATGGGCCCTCGCCTTCTGGCTTGGCTAACCGTTCTGTGGACAACCTGCCGCATACCAGCACGATTGATGCGTTGCACAGCGAATCTCATATCAAGGACTCGATGGTTAGTGCACAGCAAGAGCAGCGAAGGGTGAAGTCTGAACATGGGTCGCCCCTCTTGAGCCCCTCCTCGACCTTTGACCAATTGAATGGTCTCCTTCCACCCCTGGATTTCTCCAACATTACCGGCGATTGCAACTACATGCAAAACTTGGATGGATTCTCTAGTATTCCAGACCACGAACAGCCCATTTTTTCCGCTGGCTTGTCCTCGGCATCGATTGATTGGTCCCACTATGACGGCCTCGACTTCAACAATGACAACTTTGCTGCCTCCTCATATAGCCAACCTCCTTCCTTCACCGGATTTGACTTCAGCAGCATA
>XATR81524|c0_g1_i1
TGATAGCTCAGCAACTACACTTCTCTTCATGAGGTAATTCCCGTGACTTCGAACAATATAATCATTCTCATCTGGTGAGTTGACTTCATGCAAACGAAATTGTAGTCTGAAGTTATATTGCCCTTGGAGACCACTGAAATACCGATCGTCGAGTTGACTTAAAACGAGAACTATTGGAGACTCTTTTGTCAGGACGACTCTGAACTTTTGTTCAAACTCGGCCTTCCAAGGTACTTCAACAGAAACCCATTGCTGTGTAATGCGCCAATCAGGTGGATCCATGAAGAGACGAG
>XATR906333|c0_g1_i1
TTCTGCTTATTCTACATGCTAAAGTACACTCCATGCAATATTTTAATGTCCTACTCCACCTACGACCCACTGATTGAACTCAGGGTCACCAGGTTGGGGAAAGAGGCCTCTGTCTTGAGCTAGCTGACCATTAGCTACTCCACCGTTTTGAATATTTGCTGCTTCCTCCTGTCGTCTGTGGGCCAATTGCTGTTGCTGTCTGTAATAGATCAAGAACAACAAGGCTGCTGCCAATCCAATAATCACAAAGGTTTCCAAAAGTCCGTCATCCAGTATGTCTTCGTAAAGACCATCGGCATCTCCTCCAGGCATCGGATCCGTGTCAGGCAAATAGTTGTCATCAAATTCAGCATCATTATAGTGCATAGGATCGTCCCTAAGAAAGTTCGAGATCCACTCTGACAGAGACCATTGCTTCTTGGGAGCTGGTTCATCTTGGATGGAATTCACCCTGCCATGTGTGAGTGTGTTCCATGCACTCCTGAGCCGCAGTTTGAACAAGCTCAATGTGACAGGAAGGTAGGCCTCCTCATTAGTCTCCAATGCAAGATCGTAATATCTCTTGGCCAAATGGAAATCTTGGTTCAATCCAACACCATTTTCATGCATCCAAGCAAGATTGTAGAGAGCTTGTGCACTTTGGTGGTATTCAGACGCTGCCGTGTAACAGGAAGCAGCTTTCTCCATGTCTGCTTGCGTGCCGATGCCACCCAGATAATAATCTCCCATTTTGACTAAGGAGTCAATATTGGATTGCTTGGCTGATCTCGTCCAATATATCAGTGCGAGGGCCGCATTTTGCAGCAGCATCGGTCGGCGTGAAGCGGTCAAGGATAACCAAGTCGGGAATGCCCATCTAAACTTTTGCTGGTCAAGAATGTAAGCAACATTTGCTTGAGCTCTCTCATAACCCTGCTCGGCGGCGAACATGTTGTCAATCAATGCAAGCTCATAATCACCGCCCTCATATGCTTCGTTAGCCTCTGCAAAAGACGAGAGAAGTGGTTCAGCCTTCTCGGCAACATTCTTGTAATAAGCTGCCGCAAGTCCACAGCTCCGGTCTCGACCGAGTCCCTGGTCAATAATCTCGGCCAGGAAGTAGTAGGATTCAATATGTCCATATCTAGCAGCAAGCTCGAAATAGCGGGTAGCTACTTGGATGTCGCTTGGTGTACCTTGATCAAGATAGAGAGCACCCAAAGCAACCTGCGCAGGGGAATAGTCCTGCTCTGCCGATGCCTTGAAATATTCGGTTGCTTTGATGGAGCTTTTTGGAACTCCAAGCCCTTCCAAATGCATGAGTCCCATTCCATATTGTGAACCAGCATCGCCACTTTTGATGCCTCTTTCGAACCAAATCCGGGCCTTTTCAAAACTTTGTTCCATGCCTTCCCCTCGCATGAACATTCGTCCGATATACCCAGCGGCTTTGGTAGCGACCTTCTCGAGCCCAGGTTTCTCCTGCTCGGTGATTCTGCCATTTTGCATCCAGTAAAGCCTTGCAACCTTCATGAAATACCACTTCGCACTGCCCATATCTCTTTCGAGACCTTTCTGCCCATCATAGTGGATACGACCCAGGCTGAAGGTAGCTTTAAAGTCGCCCTTCCGTGACATTAAATCCAGGTATTCTAGAACATCATCTAGAGCCGCATGTGCATCAGAATTCACGCCTGCTTTGTTCCTGTTGGCTCCTGCGCTAGAATAGCTTGCACCTTCTCCATAAACACCACCATCGTCGTCTGCATATCGATATGAATCCGGAACCCATGCCATACCTCCTGGGGGTCCTGATCGGAACCATTTAATAGCTTGGTCAGCAGCTGCCTTGTAGTGCTTGACCGCAACGTTGCAATTCTGTGCAACTCCGATTCCAGTATGGTACCGATATGCCAGCGTCATCTCAGATTTGACGCTGCCACCTTTCGCTGCGTATGTATGGTACAGCAGGGCTTTAGCTTGATCTCTTTCGACAGCTCCTCCAATTCCCGTCGCATACATGAATCCAACCATATGCTGAGCTGAGCTATTTCCATTCAAGGAAGCCAATTGATGATATCGTCTGAATGACTCGGGGAAGTTCTTCGGATGTGAGAAGTTGCCATAAAAGTTCATTTCCGCTAGAAGGTATATAGCATCCGGATTGTTGACCTGCGCTGCCTCCTCTAGCAGTCGTACTGCCTCCCCGACTTGCGACGGAAGTTCCTTTGGTACATCCTCTCCTTCGTTTCCGGGCCCTGAAATAGATAGCTTCGGGAGTAGTGCTAGGAGATACTGCCCAGTTGTTCCAATTATGCCAGAGGGCTTTCGAGATGGTCGCGGGTTCTTCTGTTCGTATTTTCGGAGAAAGAAAAGCGCTTTGTCGACTTGCTCGGTGCCATCTATCCGCCTTGAACCATCACTTGGTTCCATTAGAGGTCGCTGCGGCGTTGGCGATTGAGCTGCTAACGATGGCTGCGGACTTCCATCTGCACTCGCCGGCGTTCCCGCATCATCTTCAACTGATACTTGCGCGTAGATGGGTATAGAAATCTGCAAAAATAAAATCAAACACCATAACCGTTTGCTCCAGTCCTTCATGGTGCGGAACTTTTGCGCAAGAGAATTTACTTCGTTCGAGAAGTTGTAACAAATGGGCAGGTCATCATCTCATCAAAACTGCATTGATCATAACGAGAGAGGCGTCGTGGCTCTGAG
>XATR932702|c0_g1_i1
TCACGTTCTGCCCGTGTTTTCTCTTTCTCTCAACGCGCTCTCCTTCCGGATGCTCGGAGTCCCTTCCTTTGGATGTGAAAACTTTCCCTGATCACAATGGCACCCAAGTTCAAGGACGGCGACGTCGTCATCGCCTTCTCTGGTAAATGGGTGTCGTGGGCGCATACAGCTATCGCATACGCTGCCTTCTTCAGTGCCCTCATCGTTGGAGTTTCGCTGCATTACCACAAAATTGTTCAGAACGAATACTATGGATATCCAGATGAATGGTTCCCCTCTGTTTCAGCGACAATTGGCGATCGGTACCCCGAGCGGTCGTTCTTTATGTTGTTTATTGCAATCACATCAGGTCCTCGCTTTGCTCTCGTTACATTATGGTATCTTCTCACTGCACGACCTAACGCGACACTTCCGAAATTTGTATTCTTTATGGGCATATTCCGAACATTTACATGCGGTGGTTGGACATATGTTACATCGACGGACGATCACGATTGGCACGATATCTTTATGATTTCATATTTGGTAGCTACATTACCTTGGACATTGGGCTGCCTAGCATTGAGTCCACCCAATGCCAAAGCCATCAAATATCGAAAATACTTGGCCTCGGCGTTCTTTGGAACGCTCGTGCCCCTCATCTACTTCTTCATTCAGCACAAGGTCCACAAAGTTGCAGGAGCATATACTACCTATGCTTTCTTTGAATGGGCGCTGATTTTGTTTGATGTTGCTTTTGATGCTGTTACCGCTCTTGATTTCGACACTTTTGAGTTAGTCGTCAAGGATGTGAAAGGATCGAGTAAGGGAAACAAAAAGATGCTAGCCGATGCAGTCCTTGAGAAAGAAAAAGAAAAGCCAGTTGGGCAGGTCTTTGGCCAAGCATTTTCATGGCCAGAGGCAATTGATGCGGTGGCCGATGTCTACAACGGATTTGTCTTCTGGTCAATGTTGACATCTTTGGGAGTCCTTGTTTGGTACTTTCCACTTTGGCACATGGGCATTTCTGGCTACGAAGTGATGGTCATGTCGACAGTTTCGCCGTTTTTGCTTGGCATTTCATCTCTTCGCTCCCTGGTTATCAAAAACCTTCGTGCTTGCCATTTCCTGTCTCTAGCAGGCCTAGTTGCATACCAGGTCACTGACCCAGCTTACCGGCTGTTCACAGTAGGATTTGCCGTCTGGATGTCATGTCTGTCTTGGGCTGCTACCTGGTATTCAGAAGCTGGTCAGCCAGGACGTCTAGAATCGAAGATTTCGGCATGGACTGTGGGATTGATTGCATCCAGCGTTGTCAAGTTTGCATGGCAGACCAGCAATCCAATCTGGCCAATTTCGCATGCTTCAAATGGAGGTTGGAATGGTGTTGGACTGATCCTTGCTATTTTGGCTGTATTGAGGTCCACACGCAAGGCTCCGATTGCTGGAAGCGAGCTCGCAATCCAGGGTCGCAAAGAAGGCTCCTCGATCCTAGCTGGATTAGGTGTTGCTGGTCTATTCTTTGGCCTCCATTCATTGTTGTCAGATTCCAGCACGATGATTCTCTGGGTCTGGGAAGGATATCCAATAAGAGGCCCAATCTCTGCTCCCCATGGTGCTTACACAATAGCCGCGATGGGTGCTGGATTGGCCCTGGGCTTGTTCAGTGAGGACATTGCTCGAGGATGGGCATTTTACGGCATCGGCTGTGTCGGTGCAGCTATGCTGACCCTCTATAGCAACTGGACCGGCTACTACGGGGCGTTGCTCTTGACTATTTATCTCATGGCTGCTTCAGTGCCTTTGATTGGCTCAGCTGCCAGAAAGAACCCAGCTCGAACATTTGGCTTTGGGTTTTTGGTCTATAATTTCATGGTTTTGTTCCATGTCTGGGTTGTGGCTTATGCCTTCGTACCCGGCGGACCACTTGTCCGTGAGCATACGGATTGGGTTATGACAGCAATGATGCTTCTCATTGGCTGTGGGGTTTTCACATCTGTGTCTTCGACACCAGCTGCCCAAAAAAAGCGACTCAATGCGTATCTCAATTCTCGGAAACAACGCTCCTACTACCTTTATGTCCTGGGTGTCCTTCAATTGCTGTCGGTATCGATAGCTTACCTCAGATTTCCCACATATGATTACATTCCATATCACAAGGACGAGAAGATTCTCACTGCAGGTATCTGGACGATTCATTTCTCCCTCGACAACGATATGTGGTCATCGGAATATCGCATGCGAGATGTGATCAAGGAACTCGAAATTGATGTCATTGGCCTCCTGGAATCAGACCTCCAGCGCATTATCATGGGTAACCGTGACACTACGCAGTTCCTTGCTGAGGATCTTGGCATGTACGTCGACTACGGACCAGGACCTAATAAGCATACTTGGGGATGTGCTCTATTATCAAAGTTCCCTATTGTGAACTCAACACATCACTTGCTCCCGTCACCCGTCGGTGAGCTAGCACCAGCAATTGAGGCTACCCTGGATGTATATGGAGAAATGGTTGACGTCTTTGTCTTCCACTCCGGCCAGGAAGAAGATCCGGAAGACCGGAGATTACAATCAGAGTACTTATCGAAACTCATGGGCGCTTCGCCAAGGCCATCCATTTTGCTGTCGTATTTGGTGACCAAACCATTGGAGGGAAACTACAACACTTACGTCTCCGAGACAAGTGGTATGCACGATATCGACCCTAGCGATTGGGATCGATGGTGCGAGTATATACTTTACAAAGGCTTGAAGCGCACAGCATATGCTCGTGTCTCCAGATCGACCATCACAGACACGGAGATACAAGTTGGGAAGTTCTTAATTGGCGAGAAAGAGAGCAACGAGGAAGGAATCCGAAATGCAATGATAAACGAGGACCAAGTCCCGGAGGGCATGAGGTTCCCACAAATGTTCCGTGGCGAAGGTGTAAGAGGCCATAGGTACCACGTCTTCGATGAGCCAAGGTACTTTGCTTAAGCGCCACTTCACTTTCGATACCCATAATTTTCTTTTCTGTACATGGGGGCGGGGTAGGCTGGGAGGAAATGACGTTACGCTTACCACGATCGGATCTGGGATGAGGATGGTGAGGACCTGTATGATAATAATACGGCGGCGATTTGATTTAGCGAGCGTTGAACATTCAGCTCCGGCCGAGC
>XATR609560|c0_g1_i1
AACAATCCCATTCCTCTGCCCAGTAAACAAGAGGTTATTTTCCAGCCACTCATTACCTACACCTTCATACCACGCACAACAAGCCACATAATCCTCGTGATCACCCTGCGCACAAACATTCTGCTCAAGAATAAACTCCCCGTTCAGCGTGTACAAAGAAACTTTCTGCCCGCGACAAAGCATAATATCACCATTCACATCATTGATCCTCGCACACTCAATCGGTCCTCTCCCAGACGTAAGTTTCCGTACAAACTCCAGCCTATTCAGATCCCAAAGGATAACTGTACCGTCGATGGAAGCAGAGAGGAGTGTAGAGAAGGATTTCGACACAGTGAGGACCGTGACGGGTGTTTTGTGGGCGAACAAAGAA
>XLTR348485|c0_g1_i1
AGGCATCTTCATTGGCCTCACGATCTTTGCTTGCCAATCGAAATATGACTTCACATCATGGATGCCATACTTGTTTGGTGGATTGTGGGCTATGATCATCTTCGGCTTTGTCGCTGCTTTCTTCCCCTACAACTCTACCACCGAATTGATTTACGGCCTGCTCGCTGCCCTGCTCTTTTCTGGCTACATCCTGGTAGATACCCAGCTCATCATGAGACATTACCACGTTGAGGAGGAAATTGCGGCTGCCATTAGTCTTTATCTTGATAT
>XATR920563|c0_g1_i3
CACGAGTTCCGGAGCTATTTTGACTCACCAACCTCCAACGTCGCCATCGGCCAGTCCTTTGCATTTGCCCCAGATACACGATACTTTGCAGAGCATTATGAGAAGCATCGCCACTAGATGACAAACAATGCAGGACATTTTCTCCCCCAAGATTCAGAACCAAGCATTCAACTCGGTGACATGATCTGCCATTACGACAGCCGGACTCGCGGCATCATACTTCGACCGAAATCCCAAGCCTAGCAGCAACAAAGCAGCTGCTGCCACTGCCAAAGAGCTTAAGGACTGCGGGCACACAAGAAATCTGCCAACATGTCTACTCAAGACTCCCCCAAAACCCCAGCAGGTCTCCCTCCCTTGAATGCTCTAGGACTTCGATCACGTCGTGGATCTTTGGCTTCTATATCAGGGTCAACACCTATCGACAAGGAACAACTTGCACAAGCTTTAGACAAGATACACAGCACTGCTAGTCACTCAGAGACCCTCACGACTTTCAACGAGTTTGCGTCGCCCCCACCTCCCGCTACAAATACAGAAAGTAAAGGATTGGTCAACGATATTATGCCAAATGGGCTAAGTGGGCTTTACAGTCGGTTCCGCGGTGCAGTCACAGGTGGGAAGGAGAAAAGCGGACCGTCGTCCAACAAGGGTGACAACGATAGCATAGAGAATGGATCAACGAAGAGTCAAAATGCAACAACGCCCACGTCGAAGGGATCAATAGCGCCAATCAGGGAAGAAAGCATTACTGCAGCTTCACAAGTCTCGACATCCTCTTCCCGCCTGCAGTCACCAACGGCTTCTTCATTCTTCGGAAACTCCTCTGAAAGTCAGTTACAGACTATGAAATCTTCGAAAGGTTCGGTAGGCTCAACAGCAGCAACAACTCCAGGGACTACTAAGTCCGGAAACTCATCAAGACCTTTGATGACTTCCATGACAAAAGCCACAAGCTCAACACCTACTGCTGCTGCGGTTGCGCCTATAAGTGTAGGTGCTTACAAGGATGGGGATTTTTCACGTTCCAACGCCGAGATGCGCCTCACGGACAAGGCTTTGAGTCCTGTTACCACGCACGAACAACCCAGTACTTTTGGGTTTGGCGAAGTGCGGCAAGTCAGACAACCCATGGTTGACGATTCTATCGTCGGTGATTCAGACGTTTCTGACGACGAAGCTGGCGACGAAGCCAGCATTGCGCCTAATGCGGATTCTGTGCAAGATCATGAGTACACTGGAGGGGATGGAAGTGTGGAAATTGGAAAGAAATCCGGAATTGCTAAGAATGCCTCTTCGGCTTTATCCTCACTTCGAGACTCGTCAAGAGGAAAGAAGCAAGACAGCGTAAAAAGGCCAACTGCCATTGAGCGTATTACCCAATCCCATTTACCAGGTTACCAAGCGTCAAGGGCCTCCTCCACCGATCGTAGCACTGCTGAAACAAGTCCAGTAAATACCTCTGCACACAATAGCGTTCGACATAGTTCATTCTCTCTGGATGAGGGTCCTCAGTATGGGCATATGGGTAAAAGACGCATCCCAGGTACCACATCCAATGAAGGCGCTCCAGAAGTTGTAGGGGCACGCCTCGAGCAGATGAGGAAGCAGGTCTTAAGCAAGGAATTCTGGATGGCTGATGACATATGTAAAGAATGTTTTCTTTGTGGCGATACCTTTACAGCGTTTCGAAGGAAGCACCATTGTCGAACATGTGGCTGTATCTTCGACTCAAAATGTACCTCAATCATCTCAGGCCAACGTTTCGGGGTCCAAGGTACGCTGAGAGTTTGCAAAACTTGTCTCGACATCATTAATCGACGACATGAGAGTAGCGGCTCTGACGATTCTGCTGATGATGAATCCACTTTGCCTACCTTTTTCCAGTCTCAACAAGCGAAATATGAATCTTCCACCAAAATCGCGTTTGCTGATCCAAATGAACCAACCCAGGAAGGCGAGGTTGCAGATGGGGGAGATCGGAATCGACCCTTAACCACACCCATGATGGCCATTCCCGCCGCCAGGAGAATCGGCGACTCAACTAATCGGCGCTCAGCTGTTCTCGAAATTGACGCTCCACCACAGCTCAGTCGACCAAGCTCATCAAGGTCTTTGAAAGGGTTGTCAAATTCTGGTCGGCCTGCATCATCAGGTCATAAGAGACACCACTCAAAACACAATTTTCTTGGGCGCTTTAAATCTACGGCTGAGGAAAGAGCTCCCTTCCACAAAGGCTTGAAGGACGATCTTGGCAAAAAGTCACATTTGCCAGCATTTCACGACGACAATATCATCGACCCTGATCTGGCCCCGTACATGTCAGATGAGGAGTCTAGTGCAGACGAGCAACTGAGCATCTTTGCAACAATGAACAGTGGTAGCGTCACGAGTCCAGTCTTCGAGAATGATAGGTCTGGTTTTGGCTCACTTTTAAGCGCTGGGAAAAAGCACAGATCTAGAGCGGGTGAAAAGAGTGTTAGTGGTGTGAGCTTCACAAGCCGTGGGTTAGACGACGGAGGTAGTGCAACTGTTGTAGGCTTTTCACGACCAAATAGGAGACGAAATTTGAGCGCTGCCAGCAATAGCCTGCATCATCCTCAAGCTTCTCCGCGACCGCAAGGCGGATTTGGCAACTTGGACGAGCAAGTGGTCAATACGGATGCCTCCTCAGCTCCATCTAATTGCGGGCCATCAAAGATGACTCGGAGCGCCTCGATGAGGGATGCCAGAGCACCTGCGATTGAGTTGAACAACGCCAGCTTGCATCATGTTAAGAGACTTCTGCAACAACTACTGGAAGACGCGAATATACCAAATGTTTCTTCTTGGGAAAAGGCGCTAATTCCCATTCTTCTCCAGTGTACAGATGATGTCAATCCTGACGTTCGCGCTGGGGATGATATTGACATTAGACACTACGTAAAGCTCAAGAAGATCCCAGGCGGCAAACCCGGAGATACATCTTACGTATCTGGTGTTGTGTTTACCAAGAATCTAGCCTTGAAAAGCATGCCACGGAGTATCTCGAATCCCAGGATCGTCATAGTGTCATTTCCAATCGAATATCAAAGACACCAGCATCATTTTATGAGTCTCGAACCTGTCATCGCCCAAGAGAAAGAGTTCTTAAGAAACATGGTCAATCGTATCGCTTCTCTCCGGCCACAACTCTTGCTGGTTCAAAAGCATATCTCTGGTTTGGCTCTGCAGTATCTTGCAGAAGCAAATATTGCTGTAGCATACAACGTCAAACAGTCTGTTATTGAAGCCGTCTCGCGGTGTGCTCAAACTGAGATCATTTCTTCAATTGATATGGTTGCCCTGAAACCCGTCCATATCGGCAAGAGCGCGGGCTTTGATGTCAAAACATTTGTGCATAAGGACATACCGGGGAAGAAAAAGACATATATCTACCTATCTGGTTGTCCCAAAGAGCTCGGTTGCACAATAGCATTACGCGGGGCTAATATGGAGGTCCTGCACAAAATGAAAAGGATTACGGAATTCATGGTTTATGTTGTCTACAACCTCAAGCTTGAGACTTGTTTGATGCGAGACGAATTTGTGTTGATACCTTCCGTCGCGGAAAATAGCGGCAGCATTTCTCCCAGTCGACTACAAACTGCCACCCAGTCTAGAGTTGTGAGTCCAATGACTTCCAAGGACCCTATCGCTGCCGCCAGCGAGAAGTTGACTGCGGTTGCCGATGGTACCAAGAAGCTACAGGATGCCAATAAACCAGGCGAAAATTCTACATATGTTGCTATCACACAGCCTACTGCGAATGAAGGATCGGTTGCGGAACCTCCCCAAGTTCCTGACGAAAAGAAGCCAGAGTCCCAAATAGATGTAGCGAAATTGGTCTCTGCTCATGAGTCCCATGCTCATGTTTCGCAGGAGGATTTGCTCCCAGAAGACATTCCAATGCCCACGTTCTATAGCGACATGGTGGCGAAGCATCAGACCAAGATTCTGTCTGCGTCACCATTTGTCAAGTTCGTGCAACCATATTTGTTGATGAAGGCCCGAGAGCAAGAACGCCGGCTTGTCTATCTTCGGCGGTTACGAGACCAAGATACCTACGAAGAACAGACCGAGAGTGAGAAGTCCAAGCCACAAAAATTCCAGCTTATAAAACCCGAGATGGTGCACGAGACGGTCAAAAGAGCCCCTCGGCAAATCATGGAAGTTTTACATGCAGTTCACGACGCCGAATACGATAAAGCATTGCACAACTATCAAACGCAGAAAAGACAATGGGAAAACTACATCCAAGGCAACCTCAACTTGTTCGATCCGTATGCCCATCAAAACATTACAGTATTGTACACGGTCGTATGTACAGTGACTACAATCCCATGCGCTGGACCCGACCTGCTAGCTTTAGCTTTTTACAACGAGAATGCGGAATTTGAGCCAGACTGCACACTGGGCCAATACGTGGAGGATTTATGCTTGAGCGCCAACACGATCTGTACCTCGAATGGTTGCGAACAGAAGATGTCCGAGCATCATAGAACATATGTTCATGGTGAAGCTCGCATCACCGTCTTTGTGGAGAAGTCTCCTTGCAAAATTAAAGGTTTGCAGGATTCTATCTTGATGTGGAGTTACTGCAAGATTTGCCAGAAGGAGACACAGGTCATGCCGATGTCTGAAAGCACCTGGAAATATTCTCTTGGGAAATATCTTGAGCTATCGTTTTGGAGTAGCGAGCTACATCTCAGAGCAGGGTTTTGTCCACACGACATCCATCGCGATCATCTTCGATACTTCGGCTTCCGAAATGTGGCTGTTCGGGTCCATTACGATCCAATCGATCTTCTCGAAATTGTAGTCCCACGAACAAGAGTGACTTGGAAGGTTGACAATGATTTGAGGCTGAAGAATGACCTGTTCACAAAGATTGAAGAACGATGGAATCGATTTATGGCATCAGTCCACTCGAGAATCAAGGGAATTAACATCGACAGTGTGGCACCTGAAAAGGCTGAAGCTTGCAAGGCTGAGGTGGAGAGTCTCACGAAAAGGGCACAAGAAGAACATGCGGGAATGATTCGAAAACTCCAAGAGAAGTATATGGACTCGAAATATTACGAGATTATACCGCTCAATCGGGCTGTCAGGGCAATGCAAGAAAAAGTGGCAGAATGGGACGATGCATTCTCCAATTTTGATACGAATTTCTTCCCATCAGAGAAAGACATTAGAAAGCTCGCCGCACTTCAATTAAAGAAGATGTTCATCGATCGCGACGAAGCAGCCACGTCAATAACTACGGAGCCCACAGATCTTGCATCTGACATAGACGAGAAGTCTCCAAGCGCGTCGTTGGAATTGACCCGCAACAGCTCGAATGTTTCTGCTGAAGAAGCGCGTGAGGTGTTGACCTCAGTAGTGGAGGAAAACCTCGCTGCTCCCAGCGCTGCCATCCCGGAAAATTTAACATCAGATATCCCGCCTGGCCCCCCAGAAGCGTCTGAACTCGATCGCGAAGGTATTGATCATCTCGATCTAGCCTACACGACGAAGGATGGAGGACCTGAGCCAACACCGGCCGAAACCCCTTTCACCACTGATTTGTCACCCATTGAAATGCCCCTTGAATCTGATGAGCTATCTTCGCCCCTCGCTGAAACGCCATTGGAATCTACGCTGTCAGAGAAAGTAGAAAAGCTTCGTCGAGCAAACATGGTTAACCCTGACGAGCCAAGCCGCGCGA
>XATR874611|c0_g1_i2
TACGACTTATACTTGGTTTCACAAGCTTGATTATGGGTTTGTAAACAGACGGCCGTAGTCATGTAAGCTTTGTGCTTCTCCATCGCCCAACACTTCCTTCACTTGGACCAAATTCACACAAATCTCTCTCAAATCTGCACGCGTCATAGCAACGTTTGCCCATCATGGGCATGTCTGGCGGGACGGGTGAGAAATTGACACGAGCTACGATTATCGTGGCAGGAGTTGCTTCTCTCGTGGCATCTTTACTGTCCATCGTATCAGTATGGCTACAAACCAAGAACTACCGAAAGCCATTACTCCAACGATACGTGATTCGGATATTGCTCATGGTGCCGATATACTCGATATCTTCATGGACTGCTCTTATGTCGCTGAAGGCTGCCATGTTTGTGGATCCTGTCCGCGATATCTATGAGGCCTTCACAATCTATACATTTTTCCAACTTTTGATCAATTTCATCGGAGGCGAACGAGCTCTTATTATCTTGATGCACGGTCGAGAACCAGTTCACCATCTCTGGCCTTTAAATCACTGCCTACCGAAAGTCGACATCTCCGACCCTCACACTTTCCTTGCGATAAAACGTGGAATCTTGCAATACGCGTGGTTGAAGCCTATACTTGGCTTAGCAGCAATAGTAATGAAGGCTACGGGCACATATAAAGAAGGATACCTGGGTTTGGACTCGGGATACCTTTGGGAAGGTATCATTTATAATGTCAGCGTCACCCTGAGCCTGTACTCCCTGGGTATGTTTTGGGTTTGCATGGCAAAAGATCTGAAGCCCTTTCGCCCAGTCCCGAAGTTTTTGTGCATCAAGCTCATCATATTCGCATCATACTGGCAAGGCTTTTTCTTGTCTATTCTGGTCTGGCTAGGTGCCATCCCCGATGATGTTGAGGGGTACACGTCAGACAATCTTGCAGCAGCCATACAGGATGCTCTGATTTGTTTGGAAATGCCTCTATTCGCGATCGCTCACTGGTATGCTTTCTCGTGGCATGATTATGCAGACGTGACGATATCAGCTGCAAGAATGCCTGTCAAATTTGCACTCCGAGATGCGTTCGGACCACGGGATCTCATCGAAGATACAAAGGAAACATTCAGTGGCAAGAAATACGAATACCGGCTGTTCGACTCTGGTGATAATATTCTCGCTCATGAGAGCTCGTCATCCCGCGTAGCTCGCATGATGGAGGGGATGCGTTATGAGCGAGGTGGGAAAGGAAAATATTGGATTCCAAAGCCTGGAGAAGCGAATTCCAGAACCCCCCTCCTAAGAGGTGGTGCAGATCGCAGCAGATCGCCAACAAAACGACCCATCGACGCGCAACACATGGGTTATGGTAACGACGGCGTTGACGAGCTCACGTTGGAGCCTGACGAGGAGCAATTGTACGAGAGAGCTCGAGCGCTCGAGTTTGGGGATTGGAATTATCCTGTCATCACTGCACATGAAGCGTCACGAGAGAGGTGGCTTACTGGGTCGCCGGGTCTTTTGACAACTTCTGCTAATCGTAATTTGCTTCAACCAACTCGGGATAACGAAATCCGACGAGCAAGCAATATTAAGCATACAGTTGAGGAAGTCACGAAAAAAACGCAACGAAAACATAGTGGCCCTAGTAAGAACAGCAAGAAGACAGACAACAACTCAAAGGGCAAGCAAAAAGCGCGCCCTAATGGCGAAGAGGGCCGGGCGCCAGCGATGCAAGGCATGCTTCGGCACCACTCGTCTGGATCAAGTTCTGCTAAGTCTGACCGAAGCCAATTAGTGGACCTCATAGTGGAAGACGAGCATGCCGAGGAAGCTGACAGAGTAAGAGCAAGGAAAGAAGGAGGTGCGGCGTGGAACCAAGAGGAAGGCAAGCATTATGTACGAACGTATGGCAAAGACACAGGCGAAGATATAAGGGAGGGCTATGAACCAACCGAGGATGCTATTATTGACCAAGAAGATGGAGCAGCTGATCCATTTTCAGTCGGCGACGATGACGAGGTACCCAGCCCAGACGACTCTGAAGAGTCTAGACAATGGAAGCAAGCGCGAGAGCCCGCTCTCTTGTTGCAGCCGAAATATGGAGTCGACGGTGAAGCATTTGAGAATGTTTGGAAGTCTGGCGAACCCTCCCAACCGCCGCAGGAGAACCCTTGATGTATGATACCCTTGTTGGAAT
>XATR928704|c0_g1_i1
GAAACCGGTGCATCAACTACGCACGTTCTCGTTTGATTCAAATTCTCTGGTCATACCAACTATATCTGGCAAGGAGTTGGGTCATCATGCCATGCAAAGGGTGCCCAGAAATGAAGAAGACGAGCAATGGCTGGCAAAACTGAGAAATATGGGACTTGGCCAAGAAGATGATTTCAAGCTACTTGCTCTGAGGGAATACATTTATCGCCTTGCTCTTTCGAAAGCTCGAGAGTCCTCACAGCACCCTTCATACCTCAACAATGTCATCCAGCTTCGAAGCATCGGTATCACTCCGCAGACAGTCATGTTTGACGACCAGCAAGTCATGGAAGATCCTATCCGAAGGATCAACATTGGGAGTGATGGCCAAGACAAGGTGCCACATACCATTGCGGATGCTTTGTTAGACGCATCAATGACCATTGACGATTCAATTTCTCGGCGTCGCCGCTCAGCTTACAATACTCACAAAGCAAAGAATATGACTAGCGGCCTCAGCGTACCTTCTGGTCCGAATAGGAGTGATAATCAATCTCCGGTCTCGCCTTCGTCAGCAAATTCTACCTCGCCCAAAGAAACAGATCCTATATCTCGCCGGAAATCATCCGTCCGTCCAAATGGCAAGACAAGTGATGATGAGGCAGGATCCATACCAGGGTCAGTGTCAAGTATGAATTCAAAAGACAACCATCACCGGCTACGACACAAAGTCAGTGCTATGAACCTGATGAACAGGACTGATTCCATCAAGACGGTTGCTGAAACTGGCACCACTTCAGCAAATGCCTTTGGCAAAGTGGAAGGTCCATTCTCTCGACTTGGAGAGCCTTCAGCCTTAGCTCTAGCAAAAGACCAAGAGCCAGATGTGAAGGATCAAATTCGCTTCAGGGGTGCTCATACATACCAAGGCAATGACCCTAGCATTTTAAAAATGCTCGATGCAATGTATGTTGACAATTATCCCAATGATATCGCAGATTTCGGTCCTATGATCGCGCCATCTAGTCGACGTAGGACGATCAACAAAGGCACAAATCAAGCCAACGACAGACCGTGGAAGCCTGAAGGTGGCCTTGTTGCAACTTTCTCGGAACATACGGGTCCTATACATCATATCGCGGTTGCGCCAGATCATCTCTTCTTCCTGACCGGTGCAGACGATGGCTGTGTCAAAGTGTGGGACACTGGAAGGCTTGAACGGAACATAGCACATCGTTCAAGACAGACACATAAGCAAGGAACTGATGCGAGCATTACAGCGTTATGCTTCGTCGAACATACCCACTCATTCATCAGTTGTGCAAGCGACAGTAGCATAAATGTGGTTCGAGTGGAATGTGTCCCAGTTGCAGGCACAGTCAAATACCTCAGACTTCGGGTCTTGCGCGAATATCAGCTTCCGAAGGGCGAGGTGGCTATCTGGGCAGATCACTTCAAGGTGGAGGCCAACTCGACCTTAATCATCGCTACCAATCGGTCTCGCGTAATTACTATCGATTTAAGAACTATGGAAATTATATACAACCTGGACAATCCAGTCCATCATGGCACGCCCACTTGCTTCGTAGTTGACAGAAAGCGACATTGGCTACTTCTTGGTACCAGCCATGGCGTCGTTGATCTTTGGGATATGAGGTTCAAAGTTCGTCTAAAGGCCTGGGGCATACCAGGGGCGACAGCAATTTACCGAATGTGCCTGCATCCCACCAAAGGCCGGGGCAGATGGGTATGTATTGCGGGTGGAAGTGGGCAAGGAGAAGTCACGGTATGGGATGTTGAAAAAACACAGTGTAGGGAGGTCTACCGTGCTGGTGGGAGTCGCGATGGACCCAAAGGCTATGATCCTTGGCCAGTGGACGAAGATAGGCCAGAAGGCATGCTCGGACGATTTGCCACAGCATTGGAGCCAAATGCGTCCACGAACGCTGACCGTGGTGTGCGTGCCATGATTGCTGGAACGGATACCCATGACGATAGTCGAGAATCTAAATACGGATTCATAATAACAGCAGGCTCAGATAAGAAGATCCGATTCTGGGATGTTACTCGCGTGGAAAATTCCGTGGTTGTTAGCGGACTTGATGGAGAGGAGTTGAAGCCAACGTTTACATCTGCACATCCCACCGCGTCCCTGACGCTCAATACGGAAAGAACACCACGCCCAGGACCAACGGCACCAAATGCCGGAGCTGGGTCGCTTCGTTCAACCTCGAGTAAAGCTTCAAGCGGAAGACCACCAAGATCAACAGTGATTTCGCTTCAACAGCAGCAACTGTTGAAGTCGCATTTAGATTCGATCCTCGATGTTGCTTTATTAGAGTCACCTTACGGGATGGTCGTATCGGTGGACAGGTCAGGCGTTGTGTTTATCTTCCAATAAAGGATATATTGCATCTGGACGGCGTCAAGGAGAGGGCATAGGAAAGCGGCGTTGGTTAGATACAAGTTGGTAATACTTT
>XATR927660|c0_g1_i1
CTGCTTCCTCTCTTTAAGCATCCCTTCCCTATTCTACAATCCCAAGGTCTCAAGCCGCTGACTCCACGCTCAATTTATATGCCCTCGTTCAGATCTTCTCTACTGTACATAAGTTCATCCAAAATTTAACTGCTTCCTCTCTTTAAGCATCCATTCCTGCTCCAATTTACAGCTCCCGCAATAGTCTTTATGCCATTGTCTTAGTCCATCAAGCCGCTTCTTCTCCTTCGCTTTGGTCTCCAAGACTTGCTGAGATTCAACCGTCTTGCTTCTCTTCGATTTAGTAGTGCTGTTTGGAGGTTCCCGCAAAAGCAGTTGTACTTGTTTACACCGCGTATTCTCGTCAAGAAGCCAATTCTCCCACTCTGCTCGCACCATCTCTCTTTCAATATTGTTGACCACTCGCATCGCTATCAACAGGTCGTGTCGATATGACCCAAGGTGTTGACGAGTTCTTCGTAATCGTTGAGCTGTGGCTCGGGTTGCTGTTTCCGAGAATGGGACACCGGCATATTGATATGGTGAATCAAGATCAGTGACGTTAGAGATGTATCGGAATTGTTCATAACATTTGCTACCAGAACCTTCTTGTAAATCGGTAGGTAAGGACATCAAAGCATCGTCAAGATCTTTCACATATATTGCCCTACTCATAATGGGGTTTGGCACAACACCCATTCTGCTCATGAACTTGGCCGCGCTTCGTTCTGACCACCATTCAGAAGTATCCCTTGATGTGAAGAAAGCATTAGCCATAACGCTAAGAAGCAGAGCTGTCAAGATGATGCTGTGGGCGCTAGAAATCTTCCACAAGGATCGAAGAACTGCAAAAGTCCACATCATGAGCGAAGTTATGGCACTCTCTGCAAATGAGCTGAGAGTTTCTACGAGCATGTTCGTAAGTGTGCGTTGTTTAATCTGTGGCCGTTTTGACTGGCCAGACTCGGTGGCTGAGAAGAGAGACACGGATGTTTGCTGCCCGACAAGACCAAAGATATTGACTGCTTTCTTCGTTCTGCTTTGTGGTCCCAATTTGCGAACCTGGTCTGCGATAACGTCTGCTAGATCTTCGGCATCGAGCGAAGAATCGTCGAGGGCTTGTCGTTCTACCAACCCTTTGGAGAATGTTGGGGTCTTTGACCAGTCGACCTTGGTATAAATCGCCAATTTACACTTGGACTTGGCGATATGGGTGATAACTATCTTCGACACAAGCATGAAATCTTTGTGATGCGGTAAATGCCATGGTGTTTTGTAGTCAGTAATGACATAACAGACATGATCATTCATTACATCGATAATTTGATAGTCGACAACATTGGCCTGTCGTGATCGTCTGAACATATCGACATAATCGATCTGGAATTGGAAATCTCGACGCATATGGCCTCCTTCTAGTGAAGTCCAGGGCCCTTGTGCGATACGTTGGGCTCTTCTCTCGTGATAGAGGAGCTGGAAGACAGCACTCTTGTCTCCAAACATGACATGGAATAAAGCCTTGGGGCTTATTTCAAACTGTCTTTCGACTGCTTTGCGTTGCATTCCTTGCGGTTCGTACACGACTGGTTTGGAAGGTAGCTGGAATTTGGTGACTTCCTTATTTGCTCTTCCCAAATGGACTCCTCGTTCCACGTGAATAGTGGTCCTTAAATCTCTGTCTTTGCGACTCCGTCCTGATAGTGTGCCATCGTCGATGGGCGTGTTGACTGAAACGTCTTCCCAGCTTTCCATGCTTGGACTTCGTGTTGGATCGTCGTATTCCATCTTGATCAACGCAGTCATGGTATTTTCAAGAGACATGGGTTCCTCTGATTGACAAATGTCAACCAGGTAGTTCAGCCTCGATTGTAATAGCCTAAGAGGCTCTAAGAAAGTCTTGATCGTTATTCTCGTGAAAGGACTTTTCAGAGCGTCTTCGCGAAGATGCAAGAAGATGAAATCGCAGTCCTTCCCTGGAGCAGCAGTAACCTCACTGATGCTGTCAATGCTAACACCAGAAATCAAGACGAGGCCTAGATGATGACTGTAAAAGTATATATCGTGCTGTGTGACATACACTCTACCTGGAAATTCCTGTTGTTCATTCGGGTTCCAGGCTGCTCGGAACACGAGAAGTAATTTGTCTTCCCGCGGGACGTTGGGAAACAGCATCCTGAATTGAGCCTCTTGGGTCTTCAATTCGAGCGGGTAGTTGCTTGGGAATACTTCTGGTTTTGGAGCAAAATGACTCTGTATGCGGGACGCATCTACATCAACGCTGATGGTCTTTCGGTGTAAAGTAGATGGCAGGGCTGGATTCGCTACAGGATCAGTTGATGTACTGATGGAAGTCTGGGCAAGGTCAGGCAGTCCATCAGGCTTACGATTTTCATCTCCTCCGAGATTCGGGGACGGTAGCAGTGGCTTTATGCTTGGACTTGGAGGAACAGAGCGACCCGCTTTCACCTCGCCTTTCTCAAGACGATTTATGTAACCCCAATTGCTGCTTCCCCAAACGTTTGCCATGATGCTCGAGGGCATTCCTCCAGTAGCATCACTACGACCGATTCCAATACCTCGTTCGCCGCTCACAATGACTGCTGATTTACTTAGATTCGTGGGTGCTGGAGGATTTGCAAGAGTAGCTGGTGCTAAGGTACTCGTGTGCGTCTCTAAAATTTGCGGTAACTGTTTCGTCGATGCATTCGCGTTCAATTGAGATACAGCAGGGGTTGAATACACTGGCAGTATGTTATGGCTTGCCGATATCAAGCTCGCAATCCCTCCTGCAGCAACAGGGGCTGGCGCAGGTGGCGGATCAGGCTGGGCAATCGTAGCCTTGCGATGGAGATCAAGCTTTTGCATGATTCTTGCTGCATGATCTCTGCTACTTTCTCCTTCCTCCCTGGTTGTGACTGAACGGCGAGGGCTACTAACATCAAAACTGCTTCTGGAGGCCAGATTGCCCATGTCGGGACCGGGTACAGGCAATGTGCCAGTTCTGTCAAAGCCACCAACTCCGAGGTCATCGCTACCATGAGCAGTATGACCATCCGTCGTTTTAGCGGCAAATTCAGGAACGGAGGGCGGAGTGATAGCAAAAGCCGGATCCACTCCACCAGGGTAAGAATAATTGTCGTTGGCGCTCGCCTCAAGTGCTTTATTCTTTGCAACCTCGAATGCTTCCAGCCATTCCATGAGCTGGCTCTGCGTTTCTGCTTGCAGGAGAATAGTCTGGTTCTTGGTCTTTACTTCGAAGCAGAATCGTCTTTCTTCTTGCACTGCTGGTTTGACGTTGCATAGAAGTACCCCAATTTTCTCACTCTCCTCGACTCCTCCTGACTGTGCTCCTTGGACAAGCCACCCAAAAATTCCATTTTTGACGTAGAACCAGCGCCGCAGCCAAGAAGTTCTGGCTGGCTTGCCAGAAATAGTTCTCAAGAATAGCCAACCTTGCTTCTCTGATCGCTCGCCTTCTTTGCCTTGCGATTGGATGTTGACCGTTGATGGGCCTTTAGAGCCCAGGAAAGCAACTGTGGATAGATTATAGTCTTCTAGTTCCCGAGAAGGTTTAGATGCTTGGGAAGCAGATTCTGCAATCTCTCGTCTGGCGATCTGTAGTTCTCGTCTGAAGACAGCCTCTCCAGCTTCCATCTCTTTACTCCAGCCACGAACTCGATCCATCTCATGCCCCCATTTAGCAAAACTAATGCCACCACTTTCGCGAGACTTCTTCATTTCTCGCCACTGATCAGACGAAACTCGAACCAAGAGCCTATCTATAGTATACCGAAGCTGAGGTGCGAGTAAACAAAAGTCGAGTGATGCCTTGAGGTATGCTTTGCGGGTTTCGTGTACTTGAAATGCGTCTTCTCGGAGAGATGATGGCTCTTTCGTCTTCGATTGACTTACATACCTGGCCAAGGTATTGTCAAAAGTCTTCTGAGACTGTTCCAGGTACCTTCGCGCATCTTTGAAATTCCGAAGTTCTCCAGCCATGAATGCTTTAACTGGCTCGACAATATTGGTATCCATTTTCTTGACGCCGGAGATGATCTGCGAACACCACTCTCTTGAACCCTCGCCAAATCTCTTCATAGCCAGTAATGTATAGTCATGATCGAGAACAGCTTCGGACACATTCGCGGGTGGGACGGATCGAAGGAGAAAGGAGTTGAATGTCTCCTCGAGGGACGAGACATCGTGAACTAGTTTCGATATCGATTTGATGTATGCGTCGAGCCATCTTTCAACTATCTCTACTTGGTCGGAGAAGTGCACAGCAGTAGATCTGAAAGAAGGGGAATCAAGCGCCGCTTCTTTCAATCCCACAGGTATGAGACTTAGAGGACGGCCAGCCTGCGGCAACGGAGGTTGAGCGATGCCTTCAGCCATAATGAAAGCCAATTTGCAACAGCACTACTGTGTCTCTATCATCGCAGACGAGTTGGATCCAGTTTCACTGTATTGTCGCG
>XATR864786|c0_g1_i1
GGGTGGCGCTAGCCCCAAAGCGACGAGGACGAGGTTCTGGCGTCTCGAAGCCAGACACAGAGGGACAACCGCATCGTCAACTTTCACGGCGCATCTCTGTAATTCCAGATCAAAATGGCATTCGAGTCGGCCTTCGAGAATGGAACTGCCTATCCCGAGAGTGATGCGGACGATGAATACGAGAGGTCTCTGCACGACTCCAGCCCGGTCCTGGCCACAGACAGCGAAGCTTCTCCGTCCTCAGAAGGCTTCTCCTCGAACGAACATACGCCCACCTTTCTTCAGCATAATACTGGCGATAGACTGCCCGAGACGATAATCACGGAATGGACGGCAGACGAGTGCGCGGATTTCGTGAGCAGCTTAGGTTTGCAGCAATATGGCGATCAATTCTTAGAGAACGAGATTGTTGGCGAAGCACTGGTAGCATTACAGCATGATGATCTTAAACAGATGGGAGTGACCAGTGTGGGACATCGACTCACGATATTAAAGAGCGTTTATGACATCAAGATCAAGCAAGACATACCGATAGAGAGCGACCACTATGTTCCATTATCTGCGGATGCCGAAGCTCAATATGCTACAGCGACGTTGAAAGACATTAAGCAATTGGTGGAACAGCTGAGGTTACGAGATGAACGAATGAGCATTGCGGAGATGGAATTGCGTAGGATTACGGCCGAATATACTCGATTGCGAGAAGACCTGCTGCCAGTGTTTCGAATGGCTAAAGAGGGACAACCATTACCACCAACTGGTACTGGTGACTTTAACAATCAAGCCTCCTATAACTACGATACCTCGAACACAATCTCACCACCCGCGCCGACACCATCTTCAAGCCAGTCTGGCGGCTTGTCGAGGAAATTCTCAACCAAGAAGCTTTTCTTCGATCAACCCAAGAATGCATCTCCTACATATCTCCAGTCAGGGCAGGAGAGGTCTTTGATGGAACAAGCACTAGATCCAGCAAATGCAGCAGAACGAGCAGTGCTATCATCCTCGCACCTTGCGGCAATGAATGGCAGCTCACAGGCTTCAATATCTCCTGGTCATCCTTCTCCTAATCAACCTTCACCAACATCACCCCCCACACTTAGCGGATCTACCCTAGCCTCTCGATCCTACCGCTCTGACCAGCCTACCCCTGGCCGAAGTACTTTCCCGAACGAAAACGACAGCTACCAGCCGTCGACATACTCTAGGGATAGCACAAAACCGGCGCCATCGCGGCGAGCTCAAACACCCGCACTCGATACTCCGTCTTCTGGTGGCTCAGTCGAAATATTTAAATCTTTCCGTGTCAGTATGGAAGACCCATGTTACAAAGTCCTACCTGCGGCCCTTAGGAAGTACAATATCAATGCACCTTGGGAGCAATACGCATTGTATATTGTTTATGGAGACAAGGAACGATGTCTAGGCATGGATGAGAAGCCACTGATATTGTTCAAACAGTGGACAAAGAA
>XATR925379|c0_g2_i1
AACGTATTGATAGAGATTGGGGACGTGGAGCAGATCGTCAAGACATTCGTCAAGGACGAGCCGAAGGCGGACAACAAGGAAGATAACCCGAATGGGCGGAGGAGACGCCGGACACTCATCACCGGCAGCCAGCCCTTACCCAGTCCATTGAACGCCAGCTTCAACCATGCGGATCTGATGCGGTTTCCTGGTAGCACGCCAGGATCCCACACGAGCCTGAACCAAATGATGCACGAAGGCGGCTCGAAAGACGGCTCCCCGAAGAACGAGAAGGAGGAGGAGGAGAAGCACAAGCAGAGGGAAAAGACAGCAGACCTCCTCACCCGTGAAGTGTCCGGCATCTCTTTAGACAAGTCCTCGTCGAGCGAAAAGAAAGAAGAAACGACAGGCTACGAAAAGATCTCCGTCAAGATAGCAGATTTAGGCAACGCGTGTTGGACAGGTCACCACTTCACAAACGATATCCAAACGAGACAGTACCGTTCACCTGAAGTCATTCTCGGCGCAAAATGGGGAGCAAGCACAGACGTCTGGAGCATGGCAGCTATGGTCTTCGAACTCATAACCGGCGACTACCTCTTCGACCCACAATCCGGCACCAAATACGGCAAAGACGACGACCACATCGCGCAGATCATCGAGCTTCTAGGCCCGTTCCCCAAAGCCCTCTGTCTGTCCGGGAAGTGGTCGCAGGAGATCTTCAACCGCAAGGGCGAGCTGCGGAACATCCACCGATTACGCCATTGGGCTTTGCCCGATGTCCTGAAGGAGAAATACCACTTCAAAGAAGACGAGGCGCGCAAGGTGGCGGATTTCCTCGTCCCGATGCTGGAATTGGTGCCGGAGAAGAGAGCGAATGCCGGGGGCATGGCGGGCGCGGAGTGGCTTGAGGATACGGTTGGCATGAAGGGTGTGAAGATTGAGGGCCTTGCAGTGGGGAGTAGGGGCGAGGGGATCGAGGGGTGGGCTTGTGAGGTTAAGAAGCGGTAGTCCTCCGCGCAGCGTAGCAAGGACGGCTGTGTAGGGAGGACACCGAATGGCAAAGAAAAGAATTATGAATGTTTTTGTTTCCTGCGAAGTGCATACGAGCTGGAGATGGGTTGTATAGATGGTTGGGAGCGGGTGAGGGGTGTTATTGGGGAAAGAGAGAAGAGATACATA
>XATR920153|c0_g1_i2
TTCGGATTATAGCCCACCGCAAAAAACATCACCAACCCACTAACCGCCACACCAGCAGTCAACGCCGCAGAAAGCACATAATTATACTTCTCCCACCAAGCCAATCTATGTCTCGGCAACCAATACATGAATATAAAACTCAATATCATTCCTGGGGTTTTATACGATAAATTAGACGGTGCCCAATGCTGTACTCCTTGAATTACTAAAATGGGGTTGAGCCATAAGAGGGAAGCGATGAAGGGGAATAAAGTGCGGTCTAAGATCTCGAAGGTGCGGGGTCGGAGGGAGATGCGGAGTTTTTCTTTGATTGGGGGAAGGTATTTGGGGCCGTAGCCTTGGCCGACGAGGAAAACGATGGAGATTCCTAGGCCAATGAGGAAACACCACTTGAAGAGTGGGTAGAGGGAGTTGAACATTCGGTC
>XATR902751|c1_g1_i1
GTTTGCAGCTCTTGCATCTCTCTTAACACATACTGCTTGTTGGCACGGCAAAGATATCTGGAAGCAATGGACAAGATCTTTGAAAGAGGTAGAAGGAGAGACAAAGACGGCCTACAAACCGATAGCAAATGGAGGGGCATCCGGAAATCGAAGACTCCGACTACAGAGATCTGATTCGCATATGGAAGATATCATTAGTCAGGAAGATGTTCACAATCGACTGATGAGGAAATACAAAGATGCCCCATTGAGCTGGTATTTGCTCACTTTTGTGACAATGACCGCCGTGGGCATCTTTGTGGTGGAATACTATCCAGTCCATCTGCCATGGTATGGCTTACTCCTTGCTCTCGGGATCTGCTCCATCCTCTTCATCCCGATCGGCATCGTCATGGCAATCACGAATCAACATAGCAGCATCTACCTTATCTGTCAACTTGTCTGCGGGGCAGTCTTTCCCGGTCGGCCAGTCGCGAACATGGTATTCGTGACCTACGGCTACATCTCCTCGGCTCAAGGTATCAAGTTCTCGGCCGATTTGAAGCTTGGACACTATATGAAGATTCCACCTCGGATTCTGTTCACCGTCCAAATGGTTGCTACCATCGTATCATCAGTAACTCAAATCGCTGTTCTGAACTGGATGTTCGCAAACGTCCCAGGTATCTGCACACCACAAGCCGTGAATGGTTTCGTTTGCCCAATAGCAAGAGTTCATTTCAACGGCAGCATCCTCTGGGGTGTGGTGGGACCTGGTGAATTCTTCGGCAAGAATGCCACTTACCACATTCTGGTCTGGTGCTTCCCAATTGGTGCAATCGCTCCTATCCTACTATGGCTCTACGGCAGAAACAAGAAAGGCAACATTGTCCGGAAAATCAATCTACCAGTTCTGTTTGGGTCATTGAGCTGGATTCCACCTGCGACTGGTTTGAACTTCTCCGTGTGGGCTGTCGTATGCTTCATCTTCAACTATCAGATTAAGAACAGAGCAACTGCTTGGTGGGCTAAGTATACTATGACACTGAGTGCTGCGCTTGACAGTGGATTGGCGTTCGGATTGGTAGTGGTCTTCTTTGGTTTCGTCTATCCTGGATGGATGGAGGGTTTCAAATGGTGGGGCACTGAGATCTTTAAGCAGGGTTGTGATTGGAATGCTTGTCCATATAAGACGGTCCCTAATGGGTCGCATTTTGGACCAGATACCTGGTAATGATTCCAGGCGAATCTCAAATTTACAGCAAATAGAA
>XATR914255|c0_g2_i7
GTATCGTCTGTGGATGGCTTGAATGCGTAGCCTAGGACTGCGAGTTTCTTGCCAACAAGAGTGCCATTTAGACATCTTACAACTCGTCGTACGAAACGGGTTCGTTGCCATTCGTTGACAGTCAAGACCTGTGTCCAGTATTCTGCCACTTCATCCAATCCCAAAGTCTCGGCCAAGTAAACCAAAGACAGGATATCCTTTCTGAAGCAAGATCCTCCAAAACCAATGCCCGACTTCAAAAACTTGTTGCCAATTCGAGGATCCATACCAATAGATTTGGCGACCTCATCAATATCTCCTCCTGTCTTCTCACAGATCGCTGATATCGAATTTATAGAGGAAATTCTCTGCGCAAGCATGCTATTTGCGACGAGTTTTGAAAGTTCGGATGACCAGACATTCATAGTCACGATCCTTTCTCTTGGCACCCATGCTGCATAAACAGAGGCTAATATGGCAGCTGCACGATGACCCGCGGGAGTTGGAGACGACCCAATTATCACACGATCAGGAACAAGAAGATCATTGATCGCAGTTCCAGCAGCCAAGAATTCGGGGTTGGACAAGACTTCGAAGGTTTGGTGGGGACGGTGGACTCGAAGTGTATCTTGTATTATTTCTGCAGTTCGACATGGAACTGTACTTTTTTCCACCACGACTGCTCCTGGTTTTGCGTGGATGGCGATTTCTCTTGTAACGGCCTCGAGAGCTGTCACGTCTGTCGCTCTACCTCCTCCGATACCACGCATCTTTGTAGGTGTATTGACAGCTATCAACACAATATCCGCTTCACTTATACACCTGGAAACTTCTGTCGAGAAGAAGAGATTCGGTGTTCGTGCAGG
>XATR855098|c0_g1_i1
CACTGAAGACATATATTTCTCATTCTCGACGAGATCATCTCAGACAGCTTCAATGACGTCGTCCACAGGCCCTGCCAGACCGGCATCGCCATCAAACAGCTTCTACGCCCTCAGCGACGATGAAGAAGGCGAATACAATACCATTACACACACGGAAACCGGTCGAGGAGTCAAACTCCTCTTCTCCAAGAGCAAGGTCTACATCCACCCTACCCCCTCTGCGAAAGACAATATCCCAGGATATATCGCTCTCCTTCAACAGAAACCAGCTCCTGATTCGAGACCGACATCTTCTGGGTCCGCATCTGCGAGATTGAAATCTGCAAGTAGTCTCCTGCTGGCGTGGTTACCGGAACATAGTCTAGGAGATGCATTGGATACATATGTGAAGGTTGATTTGAGTGATGGGGATTCGCCCCCGAAGCAATCATATCTTGTCCCTCCGCCGCCGACTACGACGACGCATTCTGGATCCATCGGACATTATGCTTTCGCTATTCCCGTCTCCGCGATATACTCGTTGTTGGTTAGGCCTCCGAGTCTAGGATGGTGGTTTGGAAGTTTGATTATTAATTCAAGGGCGGGAGATAGTTTCCCAGCACTATTTTTCCATGATAGTGAGTGTCAATCCACAATTCTACAGAAGAAGAAACATGCGAGAGAGAACTTTGATCCGTTTGGAGCGAATGGAGAGATGTTTTGGGGAGGCGATGAGGTTTTGAGGTGGCTGAGGCGGTATGTGGAGGTTGAGAGGAGTGGTGCGGAGCCAAACATATATCTGATTGAGCCATCTGCTGAAGATAAAGCTGCATTCGGAGGGAAAGTTACTCAAGCGGCGGTGGTGAGGAGACCGAGTAGTAGCGGGGTACAAGTAGGAGGGGCGGCTGGGGCTAGTCCGAGAGGAGTGGGAGGAGATGCGAGGATGGATCCTGTTACGAAGTTTGTGAAGGAGGCGGGTTGGAATTTGATGGAGAAGTTTAGTAAGGTTACGACTTTTACGAGGAGGACGGCGGATTCGGTGATTGAGAATCCGAGGATACCGCCGCAGGTTAGACGACTGCTGAAGAATCCCGAGGTGCAGACGCTGCAGGATGAGTTTGATAGTGCGAGGATATATCTTGCGAGGTGGGCAATGGGGATTGCTGAGCAGAGCGAGAGGGATAGAAACCAGAGGATATGGACTGCGAGAGATGTATTGGAGATGGAGGAGACAGATGTCGGCGAATTTGAGCTCTTGGATACCGAGATGGGAAGTCTCAGTCTGAAGGAGTTGAGAAAGACTGTCACCATGAAGGAGTGGAAGAGCTTCTTTGATCCAAGGACGGGCAGACTTTCAGTCACGGTTGATGAAGTCAAGGAGAGAATCTTCCATGGTGGTTTAGATCCCAACGATGGTGTTCGTAAAGAGGCTTGGCTATTCTTACTTGGCGTTTACGACTGGGAATCTACGGCAGAAGATAGAAAAGTCGAGATCGCCAGTTTTCGAGATGAATACGTAAGACTAAAGGGAGCATGGTGGGATCGCCTTATTGATCTTGGTGGTGAAGGAGAAGAGGGCGAATGGTGGCGAGAGCAAAAGGGGCGAATAGAGAAGGATGTGCATCGAACCGATCGTACCATTCCATTATTTGCGGGCGAAGATGCACCGCATCCAGACCCTTCATCTCCATTCGCAGATGTGGGAACGAACGTCCACCTCGAGCAGATGAAGGATATGCTCCTTACGTATAACGAATACAATCGTGATCTTGGCTATGTCCAAGGCATGTCTGATCTTCTCGCACCCATTTACGCCATTATGCAAGACGACGCAATTGCATTCTGGGGTTTCCAGCACTTCATGGACCGAATGGAACGCAATTTTCTGCGCGATCAATCAGGCATGCGGAAACAGCTTCTGACTCTTGATCATCTTGTTCAACTCATGGATCCAAAACTCTACCTTCATCTCCAATCAGCTGATTCTACGAATTTCTTTTTCTTCTTCCGAATGCTGTTGGTGTGGTACAAGAGGGAGTTTCAGTGGTTAGACGTTCTTACGTTGTGGGAGAGGTTATGGACAGATTACTTGAGCAGTAATTTCCATCTTTTCATTGCGTTGGCGATATTAGAGAAGCATCGGAATGTTATTATGGAGCACTTGAAACACTTTGATGAGGTGCTGAAATATGTCAACGAACTCTCCAACACTATAGACCTAGAATCCACCCTCATCCGCGCTGAAGCTCTCTTCCGCCGCTTTCAAAGAACAGTCGAAGCCATAGACAAGAAATCCAACTTCCCCGCCCCAAAACTTCGACATAGAGTCCAAAACGCTAGCATCGGCTCAACTCAATCTCTCCGCTCACCACCCACTTCGCCTGGTGCTACAGCCAACACCAGCGGGACTGATGCAGTCACCGCCGGAGCTACAAATAGTGGTGCTGGCCCTAGTAGCCCGAGGAGTCAACACACGAGAACACAAAGCTCGGATAAGGGAAAAGGGAAAGCCAAAGACGATGGGGAATTGGAAGATCAGAGACCGAAAGTTGTTAGCCCGGAACTAAGAGAGCTTTTGAGTAGGAAAGTGGAGATTTTGCCGAGGAAGGTGGTTGCGAAGATGGGGAATTGGAAGATCAGAGACCGAAAGTTGTTAGCCCGGAACTAAGAGAGCTTTTGAGTAGGAAAGTGGA
>XATR898827|c0_g1_i1
TCTTTTGTTGCGGCCAGCCAACTCCCAATCCTTCTTCACTATTCGGCTTTGGGATCATATGGAAATGAACATGATCAACCTCTTGATGAGCAATTCTCCCATTATTCTGCAAGACATTATAATTCTCTGCTCCTGTTGCTTTGACCAACTTTTTCACCACGGGCAATATCTCGGCCAAAGAATCATCCGGGATATCAGTCAATTTCTCGCCGTGGAATTTCGGGATAACGAGAGCATGGCCTCTGCTCAAGGGATTGATGTCGAGGAATGCGAGGACTTTGTCGGATTCGAAGAGTTTGAAGGAGGGGATGTCTCCTTTGACGATCTTGCAGAAGATACAAGCTGCGGACATTTTGGATTGTGTGTG
>XATR542498|c0_g1_i1
CGTCGGCACCAGCTCAATATGGCCAATACAACTACACAAACGGACTGACCTCACCTCAATCAGCTGGCCATCAAGTGCCCGGTTCGATAGGCCAGCAAAATGTGTTGCCATTACCCGCGATGTCAGCAGGTCAACCAATGCCTGGTCAAGGTTATGGTGCGCAACAAGGATTCGACACGACTGGTCAAGTAGCTCCTCCCGGGATGAAACCCAGAGTTACTGCCACCCTGTGGGAAGATGAAGGTAGTCTGTGTTTCCAAGTCGAGGCAAAGGGAGTGTGTGTTGCTAGAAGAGAGGACAATCACATGATCAATGGCACGAAACTTTTGAACGTGGCAGGCATGACTAGAGGGCGGAGAGACGGCATTCTCAAGAGTGAAAAAATGAGACATGTGGTCAAAATTGGGCCTATGCATTTGAAGGGCGTTTGGATCCCGTTTGAGCGTGCACTGGATTTTGCCAACAAGGAGAAGATCACAGAATTGTTGTACCCTCTTTTTGTCCATAACATTGGTGCGCTTTTATATCATCCGACCAACCAGACGAGGACGAATGCTGTAATGGCAGCTGCAGAGCGTCGAAAGCAAGAGCAAAACCAAATGCGGAACACGCAGGCACCTGGACTGCCGTCCCTGCATCAGCATCACCATCATTCGATGAATAACTCAATTGGCGGTCACCTCCCCGGACCCCAGCATTCTCTCGCTCCGCATCCGAGCGTTGGACGCCCGAGCATCGACCGAGCGCACACTTTTCCAACTCCGCCAACCAGCGCATCTAGTGTGATGGGCAATATGGGAAGCTCAGATGGAAGCTTTCAATGGGGACCAAATGGTGGAATGGGAAGCGTTCAAGGTACAAATCCCCTGTCTATCGACACGGGTTTAAGCAACGCACGCTCAATGCCTACCACTCCAGCGACGACCCCTCCGGGGAGCCAAATCCAAAGTATGCAGCAGTACCAACAGGGTACGCAGCAGCCCTACG
>XATR589568|c0_g1_i1
GGCTATACCCTTGGTCGCAGATGATCACCTGCAAGCCATAGATCTTCGAACCAGCCGAGATGGCAACAGATGCGTCCGACGAGAAAATTGTGAAGGAGCATGATACCCTCAAATACAGCCTGCTCGGTCCCTCCCTGACCAAGTCAGGACAAGACAATGTGGACCAGCAGAAGGTTTCAGAGATTATCTACAATGCCTCCAAAGGCTCGAAATACTTCAACAACGAAGAGAACCGGGACAAGAATCTCACCCAAAAAATCGAGCGAATCTTAACGAAAAAGAAACAACTCGAGAAACTAGACCTAGCCTCCGACCGAAGAAAAGCAGACGACTACATCGCAGAGCTGGAACTTACAAGGGATCTATCGCAATGGGTAGTCCACATCGATTGCGACGCCTTCTACGCCGCCGTCGAAGAACTCGACCGCCCTGAACTCAAAGACGTTCCATTTTCCGTGGGCAAAGGAGTCCTTACAACATGCAACTACCACGCACGAAAATTTGGCTGCAGGAGTGGAATGGCAGGTTTCGTGGCCAAAAAGCTCTGCCCACAACTAATCCAAATCCCCTTAAACTTCGACAAATATACAGCTAAAGCCCAAGAAGTCCGCGAAATTATCGTAGACTACGATCCCCGATTCGAAAGCGCGAGTATCGACGAAGCATACCTCAACATCACGGAGTATTGCAAGACAAATGATATAGAACCAGAAGAAGCTATTGAGCAATTGAGAAGGGAGATCCATGAGAAGACGAAAATTACGGTTTCTGCGGGGATAGCTGCGAATGCGAAATTGGCTAAGATTTGTTCGAATAAGAATAAACCGAATGGACAGTTTCGGTTAGCTAATGATAGGAATGAGATTATGGCGTTCATGAGGGATTTGCCTACTAGGAAGGTTAATGGTATTGGGAGGGTTTTTGAGAGGGAACTGGATGCTATTGGGGTTAAGACATGTGGGGATATTTATGGGTATAGGCAGTATTTGTCGAAGTTGTTTGGGGATAAAGCGTTTGCGTTTTTGATGCAGTGTTATCTTGGGCTTGGAAGGACGAAGGTGCAGCCTGCGGAAGAGTATGAGAGGAAGAGTGTGGGCACGGAGAGTACTTTTGGGGACATGTCGGATCCGGTTGAACTTCGAGATAAGCTCCGAGCAACGGCTGAGGAGTTGGAGAAGGATATGCTACGAACTCAGTTCAAGGGTCGGACATTATGCTTGAAAGTCAAGCTACATACCTACGAAGTTTTCACTCGACAAGTCATCCCACCGAAAGCTATCTATCAAGCAGACGACCTATACAAATACGCCGTCCCCATGCTGTCAAAGCTAGAACAGGAGTTTCCTGGTCTAAGGTTACGACTTATGGGTCTCAGATGTACTCACCTAGTGAGCATGAAGAAACCAGATACGATGGCATTCTTCGGGTTCAAAAAACGAGCAAGCGAAGAAGACAGTCCCTCCTCAACGGCCAAACGGAAATCTGACGCCCTAGAAGATTCCGATGGCTGGGAAGCCATCCCCGAAGAACTCCTTTTCGAAGACGCAGAACGTCAAGAACGAGAAGATGAACTTAACGAACTTGAATCTCTCAGTCAAGAAATCGATAAACGGAGACATCATGGGAAAGAAATTGTGCCAAATCCAACTCCGAAGAAGGGACAGGTTATGGAAGAGGAGGAATGGTGGGATTGTCCTATTTGTTCGAGACCGCAAGCTGCGAGTGAGAGGGAGTTTAATGAGCATATTGATTTGTGTTTGTCGAGACAGACTATTAGGGATGTTGTTCAGGAGACAGCGGAATCGAGGGTGAGAGAGTCTACACCGGTTTCGAAGAAGGTTAAGATGGGGAATGAGAGGGGTAAGGCCGGGGTGCCCGGGGATCCTAAGCAGAGGAGGTTGTTCTTTGGGTAATAAGGTATGTAGGGATAGCATTGGGAAGGAGTTCAAGGCACGATATAGCGTTCATAGAAGGAGG
>XATR604442|c0_g1_i1
GAGAGGATGCATGTGGAAGCTCCAAAAATGGAGAAGATGCACGAAGTCTTATATATTTCGGCGTAATGCCACGTTGACTACCCTTGCGAACCCTCCGATAAAGATAAAACTTCGAGAGTACCAAGAAGAATGCATTCAGGCAGTTCTAGCACATCTAGACCAAGGTCACAAACGTCTCGGAGTGTCATTGGCCACGGGAGCTGGTAAGACGGTCATTTTTACACAATTAATCGATCGTGTTCAACCTCGACCTGGAGCTGCAGATCAGACCCTTATCCTAGCGCATCGACAAGAGCTGGTTGAGCAAGCTGCCCGACACTGTACCAATGCCTACCCTTCGAAACGAGTCGAGATCGAAATGGGATCTATGCACGCGAGTGGGGCTGCAGATATCACAATAGCCAGTGTTCAAAGTATCATATCTGGAGACCGTATGTCAAAATTTAACCCGGCAAGGTTCAAACTCGTTCTTGTCGATGAAGCACATCATATCGTGGCGCCAGGATACATGAAAACGCTAGAACACTTTGGCTTGGATCAGACTCGGTCAACCTCTCCAGCCCTAGTCGGGGTCTCGGCCACTCTATCTCGATTTGATGGTCTTAGACTCGGCGCAGCAATAGATCAAATTGTCTACCATAAGGACTACATCGATATGATCGGAGAAAAGTGGCTTTCTGATGTCATATTCACCACGGTCCAGACAAAAGCAGACATCTCAAAGGTCAAGAAAGGCCCAAGCGGCGATTTTCAGCCCAGTGAGCTTTCTCGCGTCGTCAACACAGACTCAGTCAATGATCTCACTGTCCGAAGCTGGTTTGAAAAGGCCAGGGAGAGGAAATCTACATTGGCGTTCTGTGTGGATCTTGAACATGTAGCAGGGTTGACTAATACATTCCGGAAATATGGCATTGATGCTCGATTTGTTACTGGCGATACCCCGAAAATTGAGCGCAGCCAACGCCTTGATGAATTCAGAAAGGGAGAATTTAGGGTCCTTGTGAACTGTGGAGTTTTTACAGAGGGGACTGACATTCCAAATATTGATTGCGTGTTGTTGGCTCGCCCGACGAAATCCAGGAATCTTCTTGTCCAGATGATTGGGCGTGGAATGAGATTACATCCCAACAAGAAAGACTGCCATGTTATTGATATGGTCGCCAGCCTCGAGACTGGAATCGTAACTACCCCGACTCTTTTCGGCCTTGATCCACAAGAACTAGTCCAAGAAGCAAGTGTTAGCGACATGAAATCTATCCAAGATCGCAAGGATGCTGAAGAGCAGAGAGCGGAGGTGGCTAATAAAATTACAACAGCTTCAAACTCGGACCCAATCATCAAAGAAGTTATGTTTACAGATTATGATTCTGTGTTTGATCTGATCAACGATACCTCCAGTGAAATGCACATCAGGCAGATGTCTAAGCATTCGTGGGTATGCGTTTCCGAGGACAAATATATTCTCTCAAACTCCAACGGCTCATACCTGAAGATTGAAACAGACTCCGATGGAAAGGGATTTCTCGTGTCGGAGACCGCAGTCCTCAATAAAATGATTTCTAGATCAAAATCGCCTTTCATGAAGCCACGCCAAATTGCGAAGGCAACTTCTTTTGCGGATGCAGTTCACGCAGCTGATACGTTCGCGGCTAAGAAATACCCCCTTCAATTTATCTCCAGAAACCAAGCGTGGAGGAGTAAGCCTGCAACTGAGGGACAGATTTTCTTCTTGAATAAGCTTAGAGCTAAAGACAATCCTCTTACTGGTGCAACTTTGAGCAAGGGCCGAGCCACTGATATGATCACGAAGATAAAGCATGGTGCTCGAGGTAGATTTGCCAGCATAGAGGCTGATAGGAGAAGAGAAGGCAAGGCCCAACTCAGGTTGGAACAGGAACTGGCGATGCGAGAGAGGGAAAAGGTTAGTGTAGGACCTCTGCTTGATTGAGTAGAGGTAGTATTCAGTGCCTATTTGTATTGTGCAGCAATCATCTCAGCTTTTGCATATGTGCATGTCAGATTAGAATAGCAAGGTCTAAGCTATATATTTC
>XATR924574|c0_g1_i3
TTCCCTCCCACCTCTCTCCCCTCCTCAATCTCAAGCATAGCCTCACGTTTCTTTTCCCCCACCAACCTCAACGCTTCACGAATGACTCTCGTTTCCAAATTCACGCCTTCTTCTTCCCAAGCTTCCATTTGTCTTCCTACTCGTGTTTCAATGGCTTGTACGAGTTGCACGTCTCGTTGTCCTACAAATGTCACTGCTTCTCCTTTCCTGCCTGCTCTGGCTGTACGACCTACGCGGTGGATGTAGTCATCTGGGTCTCGGGGGATGTCGTAGTTGATTACCAGGCCAACTTCGGGGATATCGAGACCTCGAGCTGCTACGTCTGTTGCGACGAGGATGCGTGCTGCTGATGCTCGGAATCGCCCTAGATTGTCGATTCGCTGACGTTGAGGAAGCTTGGAATGGAGAGCTGTAACTCGGTGATCTAAGAGTCGCAGAAGATGGGTAAGGTAGTCTGCTGTAGCTGTTCGATTGCAGAATATTATGATGGATTTTGGTAAGTTGGCATCTGTGAGGAGAAACATGTGGAGGTAGTGTTCTCGGTGCGTGACTGGGACTTGGAGGTGCATCTGCTTCAAAGACGCAGGTATTGCCAAGGTCTGAGTATCGACTTCGCACACAAAAACTGGTGGCTTTCCTGGTGTCCGTGGCATCTCTTTCAATGCACGTACTTCTGGGGTGACGGTAGCCGTGAAAAGAAGAGTCTGGCGATTTCCTGGTGGCGGAAGGATAGAAAGACATTCTTCAACGTCTGGCAACATACTTCCCACACTTCCACCTGCTAGTAATCGATCTGCTTCATCTAGAACCACCATCTTGACCCTTCGTAAAGCACATACTGTATCCTCTCCTGACGTTCGAATATGGTCTGCCAATCTTCCTGGGGTTGCAATAACGACATGTGGTCGCTGGGCCAAAGCTGTGGCCTGTGGTCGCATATCGGTTCCTCCAGTAATTAAAACTGCTTTCAACTGCTGCGGAGACGAGATTGCTTTGAATTGTTCGTAGATTTGCAGTGCTAATTCTCTCGTAGGCGTTAGAATCAATGCAAAAATTCCGAACGGATCTTCTGCCCATTTTTGCAATATCGGAACAGCAAAAGCCACTGTTTTTCCTGAACCTGTTCTACTGCCTCCTATACAGTCTCTTCCCTTTAAAATCTCTGGTATACATCCTTTTTGAATTCCAGTCGGTCGCTTGATTGCCATTGCCTCTAATGACTTCACCAGCCATGGCTTCACGGTCAAGGATGCGAACGAAGCATTTGGATCCGTCGGCACCAGAACAGCTCCATTGTTGGTCTCCTTATCGATTGCATGAATCTGTTTCTTTGCCTTCATCCGCGAAGGCGCAGAGACTGAATTCAATTGGGGCACATCATCTTCGTCCTCGAGCGGGGAAAGCTTTCTCCTCTTTCGCGAAGCAGGGCTATCGAGAGCATCCGAGTCCTCGGACTCCTCTCCGGCAGATTGGAAGGACTGTTCCGAATCCGAGGATTGATCAGATTTCTCAGATAAGGACCTCGTCGTCGCAGAATCTGCATGGGCCGCAGGAG
>XATR927021|c0_g1_i1
TATACAGCCTAACATCAAAGCTTCTCCCCACAATCTAACTCAGTTCTGACCATCGACTAGAACGTAATGTCGATTCCAGGTCTGGGACAAGCTGCCCCGGCGGCCAGCTTCTCAGCACCAATAGCTGAAGCAACTACAACAGTCCACGAGCTTCAAGCAAACTCAGAATGGCGTTTTGAAGTTGAGCTGGGTCAGAAAATCGATGTAAAGATTCTTTCAGGAACCGCAGAGATTTTCGGCACAGAGCTCGCAATAAACCACCTCTACACATTTCGCGGAGTCAAGTCTGCAATATACACATGGCATGGCTGCAGGATAGAGGCGACAGGAGCATGCGAGGAATACACGGCCGAGGAGACACCTATGACACAATATGTCAATACACACTTTGCTCTGGAGAAGTTACGAGACGAGGCACAGCAGAATGGACGTGAGGGACCTAGAGTGCTGGTAGTTGGACCAACAAATTCGGGGAAAACAAGTCTGGTGAAGCTTTTGACAGCATATGCACTAAGAATGGGACGACAACCTATGGTCATCAACACGGACTCAAGAGAAGGGCTATTGTCGATTCCTGGAAGCTTGACTGCCACGCCGTTTGCTTCGATTATTGATGTGGAGCAAGGTTGGGGAAGCAGTCCTACGAGTACCTCCAGTCCAGTACCTGTTAAGCTGCCGTTATGTTATTACTATGG
>XATR572540|c0_g2_i1
GAATTTGAGGACTATTAGTTCAAGCACACTGCCCCTCCCGTATTTGCACTCCTTGCCACCTTTGCACTCCCTTCTTCTCCCTTCTAAAGGCTGTTCTAACACTCCGTAATAGACTTTTCGAGCGTGGTGCTACTTCTGTTGGTTTGGACTTTCTAGCTCACCCTTTTTGGGACAAGTACCTCGAGTTTGAAGACCGCCTGGAGTCCCATGACCGCATATTTGCCATCCTCAGTCGGGTTGTCAAGATTCCAATGCACCAATATGCTCGTTATTTCGAACGATTCCGACAGCTGGCGCATGCACGGCCGTTGGCAGAGCTTGTGCCAGAAGAGACTCTTGCTCAGTTTCGTGCCGATGTGGAAGCAGAAAGTGCAGGTTACCAGATGGGAGCTAAGGCCGAGTTGGAGATTGAGCGCGAAGTTCGAACCAAAATCGACAATTTCCACCTGGAAACTTTTACCCGAACTCAGACAGAAACTACAAAAAGATGGACGTACGAGTCAGAGATCAAGCGCCCATACTTCCACGTCACTGAACTTGACCACCCGCAACTTGCCAATTGGAGAAAGTATCTGGATTTTGAAGAGGCCGAAGGGGATTACACTAGAGCAGTTTTCTTATATGAGAGATGCTTGGTAACGTGCGCGTTCTACGATGAATTCTGGTTCCGTTATGTCCGCTGGATGTCTGCTCAAGAGGGGAAGGAGGAAGAAGTCAGAAATATCTATCAGCGAGCGAGCTGTTTTTACGTCCCAATTTGCCGTCCTGGAATCCGCATGCAATGGGCCTACTTCGAGGAGATGTCTGGTCGTGCTGATGTTGCTCGAGGCGTTCATCAAGCCATTCTTTCCGTCATGCCTGGCCACGTTGAAGCTGTCGTTTCATGGGCAAACTTGGAGCGCCGTCAGAATGGTCTTGAAGCTGCGATTGAAGTTTATAAGAGCCAAATCGATGATCCGGCAGTCGACCTGTTTGCAAAGGCAGCATTTGTTGTTGAGTGGGCCATATTGTTGTGGAAGATCCAAGGTTCAGTCAGCGAAGCCCGACAAGTGTTCCAAAAGAACCAGCAGTGGTACCTTCAGAGTCGACACTTCTGGGTTAAATACCTTGAGTTCGAGATTGCTCAACCTACGTCGACCGACAAGGAAGCAGAACATTACACAAGAATTAAGCAGGTTCATGAGGATATGATCAAGAAAAGCCGTATGAACCTGAGTACGAAGAAGGAGCTGAGCAGTTACTTCTTGACATATTTGCAACAGAGAGGTACTAAGGAATCCATGAAGGAATTCCTGCTAGTTGATCGGGAGCTGAATGGACCTATTTCCGTTCAGCCCGAATACTTGAAGGCGAATACCCCGAGTGGCCGAGCGTCCAGCAAAGCCTTGGAGAATGGCCATGCAGCAGGTGAGGTTGACGAAGCTACCCTTCGAAAAGGAGAAGTTAAATACAGCAACTATTACGAAGGTCCTCGCGATGCATTACCAAATGCTCAAGGTCTGGTTGCCTTCATGTAATATAAC
>XATR946937|c0_g1_i2
ACTCGTAACTCCTAAGAGTTAAGCCATACTCTTCGCTAACGCCCAAAAATTCTCCATCTTAGCCCTCGTAAGAGCATCCCTCGCCGCACTGTCAGTCTCACACACCTTACTCCCCCACTTCCTAAATGCCCGACTCTTCTGCTCTCCCTCAAACACCAGTACACACTTATTCAACGTCATATCCTTCAACTCCCCTTTCTCATCTTCAGCTTTCAACCAATCCTGCAACGCCTCTGCCTTCGTGCCCTCTTTGATCCTCGTAGGAGAGTTTTCGGTCCAATCAATTCGGTTGAGCATCAGCTTTTTGTATTGCCGAATACTGTGTTCTCCTCCCTCCACGATCACGAGATTAAATCGCGGATGCATGATACAGATTCCCGTAAGCGCCATCTGCTCCGCATTCTTAGCAATCTTGAACCTATGACTTCCATTCGCCAAATTATTGATCTTGAACACCATAACGTGGATACCCTTCGCAGCATCCTTTTCTTGATTCGCAGCTAATTTCTCGTGTCGTTGTTCTTTGGTGAGTTTTCGTTCTTCGTTCATTTCGATGTGGGTTTGGTGTCGGGCTTCGATTTCTCGGTTTACTCTTGCTTCAACGGCTGTGGGATCTTTGACTGCTTCTTCGCCTAGTACGCGCATGAGATTGCCTTTCTTGACCTTTGGTTGTGGTGCAGGTTCTAGCCCAAGACGAATCTTAGCTTGTTGTTCCTTGAGGTCTGCCATTCGCCGGGACGCCGTAATTTGGCTTGTTCTTTGGATGTGAGGAACATGGGTTTGGG
>XATR916648|c4_g2_i1
CGCCACCATAGCACAACCATCATGCAACCCTTCCATTCCTAACAAAAAACGAAAAAGCGCCGCAGAGAACCAGAGCCGCACCACTCTAATCCTCCTTCAAGACCTTCGCGAACTGCGTCTTGTGAGCTCGCTCCGGCTTGCCGGCATCCAGTCCCTTCGTGCCAATCTTCTCCTTCGAGTAGCCAGCAGCGTATGGGTTGAGTCGCAACAGAACTTGCTTGTTTTGTAGAGGATTCTTCTTCTGGACGCCAGCGCGCTTGGTGCGTGATTGGCCGATCGCGGCGCGGATCACGGCTTGCAGCTCGGAGGAGTTGATCAGGCGGCCGATGTCAGCTTGTTGAACGGAGGCCGAGGGTAGGAGGAAGTCCTTCTTGAGCTCGGAGGGGACGGTCGTACTGCCGTAGATGGTGTCGAGGGCCTTGAAAGCGGCGGAGGTCCAGATGATGAAACGGCCGAGGTGTCCACCGGGTGCGAGTTGCAGGAGGTTCAGGGCGAAGACAGAGGAAGTCTCAACACCGGCGATGTTGCGGAATGCGCGCGCTAGCTCCTTGCCGTCGACTTCTGGGTCGTAGACAACGAGGGGTCCGCGGCGTTGGCGATGGCGGCGTCCTCGAAGCTTTCCCTTTCCTGCGCGCAGCTTGCGTGACTTCTTGACCTTGTCAATGTCTGCGGATGCACCAACTGATTTGAGGAGAGCGAGGGCGGCAGAGGTCTTTGCGATTGCAGCGCCATCGAAGACTTCCGAGTTAATGACGAGGGGAACTTCGGGAACGGTGGAGACTTGGTGACCGCGGGCCATCAGAAGAGCTGGGACCGAAGATGCAGCCAAGGCGGAAACGGTTGCATATCGCTTCTGGCCAAGGTTGATCTTTTGGTGCCACTTTCTCCAGACTTTGGTAGGTGCGAACATACGACCAGATCTGCA
>XATR894652|c0_g1_i1
GAAAATGCCTCCACCAGGTGTCCAACCCATAAAACCCAATGCGCCTTCAGCGGCAAGCAAGGAAGCAAACGAATACATCCCGTCCTTCATCTCAAAGAAGCCTTTCTACATCGGCGAAGATGACGATCAGAACGACTATCTCGAGCATCAGCGTTTACAGAAAGCGGCCCAGTCAGATCAGTCGAAATGGTACGATCGAGGAAAGAAGCTCGGCCCTGCTGCTACGAAGTTCCGCAAAGGTGCTTGTGAGAACTGTGGCGCGATGACGCATAAAACGAAGGAATGTCTGAGTCGACCCAGGGTAAAAGGTGCGAAGTGGACAGGAAAGGATATACAGGCGGACGAGATTGTTCAGGACGTGAGCTTGGGCTGGGATGCGAAAAGAGATCGGTGGAATGGCTACGATCCCAAGGAGTACAAGACCGTTATTGATGAATATTCGCAACTCGAGGAACTGAAGAAGACGGCCCAGGCGAAGCAAAAGGACGGGGACGATGAAGACGGTGAGGATGGTGAGAAGTACGTCGAAGAATCTGACTTGGGGCAGAAGAATGCAGCCAAAAATCTACGAATACGAGAGGATACAGCAAAATATCTCCTCAATCTGGATTTGGACTCAGCAAAGTATGATCCCAAGACCAGGTCCATGGTGGATAGTGGTGCGACAGTAGATACTGCAGCAGCACTGGTAGCAGAAGAGGGCTTTATGAGAGCTTCAGGAGATGCTGGGGAATTCGAAAAGGCCCAGAAGTATGCTTGGGAAGCACAAGAGAAGGGAGGAGATACCAAGCTTCATCTTCAGGCAAATCCTACCTCAGGAGAGATCCTCCTCAAGAAGGAGAGGGAGAAAGAGCAAGCCAAGAAGGAAGCACATAAGAAAATGCTGCTAGAGAAATATGGCGGAGAAGTCAATCCTAATGCCGCCAAGCTTCGCGACGTTGCTGTCACCGAAAATGAACGATACGTGGAATACGATGAGTCTGGATTGATCAAGGGCGCACCAAAAGTGGTGGCAAAGTCGAAGTATCCCGAAGATGTGCTCATCAACAATCACACATCTATATGGGGGAGTTGGTGGTCAAATTTTCAATGGGGTTATGCATGCTGTCATTCTTTGGTCAAGAACTCCTATTGCACCGGCGAAACTGGCAAGGAGGCGTTTGAGCAAGCTGATAAAATGCGGACTGGCGGAGTTCTTGGGGAAGAGCCTACGAATAGTATTGAGTGGCCGTCAAAGGAACCAGAGACAGTCGAGAACATAGCACCCACCATACCAGCAGCTAAGAAACGGACGGCTGAGGAAATGAAGGGACTTGTCACTGATGATGAGATGGACGAGTTCCGTAGAAAGCGGGTCGCAGCCAATGATCCTATGGCTGCATTATTGGGGAAGGATGGCTTGTTACAGTAATGTCCATATTGGTTGCATATAGGCGTTTGGGATAGGTGCATGATATGGCGTTAATGA
>XATR860299|c0_g1_i3
AGCCCTCAACCAAACGCAACCGTTTACGTCCGCAATCTCGAAGAGCGCATCAAGGTAGACCAACTCAAGGAAGCCTTGACCGAGCTCTTCTCCGAATATGGAGAAATCATCGATATCGTCGCAAAGACAAACTTGAAGGCCAAGGGACAAGCTTTCATTGTTTTCGATACGGTAGAGAGTGCGCAGAAGGCTATCGATGAAGTCCAGGGTTTTGAGCTGTTTGATAAGCCAATGCAGTTGGCATTTGCGAAGACGAGGAGTGATGCGAGCGTGAAGCGCACTGGAGATGAACAGGAATTTGAAAATCACAAGCGGAGACGATTGGCAGAGAAGGACAAGAAGAAGGCCGCTGAGCAAGCAGAGGAACAGAAGCGCCTGAAGCGTGCTGCTCCACCTGGAGGCGTTCCAGAACCAGGTGCTCGACCTATCAAAGCTACAAGAGGTGCTGGTCTCAAATCTACGAATACTGGTGCAGCTGCTGTTATACCTGACGAATACCTTCCGCCGAACAAGATTCTCTTCGTACAAAATCTACCAGAGGAATACGATATCGATTCTTTGACTGCCATCTTTGGACGCTTTGAAGGGTTCAGGGAAGTCAGATTGGTGCCAGGTCGAAGAGGTATTGCTTTCATTGAATATGAGAGTGAGGCAGGAGCTATTTCTGCAAAGGAGAATACGGCAGGAATGGCGTTGGGTGATGGAAGTCAGATCATGAAGGTCACTTACCAGAGACAATAAATCTAACGGCCATGTACGATAGCATAAGAAAATCAAAAGCAAAGA
>XATR894739|c0_g1_i4
GCAAGCAACCCACCAGGCAAATCCCCCATATCTCTAAAGTAAACAATTTTACAGTAATTACCCGTCCCGTACACCAATATCTACTCAATACTCATCTTCATCAACCCATCATTCGTATCCACCATCCCCTGGAACCCCACTCTCTTGGGTCCTCCATTGCTCGCAATCTTCCCAGTTTCCCCATTACTAGGTGGTCGACTACCCCAAGGCGCAAGATCTCGTTGCATGGGACTTTGCATAACGGGGCTGTTATGTACACTCATGCCTGGACTAACAGCTCTACGTTTAAAGCTTGTAGGGTCGAAATCATCGTCTCTACGACGTTTGTTGTTGACTTTTCTGGTGATTTCTGCTGTTGTGGGGCCAGATGAGGGTTGCGGTGTGGAAGATCTTGAAGGTGAAGACAGTTGGTGATCGGAGGTGTTGGATTGGGTATGGAAGAGTGGTGGGGTTGATACTGAGGGGGAATCTAGACTTATATCCTCACTGATGCCTGATGATGAACCTCGAGGCAAGAATGATGGTGGGGGTGTCTGGCTGCTCTCGTCTTTGAATGTGTCCCAAAATTCTTTGCCTTTAGAATTGCGCATGGCGTGTTGCTTGAAACTACTCGACAAGCCGGACGCAGCATCTGACATGATCTCATCCTCAGGTATACCCTCTAACGACTCTTGTGTGGTAGGTCCTAGGCTCGGAGAGGAGTGTGTAGTCGTAGCGGTAGATAGGGAGGGATGTCGTGGCTCGATATCCATATCCGCTTCTCTTGTCTGCCGGACAACTTCTGCCTCTCGTCTCACTTCTGTCTCGACTGGAGCGCTTTCCTCTGCAAGTGCGGCTCGAATACGGGCGAAACCTTTGGTCTTGGGCAGCATATTTCCTCTCCTCGTCACTGGCCTGCGAATAACGCCACGTTGACCATCACGACCAGGTGTAATAGGATCAACACTCTCCAGTGTAGACTTCAGAGTACCATCATCGCTCTCACTCCCAGATATGTGTAGCTGATTCGCCGCCCAACTTATACTCTCCCGCCGCCTTGCTTGCA
>XATR921389|c0_g1_i2
GAGAGCTATTTATGTCTCCGCACATGATATACATGCTCAAGCTGTTGCATATTATAATCTTGGCTGTGCTGAACACCGAGCTCATGTTTGCATATCTGCCGAGGTCAAGAAAAAATCGACACGCTATCTCCAAGCTGCCATTCGGGCTTTCAAAAGAGCTATTGAGCTTGAAGCCGGTAATGCAGAGTTCTGGAATGCTCTAGGTGTCGTTACGAGTGATCTTAATCCTCGAGTTGCCCAGCATTCATTTGTCCGCAGTCTGTTCCTGAATGAAAGAAGTGCTCAGACGTGGACAAACCTGGGTGCTCTATACCTCGTGCAAAATGACTTTATTCTTGCCAATGAAGCTTTCACGCGGGCACAGTCCAGTGATCCTGACTTTGCTCATGCATGGGTTGGGCAAGGGCTCCTTGCTTTGCTTATGGCTGGGGACACGAAAGAGGCCAATCTTCTTTTCACTCACGCGATGGAGATATCCGAATCATCCTCCCTTCTTACGAAGAGAGAGTACGCACAATCCGTTTTCGATCGGATATTAGCTGTCAAGTCCGAATCCAGCATCACGGATCTAGTTCAACCGCTTTTTGCTCTTAAACAATTACAGTCCATGGACCCCAACTGTATCTCTTACGAGCATCTATCAACTCTGTTTTTGGAGCGAATTGACAATATCTCTGAAGCACTCGAGACATTGACTAGGATTTGCGGCATTGTCGAGGCTGATTATGAAGTCACCGAGTCGCCCTCCTCGCTTTCTCGCTTCGCTCTTGCAAAGGCAGATCTCGCTCGGTCGCAGCTTTCCGCTCAACTTTACGATGAAGCGATCGAGAATGGCGATACTGCACTACAGCTTAGTGCTGAAGATGCCGGTAGCCAACTTTCTGCAGAGGCACGCCAGAAATGCAGGCTGTCTGCTCATCTCACAGTAGGCCTGGCACAGTACTACCACAATGATCCCGAAGCCGCGTTGCAGTATTTCTTACCAGCGCTTGAAGAGTCAAATGGTAATCCAGATGCTGTTTGTCTATTAGCCCAAGTCCTCTGGGCGAAAGGTGACGAGCAATCGCGGAGTCAAGCCCGAGATCATCTCTTTGACTGCGTTGAGAATCACCCTGACCATGTGCAATCAGTGTTGCTATTAGGTGTCATTGCCTTACTCGACAACGATGGCGAAAGCTTAGAAGCTGTGACTTCCACTTTACAAGATCTACGAGCCACGCACACAATCCGTGATCTCGAGCAAGGACAAGTCGGCGAAATTCTAAGAGCCATCGCCGCATTATCCGAGAATGATCCTGAGCTGGAAACCTTGGCGGAAATTCAAACAGACGTGTTTCTGCATCCACATCAACCTCATGGATGGAGTCGCCTAGCTGATATTGATGGGAATGAATATGCTGCAGACATGGCTGTAAAGACTGCATTGAAAGCCATCCCACCATTTGGCCAGTTAGATGCAACGGATCTGTCACAGGCATTTGCGGGAACTGGAAAAATTGGCGACGCGCAAAGGTCAGTTATGCTTGCGCCTTGGCATAGGTATGGATGGGAGACATTGAGCGGTGGACTGTCTGGGAATGAGTGATGAGCTGATGGTTCTATGTTATGATTCAT
>XATR950342|c0_g2_i2
CAGAGCATGACGAGCCAGAATCAGGAAACCAATATGTTCCGGGCTCTACCTGCTTTCCGTGCTGGTTGCATGGGTGACAATTACTTAGGTGTTTCTCCCGGGAATTCAAACTTGAGCTCCATCAAGGGCACAGCTCTCTCTATTCTTGGAATGGAGATTGATATTGCTGACTTCGACTCCGTGGACATGGACGAACCAGATTCTTCAGCGTTTGACCCGCAACTGTACAACAAGTCTTACCAGTCATTTCTCCAAACAGCTCTCAACGTCAATTCTAGGATTGAGAAGGTGGACTTACCTCAAAGGAATGATGGTCTTACTTACGCTGCATGGTACTTCCGCGTACTCAATCCGTATATGCCGCTGCTCCACAAACCAACATTCATGAACCTGTTGACTCGCTTGTATGATGATCCAAATTTCACCCCAACAACTGCTGAGATTGTAATGGTCCACATGGTATTCGCCATCATGTTCTTTCAGTATGCAGCTCGGAATTGGGAGGACCCCGTTCAACAGGCCAGCTTGACCCACCAATCAAATATGCACTACCACTTCTCTCTCAGCAAATTTTATCTGCTTTCCTGCAGCCACACTGTCCAAGATGTCCAAGCTCTGACCTTGATCTGTGTCCATCTCAGAAATTTTCCAAAACCGGGAGCCAGTTGGATCTTGACCCAAACAACAATGGCGTTAGCTATTGAACTTGGACTTCATCGATCGGCGAAGCGATGGGCACCTGATACGGTCCCAAATCCATTAGATGTTGAAATGCGCAAGCGGACATTCTGGGCGATCCTCGCTGTCAATACTGCTCTTAGCGGAAAGCTGGGCCGACCGATGGTCTTCAGGATGGAAGATTTTGATGTTGAGATTCCAGAGCCTATGGACGACGAGTTGTTGTCTGAGAATGGCTTGGACACATCAAGACCTGGCAAATGCCTTCACAACATCGGGTTACATGCGATGCGAATGGTGCCTCTCTTCATAGAGCTGTATAGCACAATATATGCTGTGCGGCGCCAACCCGAGACTTATATTTCGACCATCAACAGCCTGGAGTTGAAATTACGGGCCTGGAAAGATAGCTTACCCGCTGAGCTTGTTAATGGCGAAGCTGGTCCAAGTGAGCAGGAAGGTCGAGTTTTTGCCTTGTATGCTCAGATCTGGATCTTAGAATTCCGGCTTCTTCTGAGACACCCATCTGTTTCAATGACGACCGATGCGTCATTCAATGCAGAGAGCATGAGAATCTGCGTTGAATCGTCTCGCCAGATGCTTGGTATTGTAATACAGCTGCAAAAGTTCAAGAGTCTTGACACTACTTGGTACAACAGCGCTGTTTATGTTATGGCCATTACCACGACTCTTTTCGCTCAATGGGACAAGCGTGGGGAAACTTCAGCGGCTGACCTGGCTGCATTGAGAGAGGAAATGAATAAGTGGCTGGATATCATGGGAGACGTTGGTGCATTATTGGGATCTGGGAA
>XATR866853|c1_g1_i1
CGTAAATGTAATACTGAAGAGCAACGTTTTATAACTACAGCGCCTTAACAATGCTCCTCTCATCAAACAAATCTTTCAGCAAGCTTGCCCTGCATGCCTCGAAATCAGGAGGACTCATTGAGTACGTAGTCTCAAATGCGAAAATGCTCAGCTGGCTGAAGAATGGTCTCAAGACCTTTGCCACCAATTCATCCTTTCTCTCCCAACTACCCTCATCACTGATGCCACCAGGTCCTATCAGTGGCCTGCGCATGGAACTATCCGCAGCCTGCAATGCAGAAAACTCGGTGTGTATTGCAGACGATAAAGCTGTTGAGCCGAGCTCTTCGGAAAGTTCATCAATCAAAGCGACAGGTTGGAATTGTGGCGGACGGTAAACAGCATCGATCGTATCAGATATGAAGAGCCATTCGTGCAATTGAAAGTCGTCGGGTGCGATACAGAGTAGCGTATCGAGGAGCTTACATGCTTGGAGGATCGCTTGGTTATTGTATGTATCCGAAGTAACACTATGATCGGGAGCCACTACTGAGGATATGACAACATTCAATTCAGCGTTAATGATTGGCCAAAGAGTCGCGAGATGAATGGCAGAGGTTTTGAGGACCAGTGCTCGCAGCAAGAGGTATATGTCTGCTCTCGTCATGGATGATGGTGATGAAGTCGCAGTGGCCGAAAGAAGTTCGACAATCTTTTCTTGTAATGCCGCCAAATCTGAGACAAAGTTGTCGTCCATCGTAGCTAAGACAAGTGTGGCGATACGACGAAGAATGAGTTGTGTTTTTCGATCTGCTTCAAGTCTTGCCGAGGTAGCGCCCACACCAAAAACTATACCAGCTGTGGTGGGAGCCACAAGCCGAGAAAGGAGTTCAGGGATTCGTTCCTTGTCACTCAAGGCCCATTGTCTGATTAGAGGAAGCCAATCACTCTCAACAAGTACCACCGAGTTTGCAAAGAACCTAGCATCATTAAAAGCATCGCCCAAATCTTTCTTCCATGACTTTTGTGTGTTGGGCAGTCTGGCCAGCTGGTAAAGCAGAATCAGCGTGCTTTTAGAGACATTGTCTGGGAAGGACTTGGATTTGAAGGTTGGTACAATAACACTGGTCGATATTGTGTTAGCTGCAGTGAGAATACGATCAGGCTCGATAAGAATTTTTGGCAAGTTCGGCGCGATAGAAGCCAAGATGCCAACCACATCATCTGGCCTCGACTGATTATCGTTGTCTGCGCTCTCTGAAAATCCCATGGGTCTTGTCGTGAATATAGCCGTTAGGAGTCGCAGGAACAAATCGCCAAGCTCTCTTCTCATCCTACGCTGCTCGCCAAAATTTGTATTATCAACCTTCTCGCCCAGGATGGCCGCAAATTCCAGTAAACTTGGTAATGTTTGTCGATGAGGAAAAGGATTTGCCAGTAGGTCCTTCAGAAAGGTCATGCAATCCGTCCAAATCTCATCCATAGCATCATCTTCCAAAGAACGAGCATATTCTACCAAAAAGGTAACAAGGTCTGTGTCGCTGAGTGACGAAGTCAAGGTTGACTTTCGCGAAGGGTCTAATGCCGTTGGGTTTGTGCGGCTGTAAATCGCGTTAAAGATCGCAGGGATTGTATGCTTTGGCCTCGAACCATCAAGTACGTGAAGTAGATTGAACACGACTGAGGATCCACTCCCCGATTTTGACGACTTCTTCCAGATTTCAACTGCACTTTCCAGGCACTCCAAAGCCTCTGCAGCGAACAGGTGTTCCAGGAGCCGACGAGCACGGTTCCTCATACGTAGTGAGGTATAGTTGAATGATGCAGCAGATTCTGAATCCTGGTAGGTTCCTTCCGAATCTCCCCATGACCAGATCAAGAAGCATATGCGAACGGCGTCCTGGAATGTCAAGAGGACCGTCAGACGATTGTTGGCTGTAGCACTTCTTGATTGCGGGGTATCCGACGTGAAGACATTGGACACCATGTTTCCGAAAAATCCCTGAGGCAGATCGGGGCTCTTGACTACTGGTGCTTTTGCTTCGTCTTGCATTAATCGAGCATGCCCACTGGCCAATACGTGTTCAAGCCCATTCAATAGAGATATCAAAGTTGACTCCGGAGCTGTAGATCCCCGAGCAATGATACTAGATTCGGCGAACGTCCTTCGTAGGCTGTCAAATGTATTGCCAACCTGCAAGCAAAACGTTTCGACCATGGGTATAAGGATTTGAAAGATCGTATCGGAATATAAAGGTAAGCATTCCACAAGGAAGCTCACCCAGCTGTCTAGAACGGGGCGGCTGCTTGAAGCACTAAAGCCAGCTTGCAAGCACTTCACAAGGGAGGTCGGAGGAGGAAGAGGAGCAGATTGGCTGTCACGATCAGCTGTCAGAGAAGGTCTGGAGAGCTGGGATGGATCTGACAATATCGATCTTTTCAGTTCGACCGTTGGTGACAAAGGTGGGGGAGCTGGTTTTGCTGCGTCTCTGATTTTCAAGGTATCGAAGACGACGTCCAGAAGTAGAACTTGAATATATGGGTCAGATCCTTTCAAAGACTTCGTTAGTCTGTCTATAAGGACGTGTTCTAGCTGAAGTTTTGCAAGTGGTAAGGCATAGGGACACAGCAGAATCTGATGGAGAGTAGTAAGAGCAATTCGATGAAACTGGTTGACTCGAGGTTCCGTATCTGGGTTTCCGGAATCTGCACTGCCACAGATGATTCTCATACAAATATGCAAGAAAAATTCGAGGAGTGTGACGTCGCCTTCTTTGCCGATCATGTTATAAAGGGATTGCTGATTGCTCTCGATGGAAACACTATTCCGTGCTAGAATGGCCCACATGCTATCTGAAGACCAGCGCAGTATGTTTGACAGCGTCTTCAGATAATATAAACATTGGTCAAGATCATCGTCGGACGTGTAAGGTGGTGTATCACCGCCTAAAACGTCTGCACTTTCCTCCGGCGTTGATTGGAGGAAAGAGAAGGTCGAAAACTTCACCACAAATAGGTGGAAGAGCTTATCGATTCCCACCAGATTCTGTAACCAGGTCCTCACGGTCATGAATAGCTGGGTACGCTCGTCTAGGAGGGCATCTAAGAGCAAGAATAGCGGCCGCGAAAACATGACTTCAAAATTGCCAAGTCCAGACAGCTTGTAGTTAGCTTTGGTTTCATTGATGGACGCCCGAGATGCCCTGCGGTCTGCATGGGCAACTATATCTTGCAGAGTGTGAGTCCATAGAATGCTAAAGCTCCGACCAGCACCTGCGTCTCGCAAAGCGAACGTCCCGTTAAGGTCCTTTTCGACCATTATGGAACAAATTGAGGCCTCAATCTCGTGGTTGGACGATGACAGGGCGGTTTGCAGCTGCCAAAGACTTCTCACTGCCTCAACGTGATACTTTGGCTGCGAAGCTGATAGATACGACCATGCTTGCCGTACCAGCGGGTCTACTAAGCTTGAAAATTCCGCAGCTGTTATGTAGGAAGTTGAGTATAAGGTGGTAGCAAGAGAATTGATCGAGGTGAAAGCCAAAAATGGGATTTGAGATGATTGGGACAATCTACTTTGCATAGATGAAAGAAGCTGGGGAATATCCAAGCTTCCAACCTTGGGTACCTTAGCTAGCATCACCACTAACAGCTTGCTATTGATTTCAGCGTCAGCACTTGATACTGAAACAGATAGGCTCTGGCATATAATGCTGGCAGCTTGACACAAGAGGAGCTCGCTTAGCTCG
>XATR892495|c0_g1_i1
GAATCGAAAGATGTCTACAGGAGAGGCTTCTCCCCAAAGAGAGGCCACACCTACAGGCTCGAATCCGATCTCCGTCCCACAAAAGCGCGCACTCGAAGACGATCACCAGCCTGCAGTCTCGTCCCCATTGAACCCCGATTTCAAGTCCAAAGATGACGCGCCCCTCGCTCGCGAACGCGCATCCAGAGCAAAGAAAGAGTCCTTGAAGAAGCGCGAGTCCAAGGCAGGTTCCCTTGCGCCGGAAACCAGTGCAAGAGCCACTCCAGATCCCAAGGCAAGCACTTCCAAGAGCAAGAAAAATGAGAGCGATTTGGAGCCAGTTCGATACAAACTCCCTCCGCCAAAATCTACAGATTTCGAAGCACCTCGAGGTCCAATCTTCATTCCAGCGCATACCAAAACCGCACCAGATGGCACAGTGATTCAATTCAATGAGACCACTGACCATGTCTACAATAAGAAGAACTTCCATTATACCCATTGCATTGCAGACCCGACTTTCCCATCTTCTCTCTATTATCGTCAATCCGAAACCGAACCTTTCACTCCCCGTCTGAATTTTGAAGACACATCTACCCACATGTTCCTCGATGAGGGCGGTCGTCACATCACCACAGACAAGGGTTTCCGCATGGCCAAGGGCAATGTTTGCGTGCGCGAGGGCAGATACTACTGGGAATGCAAGATTACAAGCGGTATTCCAAAGCGAAAACGCAGTGATGCACATACGGGCAGTCAGGACAATGGTCATGTTCGGATGGGCTGGGCAAGACGTGAAGCTACATTGGATGCGCCGGTCGGATTCGATGCTTACAGCTATGGTCTTCGAGATGTTCAAGGTCAGAAGGTTCACATGTCTCGACCAAAAGACTTCTTCCCAGCAGGAGAGGATATTCGAGAGGGCGATGTGATCGGACTAGAGATCAACCTCCCATCTGAGTCGCTCCATCGAAAGGTTGTCGAAGGTCATTACAACCCCGCAGTCGATCTCTCAGATGAAGGAAATACAAGTATTGAGCGCTCAGATATCATTCGTGATCGTGTACCAATCCGGTTCAAGGCACATCTGTACTTTGAACAAATTGAATATCACTCAACGAAGGAGCTGGAAGAATTGATGAACCCTTCCCCCGTCATCTCTTCTTCAGGGGGATTTGGCGCTGGCACTCAGGAACCAAGTCCAACACACCAAGTCCCAGCACTTCGCACTCTCCCTCGTTCAAGCATCAAGGTCTACAAGAATGGACAGCTCATGGGCACTCCATTTACCAATTTGCTGGCCTTCCTCCCCCCTGCGTCAAAACCACTACCACAAGTTGGAGCAAGAGAGGGATTGGACGATGGCATGTTAGGCTATTACCCAGCAGTTTCGGTCTTCCGAGGTGGTGCTGCGGAGGTGAATTTCGGTCCTGAATTCTGGTATCCACCTCCAGGATTCGAAGATCAAGAAGACGAAGTAGATATGATTGGCAATAGTCAACCTACCACGACAACCCCTGATCTCTTCAAGCTTCGAGCAATTGGCGAGCGCTATGATGAGCAGATTGCCGAGGACATTGTGTACGATATCGTAGACGAGGTTTATTTCTGGATGCTGGATGGTGGCGTTAGCGGAAAAGGAGCCACGAATGGCGTGCGTTCTACTGGAGTTTCGGCCCATAATGACTTGACTGGAGGTCTTCTTGGTTCAGAAATTAAGGAGTTGGTTCAGGAGGACGACTGATTGGGGAGTTTGTCTTGAGATACCATATTCTATAGTTGCAGGAAAACTGCCAATATGTACTACCAA
>XATR280848|c0_g1_i1
TCTTTTGTCTGCTGGTGCATCTGGTCCACCAAATCCATTCGCTCGTCCGATGCCTGTATCACAACCTTCGCAGAATTCAAATAATAGCAACATGATTGATACTCCAGTCTCAGCGCTACCATCGAGGTTCATGACCAACGAATTCTTGCCTTCTCCAAGCAGTTTCTACCCAGATTGGAACTACAGAGGTAGCGATAGTAATACGCTTCCTAGTCCTCTCAACTTTGCAACTCCCGTCGTAGGCACTGGGCCCAGCTTTCTTCGAGAGGATAGCGGCGGCCGAGACAACGGCAATGGGAATGGCAAGCGAAAGACACCCGAGACGGAAGGCGGCAGTGATGGCGGA
>XATR874896|c0_g1_i4
AAGAATATGGTGGCTGTGCTATACCGTGGATCGTCATCTCGCCCTGTGTTATAACAGACCTCTCTTCCTGTTAGACATCGAGTGCGATGGCCTTCTCCAGCCAATGGACGATACTTTATGGCAGGCTGGAGAATTCTACACTGGTGATTCAAGCATTCATATTACCTCCCCGAGTGGCACACCACGGATTAGAAGGAGAGGACCTAACTTTGAGTGTACCGGACACAGCATATTCGGATATTTCTTACCCCTCATGACTATCCTCGGAGAGATCGTAGATCTCTACCACGCCAAGAACCACCCTCGATTCGGCGTTGGCTTCAGATCTGCCCAGGAATGGGATGACCACGCCAGCGAAATCGCGCGACAACTCGAGGCGTACGGCCAGAGTCTCAAAGATTTCGAGTCGCGCCATCTCAGCGCCCCGACCGATGAACAAACCGAGAAAACAACTATGGAAGGCATCACGTCAACAAATCAAACAAACGAGCATAACGATATAGGCACACCTTCAGTCCATTCAGTCCACACAACCTCTTCAGCTCACATTTCAGAAGCCGACATTCAGACGAGAATTGTCGTTGCGTACGGCACTCACGTAATGCACGTCCTGCATATCCTGCTAACGGGAAAATGGGATCCCATCTCACTTCTCGACGACAATGATCTTTGGATCTCGTCCCAGAGCTTTATCAACGCCACAGGACACGCAGTAAGTGCAGCCGAGGCCATCAACAATATCCTCGAGTACGACCCCGGTCTCGAATTCATGCCATTCTTCTTTGG
>XATR244226|c0_g2_i1
ATTCCATATAAAATTGAGCACCTTGTGATGAAGATGCTCCGTGCAAAGCAATGATTTCAGCTCTGAGGAGATATTGACCAGGAGCGATACAAGATGGGATGGTGATGGATTGTTCGCCTTTTGCAGCGATAAGATCAGTCGTAGCCCAGTTTTGTGAAGCAACATTTGTAAGACCAGCTTCTTGAATCTTGAACCATCCTCCACCATAACCTGGGTCTGTAACAGCATTTGATACTTTCTTCAAGTAAGCCATCACCGGTCCTTTGTGGCTAGCGTCGATGATATCATTTGCACCAGCGGTAAGAGTGTGTCGCCATATGGCCTTGACGGTAGACCCTGCTTGAACGTTTATGATCGCCGAGGTTGCTGTAGTGGGGTTGGTGCCGCCGTTGCAAGCGATATTGTTTGATGTTACATCGTAGATTGGACCATCGTAGGACGGGTCCCGAATTCCTACTCCAACAGCGCTTGTAACACTTCCTGCTTGGAGTTGAACAAAGATGGTATG
>XATR931541|c0_g1_i3
GTTTGGTCGCCAATCACCACAAGGTCTCCTGCTTTATTGATTTGGAATGTTCGAGGATAAGTGCCTCCAGATGAAGTCAGTCCTTGAAAGGTCATTTGTCCAGAAGTGTCCAAGGAGAATGCTGCCATGGAATCATTTGGAGAGAACGAAAGGTCCCTTCTGTTCGAGGCGTAGAGGAAGTTGTCCTTGACGTGCACCTCCCCAACTTTGGTTCCAGATGGGGCTGCCTTGCCTCCGGGCATGGTCGTCAATGTCTGCGTCTTTGTCAGGGTCAGACATCCACCCGCTGGGTATGAGACAGTGAATGCGTGGACCGAGTTGGC
>XATR858871|c0_g3_i1
ATCGGGACAGGGAAACGTGCTCGACTCTCAGGTTCACTCGCTTCTCGATGTACCGATGCTTGACCTTCTTGTAGACAATAACACCGACGGCACTCTTCGTAACGTTGTAGACGACGCCAGTCTTTCCGTGATAGACCTTGTGTGGCATACCCTTCTGAACAGCACCGTTTGCCTTGATATCGACGATGTCTCCGACTTTGTATTGGCGCAAGTACGTGGACAGCTTGATCATGCCCTTTTGTCGAAAACTCCTGGAGAACGCATAGCGAGTTCCTGCACGAAGACCAGCCGGATGACCCATGATGACGGTAGT
>XATR895027|c3_g2_i9
AGAGGAGGATCGATTTCCAGATCTGTGCGTTCCCAAGGAGGATTTGTAGTCGAAGCCTCTTCATGCCTCAATCTCACTATCGCCGGTTTTGCTGGCAGAGATTTTGGATCTCGTGGGAACATGGATGCTAAACGAATGTTTCCGAGATTTAGGAAGAGATAGGTAAGGCGTTCGAGACCGATACCGCATCCAGCGTGAGGAGGAGCGCCCCAGCGGAATCCTTCCAGGTATTCTGTCATGGTCTCAGGACGGATACCTTTTTGCTTCATTCTTTTCTCGAGGAATTTGGCGTCGTGAATACGTTGGCCTCCTGTCAGAATTTCTTGACCTCTCATGAAGATATCGAAGGAATTGGTGATTCGGTCGTCTGTTGGATCGGGCATTGCGTAGAATGGTCGAACTGAAGAGGGGAACTTGTCGAGGATGTAGTAATCAGTCTTATACTTTTCCTTGACAATTGCTCCAAGTCGGATTTCTGCTCGTGTAGCCAGGTCTTCGTAGGGGTTTGGTGG
>XATR878931|c0_g5_i5
GTTGAGGATCTCTTCTGCGAATACCTGAGAGCACATCGGTTCAAAAAATTCCACCCCCCAAGCTTGATTGGTGCTGCTTCTGAGGGAGGTGCGAATGTGTTCCGGTTGCCATATTTTGAGAAGGAGGCTTTCTTGGCACAATCCCCTCAATTCTATAAGCAATTTGAGATTGCCGGTGGACGAAAGCGTGTTTACTGTGTCGGACCTGTATTCAGAGCCGAGAACTCGAACACACCCAGACACATGACTGAGTT
>XATR895027|c3_g2_i6
AACTCACTTTTATTCGTCAATTTGAACCGCTTATTAACACTGTCATACATCTTTCTCAACGCCCTCATTTTCACCGTTCCAATATTTCTGCCTCCTTTAACCTCGCTCGCTGCTCCAGTACCGAAAGTTACCTGTTTAACATCCGGGTCTGAGCCTGAGAGGGATTTAAGGGAAAAGAGAATGAGACTCTCGATGGTGCCGGAAGGAGCGGAGGGGAATTCGAGGGAGAATTTGATTTGGTAGCCATTTTGAGGAGAGAGTTGGTGGAGGACGACTATGGCTTGGATTTGCTGCCCTGCTGATTCTGAGTTGGTGTAGGAGTAGTAGTAGCGGCGATGTCCTTGGTCTATCCAAGGGCGGATTTGGGTGAGATGGACTTGGTCACCTTTGCGGCCTTTATGCCAGTCTTCTATCCTCTTGTCGATTTTCCCGATCAAGTCTTGGGGGATAGGTTCACTGAAGGGGAGAGCGACTTCTTTGACGCCATCGTTTTCGGCGTGGCGGATTTTTCGCGCGAGGTCTTTGTCTTTGGATGCGGGGTTATCTCGCGGGTTGGCTCGTTCTTCAGAAATGCAGGATAGTGTGCGCCATTGGAATTTCTCCCCAAGATATTCTTCGACTTCGGGACCGATGATCATCCATAACAATTTGAGTTTTGGCTGTTCTTTTTGCATGCAATTCAAGAATGCGGAAATAACCTGAGGATATTGACTTTTCGCGCAAAGGGGTTCTCCAACAGCGATGGCGTAGTTGGAGTGGATTACATATCCTTGAGCTGCGCCTGTAGATGGATGTCTCCAGATATGGTATCGTGGATCGAGCCAAGATGTATTTGCTGCATCCCCATAATTCGCTATCAATTTCTCGAGAGGTTGGAAACGGGATTCCGGTTTCTCGGAGCTGAAATCGAGAGGAGGATCGATTTCCAGATCCGTTCGTTCCCAAGGAGGATTCGTCGTAGATGCCTCTTCATGCCTCAATCTCACTATCGCCGGTTTTGCTGGCAGAGATTTTGGATCTCGTGGGAACATTGATGCCAAGCGAATATTTCCTAGGTTTAGGAAAAGGTAGGTAAGGCGTTCGAGACCGATTCCGCAACCAGCATGAGGGGGAGCTCCCCAACGGAATCCTTCCAGGTATTCTGTCATTGTTTCGGGACGGATTCCTTTTTGCTTCATGCGCTTTTCGAGGAATTTGGCGTCGTGAATACGTTGGCCTCCTGTCAGAATCTCTTGCCCTCTCATGAAAATATCGAAGGAATTGGTGATTCGATCGTCTGTTGGATCGGGCATGGCGTAGAACGGTCGAACTGAAGAAGGGAATTTA
>XATR878931|c0_g2_i1
AGCTTGATTGGTGCTGCTTCTGAGGGAGGTGCGAATGTGTTCCGGTTGCCATATTTTGAGAAGGAGGCTTTCTTGGCACAATCCCCTCAATTCTACAAGCAATTTGAGATTGCTGGTGGACGAAAGCGTGTTTACTGCGTTGGGCCAGTTTTCAGAGCTGAGAACTCAAATACCCCTAGACACATGACTGAGTTCATCGGTCTTGATCTGGAAATGGAAATCGAAGAGCACTATCACGAAGTCATGCACATGCTCGAAGCCGTCCTCCTCCACATCTTCAAAGG
>XATR888857|c0_g1_i1
GAAGCCAAGATCAGCCAGCTTGTGGACAAGTGGGTGGAAAAGTTCAACGCATCTGCTGCAAATGGACAACGAAAACAAATATCATCCGCTGCTAGAAGGCTTGACCAAGCCATTCAAGTCGGAGCTCAGCGAAACATGTCATCTACTTTGGGAGTCTCGACTGGTGGGGTTGATCTTGAGTCAGCAGGGACAAGGAAGTTAGAGTCAAAGGTCGATCGAAAAAAGCTTGAGAAAGCAGAGCGTAAAATCGCTGCTAAGCAGAACAAGAAGACGTTCAAGACAGTCGAATATGAAGCCTCGAAGTTGCTGAACCAAACCGATGATGCTCAATCTTACGAAGAGTTCTTCATGGCTGTCAATCCTTTGCAACTAGGTGGTTCTCAAGGGCAGAAGAGCAAAGACATCAAGTTGGAGAGCATCGATGTCTCCATTGGTGGTCTACGCATCCTCACAGATACCACTTTAACGTTAGCATTCGGTAGAAGGTATGGTTTGGTCGGTCAGAACGGTATCGGAAAGTCAACTCTTTTGCGAGCATTAGCCCGCCGAGAACTGGCAATTCCAACTCATATTTCTATTCTTCACGTCGAACAAGAGATCACTGGCGATGACACTCCTGCTTTACAGGCAGTCCTGGACGCTGACGTCTGGCGAAAGCACTTGCTTGCAGAACAAGTGAAAATCAGCAAACAGCTTGCAGATATTGAGACGGAGCGTTCTAACATGGCTGACACCTCGGTCGATGCTGAAAAGCTTGACCGAGATCGTGAAGGCTTGGACCAAACTCTAGGAGATATTCAATCCAAGCTTGCGGAAATGGAATCCGACAAGGCTGAGTCTCGAGCTGCATCCATTCTTGCAGGTCTTGGTTTCTCGACAGAGCGACAACAATTTGCCACAAAGACGTTCTCTGGTGGTTGGCGTATGCGTTTGGCTCTGGCACGAGCACTATTCTGCGAACCTGATCTTCTACTTCTTGACGAACCGTCGAACATGTTGGACGTCCCCTCCATTACCTTCCTTGCCAATTATCTACAAGGCTATCCTAGCACTGTGCTGGTGGTCAGTCACGACAGAGCTTTTTTGAACGAAGTCGCAACAGACATCATCCATCAACATTCGGAACGTCTGGATTACTACAAAGGTGCCAATTTCGAGTCTTTCTATGCTACAAAAGAGGAACGACGGAAGACGGCTCAGCGAGAATACGAGAACCAAATGGTCCAACGTGCCCATCTTCAAGCATTTATCGACAAATTCCGTTACAATGCAGCCAAATCATCAGAGGCCCAGTCTAGAATCAAGAAGCTCGAGAAGATGCCTGTGCTGGAAGCACCAGAGAGTGTTTACACAGTACATTTCAAGTTTCCTGATGTGGAAAAGCTCTCGCCTCCTATTGTGCAGATGACCAATGTATCCTTTGGATACACGAAGGACAAACCTCTTCTCCGAAATGTTGACCTCGATGTCCAACTTGATTCTCGGATTGGAATTGTTGGCCCCAACGGTGCTGGTAAAACAACCGTCCTCAAACTTCTGATTGGAAAATTGACACCTACGTCCGGTCTCATCTCTCAAAATCCTCGATTGCGCATTGGTTTCTTTGCACAACATCATGTTGACGCTCTTGACTTGACCACCAGCGCAGTAGGCTTTATGGCCAAGAACTTTCCAGGTAAACAAGATGAAGAATATCGTCGCCATCTCGGAGCATTCGGTATCACAGGTATGACAGGTTTACAGAAGATGGAACTCCTGTCTGGAGGGCAAAAGTCCCGTGTCGCCTTCGCATGCCTGTCCCTTACCAATCCGCATATCCTAGTTCTCGACGAACCTTCCAATCATTTGGATATCGAGGCTATGGATGCACTTAGTTCGGCCCTTCAACAATTCCAAGGTGGTGTTTTGATGGTCAGTCACGACGTCACGATGCTTCAGACAGTTTGTACAAGTCTCTGGGTATGCGACCATGGGACGGTAGAGAAATTCCCTGGCGATGTTCAGGCGTATAAAAAGAGGATTACAGCTCAAGCGGATGCTTCGGGCGTGGTGCAAGCACATTAGACAAGAACCACAATCATGAGATATCAGCCATTTCGCT
>XATR935841|c0_g1_i1
TACCCTCTTTCCTCCGAAACGTCTGCGATTGGTTGACTCGGACCTCAATTGGATGAGTCTTAAGTGAATGCACTACTTTCGCAGCTTCGCACGAATTGCACTCACACGACGAACGTTATCACAGAGAATTACCGCACGCAGCTTCACAGCAACCGCACAAAACAACAGATATCAAACTCCAAAACTCCAGAAGGAGAAGGAGCCCATTATGTCGGCAACGACTTTGAAGGGCCAGCCCCTCGATCGTCCTTCTATGGACTCCATGCTACGGCGACGCTTGTTCTATACTCCTTCTTTTGAAATTTATGGCGGTGTTGCTGGCCTGTATGACTATGGGCCACCGGGTTGCGCGCTACTCTCCAACATCATCGAGACATGGCGCAAACACTTCGTTTTGGAGGAGGATATGCTGGAGGTGGATTGCCCCGCTCTGACACCAGCTGAGGTTTTGAAAACGAGTGGGCACGTGGACAAGTTCGCAGACTGGATGTGCAAAGACCCAAAAAATGGGGACATTATTCGAGCAGATCACTTCGTAGAGGAGATCATTGAGGGGAGATTGAAGGGTGATAAGGAGGCTAGAGGTATCAAAGTTGAGGAGAAGGAGGAAGATCCCAAAAAGAAGAAGAAGAAGACTAAGGGTGGTGTTGAAGCTGTCAAGCTTGATGATGCTGTTGTTAAGGAATATGAGGAGATTCTGGCAAAGATTGACAACTATGGTGGTCTCGAGCTTGGCGAATTGATCACCAAGTACAATATGAAGAACCCCGCTACAGGTGTCCTTCCCTCCCCACCAGTAGCTTTCAACCTCATGTTCCAGACTGCCATTGGCCCCAGTGGTCACTTACCAGGCTACTTCAGACCAGAAACGGCTCAAGGTCAATTCCTTAACTTCGCAAAGCTCCTCGACTTCAACCAACAACAAATGCCATTTGCTTCTGCGTCTATTGGCAAAGCCTACCGAAACGAGATCTCCCCTCGCTCTGGTCTCCTTCGAGTCCGTGAATTCTTAATGGCCGAGATTGAACATTTCGTCGATCCTGAAGGTGGCAAGAAACATGATCGATTTGCTGAGGTCAAGGACGTCGAGCTTGTCCTTTTGAACCGTCACACGCAATTAGCTGGTCAAACACACGTGCACAAAGTGCCTATTGGTAAGGCTGTAGCCGATGGTACTGTCGATAACGAAACTTTGGGCTACTTCTTGGCACGGATCCACCTGTTCTTGGAGAAGATTGGTGTAGATCAGAGCAAGATCCGATTTAGACAGCACATGGCAAACGAGATGGCACATTACGCAGCTGATTGCTGGGACGCTGAATTACTGACAAGTTATGGTTGGATCGAGTGTGTTGGCTGTGCGGACAGAAGTGCATATGATCTTACGGTCCACGCAAAGAAGACTGGTGCCCCTTTGATGGTCAGAGAGAGACTAGCTCAACCGATTACTGTCGAAGAATGGCAAATCGATCTGGACAAGAAGAAGTTTGGCCCTCACTTCAAGAAGGATGGCAAGACAGTTGAGGCTGCTGTTGAAGCGTTGACACAGGCTCAGCGAGAAGCACTAGCTCAAGATCTGAAGGCTGATGGCAAGATCACTATTGACGTTGAAGGCGTTGGCAACGGCAAGGCTGAGATCAGCAAAGACTTGATTGTTATCGAACGCCGAACACGAACTGAGAACACACGAGAGTACACTCCCAACGTCATCGAGCCTTCTTTCGGTATTGGTAGAATCCTCTATTCGCTGATTGAGCACAACTACTGGACTCGTGGCAGTGAAGGTGGTGATGAGGCACGTGGTGTGCTCTCATTCCCTCCTACCGTTGCCCCTACCAAGGTCTTACTCGTTCCTCTTTCCGGCCACGAAAGCTTCAAGCCATTGCTCAAGTATATGTCACTTAAGCTTCGTAAGCTTGGTGTCTCTAGCCGAATTGACGATTCTTCAGCCTCAATTGGCAAGCGGTATAGCCGAAATGACGAGTTGGGTACACCCCTTGGTATTACAATTGATTTCCAGAGTGTTCAGGATAAGACCTATACACTCCGAGATCGTGACTCAACCAAGCAGGTTCGTGCCGATGAGGAGAAGATTCTGGCAGCTATCAAATCTCTAGTCGAGGGCGAAAAGGTTTGGGCTGATATCGAAAAGGAGTTGCCAGCTTTCGAGGGTCAAGAAGCAGATGTTCCTGTTCGCTAAGAATTGTTCAGTTTATCTCAAAGCGGCCATCGGATAAGGATTCTTGAAGAGTTTTGCAATCTGTATTACTCAGAACTCATTCAGGCATGTTATAGATTTCTGCAAG
>XATR938384|c2_g2_i1
GATTGACTTTGACAATGACTATAAGACCATGGATCCAAAGTTTATGGAGTCATTGTGGTGGGTCTTCAAACAGATATTCAACAAAGATGCTGTCTATCAAGGATATCGAGTCATGCCATACTCGACAGCGCTTACAACGCCCCTCAGCAACTTCGAAGCCAATCAAAATTATCAAGATATCACGGACCCAGCCGTTGTCGTGTCATTCCCTTTATTAGAAGACCCATCCACATCCCTTTTAGCCTGGACCACAACTCCCTGGACTCTTCCATCGCATACAGGATTGGCTGCACACCCCAAGCTCGAATACATCAAGATCCACGATGAAGCATCTGGGAAAAACTACATCCTGTTGGAGAAACTGCTTGGAACACTGTATAAGGATCCCAAGAAAGCCAAATTCAAGATTCTTGAGAAAATCAAGGGTAGCGATATGCTCGGTTGGAAGTACGAACCACTATTCGATTACTTCTACGAGGAATTTAAAGATCATGGATTCAAGGTGCTGAATGCTACTTACGTTACGGACGACAGTGGT
>XATR872367|c0_g1_i1
GATCACCACCAACGAAGCTCATCTCCAGCCTCAGACTCATTGTCCCTCAGCAGACTGGTCAATTGAGTCGAATCGAGATGCTACAACCCCGAATACTGCTGAGGCAGTCCCGGACTGCTCCATGCAAATTCATCTCAAGGAGAACTACTCTCCCCCGTCAATATGCAACGGTCCAGCCCATCAAGGCAGAGCCTCCAACTGAAGCAGCAGCAACATCTGGCTTCGCACCACCTCCGACGGTAGATGAAGGAAATGCTACTTTCATGATGCGTACATACAAGCCGCGAACTCCAGGTGTACGACATCTCAAACGACCGATCAACGACCATCTGTGGAAAGGAAGACCATTTCTTCCATTGACATTTGCCAAAAAGGGTCATGGAAAGGGAGGAAGAAACAATAGCGGTCGAGTCACTATAAGGCATCGAGGTGGTGGACACAAGAGGAGAATAAGGACAGTGGATTTCCTGCGGATGACACCTGGGAAACATACAGTGGAACGCATTGAGCATGATCCAGGACGAAGTGCACACATTGCATTGTTGAACGAAGAAGCTACAGGACGGAAAAGCTATATTGTTGCTGCAGAGGGTATGAGAGCAGGAGATGTTGTTCAAAGCTATCGAGCTGGTATACCGAGAGATTTGCTGGAGAGTATGGGAGGAGTGGTCGACCCCGGTGTGTTGGCAGCAAAGACCGCTTGGCGTGGAAACTGTCTGCCACTACATATGATCCCTATTGGAACTATCATTTATAACGTCGGTTCTACGAAGGGCAAAGGAGCTGTTTTCTGCAGAAGCGCAGGCACTTATGCCACAGTTGTTTCGAAGGATGACGCAACAACTCAGGGCGGAAACAAATACGTCAATGTCCGTCTTCAGAGCGGTGAAATCCGGAAAGTGAGTAAGGATGCGTGCGCTACGATTGGAGTGGCTAGCAATCCTCATTACCAGCATCGACAGCTGGGTAAAGCTGGTCGAAGTCGGTGGTTGAATATCCGTCCAACTGTCAGAGGTCTCGCCATGAACGCTGCTGATCATCCCCACGGTGGTGGAAGAGGAAAATCCAAGGGTAATGTCAACCCTGTCAGCCCTTGGGGCATGCCGGCCAAAGGAGG
>XATR922338|c0_g1_i1
GGGATATAAGCCGTAACAACTCTTCCTGTGCTTAGCCTTACTCTCGCCGTTTTTCGCTCTGCAGAATTGGGCTTCTTGGGTTTCGTGATTCCGACCTTCAAACAGACGCCTTTCAGTTCTGGGGCATTGACATCTCGCAGAGCTGGAGAGACAGCCTTTCGTGCTCGTTGTTGTTTGCGGCATCCCTTCGCGACTTGATTGTAGGTAGCGAATGGCGTGGGAGTTGAGGAGAAATTGCGCTTCAACGAAGGGCTCGTTCTTGGTGTAAAGCTCGAGAATGACACTGGCATCCGAACAGATGGCATAAGAAATATGCGGAGTATTGAGACAGCCATGATTGTG
>XATR894598|c0_g2_i1
ATTCATGTCAATATGCGGCGTCTCGTCCTCTCCATCATCAGTTTCAACGACACTCATAGCCTCAGCATCAAGCTTAGCTTGTTGTTGAGCCTTGTATAGTGCCATCGTCTGTCTAAGCTCAGCATCTTCTTCCACATCCCGCAAGAACATCTCATAATCCTTGTCCATTTTCTCTTGGTCAGATTTCTTGGGTAAGAGATCGCCGTCATCTCTAGCCATACGCTTGAGGCGCCAGTTACGGTTCTTGGACTTCTTCTTTCTAGCGTAGAACTTCTTGACGAGTAACACATCAGGAATTTGGGATGAGTAGGTATTGGATTCTTCCAGAGCGTCGTATTGTGGGTTGTTGAAATTTGTTCCAGTCAACATATATCCCATCACCGAATCTCCTGGATGTAAGACATTGCCGAGATGTGTTCGGGTATAAAATGTCCTATCGTTCGACCCTAGATCCGATGCTTTCGCCAC
>XATR857346|c0_g1_i1
AACAATTTGTAAAAATCCCCCTCAAGATGCCTATCAACCAGCCTTCCAACCAGATCAAGTTGACAAATGTGTCACTTGTCCGCCTCAAGAAAGCTAAAAAGCGCTTCGAAATAGCTTGCTACAAGAACAAAGTGCTCGAATGGCGCAATGGAATAGAGAAGGACCTCGACAACGTCTTGCAGATCAACAACGTCTTTCTGAATGTCTCGAAGGGTCAAACTGCTCCATCGGCAGATCTGGCAAAGGCTTTCGGTCCCAAAACTAAGGTAGAAGACATCATTCTCGAGATATTAGCCAAAGGCGAGTTGCAAGTGGGCGAGAAGGAAAGACATGCGCAACTGGAGAGGGTACACAATGAGGTGGTGGGGATAGTGGCCAGCAAACTTGTGGACCCGAAGACGAAGAGAGTTTATACGACGGGCATGATTGATAAAGCGCTCGACATGCTGAGCTCTCAAGGATCACAAGCACAAGCTGCTGGGAGCGGGACAGGTACACCGGCAACAGGTGAAGATGGCGAGGCGAAACCAAAGACCAAAGAACATGTCTGGACTGGAGTTGTGGCTACGAAGAGTGCAAAGAGTCAAGCTCTCGAGGCAATGAAGGCTTTGATCACGCATCAACCAATTCCTGTCGCTAGAGCAAGAATGAGACTGAGGATTACCTGCCCTACGAACGTGCTGAAGCAGTCTGTGAAGTCTTCAGGCCCGAAACCTGCTGATGAGGGTGAGGATGGTGAAGAGAAGAAGGGAACAGTAAAGGATCGTATCTTGGGATACATAGAGCAGGTCGAATCTCAGGATGTAGTTGGCTCAGAATGGGAAGTCACAGGGTTTGTGGAGCCAGGTGCATTCAAGGGACTATCAGATTTCATAGGTGGAGAGACCAAAGGCCAAGGACGTGTGGAGGTATTAGACATGGCAGTTACTCATGAGGATTGAGATGTTGGCCTGCATATTTCGTAGACTTAGCGAGCATA
>XATR939197|c0_g1_i3
CGAAACCGCGTCGCGCGACAGGGCAACAATGAAGAAGAAATCACCATTCTCCGCGAGGCACCCAACACCTGGGGCTGCTACAGCGTTCTCAACGTCCTATATTCCCTCATCCAAAGATCTCAGATTAACGAACAACTGGCTGCGATGAAGCGTAACGAGGAGCCTATGGCTGTGGCTGGTGACTACGGTTCCAAGTCTCTGTACCGAATGCTTGGATATTTCTCCATCATTGGTCTATTGAGGGTGCACTGTCTGTTGGGAGACTTCAGTCTTGCGCTGAAGACTCTTGATGATATTGAGCTCAACAAGAAGGCCATGTTTGCCCGTGTCATGGCGGCACACTTCACAACCTACTACTATGTGGGATTCTCCTATATGATGATGCGCCGGTATGCAGATGCCATCCGCATGTTCAGCCACATCCTCATCTACGTTTCCCGAACAAAGAACTTCCAGAAGAACGCCCAATACGATTCTATCTCGAAGAAGAACGATCAGATGTACGCTTTGATTGCTATCTGTGTGGCTTTCCATCCAACCAGACTCGATGATACCATCCACACTGCTCTTCGTGAGAAGTATGGAGACCAACTCTTGAAGTTGCAACGCGGTGGACCGGAATCTCTCCCAATTTTCGAGGAGCTTTTCCGTTCTTCTTGCCCTAAGTTCATCTCTCCCACACCTCCCGATTTCGACAACCCAGAGCTTAATGTTGATCCCCTTGAGCACCACTTGGCAATCTTCATGGATGAGGTCAAGACCAACATGTGGAGCCCGACTGTCAAGTCCTACCTTCGTCTCTACACAACTATGGATCTGAAGAAGTTAGCAGGTTTCCTCGAAGTCGAGCCAGAGAAGTTGAGAGG
>XATR939197|c0_g1_i2
CTTGCGCTGAAGACTCTTGATGATATTGAGCTCAACAAGAAAGCCATGTTCGCCCGCGTTATGGCCGCACATTTCACAACCTACTATTATGTAGGCTTCTCCTACATGATGATGCGCCGGTACGCAGATGCCATCCGCATGTTCAGCCACATCCTCATCTACGTCTCGCGGACGAAGAACTTCCAGAAGAACGCCCAATACGATTCTATCTCGAAGAAGAACGATCAGATGTACGCTTTGATTGCTATCTGTGTGGCTTTCCATCCAACCAGACTCGATGATACCATCCACACTGCTCTTCGTGAGAAGTATGGAGACCAACTCTTGAAGTTGCAACGCGGTGGACCGGAATCTCTCCCAATTTTCGAGGAGCTTTTCCGTTCTTCTTGCCCTAAGTTCATCTCTCCCACACCTCCCGATTTCGACAACCCAGAGCTTAATGTTGATCCCCTTGAGCACCACTTGGCAATCTTCATGGATGAGGTCAAGACCAACATGTGGAGCCCGACTGTCAAGTCCTACCTTCGTCTCTACACAACTATGGATCTGAAGAAGTTAGCAGGTTTCCTCGAAGTCGAGCCAGAGAAGTTGAGAGG
>XATR945708|c0_g1_i2
TCATTTATGTCTCAACTACAGAAGTAGTCATCCTGACCACTATTCTCTCTTTACTGCAAGTCTCGTTTAACTTTTGTAAAGGGAGGTCCCTACAGATCCTATCCAGCATAGTGATTCGCTCGACAAGCTAGGCTTTTACCTCGACGTCTTCCCAACTTCTCAAGCCTTCACTTCAGCCTTCTCAACCTTAGCGTCTCCAGGGAATGGATTGTCCGTTCGTCGTTCATCACGCAGTGCCTTCAACTTGGCAATGGCCTCGGTGAGGGCGACTGGCTTGCCGCGATCTTGGCTGGATGTATCGTCGCGATTTCGGACGTTGACTTCTCGGCCCTTCATTTCCTGGTCACCAACGACAAAGATGAAATTGTATTGCGCCAGTTGTCCTGTGCGGATCTTCTTCTGCAAGGTGTTTGGGCCGACATCTACATCGACGAACATGTGTTCCGCATGGAAAATGCTTTGCACTTCCTTGGCATATTCATAGAAACCAACTCCGACCGGAATCACAAGAATTTGTCGAGGACTCAGCCAGAAAGGCCACTTGCCAGCAAAGTGCTCAGTCAAGATAGCCGTGAATCGTTCAATACTGCCTGCAATGGCTCGGTGAATGATGACGGGTCGTGCGCAACCAGGCGTCAGAGGCTTGATGACTCTTTCTTTCTTTGCATTGGGGTCGACAGGCTCTTGGTTCTTCTTTCCGTCCTCTGCTTTCTTCTTCGCCTCAATTTCCTTGACCTTGGCGGCATCCTCAGCTTCCTTGGGCGGTTGCTCAGAAGTCATGTACTCGAGACCGAAGTTTTGAGGAAGCTGGAAATCGAGCTGGATTGTAGCACATTGCCAGTCTCGCTTCAGGCAATCCGAAATGGTGATATCAATCTTTGGTCCATAGAAAGCACCATCGCCCTCATTGAGCTCCCAACCTCCAGGAATGAATTCGTCCAGTGCAGCACTTAGCTTAGCTTCAGCCATGTCCCAAGTCTCCCTGGCACCCATGAACTTCTCTGGTCGCGTAGAGAGCTTCATCTTGAAAGTAAATCCAAGGAGGCCATACACCGCGTTGAGGAAATCGAACAAATCTGTGATTTCATCTTTGATCTGATCCTCGCGAAGGAAGATGTGGGCATCATCTTGCTGAAATCTTCGTACACGTGTCAATCCTGATAGAGCTCCAGAAGCCTCGTTACGATGAAGAACTCCAAAATCAGCAACTCGCCAAGGCAACTCCCTATGACTTCTCTCACGGTGAGCGAACATCAAGCAATGACCGGGGCAGTTCATGGGCTTCAGCGCAAAAACGTCCTTCTCAGAACCGAACGTGAACATATCATCCTTATAGTAATCCCAGTGTCCCGAGGTCTTCCATAACTCTGAGTTATACATGTTGGGTGAGATAACCTCGTTGTAGCCACGCTTCCAATACTCGTCTCGGAGGAATGTCTGAATTGTGTTGTAAATACGGGCACCGTGAGGCAGCCACATCGCCGACCCTGGCGAAAGATCGTGAAAGAAGAAGAGCTCTTGATCCCTACCAATCTTTCGGTGGTCACGCTTAGCAGCCTCTTCCAAGAACTTCTTGTGCTCCGCCATCTGCTTCTTGTCTGGGAATGAAACACCATAGATACGTTGGAGAGAATCGTTATCCTTGTTTCCTAAGAAGTACGATGCAGAGTTCTTCATGATAGCAAAGGTCTCAATACGGCCTGTATTTGGCACGTGAGGACCGCGACACAAATCGATTAGAGGACCGTTTCGGTACACGGTAGTAGACGTTCCGTCAGGAATCTTGTCCTTGATGATGTGTTGTTTGTACTTGTTGTAAGAAAACATTTCTAGCAAGTCTTCTTTCGAGAGTACCAGTCGCTCAAATGGTTGCTTTTCCTTCACAATCTTCGAGACCAAGGTTTCCAAGGGTTGCCAATCTGATTGCTGAACTGGAGCACCGTCTGGGAGAGCCATTTCGTAGTAAAATCCATTCTCAATTGGTGGTCCAATGCAAAGACTGCATCCAAATCGTCGTTCGGAGGCTTCGCCTAGGATGTGAGCACTTGAGTGCCAGAACACTTTCTTGCCCTCTTCATCATCAAATGACAACAGCTCCAGTTTGCAACTTGCCTCCAATGGCCTCTCCAAATCCCAGAGCTGTTCATTATCACCATTGAGTCTTGCAACCACCGTACGCTTAAGCAGGCTGTTTGAAATTCCCTTTGCGATCTCCGCTGGCGTAGTCTCCCACGATGTGCCTGATTTAATGCTTCCGTCGGCGAGGGTAATCGTAATTGGTTCGCGGGGTTTGGCAGCGATCTCGGCGTCGAATTTGGCCTTTAGCTTTTCAAATAGTTTAAGGCGCTCTTCCAAGAACTGGGGGGCTGGGTTCATCTCCAAAGGAGTATTTTCTGCCCCGCCATCCCCTCCTTTTTCCTTCTTCACTTTTGGTTTCTTCTCGCTCACCGTCAATTTCTTCGCGCCTTCGACGACAGAATCGACC
>XATR861404|c0_g1_i2
CATGGCGTCGAAATTGAGCCCCGAGGAATCGATCGCCCTGATCAAGGCAAACCTCGCAGAGGTCCTCAACCCCGAAATTATCGACGATGTCATCCTCAAAGAGAAACGCCCACTCAAGGTTTATTGGGGGACCGCGACAACGGGCAGACCGCACTGTGGTTACTTCGTGCCCATGATGAAGGTCGCAGAGCTTCTCGCAGCAGGATGTCACGTCAAGATTTTGCTGGCAGATATCCACGGATACTTGGACAACATGAAGGCTCCTATCGATCTCGTCGAATACCGCGCGAAATACTACGAGAGGGTGATTAAGTCGCTGTTGAAGGCCGTGGGAGTAGATTTGGCACGACTGGAGTTCGTGCTTGGTAGTTCTTACCAGTTGAACAAGGACTATACTATGGATCGGTTCAAGTTGGAGGGCATCACACGGATCAATGTTGCGCAAAAGGCGGGGGCGGAGGTTGTCAAGCAAACGGAGGACCCTACACTTGGAGGCTTGATCTACCCGTTGATGCAAGCATTGGACGAGCAATACCTTGATGTTGATGCACAATTCGGTGGGGTGGACCAGAGGAAGATCTTCACATTTGCTCTCGAGAATCTGCCAAAGATTGGCTACAGTGTTCGGGCACATCTGATGAACTCGATGGTTCCAGGGTTGGGAGAAGCTGCCAAGATGAGTGCCAGTGATCCAGATTCGAAAATCGACCTTCTGGATGAACCAGCGACTGTAGAAAAGAAGTTGAAGAAGGCGAAGTGTGTACCAAAAGAGGTCGAGGGCAACGGCGTCATAGCATTCGTCGAGCATGTTATTTTCAGAGCAATTGCTTTGAAAGTTGACCGCGAGCCTACGTTCAAGGTCGAGCGAAGAGATGCAGAGCCTCTTGTTTACACGTCCGTCGAGAAGCTCAAGGAAGACTACGCAGCAGACATTCTCACCCCTCAACTCCTCAAATCCGCCCTCACACACCATCTCAATGAACTCCTCAAGCCCATCGTTGCCGAATATAACGCATCCCCCGAATGGCAAGCCATCTCATTACAAGCCTACCCACCTGACAAGGCTGCTGTCAAGGTCAAGAAAGTCAAGGACAAGGGTGATCCAGCGAAGAGAGCGGCTGCTGCTGCTGCACGAAAAGGTGCTGTTGCACAACCTGATGGACATGTTGAAGGAGAGGGCGCTGAAAAAGTTTCTGTTGGACCAAGTACAGAGGAGACATTGCAAAAGCTAAAGGTGTCAGAACCAAACTCATAGAATAGAGGCAAAATA
>XATR930615|c0_g1_i1
CATCTATCGTTGACGTGTGTCTCTTCTACATTCTAAAGACTCCAAATTTGGTGTCAACCAGTTCGTTCTTTCCGCCCAACGCAGCCATTAAGCTCAGTCCAAGGACTCTTCGGGTATGACTCGGAGGTATAACACCATCATCCCATAATCGAGCAGACGAGAAAACTGCTTCGCTTTCTCGTTCAATTCTCGCTTTCAGCTCGGGATCTACGGCTTTCCCTACAGTCTCCATAACAGCAGTCAACTGTTCAGATCCCATCACCCCAATCTTTGCATTAGGCCACATCCATAAAAACCTAGGGGAATAAGCTCTCCCGCACATCCCGTAGTTACCAGCACCGTTGCTTGCGCCAACCACAACTGTAAATTTAGGCACATTGGCACAAGCGACGGCTGTCACAAGCTTAGCACCATTCTTTGCAATGCCTTCTCGTTCTGCATCTGTGCCGACCATGAAGCCACTGATGTTTTGTAAGAAGATTAGAGGGATCTGTCTCTGGCAACACAACTCGATGAAATGTGCTCCCTTCAACGACGACGTACTGAATAGAATACCATTGTTTGCAATAATGCCAACTTTGTGTCCGTAGATCTGTGCGAAGCCAGTGACAAGGGTGCTTCCATAATCGCGTTTGAATTCGGAGAAGACACTGCCATCGACTATTCGAGCAATGATCTCGTGAATCGGTAAAGGTTTTCTCAGATTCGTGCTCGCGATGCCCACCAACTCTTCTGGGTCATACAAAGGCTCTTCGTAAGTTGTTCGAGCTGGGAATTCTTTTTTCGGCCAATTCAAGTTGCTGATAGATCTCCTTGCTAGAACAAGAGCATGAGCGTCGTCCACAGCTAGGTAGTCTGTAACACCAGAAACTGAAGTGTGCATCTTCCCGCCTCCAAGATCTTCGGCACTTACAACTTCTCCAGTTGCTGCCTTGACCAAGGGTGGTCCAGCAAGGAAGATGTGACCTTGCCCATCGACAATAATACTCTCGTCAGACATTGCCGGGACGTAAGCACCGCCAGCAGTACATGGTCCCATCACAACAGCTATTTGAGGTATACCCATAGAGCTCATCCGTGCCTGGTTGAAGAATATTCGGCCGAAGTGATCTCGGTCTGGGAATACATCTGCTTGATGTGGAAGGTTTGCTCCTCCAGAATCGACCAAGTATACACAAGGGAGGTTGTTCTCTTGTGCAATTGCTTGAGCTCTCAAATGCTTTTTTACTGTAATTGGATAATACGTCCCTCCCTTCACAGTACTGTCATTCGCAACAATCATACAGGTGACCCCCTCAATGACCCCAACTCCAGTAATTATTCCACCAGCCGGAACATCGGCCTCGGGATACAGCTCATGCCCAGCCAATGCAGAAAGCTCGAGGAATGTGGTTCCCGGATCAATCAATGCCGTGATACGATCTCTTGGGAGCATCTTCTTTCTCGCAATATGCTTCTCTCGTGCCTTTGGAGGGCCCCCTTGATGTATCTTCTTCGTCAACTCCTCCAATCGAGCCATAACTTCTCCCATCTGCCTGGCATTTTCTTTATACTCTTGAGAGGACGGGTCGACCACTGTTGGTAATACTGATATAGCTTTGGCTTGGTGGGGAGGCGTGTAAGCTGCTATGTGTCTGCGAGCAGGTCGGGGAAGGGATGCTCGATGGCAAGACGTTGCTGTCCGCCGTGAGAGCTTCAAGAGCTCTTTTGACGTTCGAAGGGAAGCCATTGTGTATGATTGAGGATGCTGCCAACTGCAGCAGCAGAAAATACGTGAGTAAGCACTACATGAAAG
>XATR887120|c0_g1_i5
TGTATTTCTAAGCATTCTTCTCTCGCATTCTCACTCCTGCAAATCTCTTATCAATCATGGCTCCTTCTGCTATCACCCCACCAGTCTTGACTCCCACATCTCTTACCTTTCCCACATCTACACATGCTCCGGGCGCCGTGGATGGTACGCCCAACTTCCATGGCTATGACCACATCACTTGGTATGTGGGCAATGCAAAGCAAGCAGCCTCATATTATACAACCCGTCTCGGTTTCTACACAATAGCGTACAGAGGCCTCGAGACCGGAAGTCGATACATTGCCTCCCACGTCGTCGCCAATGGCAATATCAGATTCGTCCTTACATCCGCTATCAAGTCATATTCCGCCCTCGATGGCGACGAACCTATATCTTCTGAAGACAGAAGTCTGCTGAAGGAAATCTACACACATCTAGAGAGACATGGCGATGCAGTGAAGGACGTTGCCTTCGAAGTGGACAATGTGGAAGGAGTATACCAACAGGCTGTCGAGCAAGGAGCTGTCTCCGTCCAACCACCACGAAAACAAAAAGACGAAAACGGTTCCGTCACAACAGCCATCATCCGAACATACGGTGATACAACACACACTTTAATCTCCCGAGACACATACACCGGCATCTTCTTACCAGGATATAAATCTATCCCATCATCAAAAGTTGATCCCCTGCAACGTCTCCTTCCGACCGTCACACTTGAAGCAATCGACCACTGCGTCGGCAACCAAGATTGGGGTAAAATGGAAGAAGCTTGCGCATACTACGAACGCTGTCTCTCCTTTCACCGCTTCTGGTCCGTTGACGACTCCCAAATCTCCACCGAATTCTCGGCACTAAACTCCATCGTCATGGCATCACCTAACAACGTGGTCAAAATGCCCATCAACGAACCCGCCCCCGGAAAGAAAAAGTCACAGATTGAAGAATACGTAGACTTCTACGGCGGCGCAGGAGTCCAACACATCGCTCTTCGAACCAACGATATCATCTCTGCAGTATCAAACATGCGTGCCCGTGGCGTAGAATTCATCTCCGTCCCAGAAACATATTACATCACCATGAAAGCACGTCTAAAAACTGATAAACGTTCCTGGAAACTGCA
>XATR947528|c0_g1_i3
AATTCTCCAAAGGCAGGCGATCTCGCATCACCCCAACGCCCGTTGGGGAATTCGTCCCAGTCTTGCGTTCTCGCAACATAAGACTTGTTACGATTCTTCCAGAAGATGGGGCGCACGTCCTCGGCGCGGCGAGTGCGTCCTAGAGATTGTCTCCAGGGTAGAGGTTGCTTAAGCGGTCTGTGGTCAGATGGCAACAGATCCAATTCCTCCAAAAGCATACGAGTAGCCTGTGCCAAATTCATGGTGTAGAAATGGAGGTGGTGAATTCCGGCAGCTAGGATTTTGCGACACATATCGGCTACGAGTCCCGTTCCAATACTGCGAACGGCCGCATCGTCGTTTTTCACCTCCTCTAACGCCGCACTCCACTCGGGGGGGATTTTGCAACCCATATGATTTGCTCGCCGCAAGAAGCTCGCGTATGTGTTGATAGGCATGATGCCAGGGACGATGGGAACATTGATACCTTTAGCCCTGACCTTCGAGACCCATCGAATGAAGTTATCCGCATCGTAGAACATCTGGGTAACGATGAATGTAGCTCCAGCATCAACCTTTTCCTTCAGGTGCTCCAGGAGGATATCCTCATCCTTTTGATCGTCGCAGCCCTCAGGGTACCCCGCAACGCCAATGTCGAAATGTTGACCATATTTTCGGCGAATGTGTGCGACGAGGTCTTTTGCGTATCGAAATCCTTCGTCGGTGGCTACCCATTTCTCCTTCTCCCGAGGCGGATCGCCACGTAGGGCCAGGAT
>XATR289850|c0_g1_i1
TTCACGAACGCTACGAACATCTTCTTGCAAAACTCGTCAATTTATATAGCATACTATACTACTGCATTCACCGATCAAATCGCCGTTTGGCTGATACGCAGAGTCTGGAATTGCAAATAATTGATTGCCGCCACAATTACCCAGACTAAAAGATAGACCGGAAGGCCGCATTCGCCCAGCCCAAAGCCCCCTTCTTCGCGGTTTCGTCTTGCCACTGCGCAATACTTTGTCTGCGGTATTCTGGATCGGCATTCGCTCCGCTGATGGCAAGCTGCTCCTCACGCATACCCGTGTAGATGTCAATGTCCTTGATCTTGACGTAGAGTGGGCGATGCTCTGGATGATAGAACCAAGAGTAGATCTTCCAGATGGCATAAAGGAAGATGATGAAGGGCCCCGCAAGGTAGTCTTGGAAGAAAGTGTCGGCATTGAGGTTAGGCGGCGGAATTGGATAGAGGGCGACGTAGAATTGAGCTGCGAGGCAGAGGAAATTCAAGATGGCGCAGAGATAAGAGCCATAGACTCCAAATGCGGCTCTGAAGGGGAGTTCGTCGATGCTGTGGCCATTGAGTTTCCATGCTTGACGGAAGCGAATGTGGGCTATAGCGATACTGCCGAAAATGAAGAATGAAGAGAGACCCGATAGAGCCAGGAGCCAGTTGAAGATGTTACCCCCATTATTGGTATCTAAGTTGAGGAATGCCAAACACCCGAAGAGAAGTTGAAGACCGACGACGGTAAGGGGGCGACCCTTCTTATCAATGTAGCCGAAGATTTTCGGGCCCATGCCGTTAGCAGCCAACGCTTGGAATGTTCGGGTAGAGCCAAACGTGCAGGAGTTGGCAACACTCATCACGGAAATCAAAATCATGGCGTTGAAAATTGACGGGAGGACCTTGATGCCTGCAAGTTCGATAGCAATCACAAATGGCGAATGTCGACTTTCAGCTCCCGGGTCATTGTAGAGAGCGCTGTTCTCGGGTACAATGAGACCGACGAGGAAGAGGTTGACGATATAGAAAATGCAAATACGCCAAACGACCTGTTTTGTGGCTCTGGGGATTTCTTTCCTTGGATTATCGGCCTCAGCAGCAGCCAGTCCGGTCAGTTCGGTTCCGCTGAAAGCAAACGAGGCAGTGACGAAGACGGTACAGAATCCATGGAAGCCATTGAGGAAAGCACTGTATGGAGAATGCCAGTATGCGGCACCAATGTAACCTCTGTGATCTGTTGGTACACCACCGCAGTCGATGATTATGCCCAAGATCATGAATCCAATACATGCGACAATTTTCATTAAGCTGAGAGCGAATTCGACCTCGCCATATCCTCTGACTCCAAAGATTTGAATGACCGTGAGAGCGACAAGTAACGGGATGATCCAAGCGCAGTCGTTGACATTCTCAACATTTGTCCAATAGTGGATGATATTGCAAGCTGCAGAAATTTCGAAAGGCAGCACAGTGAGCCAAGCAATGCCGTATTCCCACCCGCAGGCAAAGCCCCACGAGGGGTCAATGAATCTGCAAATGTACATGGTGAAAGCTCCGTTAATTGGGTACATGACGGATAACTCGGCGAGTGCTTGCATCATCAGGTAAATCATGAAACCAATGATTATGAAACCGATGACCACCGCACCAGGACCTCCAGTTTGGAAAGCGCTGCCACTGCCAACGAAGAGACCAGCGCCGATAGCACCGCCG
>XATR584419|c0_g1_i1
TGGTGTAGGCTTTTCGTTGGGAACATTGGGATGGGGCCCAGGAATTGCACTTTACACCGTCTTTGGATTCATGGCAGGCTATTCCGGATACCTCATTTGGCACGTCTTTCTGGGAATTGACAGCTATGAGTTCCCAGCCAGAAACTATGGAGATCTCGGATTCAGAACCTGGGGTACATCAGCTCGCTACATTACTAACATCATCCAAGCACTTGGTCTCCTCCTCCTACTCGGTCAAGTCACTATTCAATATGGCGAAAACATTTCCCAAGCATCTCAGTTCAAACTATGCTACGTCGTCTGTCCAGTTCTGTTTGTGATCGTTGGATTCTTCCTCACCCAAATCCGAACCCTGAAGGCTTA
>XATR880194|c0_g2_i1
TGGAATACGCCTACGAGCAAAGCTCGATGGCTTGAGACATTGGATGCTGCGTTCGCAAAGAAATCCGATGCCTGACTGCCAACACGATCGGTCGCAACACTTCCAGTTATAGCTTTGGTCTCACGAACAACCTTCGAGATTGCGATTGCATCTTTGTATGTGGCAGTTCTGCTTCTGCCAGGGACGAGTATCATGCCGATTAAGTCAGCGCCGGCTTTGATAGCTTCTGCTGCTGCCTCTGGCTTTCTGGTACCGCATATCTTGACCAATAACGACCCTGGCGCAGATTTTATCACAGGTTCAGAGCCACCAAGGAGTTCACGAATGAACTGTGCGGTGTCTTTGGCGCGCATCAAAGCTTCGCCAACCAAAACTGCACCAACACCATTCTTCTGGTATGCTTCAACATCTTTTGGTCCCGAAATGCCACTAAGGGCACATACAATAGTATCCTTCGGAACCTGATCCAAGAGTCGACTCGTTGTATCTAAGTCCACTTCAAAGCTACTCAGATTTCGGTTATTGACACCAATAACTTTAGATCCGAGCTTAACGGCAACAGCCATCTCTTCAGCTGTATTTACCTCGACCAAAGGCTCCATTCCAAGGGATTGAGAGTATCGATAGAGTCTTGTCAGGGTGACCTCGTCCAACATTTTAACAATCAGTAACACAGTATCTGCACCAGCGAGTCGTGCTTCTAGTATTTGGTATTCATCGAACACAAACTCTTTCCGCAACACAGCTGGTCGATTTGGCATTCCCTCCAAAGCCTGCCTGACGGCTCTCAGGTCATCAATGCTTCCCTTGAACCATTCTGGTTCTGTCAGAACTGAAATAACACTTGCACCTGCCAAAGAATAAGTTCTAGCTTGAGCTGGGGCACAGGTTGATATGGAAATGATGCCTTTGGAAGGCGAAGCTCTCTTGATTTCAGCCATGAGCGATAGTCGGAAGGGCGACTTTCTTAAGCGACTGACAAATGGTACGAGAGGAGGTGAGATATCGAGATCATATGCAGCTTGTAAGTCACTTGGCCGTTGCGAGGGGATTGCTTTTTGTGCTGCGACAGCCGCCTTGCGGTGAGCGAATATCTTCTCCAAGATGTTTTCCTTCTTCGTGCTGCCGGCTCCATTCGTTTGTTTCCCTGCTTCTAACTGCAGTCGCTCATTCTCCGCCCAGGTACCTCCACGCATCTTCAAGAAATTTGAGAGCATAATACGTCCCTTCTCGCTCAGAATGCTTTCAGGATGAAATTGTACACCCTCCACAACGTATTCCTTGTGTCGAACACCCATGATAACTCCTTTACCGCCATCGGGACCATTTGAAATCCAAGAAGAGACTTGTAAGCATTCTGGAAGTGTAGGGTGGGTGCCCGCGAGGGAGTGGTATCGTGTAACAGGAAGGCCTTGCGGAAGGCCAGCATAAACTCCTTTGGAGTCATGGCTTAGTGGCGATGTCTTGCCGTGAAGGATCTCGCCCGCAAAGCTTACGTCTCCTCCCCAGAGGTCAATCATGCACTGTTGGCCCATGCAAACTCCCAACACAGGAATTTTGCCCGCGAAATGTTTGATGGCTTCTCTACTGATGCCAGAGTCTGTTTGAGGATGGCCTGGACCAGGACTAATAACCAACTGAGTGGGCTTCAAGGCCTCAAGCTTCTCAAGAGTAATAGCATCATTCCGATAGACTTGAACAGTTGCGCCCTCGAGTACGAGGTATTGGTAGATGTTCCAGGTAAAGGAATCGAAATTGTCAATCAAGATGACATTGGAAGCAGAGGACAGAGGAGGAGCCGCCTCAG
>XATR870373|c0_g1_i1
AGTGGTAATGTTCATGGCATGCCAGTCGCGTTCTTGACTGGGTTGGCGAAGGAGAAGAGAGAGGACATTTTCGGGTGGTTGAAGGAGGAGAATATGATCAGTCTTAAGAAACTGGTTTATATTGGGTTGAGAGATGTCGATAGAGGAGAGAAGCAGATTCTTAGAGACAATGGCATCAAGGCTTTCAGTATGCATGATATTGATAGACATGGAATCGGCAGAGTCATGGAAATGGCTCTTGGACACATCGGAAACGACACTCCCATCCATCTCTCGTTCGATGTGGATGCCCTAGATCCCATGTGGGCTCCCAGCACCGGAACTCCCGTTCGAGGCGGCCTTACATTAAGAGAAGGAGACTTCATCGCAGAATGCGTACATGAGACTGGTTGTCTCGTCGCAATGGATTTGGTAGAGGTCAATCCTACGCTGGAGCCAGGAATTGATGACATTGGTGCTCACCAGACGGTGAGATCGGGTTGTTCGTTGGTGAGATGCGCGTTGGGAGAATCTCTTTTGTAAATTGGATGATACCAGGGCATTTGGGTAGGATAGACTT
>XATR892468|c0_g1_i1
CCATCGAGACATTGACGTAAGTGATACCACGACCTCCAACGATATTCCCAAGGCGGTTTACGGTAAGGAGGGTGTTGTACTCGTTCCTGGGGTCATTGACTAACGAGAACATATCATGGACGTTGGATCCTGTAATGCGGACTGATTTTGGAGAGTCGAGCTCCTTGGCGAAGGCAAGTGGGGTAGTCTTCATTTCATGAGCAGCGCCGCTCTTGTCGAGGTAATTCCAGGTGAACTCTCCAGTTGGCGTAGGTGGTGGGCCAAGAGTCAGGGTTAAGATAAGGTGAATCTCCTTCATCATCTTCTCCTTAACGGCATTGATATCCTTTGATGACTTGACACCAGATGTGGCCAAAGCTCGAAGTTGTAAAGCATCCTCTCGTAGCTTCGTGGTTATCAAGCTATTAATAGCTCCTGAAGATTGTGCGTTGAAAGAATCCGGGTACAAAACTTGTGGTACGAGTCCATATTTGTTAACAAGATTATAGACCATGTCCCATTGTCCACCGTCACTAACCGGGCTTCCGAGAAGTGTCTGCACAAGTCTTGTATCAAGATCCTCCCCCACGGTGTCCAGCACTTGTTCAAGGAAGAAATTCGCCTTCTCCAATTTATCATAGAAGAACAGGTATGCTTGCGAAAGTTCGAATTTATCGAGGTTATGGCGCTTCATGAGGGCAACGCGAAAGACATTCGTCGATGCAAAGAGCCAACATCGACCAGAGGATCGTTGATTCGTGATAGGAGCACCCTCGAAGGGAATCTTGACGTTAAAGATCTGCTGGTCTTTGATGGTGGTTGATCGGTTTGTCAGAACAGTCTTGGGATCTGCGGCACTGAGAGCACTGAGAGCAAGTCTATTCTTGGGATCTTGCAGAAGTTCATGTTCCCAGTGTTCCAGCTCCGACGTAGAAAGAGAAGTCCATGGAGCTTTGAACTTGCTGGCAGATCCGACTAAAGCCTTTTCATCGACTTGGACATACTCGCTATCAGATTGGTCCTTGACCTCGAGAGCTCGCAGACGCTCGATGACGAGCTTCTCATTCGGAAGAGGGGATTTGGACTGATTTGCTCCCATTTTCGATAAGTGAAGTGTAATGTGTTCGATTTGAAATGATTTAATGGGAAAAGAAGCTTTTGTGCATTGAGGAAAGATGGGGGCTTCAGTGATGGTTGAAGCTATTGATAG
>XATR948206|c0_g1_i2
GCATATTCCTGAGGCAAAACAAAACTGTCAGCTCAATCAAAATGGCACCCATCCCCAAGAAAGAGCCACTAGGCAACGTCCTAGTTATCGGCGGATGCGGATTCCTCGGCCACCACATCGTCAATCAACTCCTCGAATCCTACAATTGCAAAGTCTCAGTAATCGACATCCGCACCGTTCGCAATCGTCGCCCAGATTCCGATGGCGTACAATACTTTGATGGAGATATTACTTCTGCGGAATCCATTCTGCCGATTTTCCAGAAGATAAAGCCAGATGTGGTGATTCATACCGCGTCCCCGACTTTGGCTGGAGGATCGAGAGAATTGTACCGGAAGGTCAATGTTGACGGCACGAAATGCGTTATTGAGACTTGTCAGAAGACCAATGTCAAGGCATTGGTGTATACCAGTTCTGCGAGCGTGATTTCAGACAATGCATCTGATCTCATTAACGCGGATGAGAGATGGCCTGTCATACCAGCCAAGTCGCAAACAGAATACTATTCTCAAACCAAGGCAGAAGCAGAACACTACGTTCTAAAAGCAAACCGCTCTCCTACCCTCCTAACCACCTCCCTCCGCCCAGCAGGAATCTTCGGCGAAGGCGACGTTCAACTCCTCCCCCCAATGCTCAAAGTCTATGCCAACAACCAGACCGGGTTCCAGTTAGGAGACAACAACAACCTCTTCGACTTTACCTACGTCGGCAACGTCGCCCACGCCCATTGCCTCGCAGCCCTCGCGCTCCACACAACCGCCTCCCTAAAAACACCGCCTTTAGACCACGAAAAGGTCGATGGTGAAGCTTTCTTCATTACAAATGATCAACCGGTTTATTTCTGGGATTTTGCGAGAGCGATTTGGAAGGCTGCTGGTAGTGAGAAAGGGACGGAACATGTCTGGACTATAAGTTTGGATGTGGGCATGTTGATTGGGGGCATTTTGGAGTGGGGGATGTGGATTGTTGGAAGGACGCCGAAGTTGACGAGAAGGCAGGTGAAGTATAGTTGTATGACGAGGTATTATGATTGTGGGAAGGCGAAGAGGAGGTTGGGGTATTTGCCGTTAGTGGGAATGCCAGAGGCGATTGAGAAGTCTGTCAAGTACATTTTGGAAGAGCAGAGAGTGGAGAGTGAGAAGAAGGGTCAGTGAGCTTGAGCTGGCGAGCAGAGTGTCGATATGTAATTTAATGAACGTAATTACTTCACGGAATAAT
>XATR865198|c0_g1_i1
AAGTGTAAATAATACTTCATAAGATCTAAGCGTGTGAGAGTCTAGATATGTGTTAAGGATAATCTACTTCTTGAGCTCGTCCTGCAATTCATCATACAAAGCCTTAAAGCCTTGCAGCAAATCTTCCTTCAAGTCTTCCCAACCCTCGATGCCAACACTGATACGTAGCAACCTCGTATCAACCTTTGTATCAGTCATTGTCCGCCACTCAATAAGGCTCTCTACTCCTCCCAAGCTCGTAGCATGATGGAACAACTTGAGCTTACTCGGCAATCTTCTCGCGAAATTCTGCTCTTTCATCGTGATGGAGAAAACAGGCCCGAATCCATTCGGCATCTGTTTCAGCAACCATCCATCCTTGATATCCTCTTCCTGCAAACTCGCATGTTCAATCTTTGCCAGGACTTCCTTCACAATAAGACTCTCTCCCGAGGCCTCCTTAGAATTCAACGAGCTGTGCAACCACTTAACCAAAGCCTCCGCATTTTTTGCTTGCCTCTCAACCCTAACCTCCAAAGTCCTCACACTTCTAACACCCAACCAGCCTTCCATACTCCCCATCACATTGCCTAGGTACTGTCTCTCAGCAAAAATCCCATCAAACCACCCTTCCTTAGCCCTGGTCGGATTCACAGTAAGAATCCCACAAAGCATATCAGAATGGCCACCAACATATTTCGTCCCAGAATGCATCACGATATCCGCTCCCCACAGAAACGGATCTTGGAGAGGAGGAGGACCAAATGTTGCATCCACAGTAAGGAATGCTCCTCTCGAATGAGCTTTATCTGCAAAAGCTTTGAGGTTATATGCGTATCCAGTAGGATTGAGAGGAGTTTCGACATGCACTATATCTCCAGCTTCAAGTTCGGAAGGATCACAATCAAGGTCTAATTTCTTGAGCCCAGTGAGTTTTTGATGGATTCGAATTACGCCGTGACATCCATGGTAGCCATCTCCGATAGCGATGTGTTTCGGGTTTAGGAAAGTGAGAAGGGCGTGGAAGGCACTTAGACCAGAAGCGTAAGTCAGAGTCGGACCCTTGAGGATATCTGAAAGAATAGCTTCAAAGCGAGTAGTATTTGGTGCTGTATATCTTGAGTATATATGTCCCTCTGGAAGTGTGCCTGTCTCCAGCTCTGACATTGTTATCAGAGCGTTGGGATCTCGACTGTATCGAAAAGTGGTAGAGACGTGCAAAGGCGGTGCGACATCTCGACCTACGTTAAGATAGTCGTCTGCGTGGATGGTCTTTGAAGAGAGGGAGAGGTTGGAGAGTCCGTGATCGGGGCTATGGTCAACTTCATTTTCGTGACCATTAAGGCCGGGCAGTGAGGTCGCCATTTGGTGTATCTACCGGAGGGGAAGATGTCGAGAGATTGTAGTTGAAGAT
>XATR912060|c1_g1_i2
ACCTCCAAGGTACGCTGTCACCTTTGCGATCTTGTTCTTTCTACATAGACTTTCAATCTCATTCTGCTTTTGCATTTAGACTTCCTTCTTTACAATGGCTACTAAAGGTCTCAGAAGTTTGCGACCCCTCCATCCCTGTCTACAATCCACCAGACGAATTAACCCCGCCACGATACCCCGCAGTGTAAACATGTCCTCAATTGCTTCTTTCAAAATACCTAAGATCCTGAACGAGCCAAACCACCACTATGCAAAAGGTTCTGCGCAGCGCGAAGGCTTGACTGCCGCTCTCGAAGTCTTCCAAAAGAAAACCCCACTCGAGGTGCCCCTGGTGATTGGCGGTAGAGAACTCAAAGCCTCAACAATTTCTAAACAACAAAATCCATCGAACCACTCCTCCACCATCGCATCATACTCCAACGCCTCACCATCCGATGTTTCTGCAGCCATTGACGCAGCCCTCGCTGCGAAGCCCGCATGGGAATCCCTACCATTTTCTGATAGAGCGGCGATCTTTCTCAAGGCGGCGGATCTGATTGCAGGCAAATACAGATACGACATTATGGCTGCGACAATGTTGGGCCAGGGAAAGAATGCTTGGCAGGCTGAGATTGACTCTGCTGCAGAATTGGTCGACTTCTTGAGATTCAATGTCCAGTACGCAGAGGAATTGTATTCTCAGCAGCCAGCACACAACTCCCCAGGTGTCTGGAACAGAGTTGAATACCGCCCTTTGGAAGGTTTTGTTTACGCTGTGACTCCATTCAACTTTACTGCTATTGCAGGTAACTTGCCTGGAGCTCCAGCTTTGATGGGCAATGTGGTTGTTTGGAAGCCTTCAGATTCGGCGATTGCTTCCAATTGGCTCCTGTACAACATCTTGCTGGAAGCTGGTCTACCAAAGAACGTTATCCAATTTGTTCCAGGAAACCCCGAGGAAGTCACAAAAGTTGTCCTCTCTCACAAGAAACTTGCTGCCCTTCACTACACTGGTAGCACAGCTGTATTCAGAAAATTATATGGCACAATTGCAACTGGTGTAGCAGAGGGCAGATATCAGGGCTACCCAAGAATCGTGGGCGAGACTGGAGGCAAGAACTTTCATCTCATCCATTCTTCAGCCGACATCGAAAACGCAGCAGTACAGACTGTCCGCGGAGCCTTCGAATACCAAGGCCAGAAGTGTAGCGCTACATCAAGAGCCTACGTACCAAAGTCCGTCTGGCCAGCGTTCAAGGAGCGTCTCGTCTCCGAGACATCCAAACTCTCAATTGGTGCACCAACAGACCACAAGAACTTCATCGGTCCCGTCATCCACGCAGCTTCGTTCAAGAAACTTTCTGGTGCCATCGATGCCGCCAAAGACGATAACGAACTCGAATTGCTTACTGGAGGCAAATATGACAATTCGACAGGATACTACATCCACCCAACAATCTACGTAACCACCAATCCAAACCACGACCTCCTCTCCACCGAACTCTTCGGCCCCATCCTCACAATCTACATCTACGACGACATCACCTCTCCCGTCGAAGCTTTCGCATCTGCCTGTGAACTCGTAGACAGTACCTCCGAGTACGGGCTTACAGGCTCCATCTTCGCATCCGACCGCGCCGCTATCCGTTTTGCTGAAGACGCATTAAGGAACTC
>XATR923777|c0_g2_i2
TCTTCACTTTCTTCTTCGTTATCCTCGTCATCTGTCTCAGTCTGCAAGAAAGACCAACCACCATCAACGAAGAATTGATGAGTGTCTGCTGTGACAGTCTTCATGATCGTAGGCCAATTCAAGTTAAGAGGACCTTCAGAGAAGGGGATGTTAACGGAATCAAGCCATTCCTTGACGTTTTCAAGAGACTCGACAGGAATTGTGTTGATGTGATATGGTGGACGGTGGAAATCCTTGAAGACAAAGACCATATCAAAGTTCTTGAGACCGAATTGCACACGTTCAAGATGTGCAATTTCGATGTCTTCAAGGGTAATGACCATGAAGGGAGGCTCGGTGAGTTGCACCAAGCAGTCCGTTGAAGGTTGGCAGAACACGCTAGAACGGAACGGTACACCATTGAAGCCAAGCTCTCGGAATGGTACATCAACGTCGACGTTCTCATTCTTGCCAGCTTCAGCAATCTTCTCGGCAAAGGCCTTGAATTCGCGATCAAGAGCAGCTCGGCGTCTGCGCTCTTCCTGTTCTTGCTCAAACTCTTCCTCGTCACCGTATCTGTATCTCCGCTTCCTGTTTCCAGTCTCATCGAACTGAATGTCGGTAGCTTCTCGATAGAATTGGACATCCTTGGTCTTCTTCTTTCCAATCAAAATTGGATCCTTGAGATGGACGTGGATAATGACGATCAATTCATGCTGACAAGGCTGGAAGAAGAGATGCTTGACGTTGCTGAATAGAATATCGACTCGGTGTTGTGTGTTGAGAGGTGACTGGTACCGAAGACCATTCTGATGGATCTCAACCTTTCCAGGTACTCGCTTACCATCCATAGCAGGGCGGATAAACACATTATCCATAACGGCAGGTCGGCGATTTCGGATCTCAACAAG
>XATR862682|c0_g1_i3
GTGTCTAATTCTCATATCTCATTTCTTATTTCCCACTTCCTCTCAAATCCATGCTCCATGCTTTTCCTATTCCATTGCTCCTACAAAACCTCATCGCACCTAACAAACAGCCCTATGCACCCCTTCAGTCATCGGCCTCTTCCCACCATGTCCCTGGCCCTTCTTAGGATGTGTATGCTCCCCCGTACTCGAGTGAGTTTTCTCCGCACTATCATCCCTGCCCCTCAAAATCGAGAGATCGGCTGTATCGTTATCGATCAACCCCTGCGTCACACCCACAAGATCACTTATCAACCGATCCAACAAATCAAAACTCATACTCTCCCTCACCACCACCCTGAGTATCTCTTCCCCCTCTACATTAGGCGGCAAGGGATAATTAGGAATAATGTACTGTTTTGCTCGCATCAGATTAGATATATCGACTTGTCTGTGAGTTAGATGTGGGAATTCCTTCTTAAACTCATCGCTGAATTTAAATGCCACGACTGGGAGACCAGCATTATAATCTGCTGACGTCTCGTCTTCTTTCTCTCGGGGGAATGGTTGGGAAGCGGGGGAGAAGTCGTGGACGCCCTGTTTGCGGTGGATATCAGACACGCATTCGTACCAGCCGGTAGCTTCGAGGGATTTAGAGAGGAGGCGGGCATTGGAGAGGCAGTTTTCCATAATTTGGCGATAACCTTTGAAGCCGAGATGGATTAGGTTGTAGTATTGAGCTATAACTTGCGCTCCAGGGCGGGAGAAGTTGAGGGTGTAGGATTCTTCTGTTCCGCCTAGGTAATGGAGTTCGAAAACGAGGTGTTTGGGGAGGAGAGATTCGTCGCGCCAGATAATCCACCCCACTCCTGCGTACACCAACCCAAACTTATGACCAGATGTATTAATCGACTTCACTCTCGGGAGTTCGAAATTCCATTTCTTCCCAGGCCCGGCTTGAGCATGTGTAAACGGGGCCACGAACCCCCCCGAAGCAGCATCGACATGAATAGGAATATCGATTCCAGTCTTCTCCTCAAACTCATCTAGGATATTAGATATTTCCTCAACAGGTTCATAATGGCCTGTATAAGTAGATCCCAAGATGACGAAAATACCAATAGTATTCTCATCAATATTTTCCCTCACCAGCTCCGGATCCAATCTATACTGACTCTTCTTCGAAACAGGCAAGATCCTCGCTTCGACCTCAAAATAGCGTGCAAATTTCTCCAATGCGACTTGTGCATTAGATCCCATAATAATATTTGGCTTGGAAGTGTCTTTTCCTTCTGCAATGCGTTTTTCTTGCCAGCGGCGTTTCATGGCTAATCCGCCGAGATGGATGGCTTCAGAGGAACCGGTGGTTGCTGA
>XATR862682|c0_g1_i4
GGCAGGCGTAAACGGGGCCACGAAACCACCGGAAGCAGCATCGACGTGGATAGGAATATCGATTCCAGTCTTCTCCTCAAACTCATCCAGGATATTAGAGATTTCCTCAACAGGCTCATAGTGACCCGTATACGTCGACCCGAGAATTACGAAAATACCAATAGTATTCTCATCAATATTTTCCCTCACCAGCTCCGGATCCAATCTATACTGACTCTTCTTCGAAACAGGCAAGATCCTCGCTTCGACCTCAAAATAGCGTGCAAATTTCTCCAATGCGACTTGTGCATTAGATCCCATAATAATATTTGGCTTGGAAGTGTCTTTTCCTTCTGCAATGCGTTTTTCTTGCCAGCGGCGTTTCATGGCTAATCCGCCGAGATGGATGGCTTCAGAGGAACCGGTGGTTGCTGAACCGATGGCTTTTTCGCCTTTTTGGACGCCCCAGAGATGCGCGATGATGGAGACGCAGCGGGAGTGCATTTGCATCATGGCGGGGTATTCGTCGGCGTCGGACATGTTCTTGGAGATATTTTCGAACATTAGTTGTTCGGCGTGGGTTTCCATGTAGGTTCCTACAAAGCTGGCTAAGTTCAGGTTTGGTCTGCCATCGAGATCAAGCTCGTCTTTGAGCATTTGGTGGACGGCATCTGCGGGTGCACCTTCTTGTGGGATGGTGAACTTGGAGATCTCTTGTTTGGAGGCATAGCGGGTGCTGTATGGTGTGATGTGTGAGGTTCCTCCTTTGGTGTGGATATGATTACGACCGCCCTCTTTCATGTGAAGGTTGTGGAG
>XATR909051|c0_g1_i1
TGGTAGTATTGACCGATAACTTGAGAGGCTCCTTTGGAGAAGTTGAGGGTGAAGGAGGCTTGGTCGGCACCGAGGTAGTTGATGTTGAAGACTAGTTCTTTGGGGAGGAATTCTGGGGCGCGCCAGATTACCCAGCCTACACCTGGATACACCAGACCATATTTGTGGCCGGACGTGTTGATAGAGACAACCTTCTCCAATCTAAAATCCCACTCAAGCTCAGGAACCACGAACGGGGCAACGAAACCACCCGAAGCAGCATCAATATGAATGACCGTATCAATATTCTTTTCGATCAACAGATCATTGACTTTCTTCGCATCCTCGTATTCCCCCGTGTACGTCGTGCCGAGAATAACACAAATACCAATGGTATTCTCATCCACCAACTTGACCGTTTCCTCGGGATCAATCACGTATCTGTCATTCGTGCAAAACACGTATTTCTCCTCTACCTCAAAATATCGCGCTGCTTTCTCCCAGCATACTTGTACCGCCGAGCTCATAACGATATTGGGTTTATCCCAAGGTTTGCCCTCCGCCTTTCTCTTATTTTGCCAGCGCTTCTTCATGGCTAGGACGCCCAGCATGATGGCTTCAGAGGATCCGACGGTGGAGGTACCTACTGCGGCTGCTCCTTCGGCATTGACGGGGGCGTTGAAGAGGCGGCCGATCATGGAGACGCAGCGGTTTTGGATGTCGGCGGATTGCGGGTATTCTTCGTAGTCGATGAAGTTTTTGGAGAAGGATTCGGTCATTAGGTCTTCGACTTCTTTTTCCATGTAGGTGGTAACGAAGCTTGCCAAGTTGAGCATCGGATTGCCATCCAGACTCAAATCATCCTTAATCATTCGGTACGCAACCTCCTTGGGCATCTCCTTCTCAGGCATTTCATGCTTAGGTAGATCCTCAGCAGCAAATCGAGATCCATACACAGTAGTAGTGAACGAATCATCTGCTCCCGTGGGAGCAAGGTTGAGTTTCGCCATGCCTTCTACGAGAGGCTGGTTGACTTCATGGTCTCGAGGGATGGATGCTAGATGGACCATCTTTGCGGTGTTGGAGGGCAGCTTTTATGTGAAGCTGTGGGGTGATTGATGGTTCGTTGTAGGATTCAGGTAGAGAGGTAATTTGGGAGAAAAGGCAACTTCG
>XATR920491|c0_g3_i1
GAGCTCATCTTCCACATCAACTACCTCGGCGCCGACCAAGCCTCCTTCACCCTCAACTTCTCCAAAGGAGCCTCCCAAGTCATTGGTCAATACTACCAATTGATCCGTCTCGGAAAACACGGTTATCGCTCCATCATGACCAATCTCACCAGAACTGCTGATTACCTCTCCGATTCTTTGCAGCAATTGGGATTCGTCATCATGTCCAAGAAATCCGGTGAAGGATTGCCCTTGGTTGCATTCAGAATTGATCCCAAATCCGATAAACACTATGACGAATTCGCCCTTGCTCATCAACTCCGTCAACGTTCTTGGGTCGTCCCAGCTTATACCATGGCACCTAACACCGAGAACCTCAAAATGCTCAGAGTGGTAGTTCGAGAGGACTTCTCAAAGTCCAGATGTGATCAACTCCTTTGCGATATTAAACTCTGCATGCAAGT
>XATR254042|c0_g1_i1
TTTATTTTTAAAGGCAGCACTTCTAAGTCTAAGCAGCCCCTCATTCACCTAATGCTTCTCGCCATCAATCTCCACATCGTTCAAAGCATTCTTGTTCAACAAATCATCATGCTTCGCATCTAAAGAATTCACCACATCTTCCCTAGCATCATACTTATGGAACAACACCCAGAACAAGCACCCGACAGTAAATGAGCCTACACAAAGACCAGTGAATAGCCACAAGATCTCGGGATCTCCAACAAGTGGTGTAAAAGCCTCTCCAATAGCATACCCAAAAGCATTTGTCAAAAGGTACATTGATTGAACGAAGGATTTCATGGAGGGTGGTGCTTTCATGTAGGCGTACTCGAGACCAGTGACAGAGGCAAAGATCTCTGAGATTCCGATTAACATATACGCTGGTGTCTGGATAGCGATGTGGATATTGTTTGGTCGAGCGACATCAGTGTTAGCTAGTGCGGCTGGACATTCGAGTGGATGTCCGTAACAGGGACCAGCCTGGTAGATGAAATGTTGTAGCACGGCTGCGTATAACATGGACATTGATGCCACGATGAAACCAAACGAGATTCGAGTGATGGGTCGGAATTTGATGTGATATTTTTGAAGTGTTGGATACACAAGTCGATCCATGATTGGAGCAAAGAACAAGATAGCAATTGGGTCGAAGTTCTGCATCAAATCGTTGGGGATTCCGTGGCCGTTCATTTGAGCTGCTTGGGAAACGAAGTTGCCCGAGAATTGAGAATACACGACCCAGTAGATGGGATAGAACAAAAAGATTTTGCAAGCTTGAAGAGCTCGTTTGAGCTCATCAATGAAGAGATCGTCCCAAGGTGTGGCATATTTCCGACCAAACTCCTCCTGATAGGAAGGCTTTGGAGCATCCATATTCCGGTGCTTGACCATGATGCCAATAGCTTTAAAAGCGTCTGTGATGATAGAGCCTTGGGGTGGTCGAACAATGTATTTCTTCCGACCCAGGACCAAGACCACGAATCCGACCATAAACATACAGAGGCACAGCAAGTAAGCTGACCAAAATCCAATGTCTCGTTCCATGTAAGGAGTTGCAAGTAATGATAGCGATCCGACATTGATACAGCAGTAGAAGACGAGATAGATACGCTGGATTGTGACTGCGGGGTCGATGATGACTCTTTCTCCCGTGTTCAGAGTTTTGACGGCCATGCGTTTTCGGGTGTACTGGTCAGCTATGAGAGGAGACACGTTCGCTTTGACACCTCCAGTACCAAAACCTATGATCAAGATAGCTGCAATGAAGCCTCCCATACCAGCACCATGCTCAAGTGATACAGGTAGAGATGTGAGTACAAGGATCAATAGGCCTACGATGTAGACTCCTGCGAATAGGACAATCGTTTTGTACTTCCCGAGGTATTGGTCGGCGATGATGGCACCGAGTATGGGGGTGACGTAGCACCAGAGGGAGAAAAATGTGTTCAGTGCTGTTGCTGTCTGATGCTTTTGACCCAATGCGCCTCGGCCCAAACTGCCATCAAGGGGTCTTTGTATATAATTCTGGAAGAGCCCTTGAGCACCGTAGAATGTGAATCGCTCAGATAATTCGACGATGGCAACCAGCCATGCAGACGCAGGAAGAGTCTCGCCAATTCTCCTCAAGACTTGTTTCTCCTCATCATTTGGTTCTTCGTCATCTGGAGTAACTGTGGCCGTTGTGTCTGAGCCACGGTGAAACTCCAATCCCTTCTCCGGGGAGCCATGAGGGGCAGAGAATCCAAGCTCGGTGTTGAGCTTATCTGGATCTCTAGGAGGGTCGTTTCTAACCTCGGCTTCCAGAGCAAGCTCATGGATTTCTGCTGCGTGGAAGTTGTGTTCAGTCATCTTGGCAATTCAGACA
>XATR881648|c0_g1_i2
GCTCACGCCCTCATGATTGCTTCTGGTGCTCCTTCCCTGCTTGCAAGTGGCCATGCTGCTGCTCCTTATATGATCTCTCTCTACGTTCTTGCTATTGGTGCTGCCATGTTCAAGCCTAATGTCTCTCCCGTACTTCTCGACCAAATCGTGGAAACCAAGCCTACTGTCACAACTCTTGACGACGGCGAGAAAGTTATTATCGACCCCGAATCTACCACTGAACGCGTTGTCTTGTGGTTCTACCTCTTGATTAACGTCGGTGGCTTCTTGGGTGTACCATCTAGTTACCTCGCCAAAGATGTCGGATGGATGGTTACTTTCACACTCCCTATGGCCATCTACGTTCCTCTCCCATTTGTCCTCTGGTTCTTGCACAAGAGGCTTGTATTGTACCCACCTGGAGGAAGCGATTTGGCCAACTGCTTCAGAGTCCTCGGTATCTGCTTAAAGAAGAA
>XATR861843|c0_g2_i1
ACCTGATCACCACCATACCATCCTGACAAGCGATGTCTGAAAACTGGTTTGTCGCCATCATATTCGACCTTTCCATGTCTCTCGTGGACATAGAAGCCGGCTATCGCTCCAGGACCTGCATTCATATACTTGTACGTACACCAGACAGCAAAATCCACATTCCAGTCATGCAACTGCAGAGGAACATTTCCTGCAGCGTGAGCAAGATCCCAGCCTACTAGAAGTCCTTTTGATTGAGCATAGGCTGTGATGGTGTTCATATCAAATAATTGGCCAGTGTAGTACTGGATTCCGGGGAGGAGAACCAAAGCTGTTGTAGATGCATGCTCATCGATGATGGACAAAATCTTCTTTGTGGAGATTTCGTGTTCTCCCTCTCCTGGTGAGATCGTGACCATCGCTTCCTTTGGATCAAATCCATGGCCTCGGATTTGAGACTCGATAGTGAAGTGATCACTAGGAAAAGCTTTCCAGTCCATGATAATTTTGTTCTTCTCCGCAGTTGGGGTGTAAAAGCTTGCCATCAGGAGATGCAAGTTTGTTGTGAGACTGCCCATAGTTCCGACCTCCAGAGGTGAAGCACCAACAATTGGAGCTGCTTGTTTTGATGCATGTTCGGCCAAAAGTTGCCACTGAATCATAGGCGAATCTTTAAGATGTCTAAAATGGCCATGAACACCAATTGTCGCCCACGTATCGAGATGGGTTTGAATGTATTCAGACGTTGCTTTGGGTTGAAGACCAAGAGAATTTCCGCAGAAGTAGATACATGAGTCGGAGGATTCCGGCTTGCTCAGCGCTTTCGACTTGATGTTCTTTTTCGAAGGAATGATGAATTTCTCTCGGAAGGATCGCATGTGATCTTTTGCATCAAGTGATTGCGCATACTCCAATGAGTTTGCCTCAGCTGGAAATGATGGCTTTGTTGTTGGTTCTATCGCGATGGACCCCATCATTGATTTGTTGTTTGATTGTTGGTGGATTGTTGGTGTAACTGATGGCGGAGGTGGAGTAAGT
>XATR967325|c0_g1_i1
AAGACCATTAGGCAAGCAGCCAGGGAAGGAGCACCTCGAGCTTCCTCCCGTTGTGATTGCTCGATATGGCAACGACAAGAACAAGCGCACCATTCTCGTATACGGACATTATGATGTACAACCTGCAGGAAAAGAAGACGGTTGGGCTACAGAACCATTCGAGCTCACAGTCGACGCCAAGGGACGAATGTTTGGTCGAGGAAGCACCGATGACAAGGGACCAGTACTCGGTTGGTTGAACGCAATTGAAGCCCACCAAAAAGCTGGTGTTGATTTCCCTGTCAACCTACTGATGTGCTTTGAGGGTATGGAGGAATACGGTTCAGAGGGCCTAGACGACTTCATCAATGCTGAAGCTAAGAATTTTTTTGCCGATGCAGATGCAGTCTGTATATCAGATAACTACTGGCTAGGAACTGAGAAGCCTTGCCTCACATATGGTCTCCGTGGTTGCAGTTATTACATGGTCGAG
>XATR901967|c0_g1_i1
GCCAAAGCTTGTTTTTCTCGAAGATGCTTCAAAAATATCGCTATGAAATTACCAACTTCCTTCCACTAACTAAACTTAAGCTCACAATAGATACAGTCTACACATCCCTCCACGCACCCTATTGATCTATTCACCAATCCTCCCAAATCTCCTTTGGTAGCACAGTCCTCATAACCGCCCAATGCCCTAACGCACTCTTCTGCTGCCACCCCCTAAACCTCTCCGTCCCATTCCTCAACAACAACCCGCCATCCCCCTCTCTCGTCTCAAACACACTAGCATCAACCTCATGTTTAGGCAATAAATACATTTTCCTCGCTCCACTGCCCAAAAAGTCTTTTTCGTTAGGTTTGCGGAATGTCAATCCAGAAGAGGAAGAGGGAGAGTTAGTGCAGAATATTACCATGTTGGTGAAATCGCGTCCGTCGGTGGCGATGGTGGAGGCGGAGGGGGCGGCGGATTCGCGGAAGATGCGGCAGAGGGGGAAGATGGATTTTATGGTGTTGACTATGATGCGGGCGGAGGGGAGGAGGAGGTCGCCTGCGTAGTTAATAGCAATAACTCCACCAGGTTTCAAAATCGTGTTTAGATCTTGGAGAAATTCTAACGTGAAGAGATCCACGGGCTCAGCTCCACCGGTAAAAACATCGTGAACGACATAATCGTATTGAACGCCCGATTTCGCGACTTCTGAAGCGTAGGATACGGCGTCTGCGATGACCGGTGTATGGTTTGGTGGTAGAGCGAAGTATTTTGTGGCGAATTTGTGGACTACGGGGTCAATTTCTACGATGGTGGTTTTGATGCCGTGTTGCATGAATGCTGCTGGTGTTGTACCGATTCCTAAGCCCACGACGAAAGCAGAAGCTTGTTTATCAGGAACTGGATTTTTGACTTGAACGAGTCGGACGGCTTCGAGCATTACGAAAACGCCGTAGATGGGTTCTGCGAGGGAGGAGCCGCTGGCTTTGCTTAGCCATTCTCCGCCAAGCAGACTGTGGTCACATCTCATGACTCTGAAACCGTTTTTGGAACTCTCGAGGATGGAAATGTAGCCTGTTAGAGATTCCTGTCGCTCAAGTAATGACCACCCATTGTTGTTCATGGTGGTGTTTAATGAGGTTGTGGCGTACGGTGATGGTACATGGATGTTGAATAATGCTGTGTGGAGCAGTGCCGGAAGTGTGAAGAGGAGAAGCTTCGATGGTGAGAAGAGAGAGTATAGTCCAGTTAGGACGATTTGAAGTCCAAGTCGAGTCTGAAAGAATGATGCTCCGATGTTGGTCTGGATAGCGTTTCCAGAGAAATACTCCATTCCTTTGAAAAACGAGAATGAGCAGATTCCTGGCATGGCATCTGATAACCACTGCCATCGTCCAATGTTCATGTCTAAATCGTCCAGAATAGTTGCCGTACACGAGACGGACAACAAAAGTAGAGGCAAGAATGTCAAAATTTCCGTGATGATCGGGCCATACACAGCTCCCAAGAAACCACTGACTTTGAACAAAAAGAACTGCATCAGAGGAATATATGCCGCAATAACTGGAAGCAACTGCTGAGGTCTAAGCGGTAAATTCCTCTTAATGAAAAGATTCGACGACCATCCCAAAAAGCAAGCCGTCATAACTCCTTTTGCATGGTAAATCGACGAAGGAATACCGCCATATACGGGCGATAAACTGAGTT
>XATR944717|c0_g1_i7
GCCTAACTCCAATTCCATGCAGTCCCTTTCAATTTCACCATAAAACAAAAGCCCACCCGAAAAAGCCTCCCACTCGAATACCCCTCAAACATGAGTAGGAGGTCTCGCATTCGCCGCAGCAACAAAATGCCCCCAAGTAATCAATTCCCTACTACAATCATCCTGATGCAACCCACACTCAATCAACGTCGGTCCATCCTTATGCGCCTCTGCCTTCTCCATCGCCACCGCCAACTCCCCAACCGTCCCAGCCTTCAAACCTAACGCATGTCCATCCGTAGAATTAAACGCCTCCACAAGTTTCGCGTAATCCCAATTCTTAATCCTGTTGTAAAGACCATCATGAATTTCCACCTCAATCGTATACCCCCTGTTGTTCATCAACAAAATTATGATCGGGAGGTTCCATCGCACCATTTGAGAAACTTCCTGGACAGTAACTTGGAAAGATCCATCCCCGATCATGACCACGATCTTCCTGTCTTTCTTTCCCAAGGCGTACCCGAAAGAAGCAGGGATAGACCACCCGATATGTCCCCACTGCATCTCGATCTCGAAGTCCGCGCCTTGGGGTAACCGGAGCTGAATACCATTGAACCACGAATCTCCCGTCTCGACAAACAAACTCGTCTCAGAATCCAACAACGCTTGTACCTTCCTGCTCACTTCCTTCCTCGTCAAAGCTTCTTCTGCATTCGGGATTCGCTCAAAAGGAGGATCAGGTTTCAGACGATTGTATTCAATCATCGTACTATCGTTCCTGGTAACCACCTCCGCTAACCGCGAAAGAAAATCGCAAAGACGAACACGACTGAAATGCGCTCCTGGAAACGTGACGTGGTCCATCTCCGCTGCCATATGCGGGATATTCGGCAACGCAGTCCACCCCACTGTGCTGTAATCCGTGAAAACTGTTCCGGCGCAGATAATTGCGTCTGCCCAATGAACAATGGAGTCCGCGGCGAGGGTACTGACTTGGCCCCAAAAGATACCCACGAATTGAGGGTGGTCTTCGGGAAAGAAGCCTTTGGCTGCTGGTTGGACTGCGACGCTGCATCCTAACGCCTCAGCGAGCTTTATCAATTGTTTTTCGGGGCCCAATGAAC
>XATR944717|c0_g1_i1
GCCTAACTCCAATTCCATGCAGTCCCTTTCAATTTCACCATAAAACAAAAGCCCACCCGAAAAAGCCTCCCACTCGAATACCCCTCAAACATGAGTAGGAGGTCTCGCATTCGCCGCAGCAACAAAATGCCCCCAAGTAATCAATTCCCTACTACAATCATCCTGATGCAACCCACACTCAATCAACGTCGGTCCATCCTTATGCGCCTCTGCCTTCTCCATCGCCACCGCCAACTCCCCAACCGTCCCAGCCTTCAAACCTAACGCATGTCCATCCGTAGAATTAAACGCCTCCACAAGTTTTGCGTAATCCCAATTCTTAATCCTGTTGTAAAGACCATCATGAATTTCCACCTCAATCGTATACCCCCTGTTATTCATCAACAAAATTATGATTGGCAGATTCCATCGCACCATTTGCGAAACTTCCTGCACAGTAACTTGGAAAGATCCATCTCCGATCATGACCACGATTTTCCTGTCTTTCTTCCCCAGAGCGTACCCGAACGAAGCAGGGATAGACCACCCGATATGTCCCCACTGCATTTCAATCTCGAAATCCGCGCCTTGTGGTAACCGGAGCTGAATACCATTGAACCACGAATCTCCCGTCTCAACAAATAAACTCGTCTCGGAATCAAGCAGCGCTTGTACTTTCCTGCTCACTTCCTTTCTCGTCAAAGCCTCCTCTGCATTCGGGATTCTCTCAAAAGGAGGATCAGGCTTCAGACGATTGTATTCAATCATCGTACTATCGTTCCTGGTAACCACCTCCGCTAGGCGTGAAAGAAAATCGCAAAGACGCACACGGCTGAAATGCGCCCCCGGAAACGTAACGTGGTCCATCTCTGCAACCATATGCGGGATATTCGGTAACGCCGTCCATCCCACCGTGCTGTAATCCGTGAATACTGTTCCGGCGCAGATAATAGCGTCGGCCCAATGCACGATCGAGTCTGCGGCGAGCGTACTGACTTGGCCCCAGAATATACCCACGAACTGGGGGTGGTCTTCGGGGAAGAAGCCTTTGGCTGCTGGTTGCACCGCGACACTGCATCCTAGTGCCTCAGCGAGCTCCACCAGTTGTTTTTCGGCGCCTGCTCTGCGTAATTTTGGTCCCACGAGGATGATGGGTTTTTTCTTGCCGTCGAGATATTGTGCTGCCTGAGCAATCGCCGCACTCAGAGCCTCTTCATCGCTTGGCACGGGATCCGTCACCGCGTTTGGAGGACCAGGGCGTACACATACTGCACCCGACAAATTCGTGGGG
>XATR863944|c0_g1_i1
ATATTTGTTCCTTCTGTATAAATTCGCCAATACACCAGAATCTAGTCTATCCATTCGCCATATCCAAATTCTAAAATTCGTCCAAAGACCCGTGCACCAAATATCAAGTTATTGCTTCGCATTTCTCTGCGCAGCAGCCTCCGCTGTCAACACCAACCCTCTCGGGGCATCCATTTTCGGAATATAAATCTCCACAAATTGAAGGACATCAGCAGAATTGAATTCTTCATCAGCAAAGAGCTTGCTGACTTCCTCTTTTGTCTTGATTTGATAAGTGCGGTATGATCCCTCCTTAGCGCCGAAGACCTTGACAAGATCCTTGAAATGCCATTGTTGGATGTCGTTATATTCTGCATCCATACCGTGGATGAATCGTTCAATTGTGAAACCATCGTTACAGATGACGAAGATAATTGGTTTCAATCCAAGACGAATCATCGTGCTGACTTCTTGGGCTGTGAGTTGGAATGATCCGTCGCCTACAAAGAGGATGCTTCGGCGGTCCATCCCAGCATCTCGTGCGGCAAGACAGGCGCCTTGGAGGGCACCAACGGAGTACCCAATACTGCCCCAAAGGACTTGGCTGATAGCAGTGACACCAGCTGGGAACTTTGTTTCCCAGATCCCAAAGTTTGCCGTGCCGGTCTCAGTAATGACAATGTCGTCTTCCTTCAGCAAGTGTTGGCCGACATAAGGCCAGATCCATTTTTGTGTGATGATCTCGGACTTGTCTTCGTTATCTTCTACTTTGTTCTCCATCTTTGGTCCTGGTACTGTAGATAGCTTACTCAAGTCGACTTGATCGATGATCTTGCGAAGAACACCCCTCATTGCGACGCCTGGGTATTCGGAGTATCTTACAGTCGTATGTGTGCTGTGGAAATCGATCGTGTTGAGTTGAGAGGTTTTATAGGTAAAGCCAGCGGTATTGAAATCACTCTTGATAGCGCCAATTGTCAGAATCAAATCTGAGGCCTCCACGCGCTTCTGAACCTCTTCTTGACTTCCGTCACCAGCGTAAACTCCGCCGAAACTTGGATGCGTCTCATTCACAGCACTTTTGCCCATAGGGGTGACGAAAACAGGGAGCTGGGTTTTATCGATCAGGTCGTGGACTTCCCCAAGGACTCTATGTCGAATAGCACAGGCATCAACCAAGATGATAGGATTCTTTGCAGCATGAAGGTACTTCAAGACGACTTCAACCACGTAATCTTCTCGAGCCAGATCATTTGCCGGGAATGAAAGGTCAATCGGGGTCTTCAGTCGCTCTCCTTCAATCTTTTTCTGAACCATATCGGTAGGTAAGGTGATATAGACGGGTCGACTTTGAAGCCAACACTTTTGAAGAGTATCGTCAATCAGAGCAGCTGCATCTCTTGGGTCGTTCAATTTAGCTGTTGCGCAGGAGATTTCCTTGCTCATGTCTGCGAAGACGTTGAAGTTTCCGTTACCAAGTGTATGATGCAATAAAGTACCGTCCTTTTGCGAAGCCGTTGAGGGCATTCCTACGATGTGCACAATTGGGACATGCTCTGAATATGCACCTGCAATAGCATTGACTGTCGAAAGCTCTCCAACACCGAAAGTAGTAACAATGGCAGACATGCCCTTGATTCTTGCATATCCATCTGCAGCATATCCAGCGTTGAGCTCATTGACATTTCCGACCCATTTCAATCCCAGCTTTGGGATGTAATCGAGAGCTACTAGATTGTAGTCACCTGGTAGACCATGGATTGAACGCACGCCGATTTGGTGCAATCTTGTGAAGAGATACTCAGCAACGCTAATGGGCGACTGGAGGTCTGCAATCCGGATAGGAGAAGAAGTGCCGGTTCGGTAGACTGGAGTGCTCGCCATGTTCCTCGATCAATCGTGTTTGTGCAGAGAGAAGTTGGTGTGGTGAGATGTGATAGAAAGTGGAATGCTTGTGTTGCA
>XATR59113|c0_g1_i1
AGACGAAAACGCAACAAGAAAATCGGATCCTGGAACTGGTTCGAGAGCATAAGATTGATCTTATTGTTTTGGCTCGATACATGCAAGTTCTATCTCCTGCGTTGTGTGCAGCTATGTCAGGCAAGATTATTAATATCCATCATTCGTTCTTGCCTTCGTTTAAGGGAGCGAAACCTTATCATCAGGCATATGATCGAGGTGTTAAGATCGTAGGTGCAACAGCGCATTTTGTGACGAGCGATTTGGATGAGGGACCGATTATTGAGCAGGACGTTGTGAGAGTTGATCATGGATTGAGTCCGAAGGAGTTGACGAGAGA
>XATR937759|c0_g1_i1
TGAAAACTTTGTATGCGAGGCAGTGCTCAAAGCTGAGTTCTAGGATGAGAAGTCCTTTCTCTTCCTTAGATCTTTAGTCGTTTCTCAATTGTGAAGATTGGTTTCGCACAATGGAGAAATCATTGAGATTGGGGTTTGCGCTCCTCTTGAGCTTGGGAGTCCAAGCTGCGACGGATTTCTCTGTTACTACAAGTGGGATTTATTCGTGGAATCAGAGCGATTGGTCATTGACGGCGACGAAGTACATTCCGGGACAATACCAATCTCGAATGTCACTTGCGAATGGCTATGTTGGAGCTTCATTGGCAGCAGCAGGACCATTCTTCGAGACCGACGTCAATCAGACCGATCCCAATGGCATTCAACCTTCGAATGGATGGCCTCTTTTCGATACTAGAATCGCTTTCTCCACCATCTCAGGTTTCTACGATGTCCAACCAAATGGCACAGGAACAAATTATCCTTGGCTGAATCAATATGGCTGGGAAAGCTTCATCTCCGGAATTCCACACCCTACAGCAATAATCTTTGCTTTCGGCGACGCCTATCTAGATGCTACAGTCTCCAACACCACACTTTCGAATTTCGCTTCGAAAATATCCTTCCAAACAGGTGTGGGAGAATGGTCATATACATGGACACCAGCGTCTAGCTCGGCTTCATTCAATGTCTCATACACAGCTTTCTTCAGCAGAGCTCGACCTAATGTAATTGCTGTGAAAGCAAGCATCACTCCCTCTGCTTCAATTTCTGGCACTGTTACAGACTTGCTAGATGGCTCAAGCGCCGCACGATCATATCTTAATGCGAAGGGATTGGACACCAATGGAAGCACGATTTACTCTTCAGTACATCCCAATGGACTTGCGAACGTCACTGGATATGTTGTGTCGGGGGCCAACTTCTCAAATGCATATACCAACCAGAGCTCGCGGGCGACAGCTAGTGGAACATTCGTCGGTGATAATTCTACTACAATTGGACAGACATTCAATATCAGTCTGAAAGCTGGAGAAACTGCTACTTACTTCAAATTTGTTGGTATTGCATCAAACGACAAATTTGCAGATGCAGAAGAAGTAGCCAGACAAGCACAGTCAACAGCTCAAGAGGATGGCTGGGATGCGCTTCTATCTGAGCACATTGCTGCATGGGCAGAAATCATGACTTCAGACAAAGTCGACAATTTCACTGACCCAGTCACTGGCCAACTTCCAGACAATCAAGACATCGAAATTCTTCAAATCGCTTCAGTAGCCAACACCTACTATCTCCTCCAAAGTCTCCAGCCCGATGGATCTGGATTAAACGATAATAGTGTTTCTGTTGGCGGTCTCGTCTCAGATTCTTATGCTGGCTTGGTTTTCTGGGATGCAGATTACTGGATGGCACCTGGTCTCAATCTCGCCTTTCCTTCATACAGCAAGCAAATCTCCAATTTCCGCGTTAAGCAACATCCACAAGCTCTTGCAAATGCAGCTTTCAACAATTATCCCAACAATTCTGCTCTCTATTCCTGGACTGCTGGGCGATATGGGAACTGCACAGGAACAGGTCCTTGCGTGGATTACGAATACCATCTTAATTACGATATTGCGTTCAATCTTCTTCAACAGTATAATATCACGAATAACGAGACGTGGTTCAACAATGGCCCGAGACAAGTTATTGAGAGCGCTGCTATCATGACTGGACATCTGCTGCAATACAATGACACCACGAAAACATACTGGCTCCATAACATGACAGATCCAGACGAATACGCCAATAACGTTGACAACGGAGCCTTCACAATCGCTTCAGCAGCCGAGCTCCTAAAAGTCGCAAACGCATTGAGAGTTGAGCAAGGATTAGAAGTAAACTCAACATGGGAAACACAATGGCAAACCATTGAATTCCCTACGGCACCATCGAACATCACTCTCGAGTACCAAACAATGAATAATTCCGTGGCTGTCAAGCAAGCAGATGTAGTTCTCCTCACCTATCCCCTCGATTATGGGGAAGACTACACAACTGAGGACAAATTACTTGATTTGGACTATTACGCAAACAAACAATCCCCCAACGGCCCAGCAATGACCTACAGCGTCTTCGCCGTCGACGCCAACGCCCTCTCCCCGTCCGGCTGCTCAGCCTACACCTACACCCTCAACGGTTTCCTCCCCTACCTGCGAGCCCCGTTCTTCCAATTCAGCGAACAAGCCATCGACGACGTCACACTAAACGGGAACACCAATCCCGCATTCCCTTTTCTCACAGGCCACGGAGGAGCTAACCAAGTTATCCCCTTCGGATATCTAGGAATTCGTACAGACCAAGAGGTGCTGTATGTGAACCCGAGTCTACCCCCGCAAATTCCGTATGTAAGAGTTAGGACGTTTAATTTTGCTGGTGCTACATTATCTGCATTCATAAATTCAACACATACACTCCTCACCCGTCACCCCACAACCAACGGTCTCACCAATAAATACGCAAACACAACCCTTCCCCTCATCCTTGGAACTCCCTCCACATCCACCTCAACAAACAACACATCCTATTCCCTATCCCTCAACCAAACCCTCACTCTCCCCAATCGTCTCTACTGGCAATCCCTCACCTACGCGAAAAATATCCTACAATGCCAACCCGTCTCCTCCTCTTCCAGCTATGCAGCGGGCCAGTTTCCCGAGGCTGCTATCGACGGCGCGACCGCCACGCGCTGGCAACCATCTTCCAACCTCTCAGCCTCAATCCTCGTAAATACATCTTCCGTCACACCAGCTTTGGTGAGTGGGCTGTATTTTGATTGGGGCGCTAGACCCCCCAAATCCGCCACCGTTTACCTCGGAAACTCAACTTCTGCAAATGGGGAAGATCTGGTTGGTGAGGAAATAATTATTGATGTTTTGGGCATACAACCTAGTTTGCCGTTTGTGGCGAGTGAGAATGGGGGAAGTGCGGATGTGGAGCCGGTGCAGG
>XATR949719|c0_g1_i1
GCCGAAGAATTCGCAGTCTGCTCTTAGGAGCCACTGCATTAACCCATGCTCTCTCCGTGGCTTCGGTACTCCAGCCAACTCCTCCAATGGGCTTCAATGACTGGTCTGAATTCGAATGTGGCCTTAATGAATCTGTGTTCATAGATACTGCACATGCAATGGTCAAGAATGGCCTTTTGGCTGCCGGGTATAATCGAATCAACCTGGATGATTGTTGGTCGACATTCGATCGTGCTCCGAATGGAAGCATGCAATGGAACGGAGAAAAGTTTCCACATGGCCTTCCTTGGCTGACGAGTTATCTCAAGGATCTGGGTTTCACTCCGGGAATTTATACTGACGCGGGAAATCTCAGTTGTGGTGGATACCCAGGGGCATATGGGCACGAAGAACTTGATGCTCAGACATTTGCGGATTGGGGCTTCGAGTATCTCAAGCTTGATGGCTGCAATATGCCAACGGGAACAGAAGACGATTACAAAGAGGTTTACGGACATTGGCACGATATCCTGAGCAACATGGAATCACCAATGGTCTTTTCCGAATCAGCTCCAGCATACTTTGCAGAGGCCGCAAATTTGACGGACTGGTATTCCGTGATGGATTGGGTGCCCAAATACGGACAGCTTGCACGTCATTCTCGAGACACTCTTGTCTGGAACTCAACAGCATATTGGCCCGATATTACGGGATGGGACTCTGTCATGTTCAATTACGGCCAAGAGGTGCGATTGGCTCGGTATCAGAAGCCTGGATACTTCAATGATCCTGACTTCCTGAATGTCGACCATTTCGATTATACCTTGGACGAGAAGAGGTCACATTTTGCAATCTGGGCTTCCCTATCAGCACCTCTTATTATTTCTGCCTGGATACCTGGCTTCAGTGCTGCAGAGCTTGAGTATCTGACGAACAAAGACTTGATAGCTGTCAATCAGGACTCGCTCGCTCTTCAAGCAACACTCGTCAGCCAAGATGGCACATGGGATGTACTGACAAAGGATCTCGAGAATGGCGATAGGCTTCTGACCGTCATCAATCGTGGCAACTCCACTGGTAGCTACAGAGTACCCTTCAAGCGTATTGGACTTCCATCATCGATCTCTCGAATTGGCGTGAAAGAGTTGTGGACTGGCAACTCATCCTTGGCCTCAAGGAAAGTCACCGCAAGTAATGTTCCCTCCCATGGGACAGCAGTATTCAGACTCTCGGCAAGCAGCGGATCGTTCGAGGTCACGCCAACCGGCATGATCTTCAACACCTATTCATTAACCACCTTGACATCAACGCACAAAGGTGTGAAATGGGCGAACTCCACAGGGAGTGATAAACAAGTGTGGCAGGCCATGGATGATGGAACCATCAGAACCATCGCCAGGAAGGCTTCATGTCTTACAGATGCTGGCCATGGAAAGGTTACACTGGCACCTTGTTCGCATAGTGAGAATCAGCAATGGGACTACCTGTACTCGGGAAACGTAAAGAGTCGGAGCTCAGACCTATGCCTGACAGAGGCAACGAATGAGGCAGTTGTTACTGCTGAATGCCTGTATGAAGACAATACGCAGGTGTTCGCGCTGCCCAGTGGGGTGGACATCATTGATAGTTAAATGTGGTATTTGCGCCACCAAAATCGAAGA
>XATR920128|c0_g1_i1
CAACATCCTCTCCCACATCCTCATCCCCATCCGCAGAATCAATTATCAACAACGCAATTATGGGTGGAGAAACACTACATAACGAGAAGAAGGAGAGCAGCTATCCTAAGCTGTCTCATCGTCCTGTCGGACAATTGATCCCGAGCATTTACAAGGAACGCATTGCGCAGTTCTATTCTGGAGGACAATATGAGAAGCAGAATCTGCGAGCGATGCTCACTGAGGGCGTTGCTTCTGGTACCCCTCACGTTAAGCTCTCAGTATGGGATGCTCCCGACCTCACTCGACCGACATTCAAGGAAGCAATGAAGGGCAAATACAGATCTACAGCTGTTGGTGAATCATTTGGGCCATCTTGGTCGACCCATTGGTTCAAGGTGCAGCTTACCATTCCGAAAGAGCTTCGTAAGAAGGACCTCTTGGAGTTTCACTGGGATGGAAACAATGAGGGAATGGTGTGGTCCGAGGATGGCAATCCGCTGCAGGGTCTGACCGGTGGCGGAGAACGAGTCGAGTGGATTATTCCAGATAAATTCAGAGACGGCAAGGAGCACACGTTTTATGTCGAGAGTGCTTGCAACGGCATGTTCGGAAATGCTCCTGGCGGAGATGGCAACCAACCTCCCGACCCAAACAGATACTTCCAATTGACGCAGGCGGATATCGTGGCTGTCAATGTCGAAGCTAGACAGTTGTGGATTGATATCTGGATCATTGGTGATGCTGCTAGAGAGTTCCCGGTAGAGTCATGGGAGCAGCACAAGGCTCTGAAAGCCTGCAACGAAATCATTGACGCTTTCGAGGTTGGCAACCAGGATTCGATTGCCAAAGGCCGCAAGATCGCTGCAGAATACATTGGCAAGAATGTTAGCTCGTCGAAGGTCTACGAGACTGGGACCCAGCCAATTGTTTACGGTATTGGCCAGTGTCATATCGATACTTGTTGGCTGTGGCCGTGGGCCGAGACTAAGCGAAAGGTCGCCAGATCTTGGTCCAATCAATGTAACTTGATGGATCAATATCCAGAGCATCGCTTCGCTGTTTCGCAGGCGCAACAGTATAAGTGGCTCAAGCAATACTATCCGTACGTGTTTGATCGAGTCAAGGAGAAGGTCAAGAAGGGCAAATTCCAGCCTGTCGGAGGCAGTTGGGTTGAGCACGATACCAACTTGCCAAGCGGAGAGTCCCTTGTCAGACAATTTATCTATGGTCAACGATTCTTTGAGAGCAACTTTGGCGAGAGATGCCGAACGTTCTGGCTTCCTGACACGTTCGGATACTCTAGTCAACTTCCTCAACTATGTCGATTGGCTGGAATGAAGAGGTTCTTCACTCAGAAGCTGAGTTGGAACAACATCAATAAGTTTCCACATACTACTTTCAACTGGGTTGCGCTTGATGGAAGCCAAGTCATTTGTCATATGGCCCCAGCTGAGACGTACACGGCCGAGGCCAACTTTGGCGATGTCAAGCGATCAGTCACCCAGCACAAGTCTATGGATCAAGATGAGACTTCACTACTTGTCTTTGGCAAGGGCGACGGTGGCGGAGGGCCTACTTGGCAACACTTGGAGAAGCTCCGAAGATGCCGTGGGATGGCTGATACTACTGGTCTGCTGCCCAGAGTTCACATGGGTGACTCCGTCGAGGATTTCTATGACCGACTTGAGAAGCGAGTTGAAGATGGTCTTGACTTGGTTACCTGGTATGGTGAGCTCTACTTTGAGCTCCACAGAGGTACATACACCACTCAAGCGAACAACAAGCGTAACAACAGGAAGTCTGAAATCATGCTTCGCGATATCGAGTTGTTGGCTACTCTTGCAAGCATCAAATCTGAATACAAGTATCCCAAGGAGAAGATTGATGATATGTGGGAGGCTACTCTTCTGTGCCAATTCCACGATTGTCTGCCTGGTAGCTCTATTGAGATGTGTTATGATGACAGTGATAAGCTGTACGCCGAGGTTTTCAAGACTGGTGAGGCAATTTTGAAAGAACTTGATGATATCCTTGGAGTCCAAGAAGTCGACACGAAGAAACCCAAGGGAAATTTTATTGCGCTCAACACTCTACCATGGCACCGTAGAGAAGTCATCTCGCTTGGTGACGGTCAAGCTGGTGTTGCCTGTGGAGATGGCAATTTGTTGAACATCAAGACGTTCAAGATTGCTGAGACTCCAGAAGTTACCGTTGAAGAAACTTCAAAGGGCGTCTTCGTCCTGCAAAATGATGACTTGCGTGTTCAGGTTTCTGAGGGGTGCATCACTTCTCTCTACGACCGAAAAGCAGAGAGAGAAGTCATTCCCAAGGGAGAAAAGGCCAATCAACTTGTTATTTTTGATGACAAGCCTCTCTACTGGCAAGCCTGGGATGTTGAAGTCTACCATCTGTCAACTCGCAAAGCGTTGTCTTCAGGCACTACAAAGATTGTACAACAAGATGCGCATAAAGTCAGCGTCGTAACCGAGACAAAGATCAGCGAGAAGAGTTGGGCTAAGACTTACATCAGTCTCTCCGCTGCATTCAAGGGACAGCAATCGTATGTTGAAATGCACAGTGAGGTTGAGTGGAGAGAAGACATGAAGTTCTTGAAGGTTGAGTTCCCAGTTGATGTTCGCAACACCGAGGCATCGTATGAGACTCAATTTGGTATTGTTCGCAGACCAACTCACTACAACACAACATGGGATATGGCGAAGTTTGAGGTCTGCTGCCACAAGTTTGCTGACTTGTCTGAACACGGTTATGGTGTTTCTATTTTGAACGACAGCAAATACGGCTTTGCCACGGTTGGGAACCTCATGCGTCTCTCACTCCTTCGTGCACCAAAGGCACCCGATGGACATGCAGATATGGGACGTCATCACATCCGCTGGGCGATTCTTCCTCATCAAGGCGAATTAGGGTCGACTACCGTCCGCACCGGATATGCATTCAATAATCCATTGAAACTTGTCCAAGCCCCGAAGACGCTCGACGCCTCGGCGTTTAGTAATCCGATCAAGCTTACGGGTAACACATCTTTGGTTCTCGACACTGTTAAGCGAGGAGAGGATGATGAGGATGTCTCAAGAGGGGAACTATTAAAGCGCAAAGGAAAGAGTGTCATCCTGCGTATTTACGACAGTTTGGGAGGCACAAGCAAGGGTACGATTGAAACTACCTTGGACGTCAAGAAGGTATACAAGACGAACCTCTTGGAGGATGATGGAGAGGAAGTAAAATTCTCGAAGGGAAAGATTGATATTACACTCAAACCCTTTGAGGTCGCTACGTTTAGATTGCAGCTATGAATAACAAGAAAAGCGGGTCGAAGGGTGGTTGAACAAAGTATTGCTTTGGGATTCTTTCGGCGTCGAATAAGTTAGTGGATGAATGAATGAATATGAATTCTGGGATTAATCAACGTGCTCTCCTGTGCAGAAAAAAGTGGCCATCACAGTAGCGGACAAATTCCTCAAT
>XATR944909|c0_g1_i5
AAAAACATTTTCATTCATTCCATCAATGCGTGTGTAAATAATGCAAGCAATCTATCAAGTATCAAACGCCCCAACCTCTCTACCTACCAATCTATTCCTTCTTAATATACCCCTCAAACAACGGCCCAATAACCTTCGCACTCTTCTTCAACCACCTCTTCTGCCCCCCCTCATAATCCACAAACGTCACCCCAAACCGCGTCTCATACCCCTCCGCCCACTCAAAATTGTCCATCAAACTCCAAGCCATATACGCTCTAACATCCACCCCATCTTCCCCCACCGCTTTCGCCAACGCACCTACATACCCCCTGAAATACTCTGCTCGGAACTCATCATCCAATATCTTCTCAAGCGGTAAGTCATTTTCTCCTTTCAAGGAAGTACCGTTTTCCGTGACGTAGAATTTCGGATGTCCATATCTTTTAGATAACCAATTCAGCAAATTCCTAAAGCCCTGAGGATTTGGTCTCAGCCAAAAAGACTGTGTTTCCGGGCCAATGACTTCCCCTGTTTTGGACTCAAACAGCGTTTCTAGATTCCCGAGATAATCTTCTGGGGGAGGGGTGCCAGTCTTGTGTTTTATGAAGTTTGCGGTGTAGTGGTTCATTCCGTAGAAATCGTTGGAGCCTTGGACTAAGGCGATTTCGGAGGGGGTGAAGGTGGGGAGGCGGGACCCGAGTTGGGCGATCATGGAGGCGGGGTAGTGGCCGTGGTAGATGGGGTCGGCGAACCAGGAGATGCTGAATTCAAGTTTGCGTTCTGCGGCTTCGACGTCGAGGGGGTCGGTAGGGTCCCAAGGGTAGACTGCATCTCCATTCAAAGTAATCCCAATCTCGCCCCCATTCTTCGGCTTAAACTCCTCCCTATAAATCTTCACCGCACTCCCATGCGCAATCAAAAAATTATGTCCCACAATCCAGCATTCCGTCGCACTATCCCCTACCTCACTCTTACTCCTGTCACTCGTATGTCCTGGCGCAAAAAGTCCTGTATTATACCCAAGAATACTTGAACACCACGGCTCATTAAAAGTAATCCAATGCTTCACCTCCGGGAAATTCTCAAACATCACCCTCGCATAGTTCTCAAAATCCGCCACAAACTCCTCTTTATTCAATAACCCTCCATATCTCTCATCTAACGCAGCAGGTAAATCCCAATGGAACAGCGTTACCATAGGTACAATACCCTCTTTCAGCAAATCCGTGACGAACTTTTTGTA
>XATR905101|c0_g1_i1
TTTGCAATGTACTCTCCTCTTGACTTAAGCACCAGCCCTACAACATCATCGCATTCGTCGAATTCGAACTCCTAGACTTCAAAGCCGTATACAGCGCCTCGATATCGTCTCTCCACTGCGTAACATTCGTTCTCAAAATCCTCCTATCATAAGTCAGCAATCCATTAACCTCTCCCTCCACATCCGTAGTCTGCGTCCACACCCCACCACTACAAGCATACATCTCCGTTTGTTCCTTCAACTCCGTCAACAACTTATGACCCCTGTAATTCCACGCATCGAGGGTTTGATCGATTTCGTACGTTTGGTTGATGGTGTTGATTGCTTCTTGGACGTTCCAGAGATGGTCGATGGAGACATTGTTACCGATGCCGCCAAATTCGCCTTGGATACCAATGCGGGTGGGATCGTAGGGGGAGGAGGCAGTAGAGTAGAAGGGAGAGCCGCATTGGGGGTTTGCGTAGTGATGGTTGTCGCTGAAGTCTCCGGCTCCGTGGTCATACCAGCCTGTTGTGCTGTCTACCAATCTTGTGGGATCAAGTGATTTGACGAGAGCTGTGAGGCCGAATTCTGGGTAGCCTTGGATGACTTGGCCCCAGCCTTCGTTGTAGATTACCCAAGTAGCGATACAAGGATAACTCTTATGCTGATTCACAAGTAGTTCTATCTGTCTCGTGAACTCTGCTTGCTGATCCGCATTAGGAAGATATGGGATATTAGAACAATTTGGTGCAGTATAAGTCTGAGATGGTCTCAAAGCAGGCATATCTTGAATGAGCAAAAGACCCATCTGATCACAAGCTTGATAGAAGAGGTCGTTTTCGACTTTGATGTGTTTCCTCAACATATTAAACCCCAAGCTCTTCAACGCCTCCAAATCATAAACCATAGCCTCTCGATTCGGCGGTGTGTAGATTCCATCAGGCCAGAACCCCTGATCCAGGGTCCCGAACATGAAGATCGGTTCTCCGTTCAAGAGAGGTCGGACGACACCATTGGATTCTCCTTTGGAAATTGTGCGGAACCCGGTGTAACTTCTTACATGATCTGAGCCGAAACTAACGGTTAGGTTGTAGAGCGTGGGAGAGTCTGGGGACCAGAGAGACGGTGATAGGACCGTGAATTGGAAGGCACAGTTTGAAGTTCCGTTGTAGGTTGCAATGCCTTTTTCCTTGCCAGTTTCGTAGACAGTTACTACGACTGGGGAAGAGGTCCCGGAGGTGCTGTGGACTGTCATGTTCACTTGTCCGTCCATGTTGGCATCTATGTCTAGCTGAGTGATGTAGTTTGCGGGAGCTGATTCAATCCAGACGCTTTGCCAAATACCACTGCAGGGCGTATAGAAAATGTGAGAAGGTCGCAGAGTCTGCTTGCCGATCGGAATAATGTAATCGCCAGAATCGGCAGGATCATGGACAAAGACGAGCAGCTCGTTGTCGCCGCCATCAGACTTCACATATTTCGTCACGTCAACTGTAAATTTATAGTAGCCTCCTCGGTTGAAACCAGCTTGCTGGCCATTGACGTATACGGTAGCTTCGTAATCAACAGCTCCAAAGTTAAGAAGAACTTGATTGCCAGACCAAGAGGATGGTACAGTGAAGGAGGTCGAGAACCACGAGTAGAGACGATCAGTGCCCATAATACCTGAAAGTCCACTTTCTAAGCAAGAAGGTACTAAAACTTCATTTTCGAGAGTCTGCCCAAATGGAGGATTCTGAGTTGAATCCAAACCAGATGATGCATTCTCGTATCTCCATATACCGTTAAGGTTTTGCCACTCTCTTAGCTAAGAACACGAACCGGAAGGACATAACCGACGAGTTTGG
>XATR879573|c0_g1_i5
GTACCAGTCCAGTAAAAAAGACCCTGTCATGTCAGTATCAACTTGCCATTTGGGACTTGAGAAATTTCTTACACCCAGTCCTCTCTCTTTGCAGAAGTTTGCTTTCAGCTTCACCGTCTCGGGGTTATCATAGGTCACAAATCCACCATCACCACCAGTGCAGAATGCTGCTACAACTCGGGTGTTGACAATTTCTTCCGCGCCGTTGCGGGGAAGTTGCTTGTATTCAAATGTTCCTTCGTCTCCACCATTTCCGTTGAATGAATGACCTGGTCCACTAGCACCGAGAAATGATCTGCCATAAATCGGAACCCCGAGGAGTATCTTGGATGCTGGAAAGCCAGTGGATATAACATAATCTACAGCAGCTGAGCCAGATGGCTCACTAGGATTGCCTGGAAACAGCTGGGCGTGGTGACCAGCTTTTGGAGACCAGGAGCCTGCGAAGTCGTAGGCCATGAGGTTTATCAAATCAAGGTAGTCCTGTGCTTTGTAGAGATCGATATTTTGGAGTGCCCATTGTCCAGCTGGCAGTGCTGCAGTGAGGAGATATCGATTATCGGGCAGGTGAAGTCTAATGGCAGCGAGCAGAGCCAGGAAGTTCCTGCCTTGTTCGGGGTCGGAAGGGTGTTCCCAGTCAATGTCAATTCCATCAAATCCCGACGCTTCCACCAGCCCTCTTGCGGATCTTCCAAAGTTGTCCCGAGTAGCAGCGCTCGCTGCCACTCTTGCAAAATTCTGACTCGCGGCTCCCCCACCGATGGATAAGATCAACTTCAGATAGCCATGTTCTTCTTTTAGTCGCAGGAAGGATCCTAAACATCCCGTCGCTCCGTCCACAGGCATCTGAGCATCAGCCCATTCGTCACTTAAAAAGACGCCACCATCAGCAGCAACATGCGCAAAGGCGTAAAAGACGTGGCTGATGCAGTTGTAGTTCAATGTAGCCGGTGTCTCTCCACGGTACACACGGTAATTGGGGTAGTATACCGCATTCTTGCGTGTCAGGTCCGAGATACTGGCTTCAAGTGACGGTTGAGATGGCCT
>XATR942824|c0_g1_i1
ACACTGGAAAGGTCCACATCGCCATGGATGTCGCATCCAGCGAGTTCTACAAGGAAGATGTCAAGAAGTACGACTTGGACTTCAAGAACCCGGATAGCGACCCAACCAAATGGATTACCTATGAGCAGCTTGCAGAACAATACCAGACTCTCGCCAAGAAGTACCCCATCGTCAGTATCGAGGATCCATTCGCTGAGGATGATTGGGAGGCATGGAGCTACTTCTACAAGACCTCTGACTTCCAGATAGTCGGAGACGATTTGACTGTTACCAATCCCATCCGCATCAAGAAGGCTATCGAGCTCAAGTCCTGCAATGCTCTCTTGCTCAAAGTCAACCAGATTGGTACGCTCACCGAATCGATCCAAGCTGCCAAGGATTCTTATGCTGCTGGATGGGGTGTCATGGTTTCTCATCGCTCTGGAGAGACTGAGGATGTCACCATTGCCGACATCGTCGTTGGTATCCGAGCCGGGCAGATCAAGACTGGTGCACCAGCCAGATCTGAGCGCTTGGCTAAGTTGAACCAGATCCTTAGAATCGAGGAGGAGTTGGGTGACAAGGCGATCTATGCTGGGGAGAACTTCAGAACTGCAGTCA
>XATR881628|c0_g2_i3
CCAAGCAAACCCTGTTTCTTGCCAAGAATCAAAGACTGTTTTGACGAGGTTGAGACGGAGGCGGGTGTAGAGGTCTTTGGCGGTTTCTTGGTGTGGGCCGGGGGTTTGTGCGTATTTCAGGAGTTGTACTAAGGCGAGATAATTCATGTTCATCCAGATTGGACCCCTCCAGTAATTTTCATCAGTGCCGTAGAAAGGATCACTCTTGCTTAGACTTCGGATACCGTATTCAGACCAAAGCTCATTCTCATCACCAAGAAGCTTCAGGATATGGCCCAATTTCTTGCTTTCAGGATCAATGAGTCCGGTGAGGAATGGGAATAAGGAGATATATCCCTTGTGACACACGAGGTTGTTCTCCTCGAAATCATCGATTGTGGCATCGCAATAACACTTCTCTTTCTCGCTCCAGTGAAGGTCATCAATGTTGCGCAAGATAGCAGTCTCAATGGTAGTCAGTTCCTTGACATCATCATCGTACTTAAGAAGTGAGGCAATGTTCTTCAATGACTTGGTCATCATGCCCATCCATGATATGAGATCGACGTGTAACTCTCCTGGGTGAGGTGGTTGAGGACGGGGATAATCATCAAGACCTGATGTCAAGATGTGTCTTTCTGAGCGTCCGCGCCATCGATAAGCTTCCTTGGAAGAAAAGGCATCGCGATCGTAGGATTTGAGGTCTCCAAATTGAGTCTTGCGGAACCAGTAGTAGTGCTTCTTGAGCTTAGGATAGAGTTCTTGGAGGTATTGAAGACCAAGTTC
>XATR881628|c0_g2_i4
TTTTATATACACTACAAAAAAAGATTCTACAACTCATCATGCCACTCCACCCCATATTTCCCCTCACTCAAATCCGGCATCCCCATAATCTTAACTACCAAACTCGTCCATCCGGTAAAATGCTGCGTTCTCTGTCCTTTCCCTGTCTCAGGATTATATTGTTCCCAAGCAAACCCTGTTTCTTGCCAAGAATCAAAGACTGTTTTGACGAGGTTGAGACGGAGGCGGGTGTAAAGGTCCTTGGCGGTTTCTTGGTGTGGGCCGGGGGTTTGTGCGTATTTCAGGAGTTGTACTAAGGCGAGATAATTCATGTTCATCCAGATTGGACCTCTCCAGTAATTTTCATCAGTGCCGTAGAAAGGATCACTCTTGCTTAGACTTCGGATACCGTATTCAGACCAAAGCTCATTCTCATCACCAAGAAGCTTGAGGATATGGCCCAATTTCTTGCTTTCAGGATCAATGAGTCCGGTGAGGAATGGGAATAAGGAGATATATCCCTTGTGACACACGAGGTTGTTCTCCTCGAAATCATCGATTGTGGCATCGCAATAACACTTCTCTTTCTCGCTCCAGTGAAGGTCATCAATGTTGCGCAAGATAGCAGTCTCAATGGTAGTCAGTTCCTTGACATCATCATCGTACTTAAGAAGTGAGGCAATGTTCTTCAATGACTTGGTCATCATGCCCATCCATGATATGAGATCGACGTGTAACTCTCCTGGGTGAGGTGGTTGAGGACGAGGATAATCATCGAGACCTGATGTCAAAATGTGTCTCTCTGAGCGTCCTCGCCAGCGATAAGCTTCCTTGGTAGAAAACGCATCACGATCATAGGATTTGAGATCGCCAAACTGAGTCTTGCGGAACCAGTAGTAGTGCTTCTTGAGCTTAGGATAGAGTTCTTGGAGGTATTGAAGACCAAGTTCCGGGCTGCGAAGATGTACTGAGTTTGGCTTGGCCCCAAGGCTTTCTTTGTTGGTCTTATCACCACCTGTGGTACCATTCAAGGCGCCGAGCTTGGAGATGAAAGAATCGACAATGAAGAAGAGAGTAGGAGGATTGGCGTAATGAGGATATTGAACCTGGAACTCTGCTGGAACTTTACTGCGCGCCTCGGCTCCCAGGATCTGCTCACGGCCAATCCATCCGTCCTCGTCGATCAGACTGAACCATGACTTTAGCACCTCAAGAGCAAGATCCAAATCCCAGTCAACAATTGGCATCAGATGGAAACCTTCATCCCACAAAAAGCCTCGAGGGAAGAAAGAACGAGAAGGTACAGTGGTGAAAAGCTCGGAGGGTCCTTCAAGCTTCTCTTGCTTTCGGCCACGTGCTTCAGCAGTCTCGAGATGAAAACCTTCATTCTCTTCGTCATACTCTGGTGCGTATGATCTGTCAACAACAGAATCACCATAAAAGTATCCCAATCCACCAATGAGATTTGAGAACAGATTACTCGAGAACCTCTGGAGTGACTCGATAGCAAATGGGGGCTGAAGATCAAAGGTGGCAATGAATCTTTCCCAGAAAGCTTTGGAAGACTTCTCGATGAAACCAGTGACATCTTGACTTGTGTACACTTTTCCAGAGGAGCCACTGTTGAAGATGATGTCGAATTCGAAGTTTCCTTCAAACACCTTTTGGATCATATGCAAGTTTCCAGGACCTGGCTTGTTGATGATAGTGTACACCTGCCATGGTGGTGGTGCATTTTCTTCGCCATACTTCTCCAAGTGCTCGTCGATTTGGTCTTTCAAAAGTTTGAACAAAATAGGTTTTGTTTGCCAGACCGCAGTTTCTGGGACTTGCAAAGAGTGTACGAATGTCCTATCGAGAGGCTTCACATCGTCCGCTGGGTGAGTCGGTTTTGGATGGTATCCTCTTCCTCCAGTAACAGTCAACTTGTATTCTCCCAGACCTTGAGAGTCTCCCTTGAGATCTACATCGCCCTCATATCCAACATCTTCTTCATGCTCAACCTCCAGACTTCCCAATCCTTCCAAAGAGGCATAGAATAATATGGTGGTCTTCAGCTCCGGTGGTGAGTCGTTCCTCACAGTGCCTCTAACTCTTGTGGCCCAGCTACCACCGTTACTTCCACCGGGGATCTTAACG
>XATR407324|c0_g1_i1
TGCTCTGTAATTATCTTAAATAGGAGGTCCATTGACCTTGAAAGGATGAGCCTCCGTGTTAAACACCCACTGATTAGCCCCATTATTTTCCACCTGCCACACATTATCCGGCGCATGAATTAAATAACTATATTTCAACACCTCCGCAAACAAAAAGCTGTCCTGGAAGTCATTAAATCCACCTCCATCTACCGCATTAACGTCTTGCAATTCAGCAAATCCGCTACCGACAGCACAAGTGCTGTTGATAGCGAGGAACCCGTTCCAGGCCCAGTCTCGGTACATTTGGTTGCCGGTAGCGCGATAGGCGTAATAAAATGATTCGAGGA
>XATR920962|c0_g2_i1
CACGCCGAATCAATCAATTCTTCGCTCTCGACCCCAAACCTCATCAGGATCCTTCTTCCCTTTCGTCTCAGGCACTCTCCACGAAACGAACAAGAAACAAAGAACAGCCAGTCCCGTAAATATAAAGAACGCCCATCCTTTCCCTCCAAACTTGTCATTCAACAAAGTATTCAGGATCGGGAAAAATTGAGCAACCAAGAAAGTTGCAACATAGTTCGCTCCCAAGGCCCAACTCTGTGTTGCTCCAACTGCTTCGGTTCCAACGAGCTCGCTCGCCATCATGAATGGTACTGGTCCTAATCCTGTGGCGAAGAAGGCGACGAAAGCAAGGACAGATATGGCCGAGAGGAGCTTGAGATCCAGTCTCATTGAAATAGCCAAACACAAAGACATTGATCCCATTCCTGCAATAGAAAGTAGGAGACATGCCTTACGGCCGATCTTGTCTGCTAATGGAGCACACACAATAGTGGTGAATAGATTGATGATTGAAATCATAATCGTAAGCAGACTTGAACTGATGGGAAGAACGCCAGCGAGTAAGGATACAGAATACATCATAATGCTGTTGATGCCTGTAAATTGCTGTGAAACCATGATACCAATCACAGCGATGAGAGCAGGACGGTAGAATGGATCCTTGGCGATTTCGAAAAACCCCACATGCGCAGCATTTCTAATGGAAGCTTTGCTGGTAACTGACTCTCGACGTCTGGATTCCGGATCAATCAAAAGACGTTCTTCTTCTGCCACATCTTTGTCAATATCCCAGGTTTCGATTTCGTCCGAGATATCGTAGGATTCCCCTCTGACTCGTTGTAAGACACGGACAGCCTTTTGCGACTGCTTATGTGCCGCCAACCATGCAGGACTTTCCGGCATGAAGCACATCCCTAGACCTTGTAATAGTCCGAGTCCAGCTCCAGTCCCCAGTATGATTCTCCATAGCGAGCCCTTGCTGAGGTAGTATCCCAATGTCTGAGTTATCAAAATACCAATATTGATGGCTACCTGTGTCATTGATCCAAAAAGACCTCTCTCGTTCGGCGGAGCAATCTCGGATATGTATATGGGTACTATCACAGTCGACGCCCCTCCTCCAACACCAGATAGCAA
>XATR898908|c0_g1_i2
ATGCACTCGCCCCAATATTAATATAATGTCCTCTCTTATACTTTGGAGAATCCTTCGCCAAATACGTCCAAACAGCCAGCAAGCTCCCCGAGCTCCCAATACTAATAATCACCGCGCTACTAACAGCCCTTATACTTTGTCCTGCAGCATTATTTAACCCCCAAGCCAAGAAAATAGGGCCGCCGGGGAAGGCACCCATAGAAGCAAGAAATACGGCTCCGTATTTTACGGAGTTGGAGGATGAGGTGGCGAGGAGGGAGTACCCGATTATTGCGAGTACGGCACCACCGAGGAGGAAGACACCGCGGCGTTTATATTTATCGCTGAGGTAGAAAATGAATATTGACCAGAGGCAGGCGACGGCGTAGGGGGGAACGGAGTAGAATTGTGTTTTGAGAGCTGTCCAGCCTAGCCCTGTGAGAATTGTAGGGAGGAAAAGAGAGAATGATTGGACGGAGACGTTGATAGTGAAGTACCCAAGACCACAGAGGATGTTATTTATGTTGAGAATTCCGCGCTTGATATGTTTTGGTTGGGTTTTTTCGATGGATGTTTCTTTGTGTTCGCGGTTGATGCGTTCGAGTGCTATGTATCGATCTTTTTCGGACAGGAAATGGCATTTGTCGGGAGAGGAGGGGAGGATGAATATTGCGAGACCGGAAACGATGAGGGTGAATAGTCCTTCGAAGAAGAAGATGTTGCGCCAGTTGTAAATTGGTCGAGAGGCGACGCCCCATTTTGGGATTTCTGAGAGACCTGCAGCAAGGAGACCGCCGAATGCTCCGGCAAGGGAAGCGCCTTGGATGAAGAGTCCTACTCGGAGGAGAAGTTCGTGACGTTTGTAGAAGCAGGAGAGGTAGTAAGCTATTCCAGGGAGGGTACCACCTTCGAATATGCCTAAGAAGAATCTTACGGTAAGGAGACCATCGAAGTTTGTGACAAAAGCGTGGCACATTGATATTAGGCCAAATCCGATGACGATTGAGGGAAGGAAGATTCGTGCGCCGATTTTCTTCAAAACAAGATTGGCAGGAAGTTCGATGGAGATGTAGGCTAGGTAGAAGATTGTGAGAGCCCAATTGAAGCGGTATCCAATCAAATTCAGATCTTTCGCCATTCCTTGAATTTTAGCATTTCCAATATTCGAACGATCAATAAAGCACATCAAATACAGTGCCAATGCAATGGGAATAATCCTCAAATCTATTTTCCATCTAATCCTCCTCTCGTCCTCCTCCGTCCACTCCCCGTGCGATATTTCCTCTGCATCGGAAGAGAACTCCGTCGCCACTGGCAGATGGGCATCGGTGTGTTGCTTTTCGTTCTCAGTCATATTTATTTGCA
>XATR907684|c1_g1_i4
CTCCTAAGAACTTGATTATACTTTGCTATCGTCCAAAACTCCACACTACTATCAAATGTACATTATTCACCGCACTTCCACATCCCTCAACCACACCCCAACCACCCTTACACTAGTACGTATACAAGAACCCTGGTTGTCCTTCAATCATCTTTCCCCCAGCCCTGACCCTCTTATTCGCTCTCCAAAACTTGAATGTCAACGCAAGAGTAATCACAATGATCAAAACATTAGCAAGCAAACAGGTTAAAATTCCCGGTCGGTATCCGGGCGAATCCTTTGCTCTAAACACCGTTGTCCCGATGATACCACCGATTGCTCCGCCACCGATGAGGGTTGCGGATGTGAGGGCACGTTTCCATTGGCCGCGGACATTGTTGGCTTGGTAGGTTACGAGAGCGGGACAGTTGGCGTTGCAGGATGTGGTTGCGAGGAAGACGCCGAAGTATCGAACACCTTGGTTTGTGGTGTAACCTAGGAGGCCAAGGCCGAGGATTCCCATGGCGGCATTGAAAATAACGATTGGACCACGCAAATGCCATTTATCCCCATAATACGCCTGGACGAACATCACAATCGCAGCAGCCACATACGGAGGGGCAACCAAACACTGTGCCTTGGCGATATCGAAACCCATACCATCTCTCAGAATAATAGGCAAGAAATACGCAATGGCGTACGAATTGGTGGTTGTGAGAACATACAACATTGAGAAACCCCAAATCTTCAAATCGAGACCGTTTCGGAGATAGGTGGCAAGGTGGAAGGGTTCAACTTTTATGTCTGCGCGATCGTGTTCGATGCGAGCGACGACGAAGTCGGCTTCTTTTTCGTTGAGGAAGTTCCAGGATGTGGGGGAGAGCTCAGGGAAATCGACGATCATGATGTAGGAGAAGACTCCGAGGATGACGGTTAGTATTCCTTCGATGACGAAGATCCATCTCCAACCGGTCAAGTCTCCTCTGCCGTTGAGTTGCATGAGGCCGTAGGATAGGATACCGGCAAAAGCAGATGCCATACTTCCAATTAGATAGAAGACAGCGTTGCGCTTCTGGAGCTGGTAACGTGGATACCATGTGCTGAGCAGGTATATACAGCCAGGATAGAAGCCAGCTTCAAGAGCGCCGAGGATGACTCGAAGGACTGCCATTGTCTGCCAATTCTTCACGAATCCGAAACCGATCATCGTTGCTCCCCAGAAAATGACAATTGCAGCTAGGAACCTGCGTGGACCAACTTCGCGGATAACTACTGTCGCTACTGGTTGGAAGAAGGCATACGGCAAGAAGAAGACGACGGAGACGATGGTGTATGCATTGTTTTTGGCGTT
>XATR251914|c0_g1_i1
AAAACGGGTTCAAGGATTGGAAAGTCTGGATGGCTATTATTCCTTTCTGGGCTTGCAGTATTGGTACATACGGTTTCACGGCCACGGTACCTACGGTATTGAAACAGATGGGATACACAACCGCAAACGCCCAGCTGCTCACAGTTCCCATTTATGTGTTTGGAATGATCATCACGGTCGTGGTGGCTTTTCTGTCAGACTATTATCAGCAAAGGACCCCTTTCATCATGTTTGGTTTTAGCATTGCGGTAGTAGGCTTCATCGCCGAACTTGCGATTCCACATCCAAAGCTCCCAGGTGTTACTTATTTCTTCCTCTTCCTTGTTGCAGCTGGGTTATACTGCCCATTCACCTGTGTCGTCACTCTCGTGGGAAATAACCTCGCTCCGTCATCCAAACGAGCG
>XATR917433|c0_g2_i2
TTCCATTCCCATAATAAGCTACCCACCAAAAATCTAATTAACTCAGTCATCCACAACCTGCCCTCAGATGCAATTTACGTCTTAACATCTGGCTCAGTACGTCCGATGTGCTCCTGGAACTTCAAAAGCTCAGTCGCAAGCTGGATATCTGGCTTCAAGAAGACCTGTGCGTCTTGGCCATAAGTCTTCTCATCACTGGTGTGTTTTTCGATATACAGACGGATAGTAGCACCAGAGCTACCTGTACCAGAAAGACGGACTACAATGCGAGATCCATCGGAGAATTTGACATAGAGGCCTTGGTTGGGTGAAACACTGCCGTCAAGATCTGTGTAGGAGAAATCACCGGCATCGGCAACTGTGCGGTCGCCAATCTTAGAGCCAATGAACGATGAATCTGCGATCTTCGTTTGCAAGTCCTTCACGACTTGCGCCGCGCCTTCGCTGCTGACATTCTCATAATCGTATCTAGTAAAGAAAGTACGACCATAGATAGTCCAGAAGTCGTGTTGGATCTTGGCAATGCTTGGTGTGACATCTGGGTTGGCCTCACCAATTCCAGCAATGATGTTCAACCAAGCAACAACAGCCCACAGACCATCCTTCTCACGAATGTGGTTGCTGCCAGTACCGAAAGACTCCTCGCCGCAGATGGACAACTTGTCAGCGTCGAACAAAGCGCAGAAAAACTTCCATCCAGTTGGAACTTCATAGCAGTTTAGACCTTGCTTCTTAGCAACCAAGTCGACTGCACCTGAAGTTGGCATACTGCGAGCCAAGCCATAGACACCTTGCTTCTTGAAGTATGGGATAAGCTGAGCGTGATGAGCGATAATGGCAAGACTGTCACCAGGCGAAACGAAGGCGTTGGCGCCGTAGATCATGTTGCGATCTCCATCTCCATCACTTGCAGCACCGAAGTGGATGTTTCCCTTGTCGACAGCCTCGACGAGAGAGTGTGCGTAGGTAAGGTTAGGATCTGGGTGGCCACCGTTGAAATCCGGTGACGGGATGCAGTTTTGAGTGCTGGA
>XATR854774|c0_g1_i1
ACCTCGAGCATTGCCTCGTAATGCTACTTCCTCCAAAAGCTGCCAAGGCAAGGAGTTCAGCAGAGTCAAGATCTCCCTCATGATCCCATAATTTGTCCAAATATGCTTTTCTCCAACACAAAAAGGTGCCCAAAGTTCCGGTCAGGGTATCGCCTTGACCTCCACTTCTCTTCAATCCTCCTTCAATATCACTGACCAAAACCTTCTCTCCATTCGAAATATAATCTTTCGCACCTTTCTGTATAATCGTCACACCACCAAACGCTTTCGATAGCTTCTCCGCAGCCTTTCCATCGCTTAGTCCCGATGTATCAATATCTTTACTCTTACACAATCGTCCAAACTCCACCACGTTAGGTGTTAAAATGCACTCTCGATAGCCCTGCACCAACTCTGGTCGCGTTTGAGCAAGGTTCAGCCCATCCGCGTCCAGCACAAACGGGATATTCTCTTTCCTCGCAGCTTCAATAACTTTCGCACATGTATCCTGCATCAACTGATCGCGTCCCAACCCAGGACCTATCACCAGAACGTGGAGGCGGGGTAGCATATCGATGACGGTCTTCGCAATTGCGTCGGAGGACTCGGTCGAGCTCGCATGAGTTTGCTGTCGCATCAGAGGATGGACCATCAAGTTTGGAGAGTAAGTTTTAATAACTTGTGCCGCTTGCGGTTCACAGATGACATGGCTCATGTCCGCACCCAGGCGTGCGCTCGCCATGGCAGAGAAGTATGGAGCTCCAGTATAATCTTCACTTCCTCCTATGACTGCTATCCTGCCCATCTGCCCTTTGTGAAACTTCTCGAGCATAGGAGGAACCATTTTCTGGACCTTCAAGAGAATGTCTCTGGTTGCTTGAGACATTTTGGGTGCTTCTGCAGACATCTAGAAGATTTGGAATGCTGTG
>XATR857174|c0_g1_i4
ACGCCATGGTGATTCTGAACGGAAATAGCCCTCACAATGACCTAATCCCACACATGGATCATTACATTGGTATTGATGTAGGTACTGGAAGTGCCAGAGCTTGCATTATTGACGCTTCGGGTGACATTAAAGCTTTGGCGACTGAGAATATTGGCCTTTGGCAACCAGAGACAGGATACTATGAGCAATCTACAACGGATATTTGGCGATGCATCTGTCAATGCGTACAGAGAGCCCTCGGCCAGCACAACATCGACCCTACCACCGTCCGCGGAATAGGTTTCGACGCCACCTGTTCTCTGGCCGTGTTCACACACGACACCGACGAACCTGTTCCTGTCACTGGCCCAGACTTCAAGAATGATGGAAATGATCGTAATGTTATCCTATGGTTGGATCATAGACCAATTGAAGAAACAGAGAAGATCAACGCGACAGGACACAACCTTCTTCGATATGTTGGTGGTAAGATGAGTATCGAGATGGAAATTCCAAAGGTGCTTTGGTTGAAGAACCATATGCCACCTGAGTTGTTTGATCGTTGCAAGTTCTACGATTTGGCAGATGCGTTGACGCATTTGGCTACTGGGAACGAGACCAGAAGCTTCTGTAGCACTGTCTGCAAGCAAGGTTATGTTCCTGTTGGTGTTGATGGGAGTGTGAAGGGTTGGCAAGAGGATTTCTATGAGAAGATTGGTTTGGAAGATTTGACGAAAGATAATTTCATAAGAATGGGAGGAGTCGACGGGGTGAATGGGAAGTACATGAGTGCAGGCGAACTTGTCGGAACTCTCAGCGAGAAAGCAGCCGCTCAGCTTGGTCTGCCTACCGGAATCGCAGTAGGCAGCGGTGTTATTGATGCATATGCTGGCTGGGTTGGAACAGTCGGAGCAAAGGTCAACCTGGGCGCTGATCAACTCGAAGCTGGAGTTCCTAAGAACGACATGTCTCAAGCATTCAGTAGATTGGCTGCTGTAGCTGGTACGTCGACCTGCCATCTCGCCATGTCCAAAGACCCGGTCTTTGTCAACGGTGTTTGGGGACCTTATCGTGACGTCCTCCTCCCCGGCTTCTGGATGGC
>XATR878523|c0_g1_i2
TGTGAATGGGGCTTGGAAGACCTCGACCTTTGTGATGATCACATGCGCTCATCTGCAAGGGTTCAGGTGATAGTGCGGGGTCTTGGAGTCCCCAGCTCCCCAGCTCCTCGAACTCTGGAATTTCTTTTTCGTACCTTCATATATCCCTGAGAGAAATCTGAAGACAGCATCGTCAGACTCCAATTATCTTTCTGCAAAATGGGTGATTCACCAGTTCTAGTTGCTCCTCATGAGGCATACATTGGCTCCATAGATCAAGGGACCACAAGCACAAGGTTTCTGATCTTCAATCGGGACGGAGAACCTGTTGCTTCACACCAGCTTGAATTCAAGCAATACTACCCTCAACCAGGATGGCACGAGCATGACCCGCTTGAAATCATCACATCCATTGAAGCATGTATCGAAGGCGCTGTCAAATCATTCGAAGACAACGGCCACTCAGCAAGATCAATAAAAGCTGTTGGCATCACCAATCAACGAGAAACAACTGTTGTATGGGACCACGAGACAGGAGAACCACTTTACAATGCCATTGTTTGGACTGATACACGAACACAAGCACTTGTCAGAAAACTCAAAGCCCGTCTTGGTTCTGACAGACTTCAAGAGCTTTGCGGTCTACCACTATCCACATATCCTTCCGTTGGAAAGCTATTATGGATGATTGAAAACGTTCCTAAAGTTGCAGATGCATACGCCAAAGGAACACTCTCATTTGGAACCATTGACGCCTGGGTTGTGTATCGTCTCAATGGCGGCCCAAAGAAAAACATTTTTGTGACGGATCCTACCAATGCTTCTCGAAGCATGTTTATGAATATTCACACCCTCAAATACGACGAACAACTTCTCGACTTCTTCCGCTTCGACATGGACAAGCTTCATCTACCCAAGATCGTCCGCTCCTCAGATCCAGAAGCATTCGGCACACTCACAACTGGTGTCCTGTCCGGCGTCCCCATTACCGGCTGCCTCGGTGACCAATCCGCTGCTCTTGTGGGCCAGAAAGGTTTCTCTCCTGGCAGAGCTAAGAATACATACGGCACAGGCTGTTTTTTACTCTACCACGTCGGTGACAAGCCCGTTATCTCTAAGCATGGGCTTCTGAGCACAGTTGCGTATGACTTTGATGGCACCCCTCAATATGCTCTCGAAGGAAGTATCGCCGTTGCTGGATCAAGTGTCAAGTTCCTGCAGAACAACCTCGAGTTTATCAAGTCATCGACTCAGATCAGCATCCTAGCAGAAACTGTTGAGGATAATGGAGGTGTTACTTTCGTGACTGCCTTCAGTGGACTTTTTGCTCCCTACTGGATGGATGATGCAAGAGGAACAATTTTCGGTCTTACCGCATATACCCAGAAAGGTCACATCGCGAGAGCAACTCTTGAAGCCACTTGCTTCCAAACAAAAGCCATCCTCGATGCCATGGAGAAAGACAGTGGCCACGCCCTCGCAGAGCTCGCCGTTGATGGTGGAATGACGAATTCCGATCTTTGCATGCAGACTCAAGCAGACCTAATCGGCATCCCAGTAGAGCGTCCCCGTATGCTCGAGACAACCGCTCTAGGAGCAGCTATCGCAGCTGGTTTCGCCATCGGCGTTTGGCAGAACTTCGAGGAGCTGAAGAATGTGAATACAGCTGGAGTTACGATTTTCAATCCCAAGATTAGTGCGCAGGAGAAGGATAAGAAGTTTGCGAGGTGGGAGAAGGCGGTTGAGATGTGTAGGGGGTGGGCTGATTAGGGCGTGTGTAAGCGAAGTGGGAGTGTGGCAGGTAATGAGGGGTATATACCAAATCGATTTTTGTACTTTTTCTCGAAA
>XATR936004|c0_g1_i1
TCAGGAAATGACATAACGGCGTAACATAACTTGGGTATCATTGCTAATTGTGTGCCAAAACCACATCCCTCCTCAGATCCATGTAAGCACCAGCATAGTCATTTGCCAAGACGTTCTCGCCAACAACCTTCATTATAGTTGCCTTCTTTGCCATCATCTCGCATTGACCCCTAGTATCTTCGATAGAAGAATATTCGCTAAAAGCTCGGTCAATGTATTCGAGGCAGCTTGTCAGGTTCTCCTTCCTCTTAATGCTTTCGGCTTCTGCTTGACCAGCCAACCCCATGAATGCGTTCACAAGGAAAGAGTAAAGTTGGGCATTTAATGAACAGTTTTCGTACTCAAGAGCCCGGGGCAAAATAGCGTTCAAAATATGCGTGGAGGCCTGAAACTCTGATAGTGAGGTTAAGATATTGGCAATAGATCCCATAGCTGCCCACAGAGCTGGTATCAGCCTTGCGCGCCATGCGATACTTGCCGCTCTTATAGCCACAGAAAACCCTTTCTGTGGACGGCCACATTTGTCTTGAAGTAATGCTTTCATCGTGAGCAACTTGACTTGTAGATTGAGATCTTCACCGTCCTCTTTCACTGCTGTCGCCATTTGCTCTATCTTCGCCAATGCTGCTTGATAGTCTGTGCGGCGGATGAGATAGTCGACGTGAAGAATGTTGATCTCAAAAGCCAAGTCCGAGTCAATGTCGGTGCCCGTGAACTGGAGTAGCTGCGAAAGGAGTTGGTCTGCTCCGTCTAGATGGTTTCTACGTAGGTCTCTCTTGAGGCGGATAACACCTCTGTATCTGAGCCAATATTGGTTTGCTTTCCACGAACGCAGTGAATTCTCATCCAAGCTATCGAGTTTCTCCATGGCTTCGTCATAACGGCCCTTTTCCGTGAGCAGGTAAGCAAGTCGACAAGTAAACCTCAATGTATCGTCGAATAAGGTGTAGCGAGCGTGGCAGCTGAGGAATACTTGGCAATATTGCCTCGAGAGATGTGCTATCCCCAGACGAGCCCACAGGGAAGAATACATCGTGAACTGAGGACCCATCATTGTCTTAACGTTCTTATCCACAATGAGTTGAGAGCTTTTCAGCAGATTCTCAAAAGCAGTGGCAACACTTTCGCCATTAGACATACCCAGTTTTGCCTCGCTCAGAAGTGATGAGCTCCATAGAGTCCACATGCCTGTTTCCTTCGCCTTCATGCGCAGGTATGCTAGGCCTTCTCGCTCCAGTCCGAGCATATTTGTCGACTCGGCCCCTTTGATGGTATCAGGATGTGCCTTTCCAAAGTGATAGAGCCAATTTAGGGCAAAGTTCAGACAGGCCATGTCTTTGTTCTCGCGGGCAGTGGAGACAGTCTCCATCATTGCTGCAACGGCCTCATCGAAACATCCGAAATCCGCCTGGAGAATAGCAAGGTTCATCAGAGCATACTGGTAGAAAAGTCGGTCCCGATTCTGCATTGTGTAGTCAAAGTAGCGGTGCAAATTGTCGAACGATGTTGGATAGTCGCCAGCTCTCCACGCATCAAGAAAGATCAGGTAATGGGACAAGCTAGGTATCACTATGCTATCTCCAAGAATACTTTGGAATCTGTCTTTGACTTCAGGCGGAACCCTATTGCCGAGTTTCTGCATCTGTTCTACCTGGAACTCCAACAACTTTTCTACATCATCAGTGCTTACATTCCCTGGCATCTCGCCTCCCAAGCTCAATCTGCCGTATGCCACAAGTTCTAGCATCTCAGTTGCGTCGGTGCCCCATACCTCCTCTCCCTCCCCCAGAGCCCTATCACCTGCCCACCTTCCCAATCCACCGTTTCTCCTGGTCCAATACGTTCTTGATTCTTCTCGCCATCTTGTGAAGGCCGTCCACAGTGCGAGGGCATCACTGAACCTTAAGCGTTCGAATTCGATTTTAGATCTCCGAACGAAACTTCCAAACGGAGATGTACGTGACAGCAGAATCATGTCTTCTGACGGAGGAGGTATGCCAAGTTCGCGATCTTTCTTGATCTCGTCGCGGGTCTTAGCCAAGAGGTTTGTCCGCTGCGCAAAGAATACATGGAGAGCATCTAAGCTGTCGATTTCCCATATCTTCTTGAGGAAATGATCCCACAACGATCTGCCAGGCAGGCCAGAAGCTGCAGGATGGGCGGCAAGAAGGGTATCGAATGTCTTTAGGTCGAGTATGAAGGGCAATGTTTGGGATGGAAGCGGTTCTTTGGGTTGATACTTGACAGTGGCGGGCACCAGTTCACCAAGTATAAAGGAAAGGATAGCGAGAGTAGAGGAGGTAGGCACAATAGCATCTGTGTAGAGCTCAATCAGAGCCAACAGGCCAATTTTAGCAGGCGTCAGGAAGCGGGTCATGTTGGATGAATTTGGTACGTATTGTCAGAGGCTGATCAAGACAGTTGAGCCCTCACATTCTGGGCATATTGTGTAAGACGAAGGTTGTATCCGTGGTTGAGGTTGAGGTTGAAGTTAAGGCTG
>XATR944253|c0_g1_i2
TACTATCGAACCACGAACTCAATCCCTAATAACTACCCCTCACGCTGGTCGTGGCGGTGTGCGACACAATCTGCACCTACGTCAATTGTTGGCGCCCCTCCACCGCTTCTCCTCACAAACGCAAGACAATTCGAGACAACTCATCGCGTGCCAGCGCAAGTGTACCACATTATATTCACAATGGCAGAGCATACCCATTCCTCAAGAACGCGCATCCTCCAAACTCTCCCCAAAAACTCATCTTCTTCATCCCTCGCAGACATGAGAGTCAATGAAAGTCAGAAACTGCGAGTTCTCGTAGCATCCAACGGAAGCAAAGATGTAGCCAAAGCTCTCGCGCTGGTAGTCCGATTATCGAAGAACCCGAAGATAGAAACCAGAGCGATAGTTGACGAGGAATCGTGGCCGGCGCATCGATTATCCCAGGAAACGCTGGCGTTGCAAAATAGGAGTTTTCGGGGGAGCAAAGAGATAGATGAGGTACAAAGGAGTATTGAGCGCTCGCAGATTGAGTTTTATAAGCAGCAGGCATATGAGCTGTGTGATTGGGCGGATATGATGGTTCTGGCGCCCATTGATGCAGATACGTTTGCAAAAATGCTACATGGGATTACGGATTGTTTGATACTGGAGATATTGAGGGGATGGGATGTGTCGAAGAAGATATTGCTTGTTCCGGGGATGACGACGGTGATGTGGGAGAACCCTATGACGAAGAAACAGTTGAGTAAGGTGAGGAGGAAGTGGCAATGGGTGAGGGTTATGCAGCCTATTTTATGGCATTATGAGGATAAGGGGCCTTCGAAGGTGTTGATGCCGTGGGATGGGTTTAATGAGTTGGTGGATGTTATTAAGAATCAGGCGGAGCTTATGTCTATTGGTCACGATGTGGAGGTTGCGACGGCTGGAGCTGCGACGTTGGCACGGTATAATATGAAGACGGACGCGTTACTTCCTCCCGAGCTATGGACCTTGGTGTTTGAGCGTGTTGGAGATTGGGAGGTCGCCAAAGCTCTCAATGTCTACACGAACCTTCCTATACCTCCTGAATGGCAAGACCGGCCGAACGAGACGAAGGACGAGCTACATACGTTTATGCGTTCCCTGGAATGGACGATCCTGACAAAGTCGACGGAGAACATTATCGACAAATTAAAAGAGGCGCCGAGGAATATGCGATTTCTTTCGAGCTTGTGTGTCAAATTGGTCATCAAATTCTGCTTGATAGATATTCTCAATCACCTAGAGATCAATTTCAAGGATGTCTTCTGGTCGTCATTTGGGCAGAAGTTGCTCCCTACGAAAGCATCAGCTGTTTATGGACGAACTGAAATTCTCGAATGGTGGCGTACATCACCGACCTTCCTGTCCAAAGATTATACAGCTGAAGCCATTGATGGAGCCTCCAAGTCTGGCTTTGTACACGTTCTCGACTGGTGGCGCAGATCTGGTCTACCGCTGAAATATACAGAGGCAGCTCTTGAACAAGCGTCTTCAAAAGGTCACATTGTCGTACTCGAATGGTGGAAGCAAGCTAGCTATGCCCACGGCGCCTCAGCGACCGACAATCGAGATGGGACCTCAACTCCCCCTGAAGTCCAACCAGCCCTTCGCTTAAAACCAGGTAAATCCCTCCTTGCAGCCGCACAAAACAACCAAGCTCTCGTCCTCCGCTGGTGGGACAACTCCGGCATCCCAATCTCCTGCTCCGAATCCGTCGCCAAAATCGCAGCTGCCCACGGCCACATCGAAGTCCTTGACGCCTGGCGAGAACTCAAAGGCGAGAAAATGCAATTCGATAACAAAGTTCTCGTTGAACCAACTAAGAATGGACATATCAACGTCCTCGAATGGTTCAAGAATTTAAGTCGAGGGGTGGATGGGAGAGCGGGACCGAAGGTTGAATACAAGACTTGTGATATTGAGGAGGCGCTGGAGGATAGTATTGGGAGTGAGGGAACGGCGTTTGAGG
>XATR898691|c0_g2_i1
GCTCCTCGGCCTAACAGGCTCCATCGCAACCGGTAAATCCACCGTGTCCTCCATCCTGTCTTCCCCACCCTACTCCCTCCCCATAATCGACGCCGACATCCTCGCCCGCCGAGTCGTCGAACCTGGAACTCCAGGCTATGCGAAAATCCTCGACCATTTCTCCTCTACGACTCCAGACCTCCTCCTCCCTTTTCCCGATGATCCATCTTACGATCGCAGCAAAGGCGCGCCATTAAATAGACCTGCGTTAGGAAGGAGGGTATTCGGGGATAGTGAGGAGAGAAAAAAGGATCGCATGGTGCTCAATGGGATCGTACATCCTGCGGTGAGGAAGGAGATGTATTTGGCGTTGTTGAGGTGTTATTTGAAGGGCCATTGGGCGGTGGTGTTGGATGTACCGTTGTTGTTTGAGAGTAAATTGGATGTGTTGTGTGGGACCGTTATGGTTGTTGCGGTGAAGGATCCGGAGGTGCAAATGAAGAGGTTGATGGATAGGGATTCACATTTGACGAGAGAAGATGCGGAGAATAGGGTACGGAGTCAGGGGGATGTGAGAGAGAAGGCTAGGAGGTGCAAATGAAGAGGTTGA
>XATR392324|c0_g1_i1
AGCCCTCAGTGTCGAAGTACGATCCGGATACTTCAAGAAACTCGCATCCTTGGTCCGAGAGCATCATGAAGAACTTGCCCACTTGGAAGCTCTTTCTATGGGTAAACCAGTCTCCACATATTTCGACGCCTATGCTTTTGCGGGGACTTTCGATCATTATTCGGAAGCTGGATACACGCCTCAGGGAACTTCGAGTTTGAATACGCCGGGGTATATTAATTTGACCTTGAGGCAGCCTTATGGTGTTGTTGCGGCGATTATTCCTTGGAATGTGTCGTTACTTTTCTTTGCTAAGAAGGTTGCTCCGGCTTTGGCTGTTGGGAATACTGTTGTTT
>XATR229684|c0_g1_i1
AGCTGGTTCCAGCTTCCACGGGAGAGACATTTGACCTATATTCCCCCCACACAGGCGAAGTCGTAGCTAAAGTGGCCGAAGCATCAACCCAAGATGTCGACGCAGCAGTCTCCGCCGCTCTCGCAGCCTTCCCCTCCTGGTCCTCCCTCTCCCCCATCCAACGAGGCAAACCCCTCAAAGCCATGGCATCCAAAATCCTCGCCTCGACACCAGAACTCGCCGAACTAGACGCCATCTCCATGGGTCGGCCCGTATCCTCTTTCTTCGACGCTGAATACGCTGCTGTGCACTTCAATTATTTCGGGGAAGCGGCGTATGCGCAGGGACACACGAGTTTGAATACTCCGGGGTTTTTGAATATGAGTTTGAGACAACCGTTTGGGGTTGTGGGGATTATTATTCCGTGGAACGCACCGCTTGTGCTTTTCAGTAAGAAGGTTGCGCCTGCTGTGGCGGCGGGGAATTGTGTGGTTTTGAAGAGTAGTGAGAAGGCGCCTTTGACTTCATGGAAAGTCTCCCAGTGGATCAAAGAATGCGGGTTCCCACCTGGCGTAATCAACGTCGTCTCCGGCCACGGCCACATCTCCGACTCAGCCATATCCTCCCACATGTCCATCCGAGCCCTCTCTTTCACAGGCAGTACCCGCACAGGCCGAGCCATCCAAATCGCCTCCGCAAACTCCAACCTCAAAAAGGTAGTCTTTGAACTTGGAGGCAAAGGACCAGCCCTAATCTTCGACGACGCAGACCTAGAACAAGCAGCAAAAGACACCGAAAATTCCATTTTCTGGAACAGTGGACAAACATGCATGGCCAACTCACGAGTATACGTGCAAGATTCCGTTGCCGAAAAGTTTGTTGAGGTGTTCAAGAAACTGGCAAGTGCGAGGAAAATGGGGGATCCTACGAAAGGGGAAATTAATCATGGACCCCAAGCAGATAAGGTGCAGTTTGAGGCTGTGAATAAGTATATTGATGTCGGTAAAGAAAGTGGGGGAACTCTGGCTCTCTCTGGCACCCCAGATACTACCGAGGCACCAAAATCCTTACTCATTCATCCCACTGTTTTTCTCAATGCCCCGGAATCTTCACGGATAATGAAAGAAGAAATTTTTGGTCCTGTGGTGGTTATCAATACTTTCGCTGATGAAACAGATGTCATTGCTAAAGCAAATGATACTGAGTTTGGATTATATGCTTGTTTATACACGAAAGATCTACAGAGGGCATTGAGAGTCAGTAAGAAGTTGGAAAGTGGAATGGTGGGG
>XATR564119|c0_g1_i1
AGTTCTCTGGCACGTTTTGTGACCTCTCGGACGGCCCAGATATCGTTACCGTCTACGCGGATAGTATCAATTCCGTAGCCTGTGCCTCGACTTGCTATTCCGTCTCCGCGGTATTGTTCCAGTGTTGGGGTACTGATTGCGTAGCCATTGTTCCGACAGATAAAGACTACTGGACAGGATCGAGTAGCTGCTATATTGAGAGCAGCGTGGAAGTCTCCTTCGCTGGCGGCGCCTTCGCCGAAGTAGCAGGCTACTATTCGAGGAGGAATGTTGGGGTCTGTCAATCGTTGCATTTTGAGGGCGTATGCTGCTCCTGAGGCTTGTGGAATTTGAGTTGCTAGGGGTGAGGATATCGTGTGTATATTCAGAGCTTTACTCCCATAATGAACCGGCATATTCCTCCCCTTCCCATGATCCTTCTTATTCGCAAACAACTGGCTCATAAAATCCTCAAAAGTATATCCTCGTTGCTTAAATACACCAGCTTCTCTATACTGACAAAACACTACGTCTTCCATTTCTAGCGCACTCGCGGATCCTACACAAGTTCCTTCTTCTCCCTGTCCTGTCATGTAGAAACTCAGGCGGCCTTGCCGTTGAGCGTCGAACATTATGACGTCCATGATGGACACAGAAAGCATGCTTTCGTACATGTGGAGGGCGAGCGAATCGGGTCCGGGAACGAAGGAGGGATCGATAAGGTCACCGTCTGGGGACATTGTGCGGTAGGTAGGGATGGCGGGGTAGGTAGAGGGGTGCTCGAATTGGAGGGAGGATGTGAATTTACTGTCGACTGCTCCAGGGAAGCGTACTCCTGCTGATCCAGGTTTCTGGGAGAGGGATGAGTTCCATCGTTGTGAGAGTAGAGGTCGAAGGGAGGGATGTTTTGCTTTCGCAGGAGCGGAGCGTGCCAGACGTTGTAACGGTTTCATAATTGCGGTGATGAATGAATACTGGGGGATCTTTTTGAG
>XATR74136|c0_g1_i1
TTCCAGAGCTGGAAAGCACTTACAACAAGGTCTTATCACCATCACCCCAGAAGAAGTTCTTTGTTCGGATGTTCTGGTATGGGTATTCAGGTCTCTCTTCCAACGGCTCCATGTGCGCCCAATGTGCCCAATGCTCGTTCCATAGGTTGTAGGCATTAACGCCGGCAATGATCAAGCATGGAATCGTGACGTAGATTGACAGCTTGCGCCAAAGATCACTCGTAGCCGCAGCATGGTCCTTCACAGCCTTTCTTTCACGGTTGAAAGCATTGTCCTCGGCACCGACGAAACCAGAGCTCTCGGTGCTTGCGAAACGTCGTTGGAAGGGGGTGCGTACTGCTGGTGAGCGCAGCTTTGAAGCAAAGCGCTGAGAGGTACGTAGCATTGTGCGTTGAGGGAACATTGCG
>XATR890053|c1_g1_i3
TGCAGCTCGTTTTCCCAGAATAGCTTTGCCAACACTACTGGAATTGGGCTTTCCAATCTCCTTGGTGATCCAGTCTCCAACATCGCAAAGTGCATCAAGATCAAGCCCAGTCTCCATACCCAAGCTTTCCATAAAGTAGACCAGATCCTCGGTACTGACGTTTCCAGTTGCTCCGGGGCTATATGGGCAACCGCCAAGACCACCGACACTCGCATCAAATCTCCTGATTCCATGCTCTAAACTCACAGCAGTGTTGACCAGTGCTTGCCCATATGTATCATGGAAGTGCATCGTGAGGTCTTCATTTCTTATTCCAGCTGCCCGCATGTGCCGCAGTAGTTCTCCTGTCCGTGGAGCTGTGCCCATTCCAGTTGTATCCCCAAGGTCGATCTCATCAGCACCCATCTCCATCAAGTCACATGCAATCTCTGCCACTCTTCGAGGGTCAACATCGTAGCCTTCAAACGGACAGCCTAGTACCACAGAGATGTATGCCCGTACTCGCAGACC
>XATR890053|c1_g1_i2
TGCAGCTCGTTTTCCCAGAATAGCTTTGCCAACACTACTGGAATTGGGCTTTCCAATCTCCTTGGTGATCCAGTCTCCAACATCGCAAAGTGCATCAAGATCAAGCCCAGTCTCCATACCCAAGCTTTCCATAAAGTAGACCAGATCCTCGGTACTGACGTTTCCAGTTGCTCCGGGGCTATATGGGCAACCGCCAAGACCACCGACACTCGCATCAAATCTTCTGATTCCATACTCTAAACTTACTGCAGTATTGACTAATGCTTGCCCGTATGTATCGTGGAAGTGCATCGTGAGGTCTTCGTTTCGTATCCCAGCTGCCCGCATGTGCCGCAGTAGTTCTCCTGTCCGTGGAGCTGTGCCCATTCCAGTTGTATCCCCAAGGTCGATCTCATCAGCACCCATCTCCATCAAGTCACATGCAATCTCTGCCACCCTTCGAGGATCAACATCGTAGCCTTCAAACGGACAGCCTAGTACCACAGAGATGTATGCCCGTACTCGCAGACCCATAGCTTTCGCGCCAACAATTACTTCCTTGAATTTCTCAAGAGACGTATCGATGCTGCAGTTCAAATTCTTCTGCGAAAATGATTCGGTAGCAGCCGCAAACACTGCCATCTCAATAAATGGTGGCGTTGTATTTGGATCGGAGGCAGATTCGCTAGAGGGTCTGGACTCGTCTGGTTCGTATGGAGACGACTCTTCTGAGAATCCTTGGTAGGCTTTTGGGTTGGCGCGCAGAATGGAAAGGGCATTATTAAGGCCGTGGGCATTTGGAGCGAGAAAGGAGTACGCAATTGGATTTAACGAAGTCGGTGGATATTTCAGAAGATATTCGAGAATCTCGTTCGAGTCTGCCATCTGTGGAACCCATTTCGGAGCAACGAAGGATCCAGCTTCGATGTCCGTGAGACCTGTTCGTGCCAATTTCTCAATCAATTCGATCTTAGTTGTCAATGGTATGGTTGTTTTCTCGTTCTGCAGACCATCGCGTGGTCCTACTTCCACAATCTTCACATAATTGTTGGTGGCCTGATGTTGTTGACTGTTGGTAGCAGATGGATCAACGGCAGAGGAGAAGGCTCGAAGATGTCGTGGTCGAAGATTGATGCGAGCTCGTCTTGCTAATGGCCGTAGGCACTGCATGTTGAAGTTTCATGATCGATGGTGTGGTGTTGAAGGAGAGTGAAGCTGGAGGTTGTAGGAAT
>XATR934980|c0_g3_i1
CAGACCCCTATTTACAATAGTACAGGTAACATAGGAAAGGATGCTGGGTCGTTGTCTACAGCACTGAGAGGTCGCCGAATTTCTCCTTGTAGCCTGGTACAGACCAGCGTCCCTTTGAAACGAGTTGGGCTGTCTTCTCGTCGATGTCTGGGCGAGCAGCAGCAACTTCGTCCACGGTGAGCTCATCGAATGGTCTCGCCTCCTCGATATTCTTCAATGTTTTCTCCAAATCCTTCAGCTCCAAGTCAACGCGTCCCTTGGTCTCCTCGGCATTCTTCAGAGCCTGTGCCTCAAAAGCCTCAATCGCCTTGATCTGTCTCCCAACGTCATATGTCGCGGGCTTGAAGGAATTGAAATGCTTCTCGATCTCGTCAACAACTGCTTGGTTCTTTAGAATTGAGCGATAGTGTGCGAAGTCGACTTTGGACGGTTGCTCGGACAGTTGGGTTACTCGGCGACGGGCATCCTCGTTGCGTTTCTTGAAGGCCTGGAGTGAGGTGACGGTCTGGCCGCGGAGACCGAGGGAGGTGGTGATTTTGGCCCAGTCGAGCTTCAATGCTGCACTTCGTCCGGCTGCCAT
>XATR933452|c0_g1_i8
GTTAGCTTCGAACCTGGTGCGTTTTGGTATCAAGACGAAAATTCTTGATGACCGGCCTGATAAGACCTCGACTGGGCGAGCAGATGGTCTTCAACCGAAAACGATTGAGACATTCAAGCAACTCGGTCTCGCCGATCCCTTATTAAGGCGAGGTGCACGAATTTATGACATTTGCTTCTGGAGTGGCTCACCAGCAAGTCCTCTCCGTCGGATAGGACGTGAGATCCATTACCCACCCGGCGTAGTCGATGTCCAAGACCCTTTCATTCTCCTCGTTCATCAAGGAATGGTTGAAGAAGTATTCCTTGATGATTTATCAGTTCGTGGAGTA
>XATR923422|c0_g1_i1
CTCCCTATACTCCGTATATACTGCTTTACAATTGCGCTCGTGGTTCGCCCAATTTCTTTGTACAAAATGCCGCAAAATACTCATTCAAAGCATCTACTGTCCCGCTTCCCTCAACCAAGGCAGTGACGATACCAACATATCCATCAGGTCTAACAACCACAACTCCACCTTTCTTCTCATCCAAACCCATCTTCGAGTGCGCCGCCGCCTCAGCGTCTGGAACACGTTGATCCCAGATGTCATCTGCGTAGACGTGGTCCCTGTACCTCGCTAGGAGCTCAGGAACATCCCTCGAAATCTCAATATTGCTCCTCTTGTTTGCTAACACAGTACAGAAAGTGAAGAAATGACTGTGAGGGTTGTGACGCTCATGATGCGAAACAGTGTCAATGTCAGGCCGTAAATATGCAGAAAGGAAAGAAGTCTTCTTCTTCAGGTTTTGCGCAAAGTCTGCCAATGCTCGACTCGTCACCGATGGACTTCCTGCAAAGACATAGACTCTGAAGGCGCCGTTCACGGGTATTTCTTGTTCCAGATGAACCACGTTGGCATCAACAACACGTGTGACGTTCGAGTTGATGAGGATTCGACCTGTGCGAAGCTTGTTTCCCTTGGGATTGATGACATTCGATTTCGCGGGATGTGCAGGCGACCAGTTGAGGGCATTGGGGTCGTAAGCAACTCCATAGCCACTGGTGAACTCGCACGATTCCTTGAACGTCTTGATGAATTGATTCTCTTCTGCCTCGCCACCTTTCTGTTCTGTAGCTGCAGCAACATCCTTCGCAGCTGGAGCTTTCTGGGAGAACAGAGCGGCATACTTGGCATCGAAATTAAGCAGGTTTTCAGCCACAAGCTTTCGCTCCGACTCATACGACTCTAGGAGTGAACGATCAGCAAAACCTGACTCGACATGGTGAATCTTCCAGGCAAGATTCAAAGCATCCAAGAAAGCAGTGTTCATTCCTTGTCCAGCTTTGGGGCTGTGAGTATGGCATGCATCACCGCCCATGAACACCCTGTGGTCGAGGGTGTATTTGTCCGCGATCCCCTGTCCAATGGGATAGACAGAGTACCATTCCACTCGCTCCCACTCGATACTGTAAGGTTGCAAGATCTTTTTCGCGGAATTCTGCACCTCTTCTTCAGTCGCCGATTTCCGGGGGTTCCAGTCCTTGTCTGTAGAAGATGCAATCTGAATATAGAGGCGGACCATATTGTTCTCGCGTGGTATGACCATGATAGAGCCATGGTCCGAGTGTATGGTGCATTTCATCTTGATATCAGGAAAGTCTGTCTTGACCACACCATCCATAACACCCCAAACGTGAGCTATTGGGTCTTTGTGCTTAATTCCAATCTTCAATTGGTCGCGGACGAATGATCGAGCACCCTCACCACTGAAAAGATATTTTGCCCTGACTGTCTCTTTCTCCTTACCGTCGATGTGTTCCAAGTTCACCTCAACAGGGTATTCGGAGTCGGAATTCTCGTCTGTTCTGAAACCTTTGATTGTCCATGGCCTCTGGATGCTAACTCCATTCTTTTCCAAGTCTGAAATGAATACTCGTTCAATCAAGCCTTGATGGAGAAGCGTGGTGAAAGGGTATCTGGCATCAATGAAACTTGGAC
>XATR896287|c0_g1_i1
CAACACCGCGACAATGGCATCTAAAATCACTCCCTTCGTGTTTCGGTCCGCCTTCCGACCTGCCCGCATACCTTCACGAACACAATGTCGGTCTTTCATGGCCAGCTCGAGGCTTACGAGCGATGCGTTACATGTCCATCGAGATAGCCCCGAGAACAATGCCAGTATCCCATTCAAGTTCACAGAGCAGAATAACAAGCTCGTTGACGAGATCCTCAAACGATATCCCCCTCAATACAAGAAAGCCGCTGTGATGCCTCTACTGGATCTAGGACAAAGACAACATGGATTCACGAGCTTGAGTGTGATGAATGAGGTTGCGAGGTTATTGGAGATGCCGCCAATGCGGGTTTATGAGGTTGCTACGTTCTATACTATGTACAATCGAACACCAGTCGGAAAGTACCATTTGCAAGCTTGTACAACTACTCCGTGCCAACTTGGCGGATGTGGAAGTGACGCGATTGTCAAGGCTATTTCAGAACACCTCGGAATCAAAGCTGGTGAAACTACCAAAGACGGACTCTTCACCTTCGTCGAAGTCGAATGCCTCGGAGCGTGTGTCAATGCGCCAATGGTCCAAATCAACGACGATTTCTACGAGGACTTAACTCCTGAAAGCACCGTTGCTCTTTTGAAGGCACTACAAGCCAGCGCGAAGGATGGCGAGACCACAGCTTCAAGTTCGGAAGTTGAAGGTAGTAAGGGAGCATTGACTGGTGATGATAAGAATGTTAAGAGTGGAGCAGAGGTTGGAAAGGATTCTGGAAGGATATATGAGAAGGATGGTGTTAAGGTTCCTGCGCCGGGTCCGATGAGTGGACGGAAGACGTGCGAGAATCTTGCTGGGTTGACGAACTTGACGAGTGAGCCGTGGGGACCAGAAGTTTTCCGCAAGGACTTGTAGATCAGTGGGCTGGGAGCCGTGGGGACCAGAAGTTTT
>XATR930028|c0_g2_i1
GGGCACCCAGACTGGGCTAGTTGGGTTATTGATGAAGAGAAGGCCTATCCTCTCCTCAAAGCAGCCTGGGACGCAGGCCTCAACACCTGGGACACAGCAAACGTCTACTCCAACGGTGTATCAGAGGAAATCATCGGCAAAGCAATCAAGAAATTCAATATCCCTCGACAAAAAATAATTATCCTCACAAAATGCTTCGGCGCAGTGGGAGAAGAGCCAGGCATCAGGGGGATTTTCTTTCCTAACGAGATAAGGGCTTCGAAGGATTATGTGAATCAGAATGGATTGTCTAGACAGGCGATATTCAACGCCGTCGAAGCTTCCCTGAAACGTCTCGACACCACATACATCGACCTCCTCCAAATCCACCGCTACGACCCTCACACGCCCCCCGAAGAAACCATGGAAGCCCTCCACGATCTCGTCAAATCCGGAAAAGTGCGTTATATAGGCGCAAGCAGTATGTGGGCCACCCAATTCGCCACCCTGCAATTCATCGCCGAAAAACACGGCTGGACGAAATTCGTGAGTATGCAAAATCAATACAGTCTACTCTACAGAGAAGAAGAGCGAGAAATGAATAGATTCTGTAATGCTACTGGTGTTGGATTAATTCCTTGGGCTCCGTTGGCAGCGGGGAAGTTGGCGAGGTCATTGGAGGAGACGGTGGGGAAGAGTACGGAGAGGAGTAAGACGGGGACGGAGTTGAGCGAGGCGGATAAGGTTATTGTGGGGAGGGTAGAGGAGTTGGCGAAGAAGAAGGGGTGGACGATGAGTCAGGTTGCTTTGGCGTGGGAGAACAAGAGGGTGAGTAGTCCGATTATTGGGTTTAGTAGTAAGGAGAGGATGGAGGAGGCGATTGGGGCGAGGGGGAAAACGTTGACGGAGGAGGAGGAGAAGTATTTGGAGGAGCCGTATGTTCCGAAGGCTATTAGTGGGCATTCTTAGGGGGTTTTTGGTGGGGAGATGTGGGTTGGAGTCAAAAGTTGCAGATTTCTGGGAGTGAGACATTCATAGCAATTG
>XATR861040|c0_g1_i1
TCTCTAACATGTTTGTCCATTGCCCGAAGTTCTATTTCCGATCATGAAATCCTCTCATATACCATGCTATGCTGCATCAACCTCATTTCTCCTCCCCCTCATTCTCCACTTTCTTGATCGTGAATCCAATACCAGGAATTTTGCTCCTCAATGCCAGACTGGAGCAGACGACACTGATACTGCTCAAAGCCATACTCAAACTTGCCCACACGGGATCCAAGCGTACATGATGTCCCCCACTCATAACAGGATACAATATACCTGCGGCAAACGGCAGCATGACCATGTTATAGATGAGAGCCCAGCCGAAATTGAACTTGATTCTTCTGAAGACCACTTTACTGAGATCAAGCAAGGTGAGTAGAGTGTTCAGATTGCTTGACACGAGCACGAACTCCGCAGACGAGATGGCGATATCCGAACCAGAACCAATTGCGATACCAACATCTGCGGTGGTGAGTGCAGGTGAGTCGTTAATTCCATCTCCGACCATAGCTACCAATGCTCTCTTCTCAGTGTGCTCTTGTCCTGAACTGTTGCGGGCTTTAAGAGACTTCTGAAGGTATTGAATCTTGTCTGCCTTTTGGCTGGGAAGAACACCTGCAATGATGTTGCTAGCCGGAATACCGACTTGAGCTCCGATAGCATTTGCTGTGATTTGATTGTCGCCAGAAAGCATCCAGACATCTGTTCCGCGCTTTTGAAGTGCAGCGATGATTCTTGGTGCTTCAGATCGAAGAGGGTCGGAGATAGCGAAGATGGCTGCTAATTGGTATGAACTGGCAGATAACTTGAGGGCTGCCAATGCCACTGAACGACCTTCGGATTTCCATTTGTGGAGTGATGACAAAGCAGATTCCGGAATGCTGACATTATTGTCTGAAATGAGTAGCTCATTGCCGATGATCATTTCGAGCTTATCGTCGGTGATGTGAAATACACCTTTCATACCTTTGCCAGCAATTTCCTCGATATTCTCGATGTTGATTGAAGTTTTCTCTTGTGTCTGGCAGTATGACATCAAAGCCTTGGCGACCGTGTGGCTGCTGTTCGCTTCGATTGATGAAACCATTCCAAGAATTGCCTTTGAGTTGTCATTATTATCAATTTTGAAGCCCAGAGGAAGAATTTCAGAGTCGGTAACGACAGGCTCTCCGCCCATTGTTAAAGTTCCTGTCTTGTCAAAGACAACACAATCAAGCTTGCTGGCTTTTTCGAATGCCTCGCCACCACCCTTGACCAGAATTCCATACTGAGCAGCAAGACCGCCACCGACGAATAATGCTGTTGGAGCTGCCAAAGCGAGACCACATGGACAAGCGACAACGAACACTGCAATAGCGAATTGGAGTGACCAAACTACCCAGCCCTCAGAGCCATCATTCAGATAGTCACGTGGTAAGACACCAGAGAGACCCATTGCAAGCCAGAAGATCCATGTACCAATCGCAATGAGTGTGATGACTGGGACAAAGTAGCTCGTCAAGGTATCAGCAATACGTTCCATTGGTGCACGTCGAGTTTGCCCTTCACGAACAGCTTTGACGATCTGATCCAGCATCGATGAGCCTGCAACACCAGTAATTCTGATCGAAACAGCAGAATCTTTGTTGACTGTGCCGGAGTACACCTCATCGCCTACTGCTTTCTTGACAAGTCTTGATTCTCCAGTCAGACTCGACTCATCAAACTTGGTCTCGCCTTTAATGATAGTGCCATCACAAGGTGGCGAACCTCCATGTAGAACCTTGACAATATCTCCAAATTCGAGAAGGTCGACGTTGATAGTCTTAAGACTCTCTTGAGGACCGCTGACAATATCCTCCCCAGTCTTCGAACTTGATTCCACAAGAAGTGCTTCAGTTGGTCTCAATTTGCCGAGCATGGTGACAGCATCTCCAGTTTTAGACTTGCTGTATGATTCGATGAGGCGACCAATGAGAAGGAAAAGTGTCAGGAACACAACCGAGTCGAAATAGAATGAGCTGTTGTCTGGCTCTGATGGTGGATTAACACCAGCTGCGATGAGCTGAGCCAAGGACGAAACGTATGCAATCGTGGTACCAAGCGACATCAGCATGTTCATACTACCGAAGCGGTAGAATCGTTGCAGAAATGGCGTGGTACTAGAAGGCTTCCACATATATATGAGCTCCTTCAGTGCTCTAGTATGGAGGACATCGGCGCA
>XATR938314|c0_g1_i1
AAAACTATCGACGATCCTCTAATTCCACTCCATCATCAACATCGTCTTCAGTTCCATTCATTACATAATTGGTCGGCCCAGTCTGTCCCCTCGGCGGCCTAACATCCCTATCCCGTTCCCTCTCCCCACCGATCCTAATCCGGCCCCTACTAACATCACTAACCCTCTCACTCACCCAACTCGCTCCCATTTTCAGCACTCCCCAAAGCCTTTCCTGACTTTCTATCAAATGTCTATCATCCCTCGGATTCTCACTAGCTTCGACCTTAAACTGGTATTTCAGACAATCTTTGACTGTCACAAGTCCGGCAAGTTTACCATGGTATTCGATGAGGATTACTCGAGGCCCTATTTTACGGAATAATTCCATAACGGTTTCGAGTGGGAGACGAGGATGAACGGTTACGGGCGTGCTGTCTATGAAGCGGCTGAAATCGACCGAGGAGGATGCCATGCCGTCAAAGGTGGTGGTGACTGCTGGTGTCGTGGGTTGCGATTGCCCTACTGCAGGCGGGCTGAAATAACATTTTGCTGTCGAGGAGATAGAGCGATCTCTTTTCACTCGATCGATGGCGTAGCGGAGCTCTGTGCGTCCAATGTATCCGACTAGTATTTTCGAGGCGCGGTCTTCGACGATGGGGAAACCTTGATATTTGTCTTCGGCGAGAAGTTCTTCAAGATTTTTCATGCTGAGGCCAGTGGTGGGTAGTGCTACGATTTCACCAGTCATGACTTGAGACACCGGCACGCCGAATGTGTGGTCTTCTTTGTTGTCAAGGAAGGGGAAACCGCTGAACCAGATCATTCTGTCTGCGATTCCACCTTTACCAAAGAGTTCGCTGACTGCTTTGGTAACGCCAACCACGATCATTGTCGGTAAGATGTATGTGAGAGCTCCTGTGAGTTCAAACATTATGACCACGACAGACACGGTAATATGCATAATTCCACTCAGAGCTGCGGCTGCTCCCAAGAATGCGTAAGTCCCTGGTGTTATGCATGGCACATCTGGTTGACATGCTGAGAAGAATACTGATGTAGGATATGCTTCATGAAGAGATTGTACCAGTATACCGACAGTACGGCCAAACGAAGCTCCGATAGCCATAGATGGGACGAAAATCCCAGCTGGGACCTTGCATCCGTATGATATGATGACCAGGAATACTCTCAGTATCGTAGCTATGATCAATGAGAGCACCATACTCCATCTGTTCTCTTTATCACACAACCCATTGTAATCTTCGGCTCCTTCGCACTCCAAGAATAGGATCTCCATACTCTCTGTCATGTCGATTCTGAGAAACATGTTTGGATAGCAAATTATGGCTGTTCCCGTTGCCAATAATGTCGCTTCAAGAATCGCATATTTCGTGAGATATTTTTTCCGAAATGCTTGCGCTCTTAAATTCCACTTGATCACAAAAGCACCGTACAAGCCCCCAAATATACCAATGATGATATAGAAAAGCACCTCAAAGAAGTGCCAAGATCGATCATAATGGACCTGGAACATGACCAATTGACCTGTCCGGAAAGGGTTCATAGCTGCGAGGACCGCTGTCGCAACCAAGGCGCAGAAGTAGCTTCGCCACATAGTCTTCAAAGGAAAATAAGACGACATCTCTTCCAGTGAGAACAAGACTCCTCCGATCGGACTGCCAAAAGCCACTGCGACTCCTGCCGCTGCGCAAGCACTCAAAATCTCTCTCGTTTTCGAGGCATTTCGTTTGTACTTTTCGAAGAGTCTTGAGATCACATTCCCTGTGCAGACAGCATAATGCACACTAGGTCCTTCTTTGCCAACAGAAAGGCCAGAAGCGATGGCCAAAGGTAAAGCAACGGATTTGATGATCAAAGTCCAGAATCCTAGGAAACCCTTCATAACGAATCCAGCAATGATGCATTTGATCTCGGAAATTCCAGATCCCGCTGCATAAGGCGCAAAAGATCTAACCAAACTGGCAGAAGTTAATGCAAATATTGTAGCAAACATAATATATAATACATAGTTGATCACCGAGAGCGAACTCCATCGATGCCAGTCATCACAGCCATTATCTTCTCCCCAACAACAGAAGCTTTCGTTCAGATAGAATGCCGTCTTGCAATATCCCAGCTTCACATCTGAAAGCCATTCTGTAATTATATTGAGAAAGGCAGCGTTGAGTCCAATAGCCGCACCAATCAGTGTGACGACTATCCACCCTTGAGCTGCTTCATATGACTCCCATAATTTATACCTCCATCCTGCCCGTCCTCCCCGCTCGAAGAAACCTGCAGTTTCTTTTCGCCGAACCTTCCGTCTTAATTGTTCTTTCGCAGCATCCTGGACCCAATCTATCGTTGTGAAATCCTCATATCTCTTGATCTCATCAATCTCCTCTTCTATTTGATGCTCTGCTGCAGTCGGCGCTGCCCCAGCCTCGCCGTGCTCAGCATTCGATACCGCGATAGATAATCGGGAAGCGAATGATCCTCTAGACTGAAGGCGCGGAGCTGGCAGGGATATTGAAGATGATCGGGAATTCATGGCCTTCTTCTTGGTAAACACATCTTAGAGTTTCTCGGCGACTCAAG
>XATR872673|c0_g2_i1
GATTATCCTCTCAGTTCCATTATTACTTCTGAGTTCGCTACTACCAAATGGAGAGGAGCAATGATGGGAGCAGTCTTTGCTATGCAAGGTTTCGGTCAATTGACCGCTGCTGTCGTCATGATCATCATCACAGCCGGCTTCAAGGGGTCACTTTTGAGCGCAAAGACTTATGGTACCTGCCAGGGTGTTTGCGGTATTGCAGTTGACAAGATGTGGAGAATCCTGATCGGTTTTGGTGCCGTTCCTGCCTGTATCGCTCTCTACTACCGTCTTACCATCCCCGAGACTCCTCGTTATACCTTCGATGTTGCACGTGATGTGGAAAAGGCAGCTGATGATGTTACCGCATACAGAGCTGGTAAATCTGAGGGTAACCCAGATGAAATCAAGAGAGTTGAGGGTCGCATTGCTGGTGAGAACACCATGACTGTTCCTAAGGCCAGCTTCAAGGACTTCATCTCCTACTACTCCACATGGAAGAACGGCAGAGTCCTTCTCGGCACAGCTGGATCTTGGTTCTTGCTCGATGTTGCTTTCTATGGTGTCTCGCTTAACAACCCGATCATTCTCTCAACTATTGGTTTCTCTGGTGGACCAACTGTCTACAAGCAATTGATGAACACCGCTGTCGGCAACTTGATCATTGTCTTGGCTGGTGCCATTCCTGGCTATTGGGTGACGGTCGCGACGGTGGATACACTAGGACGTAAGCCAATTCAACTTGGAGGTTTCATTATCCTGACCATCCTATTCTGCGTCTTCGGATTTGGATATAACGTCATCCCCAACCACGGCCTCCTCGCCCTCTACGTCCTCTGCCAATTCTTCTTCAACTTCGGCCCTAACGCCACAACCTTCATTGTCCCCGGCGAGTGT
>XATR919978|c3_g2_i7
ATACAAGAAAAGAAAATTAAACAGCCTTCTCAATCGTATTCTCATGAGACCCATCATCTGATCCCTGTCTGAATGAAGACTTATTTGCTCCCTCACCAACCATACCCCCATTTGCTGGGTCGTAATTAGGAGTTCCAGGAACCTCCCCAGCCAACTCCTCAAGCGTCTTCCTCTTCGTCTCGGGAATCAAGAAACTAGTCAACAACCCACACAGCATAAACAACGCAAAAATCTCCATAATATGGTTCAACCAAGGGGTCGCCGCTCTTCCTGTCGCACCTGGCTTCGCGCCCCTAGTTCTCAGGGGTCCAAACACGCATTGTGCGATAATAGCACCGACTTTGCCGGACGCGGCGGAGAAGCCGTGAGATGTTGATCTGTAGCGGGTAGGGAAACATTCTCCGGGAACGATGAAGGTGGTGGAGTTAGGGCCGAAGTTGAAGAAGAACTGGGCGAGGACATAGAGGGCGAGGAGGGCGTGGCCGGAGAGGTGGTTGTAGGCGAAGCCGATGATTATGAAGAGGATGGTGAGCATGGTGAAGCCCATGATTTGGATGGGTTTGCGGCCTAGGGTGTCGATTGTTGCGACACTGACCCAGTAACCAGGGATAGCTCCAGCGCAGACGAGAATCAAGTTTCCGATGGCGGTGCGGCGGAAGACTTCGTACATGTTTGGGCCTCCGGAATAACCGATTGTGGAAAGAATGATGGAGTTATTCAAGGAAAGACCGTAATAAGCAACGTCCAAGAAAAACCATGAACCGGCTGTACCGAGCAAGATCTTGCCGTTCTTCCATTGTCCGTAGTGGTGCAAGAAGTCTTTGAATGACGCTTTGGGGATTTCCAAAGCAGGGGAAGCTTGGACCATGGTAGTGACACGACGGATCTCATCTGGGTTACCTTCGGGCTTGCCTTTGATGTAGGCGTTGGCGTCTTCAGCGGCTTT
>XATR900102|c0_g2_i1
CTACACTGCTCCAAAACATTCAACTCCACCAACCTCTTCCACTTCTCCACCGGCTCCTCAATCTCATCCAACTCCTTCTCATTCAACCTATACACATCCCGAATATTCCGCAACCAAGGATTCAGCAGCCCCATATCGGAATGCGAAAGTGCAGCTTGAACACCACCACAATTATAGTGTCCACACACAATAATATGCTTTACCTTCAAATGCACGACTGCATATTCGATGACGGACATGACGTTCAAATCCGTGTTTGGGACAAGATTCGCGATGTTGCGATGAACGAACACGTCTCC
>XATR904970|c0_g1_i3
TGCGTGGGACTACGGATTGCGTACCACCAATTCGCATAACCTATGCAGACCTTCAGAGCCGGCAGACGACCAGTTGGAGACTCTTCACAAAAATGTATCGAGCTCGGAGGCTCATATGTATTGCAGGCTGGAATTATCATTATTTTCTGCCGGCTCCTCCACTATCCCCTCTCCAAGTTAAGACAGCCTCGTGTGATAGCAGAAGTCATTGGCGGAATTATACTTGGTCCCTCGGTCATGATGCGCATTCCAGGATTTCAAGAGCATATATTCCCAACCGCTGCAAATGCAAATTTGAGTTTGGTGGCAAACTTAGGTCTGATTCTCTTCCTCTTCTTGGTAGGATTGGAGGTGAACCTTAAAATGTTTCTATCCAATTGGCGCGTTGCATTGAGTGTGGGCCTGGCAGGAATGTTATTGCCTTTTGGCCTGGGTTGTGCTATCGCTTGGGGACTTTACAACCAGTTTCACCATGACGAAGGAACTGTACCAATTAGTTTTGGAGTTTACATGTTGTTCATTGGAACTGCATTGTCAATCACGGCATTCCCAGTCCTTTGTCGAATCCTCACAGAGTTGAAGCTTCTCAGTACGCCAGTTGGAGTTACTGTTCTTGCTGCAGGAGTTGGCAATGACGTGACTGGATGGATTCTTTTGGCTCTTTGCGTTGCTTTAGTCAACAATGGTTCGGGAATTGTGGCACTTTACGTACTCCTCTGCTGCTTGGGTTGGATTCTGTTTTTGGTCTTTGCTATCCGTCCGTGTTTCATTTGGCTTTTGCGCCGGACTGGCAGTTTGCAAAATGGCCCGACTCAGGGAATGGTCGCTCTTACCCTGCTTTTAGCACTTACTTCTGCATGGTTTACTGGCATTATTGGAGTTCATCCCATTTTTGGAGCTTTCCTTGTTGGTCTTATTTGCCCTCATGATGGTGGTTTCGCTATCAAAGTCACAGAAAAGTTGGAAGATCTGGTGTCTGTTCTACTCTTACCACTTTATTTCGCTCTTTCTGGTCTTAGTACCAATCTTGGACTTCTCAATGATGGTATTACCTGGGCGTACGTTATTGGAGTCATCACAGTTGCATTCGCTGGGAAGATTATCGGTGGCACATTGGCAGCCAGAGCATGCAAGTTAGTCTGGCGTGAAAGCTTGACAATCGGTGTTTTGATGAGTTGTAAAGGTCTCGTGGAACTTATCGTGCTTAACATTGGACTACAAGCCAAAATTCTTTCAACAAGGACGTTCACCATTTTCGTGGTCATGGCCCTCGTCACCACTGTCTCAACGACACCACTGACCTCGTGGTTGTACCCACCTTCATATCAACAAAAGCTTGACGCTTGGAAAAGAGGAGAAATCGACTGGAATGGAGATCGCCAACCTCCCGGACCATCAGAAGGTGACACTACTCCTGAACAGCCTCTCGAAAAACTTCAGAACAAGGAAGTCAGACGACTTCTTGTTTACCTCAGACTCGACAGCTTACCCAGTCTCTTTACCTTCATCGCGCTCTTGGGAGGAGACAGAGCAGCTGTCTCGACGAAAGTTCACAGATCCAAGTTAGAGCTTGAGACTGTACCTGAAGACTCTAGTGCTTCTACTACCGCTAAACGACCACTCGAAGTACACGGTGTTCGCATTTTGGAGTTGACGGAACGTACATCTTCAGTTATGCAAGTCTCAGAAGCAGACGAGTTCTCATACCGGGACCCAGTTGTCAACGCGTTCAGAACATTTGCCCAACTCAACAACGTCGCAGCTTCAGGAGGCGTGTCTGTCGTTCCCGAAGCTTCTTACGCTGACACTTTAACAAGCCAAGCCTCGGACCACTTCTCGGACCTCGTCTTGATTCCTTGGAGTGAGACATCAGACGATTTCCTTGGTATCGATTCTATTGCGAGCGGAATCCAAGACTCTTTCATTCAAAAGACTCTCGAGACAGCAACTTGCAATACAGCTATCTTCTTCAACCGCGGCTTTGGTGGTTCACCAGCCGTCGAGTCTCGTGCTCTGAGTCGAACTGTCAGTGGAATAAGCATACGAAGTAGGAATAATAGTCATATTCAAGCACCCACACCACCTGTCATCGACCGAAGTCACCATGTATACTTCCCATTCTTTGGAGGTGTGGATGATCGTGCTGCTTTACGTTTCGTTTTGCAACTTGCGCAGAACTCGAACATCACTGTCACAGTCATTCACTTCATTACACCAATTCAGTCAGGTCCAAAGAGCCCGGCCTCGGCACATGTAATGGAGGGGTCTTCAGTCAGGGATAGTGGATCTAGGCTCGATATCACAGAGAGAGTTGACACTGAAGCTCTATATTCTAGTGCAGCTCAAGATGCATCTCTGGTGCATAGTGTGCGCGATTCTCTATCAGCTGCATTGACTAGTCGTGTTGTATTCGTGGAAGTCCCTACAACGGCTCCAATCGACGACTGCCTTGCACACGCAAGACAAGAGGTCGGCCAATCCCCGAGAAACGCTGGTGATCTGATCGTCGTTGGTAGAGGACGTCATTCTCGACTAGCAGATACATATGCAGCTGTTGGTAATGCAGACATGAGAAAGACGCTCGGTGTTGTGGCTGAGACTTTGATCTCCGGTGGTGTTCGGGGAAGTGTGCTTGTTGTTCAAGCTAGTGGAAGAGGTCTTGATGCTTGAGATAGGATTTAGAATTAAGTCAAAGGCGTTTTCTTTGGATTTGGAGTTGATAATACCTTTATTTAATATTTTCGGAGTATAATAAATAGATAAAACTCTAAAGAAACTTACTATTTTAAGATATAAATATGC
>XATR859864|c0_g2_i4
TGCCCCTCTTCACACCCCGCAGAGCAGCCCTGCTGCTTTGCATTGCAGCAGCATGCGTCTACGCCGAGAAACAACATTCCTCAATCGCAACCATGAGCATCCCTGAGATCGAATCGCAGCTCCAAGAATGTCCTCTCATCCAAGACCTCAATGCATATAAGATAGCGACCTCCCCCCAAACCTCCACCCTCACCTCCCGCCTCTTCGGCATCCTCTTCCCCGGCTCCCCAGCCGTCAACGCCCTCCTCGCAACATTGTACATCTCCGGGCCCCCCAACTTCCTGCTCGCCCTATGCCCACCTAACATCGATCCCTCCTCCCTCTCCGTAATGGTAGCTTTCGCAGTCGGCGGACTGTTGGGTGACACGTTGTTCCATCTCCTGCCAGAGATTTTCCTGGGAGAGGATAGTCATGATAGTGTGCGGTTCGTGATGGTGGAGCCGAATAGGAATTTGTTATTAGGCGTTGCTATTATGGTGGGGTTTGTGACGTTTGTTGCTATGGATAAAGGACTAAGGATAGCGACTGGGGGAGAGGGAGGGCATGATCATAGCCATTCTTCTGCCGCGGAAGTGGAGGTTGTGAAGCCCGTGGGAAGTACCACCAGTGCATTGGAAGAATCTCCTGCGAAGAGCACAAGATCGAGGAACAAGAAGGATGCAAATGGGAGTTCGAAACTGGAGGTAGTGAAAGAAAAGAAGGACAACAAGGAAATTAATGCCAGTGTCAAATTGGCGGGGTATTTGAATCTGATTGCCGATTTCACGCATAATATCACGGATGGATTGGCTATGTCGGCTTCGTTTTATACCTCGCCTACGATTGGTGCGACGACCACGGTTGCGGTTTTCTTCCACGAGATTCCGCATGAGGTCGGGGATTTTGCCCTGTTGATTCAAAGTGGATTCTCGAAGCGGGCGGCGATGGGTGCTCAGTTCGTGACTGCTTTGGGTGCCTTACTTGGCACGTTGATCGGTATCGCTGTACAAGAATATGGCGGAAGCAGCAAGACTGGTGACGGAAGCAGATTTGATGGTTTGGCGGGCACGAGTTTGTCCTGGGGAGATCTGCTTTTACCTTT
>XATR879969|c0_g1_i5
AGACCCCATAAATAATTTGTAGTCAATTATACGTTGCCTATCGATCTCCATTTTGATGCTACACTCAAAGCTGCTCATTGACAAACAGACCCGCCATTCCCTGCCCAGTACCAATACACATACTCGTCAACAAAATCTTCTTCTTTTGCCTCCTACATTCGCTCAGACCAGTAACAATTTGTCTCGCGCCAGTTGCTCCCAATGGATGACCAAGTGCAATAGCTCCACCTCGAATGTTCATCTTCTCGTGTGGGATCTTCAACACATCCTTGCAGTATACAGCCATTGAGGCAAAAGCTTCGTTGACTTCAATGACATCACAATCATCAATGGTGATGTTAAATTTGCCGAGAAGTTTGGGAATGGCAATAGATGGACCAATACCCATAATTCTGGGGGCAAGACCAGCGACCGTGGCTCCAACGTATTTAGCAAGGATAGGTTGACCGAGCTCGATGGCACGAGAACGCTTCATCAGTAGAATAGCGGCAGCGCCATCAGTAACCTGAGAAGAGTTTCCACCAGTAGACTTGTCACCAAAGTCAGGGAATGCAGGACGAATCTTGCTCAACCCCTCGTATGTTGTGCCCCATCTTGGTCCCTCATCCTTTGTGACCGTGATCTTCTTTAGTTCTCCAGTCTTAGGATCCTTAACCTCGGTAATAATTGGGACAATTTCGTCCTCGAACCAGCCAGCCTTCTGGGCAACCTCAGCACGTCGATAACTTTC
>XATR879969|c0_g1_i4
AGACCCCATAAATAATTTGTAGTCAATTATACGTTGCCTATCGATCTCCATTTTGATGCTACACTCAAAGCTGCTCATTGACAAACAGACCCGCCATTCCCTGCCCAGTACCAATACACATACTCGTCAACAAAATCTTCTTCTTTTGCCTCCTACATTCGCTTAGGCCAGTAACAATTTGTCTTGCACCAGTTGCTCCCAATGGATGACCAAGTGCAATAGCTCCACCTCGAATGTTCATCTTCTCGTGTGGGATCTTCAAGACATCCTTGCAGTATACAGCCATTGAGGCAAAAGCTTCGTTGACTTCAATGACATCACAATCATCGATGGTGATGTTGAATTTGCCAAGAAGTTTGGGAATGGCAATGGATGGGCCAATACCCATAATTCTGGGGGCAAGACCAGCGACCGTGGCTCCAACGTATTTAGCAAGGATAGGTTGACCGAGCTCGATAGCACGAGAACGCTTCATTAATAGAACAGCGGCAGCGCCATCAGTAACCTGAGAAGAATTTCCACCAGTAGACTTATCACCAAAGTCAGGGAATGCAGGACGAATTTTGCTCAATCCCTCAAAGGTTGTGCCCCATCTTGGTCCCTCATCCTTTGTTACAGTAATCTTCTTCAACTCTCCAGTCTTGGGATCCTTAACCTCGGTAGTAATTGGGACAATCTCGTCCTCGAACCAGCCAGCCTTCTGGGCAACCTCAGCACGTCGATAACTTTCTGCAGCAAACCTATCCTGCAATTCTCTTGTGATATTGAAGTCCTTTCCAACGTTCTCAGATGTTTGACCCATGGGCTGCATGCAGTCTACGGATTCTTGGTTTTGTAGGATTTCGGGGTGGAAGGGTTTCTCAAGTCGGTCTCCTCCAACAGACATCATTTCGGCACCCACCGCAAGACCGATCTCGATGCTTCCTTGAGAAATTTGGTTTGCGATGTCTTGTGTAGCTTTGAGACCTGAGGAACAGAATCGATTTACGGTGGAGGCGGCTGTCGTGTTAGGGAAGCCAGCTGCAAGAGCAGCAGCTCGAAGTTTGTAGGCAGCTTTTCCATCGGAGACATTGCCCAAGCAAATATCCTCAACGAGTTGTGGATCGATCCTAGACTTCTGCACGACCTGCTTCAACAATGCATAGACTAGGTAATCTAATTCTGTATCCTTAAAGCTGCCCTTGAAGGCCTTGCCTAATGGTGTTCGGATCGCGAGGGTAATGACAATATCGTCAGCATGCTTTGCAGTGATTGAGGACAACCCTGAAGAGCCAGGTGTCAAGTGCTTGAGAATGGAGCTGAGTCTTTCGCCTGCCATTGTGATGCTTTGTATGTGGGAGAAGAGGATGTTGTTGTTGAAA
>XATR895232|c0_g1_i1
ACCATGTGATCACCGCCCTCGTCACCCTCGGAGAAGGCTACCACAACTTCCACCACGAGTTCCCCCAAGATTACCGAAACGCAATCCAATGGTACCAATACGATCCGACAAAATGGACGATCTGGGCCTGGAAACAAATTGGGTTGGCAGATAATCTTAAGACTTGTCGATACAATGAAATCGAGAAGGGGAGACTTCAGCAAATGCAGAAGAAAATTGATCAGAAGAGACAAACTATCGATTGGGGAACCCCTCTCGAAGACCTACCCATAATAACCTGGGACGACTACACCGAACGCTCCCTAAATGGTGAAGCCCTCATTGCCGTAGCAGGCGTAATCCACGACGTCTCCTCCTTCATAAAATCTCATCCTGGCGGGAAAAGAATTATTGCGCAAGCGATAGGGAAAGATGCGACAGCAATGTTTAATGGGGGAGTATATAACCATACAAATGCGGCGCATAATTTGTTGAGTACTATGAGGGTGGGA
>XATR869939|c0_g1_i10
TCACCCCTAGTCTTTTCCTTAAGTTGTTCTTTAAGTAATTTCTCCTTCCTCTTCCTCTCCTCTCTCCCCTTGGAAGAAACCATCGTCATCTCAAGCCCCATATCTTCATCTCCTGATGACTCCCCTTGCGTTCTCCTCCTAAAATGGTGTGGTCTACCACCGCCCCTACCCCGATCCCCAGAACTCAAATACCCACCCGGCGTCACTGCACCCATATTCAGCTCTCGTTGCTCGGCCGCCTCGAAAATATGTTCAATCCACCTCCCACACCGATGAATATATTTCCACCCCTCGGGGAAAATCCCTACAAACTGTAAAAACCCATGGCTTATCCCAGGGATAAGTGCTACCTCTACAACATCCCTATCATCGAACTCTTTCCCAAAGCCCACTCCCCGCTCCCTCTCATGCTTCCCCGCTTTTGCGCGTCTGAGTCTGCCTGCGAAAATAACCGTGTCGTCTACCAGTGGATCGCGTTCGCCTGTTAAGAAGTAGGTCTTTGGAAACTTCTCGAGGAGGGAGTCAGGGGCGAGGATAGGTGAGAGGAGGTAATCTTGACTGAAATCGGGACGGTTGTGTGGGCCTATGTAGAGGATTATCATGGCGCGCATCATTTCGGGGGAGAGGATGCGGTCGTTGAAGTAAGATATCATGCTTGACATTGCGAGGCGAGTTTTGAGGGGTTCGGGGTGGTGGGATGCTGATGGTGTTGTTGGTTGGACTGAGGATTTGCGTTGTATGGTAGGGGAAAGGAGGGTTGGTGCTGCGGTGGAGAATTGAGGAGATGGGAGGGTGATTGAGGTTGGCCTTGCGGATTCTGGAGTGGTGTCTATTGGTGGAGATGTGATTTTAGGAGGAGAGTTGTTATCTTCTTCGTCGGAATGGTGAGGAGTTCCTGCTGCTATTGTATATTGCATATCCTTCTGCCGAATAAATGTCCTGTTCGTTTTCCGCATCCGACGATCTTTGATCAAAGACATTTGTTCGTCCGACATCCAATTCCCAATATTCATGTCCAGGCCAGGATAGATCAAGACCAGGCCATCTGGAATAGGTAGGACCTTCTGTCCCAAGAACCGTCTTGCGTCGGTTGTGCCGGACTCGACGATCATCAAGACAAGAGCAGTCGCAAGATTTCCACCTGCACTGTCACCCGTGATGACTATCTTCGGTGTAACATCCCCTGAAAGTCCCAAACATCGACCTCGACTTGCCATAATCATGCTGTAAACATCGAAACACTCATTCAGAGCATATGGGTATGGGAATTCTGGGGCCTTTCGGTAGTCCAGACTCAATACTGGCAACCCAGTCTTTCCAGCCCATGCAAACAACTTGTCATCATTCGTCCTCGGGTCCATGGCCACAAATCCACCACCAGGTATATCCAACACCACCTTGGTATGAGTCTTCAGCGCCGACAGAGGCCCGTCAAAGTATAGCCACCCATTCACAGGCTCCTTGTAATCACTGTTCGACGGTCTCGGTATTCGTATCGCTCTCGGAGGATACCTCATGAACCGTGGTCTCATCAACGTCGTCGCAAAATTGAGATATGGAGTCGTTCCCTTATTCCAACTAACCCTCAGATGATCCACCGTCAACATTCCCCTCACCTTTCTAACCTTCTCATCTGCCTGTTCTGCCGCAATAAGATAATACACCGTAAACACGATACTGCA
>XATR923455|c0_g1_i2
TTAATCAAAATCTGGTTGAAAAGCGAGGAAGAAGTGCCCATAACGAACCCAGCTTGATCAAAGCCGCGAACACACTGTCCATCCGATGGAACGACACCAGCGGAGAAATTTGACCCAATATACTCAAGCGGCGCGAAAGCGAAAGTTGTTGGATCCCATGAGCCGAGCTCAAAGGGATTGAACTCGAAAACAGTCGAGTTCAAGGATACAATGGTCGTGTGGGGAGCACGTGAGTCAGAGACAAGGAATGGCATAGGGATCGAGCCGCTCTTGAAGTTCTCTTCCAATGCAATCGAAGAAAACGTATATGCAGGTCCTCCATCTGTGGCATTGACCAATTGAAAAGACAGGGCACGACCCCAGTAATCTGTGATAGAAGTGTCGAAACCAGCATTCGCTTTAGAGCTAACTTCGTTGGAAAGTGTACTCCAATAGTCGGCCGTGCTCAGGAGTTGAATTCCATCTCCATCAGGGCCTTCAAGAATGTTATTGTCGAACTTCCAGACATCCGATCCCGAACTTCCATCCCTCAAGTTCTCGACAGTACTGAAGTTATTCGTATAGATAGATCCAACAAGCCATCCACCTCCAGAAAGCCCAGCAACATATGTCGAAGCCTGGAGCAGACCACCAATCTGACCTTTATTCGTAGCATTGCTGGTTCTGTTGTCTGCAGCAGCCAAGAACCCAGCACCGTTCATCAGGGCACGATATCCACCCCCCGAGACCGCGAGACCAATATTTGGTAATGCCGTCGCATTGTTCCTAATTCCATTGATGTATGAAGACGCATCAAAACCCGAAATATTCATCCTCGAAAGCCATGTAATCATTGGGTCAACAGTGGCGTTCCTCCTTAATTGCAGCCATGATGTCTCATTCGGTGAGAGCGAATCTGC
>XATR893059|c0_g1_i2
AAATCATCATTATTTTCCTACATGTTCCTTCCTCCGGTTACCATAAGAACCTGTCCAGTGATGTAACTAAACAAAGGACTGGCAACAGCCAAGATACTGCTCGCAGCCTCCGTAGCTGTACCAGGTCTCCTCAACGGAATATCCAGATTCGCATTTTCCGACTGTGCACCTTGTCCCTTTGGTATGCCCAACGCAATCTTCTCTCCATCAGGTGTGGTAACAAACGCGCCCTCTTCCTTTGCAGCCGTCAATCGAGTCAAGATATGTCCGAACGCAATCGAATTGGCTCTGACGCCAAACTTTGGCCCCCATTCCTTCGCAATTACTTTTGTTAAGCCGTTTATTCCTGATTTCGCGAGGCCGTAGTTGGCTTGTCCTGCATTGCCGTTGACACCGGATGTGGAGGAGATGTTGATTATGCATCGTGGCTCGCCATCGGTGACGCGGAAGAAGGGCGCGGCTTCTCGGACGAGTTTGAAGGGTGCGGTGTTGTGCAGAGCGATTATGTTCTCCCATTGCTTGTCGGTCATCTTGTGTATAACTCCGTCCCAAGTATATCCTGCATTGTTCACAATGATGTGGATCTTCCCATTGCCAAATTCTGCAGACTTTTTCACAAGTGTCTTGATGTATTCGCTATCCAACATATCGCCCGGGACTGCAAGCGCCTTTCCACCAGATTTATTGATGTTGTCGGCGACCTGTTGTGCTTTCTTAGCATCAATGTCAGATACTATGACTCTAGCTCCTTCATTGGCAAAGAGGCGTGCTGCTTCAGCACCAATGCCTTGTCCTGAGCCGGTGATGATTGCTACCTGGTTTGCAAGCAAGCCTTTGGGGTAGTTCAAGTGGCTGGCGATTTGTGCTGCGCGTTCGGCCATGGTAAAACGTAATGATGATTGTGTCAAAAAGATGAATATTCGTAGACTGCCTCAAGGAGGGTGAT
>XATR969172|c0_g1_i1
ATGCTCATCGGATTGTGTGGAGGTATTTGTGCTGGCAAACGGACAGTTGCCAATTACCTCGTCGAACACCACGGCTTCACCCACCTTTATCTACAGCAAGAGACAGATAATGCAGACGCCCTACAAGCTCTAGCCATCAACGGTCATGCCAAACGAGACTCCGAGTCATCTGCCACAAGTCTCAGTACGGTGGGCAACGAAGGAAGGGACCAAACGACATTTGGCACCTCTGAGGAGCTCTTAGACTTTGTGACAAAGCGGTGGCGTGAACGATGGGTGACGACGGATATACACACCGAATCGATCCTTGACAAGCTCTTGCGTCGCCCCTTTTTTATCTTGGTCAGCGTCGATGCTCCAGTCAGTGTGAGATGGAAACGCTTCCAGGAACGCCTGCAAAAAACTCAATCCTCCTCAGAGAGCCTATCCCTGGAGAAGTTCCTTCTCAAGTCCGATGAGCATCTCTACAGTCCAAACTCCGGTCTCCTTCCTCTTATATCTCGGGCCACTGTGCGACTGATCAATACTTCCTCCGATCTTGCACATTTGTATGCTACGCTAGGGAAGTTGGACTTAACGAATGAAGATAGACTACGACCGAGTTGGGATCAATATTTCATGCAATTGGCATCTTTGGCGGCTCAGAGAAGCAATTGCATGAAGCGACGAGTTGGCTGCGTGCTTGTAAGGGAGAAGCGTGTGATTAGTACTGGATACAATGGAACTCCGAGGGGATTGAAGAATTGCGGAGAAGGTGGCTGTCCAAGATGCAATGAAGGTCAAGGCTCCGGCGTTGGGCTTGGGACTTGCCTTTGTATCCATGCCGAAGAGAACGCTCTATTGGAAGCAGGCCGAGAACGTATTCGAGAGGGTGCAACTCTGTACTGCGATACTTGTCCTTGTTTGACATGCAGTATCAAAATTACCCAAGTAGGGATTAGTGAGGTCGTGTACAGTCAAGGGTACAGCATGGACACAGAAACTGCTGCTGTATTCAAGGAAGCTGGAGTTCGTCTGCGTCAATTTGTGCCACCAGCAAATGGCATGATCCATTTGGAGAAACAGAGCTTGTATTAATTAGACAGCAAGTGCGAAGATACCCATGAATTCCAGA
>XATR574056|c0_g2_i1
AGCGAAACGAGCGAGCCAGACTCAACGACGACACTATGTCTACCGAGCAAACCTTCATTGCGATCAAGCCTGATGGCGTCCAGCGTGGACTGATTGGACCCATCATTTCTCGATTCGAGGCCCGTGGTTACAAGCTCGCCGCTATCAAGCTCATGACTGCTAGCAAGGAACACCTTGAGAAGCACTACGAGGATCTCGCTGAGAAGCCATTCTTCCCTGGACTCATCAAATACATGGGCAGCGGGCCAATCTGCGCTATGGTCTGGGAAGGTCGTGATGCCGTCAAGACCGGCCGTGCCCTCCTCGGTGCCACCAACCCTCTTGCCTCCCTTCCAGGTACCATCCGTGGCGACTACGCCATCGACGTCGG
>XATR243888|c0_g1_i1
GACAATGAGACTAGCTCCTCCAAGCTCCATGAGCTTTTTTGCTGGATCTTCGGAAGAAGTGTTGATATATTCATGCGCACCCAATTTCTTCGCAAAGTCTCTCTTCTTGTCCCCTGAACTCAGTGCCACCACACGATATCCCATCTTGTTCGCGTATTGAACAGCCAAGTGTCCGAGACCTCCAAGTCCTTGAACAGCGACGATGTCTCCTGGGGTGATGTTGAGTTTGCGGATGGAGTTGAAGACGGTGATGCCAGCGCAGAGAATTGGTGCTGTCTCAACGGGATCAATATCCGTAGGGACACTGACCACAGCTTCAGTTCGCAGA
>XATR873954|c0_g1_i1
CTGGCATACCAGCCGTTCATACTGCTGCGTATAAGGCAAAAGAAATAGGCTGGGAACTGCGCCCGGGTGTGGGAATCGAATACGATCTAGATCTTGAATCTGCTGTCAGCTCGAGGAATTCTACTTTGGGAACAGTCTTCGATGAAGCTATTCGACAGTACATGCGCATTGTCGACTTCACACCTCTCGATCTGCGACTAATCAATTGGCATGTGGCGAACTTGGAATACAGTAATGCGGTCACTTGCAACAAACTTAGTCTTGGTGGGTGGGATCTTGATGCTGGCAATGAGTGGGAAGGCAAACACACTATGGTTACCGGAGGTTACCAACAAGTCCCCAGAGGTCTTCTGAATTGCCCAGAGCCGTTGAATGTGCAGAGAAAGAACAAGGTGAAGAAGATCGTTTATGATCCAGCAAACAAAGGCTCTGCGTCGAAGATCGTGTGCGAAGGTGGCCAAATTGTTGAGGCAGACTACATTGTTTCAACAATACCACTCGGTGTCTTCAAGCGCAAAGATGTCGATTTTGAGCCAGCTTTGCCTGAATGGAAGGAAGGTGCAATTCAACGAATTGGTTTTGGGGTCCTGAACAAAGTGGTTCTGGTCTACCGAGAAGCATTCTGGGATGAGAAGCGTGATATCTTTGGGGCTCTTCGCAATCCTATGAATAGGTTCAGCTTAGATCAAGCCGACTATTTCTCCCAGCGCGGTCGCTTCTTCCAATGGTTCAACTGCAGCAACACTACTGGCCTGCCGACTTTGCTTGCTTTGATGGCTGGCGAAGCCGCATTTTCAGCAGAAAATACACCAAATGAACAACTCGTCACTGAAGCTACGAAAGTGCTTCGCACTATATTCGGTCCGGGAGTACCTGCTCCTGTGGAAGTAGTTGTCACTAGGTGGAGCGAGGATGAATTCGCCCGCGGCAGTTATTCCTACACTGGTCCAAACTTCCAGCCAGACGATTACGAAGTTATGGCACGACCAGTTGGCAATCTATTCTTTGCTGGTGAACATACTTGTGGCACACATCCAGCTACGGTGCACGGTGCTTATATTTCTGGCTTGAGAGCAGCATCAGAGGTTCTCGAGACCATGATTGGACCTATTGAAGTGCCTGAGCCCTTGGTGCCACCAAAAGATTCGACGATGAAGAGGAAGTCTGAGACGATCGCTAGCCCAAAAGATCCCAAACAAGCACGTCTTGAGGCGTATGAGTACGAGATTTGGAATGCTATATATGCTAAGCTTGGTGATCGACCATGGCGTCCCGCCAACAATTATGCCAACCCGTACAGGATGTACAGCAAAGACAAGTGGGAAGAAGCCAAGCGAAAATGCGAAGAAGGCAGAAGACCTGGCAAAGGAAAGCCTATTCCTAACGAAGTCAAGAAGATGGTCACCAAGATGTGGAAAGAGGCCACCGAGGACGAGAAGAAGCCATATAATGAAAGAGCAGATGTCCAGAAAAAAGCATATGCTACTGCATTGGCTGAATTCAATGTCCAGGCTGCGAAATGGGACGAGGACGCTCTGGCATATAGAGCAGTTTACGAAAAGGAACACCCAAGTGTGCCAGGGCCAAACGAATCGAATGGCAGCCCTTCAAGAAAGGACAGGCGAGCAAAGCGAGGTGTGAGTGGTTACGCTGAAGATTCCGGGTCCGAGTTGGACATTTGAGTGCTGGTTTAGCATTCTTACATTCTGCATTCTGCGTTCTAGTATTGTTCTGTATGACCATAGCACATAGGGTGTTGCTTGATCAGCATTTTTCCCGCGGTGGTGGCTCTGGCGCATTTCTGGCTATGGAAACCCTGGAGTATAGTTGCATATGG
>XATR943332|c0_g1_i1
TTTCTACCAAAGTACTGGCATGTAAACTATGTGCATTTTTCTTGGTTATAAGGCAACTATGTACGCCGTTCACGCCTTCAACGAAACCCAGCAATTTACCAATGAAGCCAAATCAGGTAGTTTCAAATCTTGAACCTTCCTCATGCTCCTTAATTCCGTTCGTACCATTGACATGACGCTTCTGCCACGGCAAAGGTTTGGTCGCCGCCTTGACTGGCCCAACTTCCCCATTCTCCTTCCTCAACTCCTTCCAAGCATCGATATCCTTCTGATCTACGAAATTGCCATGAAGACCGAGGCGAAGCTTAAGCGGGAGATGAATTGCTGCAACTGGTCCTTTGGCAAGATTCAGAGCGTCAAAAATCAATATATCGTTGCGCAATTCGTCCAGATGATTCAAGAGCGCGATCAAATATCCATCGCCTTCAATATCCGTATCCTTGGGGACGAAGACTGGCTCCTGGAAAGTCGTTGTTGGCCCTGCCCAATACACATCCTGGACTTTCTCATCCCAAGTAAAATGACCCATAGCGTTAAAGAGGCCACCAGCAGGGGACCCACACTTTTGGAAATCGTATGGCTTAGTGGGGTCAATTTGAACTTGCCAGAAGTGGTTGTACTTTTTCGTCACGAGTCGATCGTCTATGCGAGAGAATTCACCGTTGATGTCAAAGATCTCAGCGGGTGTGACTCGAGTGTCTGTCTTTGCTTTTGGATCGAACACCCAACGATATGTCTTTGCTACCAGTTTGTTTCGCTTCTGAAGAGTTTCTGGAGGAGCGTTGTCTGGTGGAAAGAAGAAGAAAACATTGTCGTTTGCGATTGTAAGATCAAACACGATGTGGCCATCGTCGTTCTCGTAGCACCCAGCTACGTGGCCGTGAAATCCGTTATCTGCTCTTAGCCATACAATATCTTCTGGTTTTCCACCTCTTCGCGGCACTATTCCATATAGTTGGTCTTCATTAGGATCCCAAGCCCAGTGGTTTCCACCTTTCTTCATTCGCTCAACATTGGCCGTGATAGGCGTCATCGGAAGCACGAGGTAATTCTCACTCAACCCGCAGTCATGGATCATACCACAGAAAGGCGCTTTGTACCAACACTCCTCCGTCTTCTTACCATTCTTGTCAATTGTATACACCACAATATCACAAGAAGCATCATGCCCATCTCCTCCCGCTTCATACCCAAAACACACCATCTCCCCCGTCTTCGGATCAAACTTAGGATGAGCCGTGAAAGTTGGCGACTCAACCTGTCCCTCAAAATCATATCTCCCAATCGTTTCCAACGTCACAGGATCCATCGCAAAAGGCGGCCCATCCTCCTTCGTCGCAAGCAACATACCTCTCCAAAATACGATATTAGTATTCGACACCGTCCTAATAACCCCCTTCACCATCTCACTATCAGTATAAATATTCCGATATTTCCCAAACAACGCTTTCCTCGCCTTCGTCTCGGCTTTAAATCTCTCCGTGTGCACATATCTCTGTTTGAAATCCACATGTCCATTCTCAAATCTGAATGCAGATACATTTCCATCGCCGCTAAAATGTATATCTTCCTCAAAAAGAGGAGGATATCGTTGGTCTGGTTGGATGCGGTAGAATGTGCCGTTGATGTCTTTTGGGATTGTCCCGCTGACTTCGAGGTCGAAGATGTCGCCTTCGAGGCGGGAGGGTTTGTTGAAGCCTTGGAAAAACCCTGTTTCTGGAAACTTTATTTGCGTGCTGGATTTGAGGCCATTGGTGTAATTCGGCTCTGAGACCGGGAGAAAGGAGAAGAGGTGGGCCATCACGTGATTGAATTGAAGTTACTTCTGGG
>XATR942125|c0_g1_i4
TTTTTTTGGTATTCAAGTTTATTTGATTTCTTCTGTGCTAAATTTAGTTGCAGGTAATGGTACTATCGTATTCTCCAACTCTTGTACATAGTCCAATGACCGAGAGTTGATGTCCTTCAATCCGATTCACCACCCAGTTATAGCTTACTCTTGGGATCAAAATCTGGACCAGTGCCCTGCAAATGAGATGTTGCATCCTTCTGAACATCTCCGCTAGCACAGCATGAATCTCCTTCTGGAGCTAGTACAGATGCCGTGTTCTTGCTGCCAGGCACATCAATAGCAGGATTTGCCGTGAAAAAGTCTGATGGCTTGATATGCACTTGGTGGATCTCAACTGGCATGACGGGCCAATCTTCCACTCTTGGGTTGTGGGTCAAGCCAAATGTGTTCCATACAACCACATCCTCATTTTCAACAATTTCATTCCTCGCTACCGCATCTGCAACACCGTCCACTTCCTTCTGACTCTGATTCGTGAATTCACCACCAGCCCAAAACTCCCCATCCTTAAACTTTGTTACCCATACGTGGTGTTGAGCAAACTGTGCTCGCTTAGCCATGATACTGTCAGGATGTGCGAGAAGTAATTGCGAAGCTGTTGGTATGAACTTGTATGCCACTGGTTTTCCGGATACTGGATTCAATATTTGGGGATTGGTTATCTTGACTGTTAAGTTTGTCATGGGCGAGGCATCGAAGAATGTTGATGTTTTGACTGGAGTTTGTCTGACCTCATATCCACTACCATACGGATTGAATTCCTTAGACATCGGCATAGGGAGACTTTCTTCCTTGACGATTGTATTTTTGTTGCCATCCACAGCAGGGTCAATCCTGATACAGAAAAGGTGTTGATGATTCTGAGCTAGTGCTCCCGATGATACAACATTTCCCCATGGGCTGGTCTTGCCAGGATCAATGTTGACAACGCTTACGATACCTGTGGCTCTGGTTTCAACAATAATGCCTCCTGCTTGATCGAATTTGTACGCAAAAATGTATTCGTAATTAGCCAAGGTAATTATGAACTGAACGACAAGTTCTCGTGACCTAGTTACAACAGCTCTATCTGTTCTGAAATTTGTATGCTTCCATCCAATTCCGTTGTCTTGTTCGTGCAGGCATACCACGTTCTTGGAGACACTTGCTGATCCATCTGGCTCAGTCATGACCGCGTCAAAATACTTGATAACACCTAAGCAATCGCAGCCGAGAGCCAAGTTATTTGCAGCTCTACCTGCTCCTGCATCGCCAAAATCGAAAGCTTGCTTGCGGTGAAAGGGTGGTCTTGGATCCCCATAAGGGACGGTCATTTCGCTTAGACTAAGTCTATACAGAACACTTCTGCCATCGTACCGAACATCATGGAGGACCGCCCCCTCTCTAGGCGTGAAGCCAAGTCTGAACCTCCATTTTTGCCATTGAATGAGGTTCCCGTCTATTTGGAAAGATGGACCTTCTGGTTGGATAACGTTCAAAGGTTTGATATCTGTGCGAAGTGGTTGTCCCAGGAGCTCTGGGACATATTCAGATGGCGAGCAGTGGGCAAGGATATCCTTTTTGTGAGTTCCATAGGCCAAGCCATCCTCTTTTCCGCCAGTTGCTAGTCTGTCGATTCTGACAATCTCTTTAGTATAAGTATCCATAACCGGAATTATTGGTAGAGGATAACCATAGTGGTTTGAATCCTCGTTTCCAGACCGAGTGTCCTTTGCAAAACAAAGACCTTGTGTATAGCGTGGAGCCTTTTCTCCAAAGTCTGGTCCTCCATATGGCCAAGGGTCGATAGTGACAATAAAACCTTCAGGTAAATGAAATTCTTTTATTGCCTCTTTGAACATGGGAGATTCAGTGCAGGCCTCTGAGAACTCCCGAAATTCGTTAGTTATCAAAGCCGCTTGGTGCATCTTATCAATAGTACGATGTCGAACCTCCTTTCCGAGATTCACATCAACCCAAGACTCCATGTATTCAAAGTGTTTGCTATTGCGGACCACGTCGAATTGAACTTTTGCGATCCGGGCTGGACGAGGAGTTCGTGATGTGGTTTTGCCATTGTTTTCAGCGTCCAGAAATGTTGACAACTCCTTTTTAGGAGGTTCTTCGAGAAAGATGGAGCGGAAATGAATAGCTGATTCTTTACCGCGAGTACGCACAATGACTTCGCGCACAGAGTCCGACTCAACAACAGACAATGGATCTAAGGGGTGAGGAGACATTTCGAATTGCAGGTACAATTGAATTGAAAAGAGGAGG
>XATR212425|c0_g2_i1
GGGTATGCTGCGACTCCTACATCAATTCCCTCGGGGATATGGTGACCGTCGATATCGATACCTCCTGGTAAGACTTTTCGTGGGATCATTCCACCAACGGGAGGTGACAGACGCATGGCTTCGTCGACGACGGCTCGAAGGTACAAGCAAGAATTGAGTGCAGGACCATGACAAATCTCCTCGATGTCAGAGAAGGTGGAGAGTATTTCCTTGCTCAACTTTCTCAGAGTTTCCGGGTTGTGCGTCAAGTAGAAGAATGACGATGCTAGTGCTGTGGAAGTTGTGTCCGAACCAGCGATGATGATGAGATTGCTTTCTCCTAGTAGCTCTGGAGTTGTGAATCCTCTTCCAGTCTCGGAATCTTTTGCGTTCAGGAGATAGTAGAAGAAATCTTTGCGATCAGTCTCAAGTCCGACTTTCATTCTCTCTCCGAATTGCTTTTTGCTGTAAGCCAT
>XATR887173|c0_g1_i1
GTGTACCTCTCTGAAACAACTCCAACTTAGCAATGTCATCACATCACGGCAATACACAGTATAGACAACCATGGATGAACAAATCAATCAATCTCATTCATTAAATAGAATCACAAATTTTTCTACACCCGTACAAAGCAATCATCACTTCCCCTTTCCCTTTTCCCCCTCTCTCTAACCTCAGCCTCACTCTCTTTACTATCGTCACCTTAACGCCGCAGCTCCCTCCAACCCCGCCTCCTTAACCAACTTCCAGAAAAATCCCCTCTCTTCAAGCAACTCCCTCGGCGTCCCAAACTCCTTCACCTGTCCCGCCTCAAGCACCACAATGCGATCACTATCTAAAATCGTGTTAATCCTGTGGGCTATCGTGATAATAGTGCGTTTAGAAAAGAGAGGGGAGCGAAGGGTAGTTTGAAGAAGGGCGTCAGTTTCGACGTCAACGGCGGCTGTGGCTTCGTCGAGGACGAGGATATTGGATGGGGTGAGGAGGGCGCGGGCGAGGGAGACGAGTTGGCGTTGGCCTTGGGAGAGGTTGGAGCCGCCTTCCTGGATCTTGGCTTCAAGGCCCCCAGTCATTGTCGAAACATGTTCTTTCAGCCGGGCATGTTCTAGCACACTCCAAAGCTCTGTGTCATCATGAACGTGTCCCGGGTCCAGATTATCCCTGATCGTTCCTTCGAAAAGAGCCGCATCCTGCGGGATAATTGCTAACCGTCGCCTCAAGTCCAGTAAGCCTATCGTCGATGTGTTGAGCTGGTCAATGCTGATATTCCCTATCGCCGGTTCGATAATCCGGAATAAGGCGAGGGTCAAGGAACTTTTCCCCGCACCAGTACGACCTACAACGCCAATCTTCTCATGTGGCTTGATATCGAGATTGATGCCCTTGAGTACGAGGTCCAATCCTTCTCGGTACCTTGTGCTATAGTTGTTGAACTGTACTGCACCTTCTGCAGGCCAGCTGATTGGGGGACGACTTCTGTGAATCACTTCAGGAGCTTCACTTGGAAGTCGTGCATATTCAAGCACTCGTTCCACCGACACAATATTCGTCTCGACCTCAACGGTCTGACGGACGATCCAGTTCAACGATTGGGTGATTTGAAGGGCATACGACATAGCCAAACCGACCAGGCCGGCGGACGGTCCACTGCCTGTAGACACAGAAATAATCGCGAAACCTGCTGCACTGAGGATAATGATCGAACCAAGGAATTCGAGTCGTACAGCCAGCCATCTATTGGCATTGATCGAAGGGAAGTAAGCCCGAAGATTTGCATCAACTCGCCATTCATTTTCTGCCGCGAAGCGTAGCTGCTGCCGGTATGCCCGAATGGTGGTAATACCCCCGAGCGACTCCTGGAAATGTGCATAGATCGGGCTCCGACTCACACTGTCCAGACGTTTGAGTTCTCGTGACGTTCGCAGGTAATATCGTTGAACCCAATAATACACTCCAGAAAGTGGCACGATGAGGGCAACGAAGGCAGGGGTCGACGTCGAGATGACGGCCAACGTGAAGAGAGCGCGGGCGCTGTTCACGAATAGCATATTGAATGTGCGGGCCAGAACCTCGTCAACACGATAAATATCGCTTGAAAATCTGTTGAGAATGCGTCCTGCAGGTGTTGTTTCGAAGAAGCTCATTGGGGACCGGAATATAGCGAAAGCCATCCTTTCGTGGAGTTTTCTCGATGCCTCGATAGAACAAAAGATCCAAAGGATCAAGGTCTGGACGACGACCAAGCTAGCTCCACCGATTCCGACGGCAAAGTACACGCCGATATACTTGCCGACATTCAGGTTTCGGCCTTCCTCTCCATTTTCCTCGGCCCACTGCTTAAGCCAGACATTGCCCCCGATTTGTGCCGTTTGTCCACCAAGCAGCATGAGGAGATATATGGAGACTGCAAACAGATTGCTTGTCTTGGCATATTCGGCGTAGACGTCCCATTTGACCTTTCCTTGTTCGGAAAATTCTTTATTTTGTTTTGTCTTCCCGCTCTCTTCCTCATCTCGAAGTTTTCCTCGGGGACCCTTGAAGCTGGCTGTACTTGCACGTCTCAGTGTCGCCATGCTTCCCTGTCGTTTCTTGACCGCTGATCCAGATGGTCGAATTGGCTGCAGTTGGGTTAACCGTTCCTGTGCTTCTTCTATCTCATCTTCCCTATCGTCGTCTTCCGTTCTGTCAGTGTCGATGATCGTTGAGGAATCGCTAGAGGTAGTCTCTGATTCTTGTGAATCCTGGTTCCCTGCTGTCTTGATGAGGTTTGCGATTTCCCCTTTCATCGCGATGAGCTGCTCATACGTGCCACGTTCGATTATTCGCCCTTCTCTGATCAAACATATGAAATCGGCTTCCATTAAGACCGGGATGGAATTGGTCGCGAGGACTCTTGTCTTTCCACTGAGCAAGCCATTTGGGCCGAGAACGTTCTCGATCAGATGTCTGCCTACATGTTGATCGACGGCTGAAAGACAATCATCAAGCAAGTAAATGTCAGCTCGGGCGTACACCGCTCTTGCTAGAGTTAATCGTGCCTTCTGACCTCCACTGAGGGAAATCCCACGTTCACCAACTTCAGTCTCATCTCCGTCAGGCAACTGAGCGAAATCTTCGATCAACGCGCAAGCTTTGACCGTCTTTTCATAGAAGACAGGGTCATATCGATGCCCGAAAACAATGTTCTCTTTGACTGTAGCATTCATGACCCAAGGTTGTTGTGCCACATATGCTGTATTTCCATGAACGACGACTTCACCTTTGACCTTCCACAGATCACCCAGAAGAGCTTGCAAGAACGAGGACTTTCCAGCACCAACTCTGCCAACCACGCAGGTAAGTTCTCCCTTTGCGGCGTTGAAGTTGATATCTTCCAGGGCATTGCGATCCGAATGTCTGTCCCAAGAAAAGGTTCCGTCACGAACAGAGATACTCTCATCGCCTTGACTATCGACAGGTCCACGGACAATCACAGCATCTGGTTGAAGTTCTTCTGCGGTGAAGAATGCAGTCAATCGACCAACAGCAACAGATGCCTCAATGATGGAGGTTATAACCATGGGTAGGATAGCAAGTGGGAAGGTCAGCAAATTGAAGAGCGTCAAGGCTGGGAATACAATGTCGGTTGTCAATGGAGTATCTTTGGTCAGGACAAATACTGTAAATGTCGAACAAGATACCAAGAATGGAGTGGTGGACCAGGTGAAATTGGCAACAGATTGAGCGGCACCAATCTTTCGAAGGGTCTTCAATTCCTGATCATTTCGCACATAATTGAGCTTCTGCATAAATGCACTGCCCCAAGCGTATAATTTGATGCTCTTCATGTTGTTGATGATTTCAGCAATGAGTCTTGTTCGAGAATCCTTATTTTTCATCTGCTCTTTCTGAAGCTTCTTCATCAATCTTGCAATAAGACCATTGATTGGAATCATCAAAATCATAGCTCCAACACCTGCCAGCATAGAAATTCCCACGAGCTGATACAAGCTGATCATACACAGAATAATTTGGTAAGGAGCTGACCAAAGCTGTTGGCCATACTGCGTGAGGTCCTGCAACCTCTGTGTATCAACCGCCATATAATTGACAATATCACCAGTTGACTTCGATGCTCTGCCCTCATTTGACAATTTCAACGATTTGCTGTAAATCGCAGATGTCAACGCAGTCTTGATTCGCATTCCAGTCTCGAAAGCTCTTTGGAAATATTGATGTAGAGCCATAGTCTGACCAACAGAAACAGCGAACATTGCTAATGCGATAGCTGCTCCTCTGATTACAGGCTGAGGGGTCGGGGTTTTGTATGAATCCACAAAAGAGATCAAAAGTCTCAACAATTGAGGCTGTACAAAAGCCAACGTATCTGAAACAGTCTTGAAGAGGGCACCTCTGAAATATGGCCCACTGAAAGCTCTGAAGATAGCCATCCAAAGACTAGGATGCTTCTTGGTTTCTAGCTCTTGATCCCAAGCCTTCTGGAAAGCGTCTCCAGTCGCTTTTGTAGTATCCCTCTTTGCCAGATTCCAAAGATCATCTTCCGTCAAGAACTTCTTGTAGCCATATCTCATCATCGGTGTCATCCAGCTGAAGGTCAAAATCGAGAAAACGGTTGCATATTCAATCGGGCATTCATCCTCGTCCCCAATAGCATGATAAACACTATTCTTCTTCGGCACCAACCACTCTAATCCAAACTCCACCCAGGACAGCCCAAAGCCCACACAATATGCGATGAAGTACGGAAGGTGTTTATCATAGATCTGCTGGGAGATCAAAGAGCGCAGCTTAACGGACCAAGCTATAAGGATGAATAGCCAGTAGAACAACACCACCCCATTCGCATTCCGTAACCTGCTATGTTCCAGCCATTGAATCGTGAAAATAACGCCCAGCGACAGTATCGTCAACACACTGGTCCAGAACCGGAAATCGCCTGCCCATACATCGGGATAATTTAGGATCTGGAAAACGAGTTGAACGGCGCAGGAAATACCAATCGCTACAATCAATGCCTGCTTCGTCCAAAAATTCCAATCCTTTTCCACCTCCGCTTTATGTTTCCTCCTCACCAACCACCACACCGCCACCGCTCCAAACAGAATCCCATATACCGCCACAGTTGAGACCCAAACATCCATAAAACACGGTGTAAAATCGTATCTGTCTGGACTTAGAGGACCCCATCCTTCTTTATTCCCACATAATGGCTGCGAGATCTTTTTCTCTGCAGAAAGATATCCATGTCCTAGCTCTACAATCGACGACCGAAACCCAGTAAATGAGCCGGTGGAGTGTAGCAGGGCCTGGGTAGGATGCGAAGAGGAGGTGCCGTGAGGCATGGCGGGCGAATGTTGTTGAACTCCAGTCGTTCCTGTAGAAGAAGTCTATCTCCGAGAATGGTTGTCGGTGAGAAAGAGTAGGACGCGAGGATATCGACGTCGCAGTTAGAGTTCGAGCGGAGTGGAGTGGGTGTGAAGAGAAAGAGAGA
>XATR868578|c0_g1_i2
GATGGGAAGGGAGGGTTTGTGGTGGTTGCATAGCTTGGATTACAAACTCTAAAATCAAATCCCTGATGGACTGTGCAGAATGATAGGGTGGTATCGTGAGTTGATTGAATATATAAATGTCAAAATATCCACAAGAAATGAATCGGGCAAGAAATAAAGCATAACTATTGAGTTCCCGCGAGGCGCCAAGACCAGATATACCAGACTCATCTATCAAGAGCTTGCGATTGACACATCTGATAATACAACCCTCTACTCCTAAGCAACGAACTATGCGTCCCCTTCTCAACCACTCTCCCATCCCCAATGACAAAAATAACATCTGCATTCTGCACCGTAGCCAGCCTATGCGCCACAACAACCATCGTCCTCCCTCTCCCCGTCTTCTCAAAAACCGCCTGCACAGATTTCTCCGTCTCGGAATCAAGATTCGAAGTAGCTTCGTCCAAGAGTAGGACTCTTGGGTTTCTGATTAATGCTCGTGCGATAGCTAGTCTTTGTTTCTGTCCACCGGAAAGAGCTACTCCTTTTGTACCTACTTCAGTGTCGTATCCTTCTGGAAGAGAGGAAATGAAGTCGTGTATTTCTGCGTCGCGACATGCTTGTCGAAGGACCTCGTCGGGGGTGGTATGTTCATCTACTCCAAGAAGGATATTATCCCGAATCGAGCCCTGAAAAATAGATGCTTCTTGCGCTACCAAAGAAATTGAGTTTCTGTAGTCTCTGAGATTGAGCTCGCTGATATCTGTGCCATTATAGAGAATCCGTCCGGTTTGACAACGATAGAATCTCTCGAGGAGAGAAATAATACTTGTTTTACCTGAGCCGGAGGGGCCGACGATGGCGGCGAATTGGCCTTTTTCAATAGTCATGTTTAGGCCTTGTAGGACTGGGACGTCACGAGTGGGGTATTTGAAGAAGACGTTGCGGAGCTCGAGTTTGACTCCTCGAGTTACTGAACGTTTCTCTTCATCTTCCTCGTCGTCGAACTCGAGGGGGATTTTATCTTCTTCTTGGTCGCCTCTTCGTCTCATGCTTCTGATTCTATTTGCAGCTGCTGATGCTTGGGCAATATTTGGGCCAAAACTCAACCATTGACCTGCACTTATGCTGCCCTGTACAACCGCAAGATAAATGACCAGATACTGGAAAGGCCAGTACTCATAATCAGCAAGGAGTCTACCTCCATACCACAACACGAACGCCATGCAAAGCAAAGCAATACTATCACTCATAGCAAACACTAGTGTTGAGAATCTAGCTTTATAGAAAGCCGCTTTGATATGATTCTGCAACAATTTTTCGTATCTAGCACAGATCTCACCTTCAAGAGTGAGAGCTGTAACTGTCCTAATAGCGCCGATTGATTCAGTGGCGAACTTAGCACTTTCGGCGAAGACTTCGTAGTTCATCTTCTCGAATTGGGTCTCGTATCTGATGCGGAAGAAACCTGCTGCGAGAATGATAGGCATAGAAGAGCAAACGGTGACAAGGGTGAGTTTCCAGCCGAAGTAGAAAGACATCGCGATACAACCAACAACATTGAAAATGGAAATGAAGACGAATGCCATATTGATACCAAGTAGTTGTTGCAGTTGCGTTGGATCATTGGCCATGCGGCCAGTGAGACTACCGATGGAGTTATCTTCTTCGTCATAATATGCTACAGGTTTGTGTAGTACATTTTCGAAATATTCTTTTCGGTAAGTTGATGTGATGTGATATGAAACTGTATTCGAAGACCAGCCCAAGACAAAATAGCTAACTCCTACACCTGCTGCGAGGATGGTGAACATCAGGCACCACCAATCAGTCTGCTGTTGTAGATACCAGCCCCAATACCCGAACACACCAATTAATTTTGCAAACAAGAAAGATTGAATTGGGAATGCAGCTCCTGCACCAATACTTGCCAACATCATCAACACATACCAAGCCCAATGCTTTCTCTGCTCCAAAAGCAATGATCCAAAACTACCAAAGAAACCTCTCCCCTGATAATCAGGCTCCTCGAATGCATTTAGCGGGATTTCCACATCGAAATTATCCAAAACCAAAGTTTTCCTGTTATCAAACTCAAAATTGATCCACTCCATCTCTTTACTCTGTTCCTTCCCCAAAGAAAGATGTTGAGCATTAGCAAGGGCATAATAAGCGCCCTCCTGATCAGCTAAGAGCTCGTAATGAGTGCCCTGCTGAACAACCTTGCCTTTTTTCAATACCACGATATTGTCAGCTTTCATGATCGTGGATAGACGATGGGCGATCATGATTGTGGTTCTGTTCTTGGATACTTTGTCGAGAGCTGCTTGTACGATCTTCTCGCCGCGGACATCGATGGCACTAGTCG
>XATR873009|c1_g1_i8
CCAACACCAAATTACAACAAATAAAACACAACCAAGAACTTCTAATCCTTCCCTTTAGAAACAGCATCTACTCCCTACTCCTTCCCCTTCAACCCCTGCAACCTAACCAATTCAAAATACCTTCCCCTCGCCCCCATCAAACTAGCATGATCACCACTCTCAACCACCCTCCCCTGTTCCAAAACATAAATCACATCCGCATTCTGCACCGTACTCAAGCGATGAGCTATTGCTATCGTGGTGCGCCCTTTTGCTGCTTTGTCGAGGGCTTCTTGGACGATGCGTTCACTGGTTGAGTCGAGGGCGGATGTGGCTTCGTCTAGTAATAGGATCTTAGGGTCCCGGATCAATGCTCGAGCGATTGCAACACGCTGTTTTTGGCCACCGGAGAGCATGACGCCTTTGGAGCCGACGAGGGTGTTGAGGCCGTCCGGTAATGAATTGATGAACTCATGAATATTCGCATCCCGACAAGCCTTGACAACTGCCTCCTCACCAACATCCTCATTCGCTCCAAGCAAGATATTATCTCGAATCGTTCCACTGTAAAGAACAGGTTCTTGGCTCACGAGAGCAATTCTACTTCGGTAGTCGCGAAGATTGAGGGACTTGATGTCTTTCCCATCAAGCAACACACTCCCACTTTTCGGGTCATAGAATCGTTCAATCAACGAAACAACAGTACTCTTCCCGCACCCAGAAGGTCCAACCAACGCAACATACTGCCCAGGCTTGAATTTTAAATCAATCCCTCTCAAGACGGGTTGTTCCAGTCTGGTAGGATACCGAAAATGCACATCCCTAAACTCAATATCTCCTTCAACATCCTCAACTTTCTCGCCTTCTTGGCTCCAGACATCGATTTCCGGCTTCCTATCGAAAAGA
>XATR902443|c0_g1_i2
TGGCATCACTTGAGCTCGAGCTTCACTTGGCGTAGCTTGCTGCTTAGAGCTTGCTATCACCATTTAGCCGACAAAGCTTCATCCTTAGCAACAACAACAATAGATCAACGATTGATATGCGACGACTTTTGGGCACTGCGGCCGTGACGGCTCTATCGCTGTCATGGAGCGCATCTGCCTTCAACTATTCTTCGATAGACATGATGCGGGCGCAGTTAGCTCTTCTTGACGACCGTCCAGCAGACTGTCCCCCATGTTTCAATTGTCTCCTGCCAGCTTTCACCTGCGGTCAATACTCCGACTGTAACCAGTTCAACGGGAAATGTAGTTGTCCGCCGGGCTTCGGTGGAGACGACTGTTTTGCTCCAGTGTGTGGCTCTCTGGCAGATGGCCAAGACCGACCGATGCGACAAGGTGACTATTGCGACTGCGAGCCGGGTTGGACTGGAATCAACTGCAATGTCTGCACAGAAAACAAAGCCTGTAATCGACTGATGCCAGAAGGAGAGGGTGGCGTGTGTTATGTGAACGGGGAAGTTGTGCACGAAAACCACCAGATGTGCGATGTCACTAACAAGAAGATTGTCGATATACTGGATGGTAGACGGCCTCAGGTCACTTTCACATGCAATGCGGATGGAGGAAACGAGACCTGTGCTTTCGAATTCTGGGTTGAACATAAGGAGTCATTTTATTGCACTCTCGATACCTGCGAGTCAAATACGGACAACACTTACGACCAGAACAGCACCAACTACAGATGTGAAAACGTCGAATGTAAATGTATTCCGGATCGAATGCTCTGTGGTGAGAATGGTTCAGTCGACATTACCGACTTCTTGGACGAGGAAATCAAGGGACCAGCGACATTCAGTTGTCTCCAAGAGGAAGGAGGGATCAATAACTGCAAATTCAAGGAACCTGCTATGGACAATCTGATCCAGATGATGTTCGGCGACGATTCAATTCTTCTGACTTGCGATGGTGGAGAATGTCTTTACGAGACTGATGTGCCTGGATTTGAACGGCCTGTGAAGAGGATAAACACCCCTTTGATCGCTGGTGTCATTGCTGGAGCCTCCCTTTTCGTGGTTTTGGTCATCTTGACTGTTTGGTATCTCGGCCGTCGACAATTCAAATATGGCCCTATCCACCTGGACGATTCCGACGATGAAAGCACCAAGCTTATGGCGGATCACAAGCCCGCATCTTTGTTTTTCGAGAACGTCTCTTACAATCTGAACGGGAAGCAAATCTTGACCAACATCCGAGGTGTTGCTCATCCAGGCGAGATCATGGCCATCATGGGAGCTTCAGGCGCTGGAAAAACAACTTTCCTGGATATTTTGGCTCGAAAGAACAAGCGTGGAACGGCTACAGGAGATTTCTATGTCAATGGCGAGAAGGTCAATGACAATGATTACAAGAACGTTGTTGGATTCGTTGATCAAGAAGATACCATGTTGCCAACTCTCACCGTCCACGAAACTATTATGACTAGTGCACTTCTCCGACTCCCCAGAGACATGGGCAGGTCCGCCAAGGAGCAGCGGGTCTATGAGGTCGAAAAGCAGTTGGGAATATTCGCCATTAAGGATTCGTTGATCGGATCTGAGGAAGGAAACGGCCGTGGCATTTCTGGTGGCGAAAAACGAAGAGTTGGTATCGCATGTGAACTCGTCACAAGCCCTAGTATCTTGTTCTTGGATGAACCGACTAGTGGTCTCGATGCTTACAACGCCTATAATGTCATCGAATGCCTTGTCACACTCGCAAAGACATATAAACGCACAGTCATATTCACAATTCATCAACCAAGATCAAATATTGTCGCCCTCTTCGATCGCCTACTTCTCTTAGCCAAGGGCAAAACCGTCTACTCTGGCGAGTTCGCATCATGTCAAGAATATTTCGAGCATATTGGCTATACTTGTCCCCCGGGTTTCAACATTGCGGACTATCTGGTTGATTTGACAATGCACGTTGGCACTCCTGCAACACCTGTTGATGAAGGAATACCTGGTCTGGTCCCATCTATTACTGGAAGCACTGGACCAAGTAGTACCAGAGCTGTCAAATCCATTGCCAGTATCTCTGGTGGTAGTGTTGAAGAAGGCTTCTCGACTAGCCCTGGTGGCGACTCGCTACTTCGTCCAAAAGGAAAACGTAGGGACTCCGTCAAAACAAAGCAGGACAAAGAGCTTTACACTCGTAAGAAGTCTGGAGCTGAAACCCCAGGATCTCAGCCTGACGAAACGCCTTTCGATCCGAACGCAGGTTCTTCTAATCAGTGGTTGAAACTACAAAAGCAGAGCGCAGGACATATCCCCCAACCAGTTCTAGAAGATACGGACAATCTACCGCCTGCAGCCCCAGGAACAACAGATTTCGATGTCTTGATCTCAGCATATGAGCATTCCGACATTGCTAGTAACATCCATGATGAAATTCAAACTTCCATCAGTAGTGCCACAGCAGCGAACGGCCAATCGAACGGAAACGCTTCTGGAAATGGACACGCCAATGGTGGTACTATGGGCAAAGGATATACTAGGATTGGCTACCTTCGACAATTTGTGATCCTTTCCCAGAGAACCTGGAGAAATCTCTACCGAAACCCGATGCTGATGCTCACACATTATGCTATCGCTATTCTGCTTGCCGTCCTCTCTGGGTTCCTCTTTTATGGTCTGACAGATGATATTCCGGGTTTCCAGAATCGTCTCGGATTGTTCTTCTTCGTTCTCGCTCTTTTCGGGTTCAGCACGCTTTCAAGCTTGACGGTATTTGCAACTGAACGCATGCTGTTTGTTCGCGAGAGGGCCAATGGCTACTATTCTCCAATCACCTACTTCCTCGCCAAGGTTCTCTTCGACATTGTTCCTCTGCGCATCATTCCTCCGATCATTATGGGCTCGATCGTATACCCGATGACTGGACTTGTTGCTGACGGACCGCACTTCTTCAAGTTCATTCTAGTCCTTGTGCTCTTCAACTTGGCTGCCGCTGGGATCTGTCTATTTATCGGCATCGTGTGCAAGGACAATGGCGTGGCAAACTTGATTGGAAGCTTAGTCATGCTCTTCAGCTTGCTCTTCGCAGGTTTGCTTCTCAATCATGATGCCATCCCAGCATCTGCCTTGTGGCTTCAAACATTGTCGATATTCCATTACGGCTTCGAAGCTCTCATCGTCAACGAAGTTACATTCCTCACTTTAACCGATAAGAAGTACGGTCTGGACATCACCGTTCCCGGCGCAACCATCTTGAGCTCCTTCGGCTTTGATACTCAGGCGCTGTGGCCCGATGTAATCAGTCTAGGTATCTTTGCTGGTGCCTTCATAATTTTGGCATATCTTGCTATGCACGTGTTATTGGTAGAGAGAAGATAGATGTGCTAAGGTTTAGCATTTCATTCGATTTATTTTGTTCAAACATTTGCTGCATGGGAAATGAGATCCCCTTAAGGCGTTCGGTGAGATGAGAATATAGACGGAGGCTGCATCCGTTTTATTTCTTTTACTGCAATAATATATACCTCTACATGTATCATCATTGTGCGTTCGAGTCGTGCATCTGTGTTGCTGTTGGAAATTTAG
>XATR536734|c0_g1_i2
GACCCGGACTCTCAATCCCCAACAAATACACAAACCCCTCATAACCCTCCTCCTTCCTAATTACAAAATCCAGAAACCCATTCCCACTGGCCACCGCAGAAGCTTTCCCCAGTTTCGGTCTAATTCCCGCATAGTCAGGTACGATAGCATCTTCTTTGATCCCTGGTAAATACTTCTTTATAGCTACAATAGCTTCACGCAACCTCGATGAATTGACAGCTAAATCGTTCGGAGAATCTACCCACTCAACATCTGGACCAAATCGGATCCGCCCACCAATATCCAAAGTCAAATGAGTTCCCAACCCACCAGCTCCCGGTTCAGGAGCAGGATAGATAAGATGAGTAGTTTTTGGTTCCGAAGCAGAATAGGAGAAATAATTCCCTTTGGCATAGTACTGCGTTTGATGTCTGCTAGAAGGCAAGATCATGTTATTAATATCACAAGCTCCCAATCCCGCGGAATTTATGATGATTTCGGAAGTAAACGTCGTTTCTTCTCCTGTGGCTTTATCTTTTGTCGTTATGGCCCATCCTTGACTTCCCTTTTCTCCGAGAGGCTCAATTCTTGTCACAGGACTGTTTAGAGCCACATCTCCTCCTTTGTCCTGGAAATCCCCGAGCAGGAATTGCATGTAGGCATGACTATCCACTATCCCCGTGGTAGGTGATTCAAGAATTCCGGCTTTAGCTTGCACGACAGGTTCTTCTTTAGCAGCTCGTTCTAAAGAGACGAATTCTGTGGGAACGTCTTCCAGCGTGCGAGTAAATTTGTGCACTTTAACGAGTTCTTCCCATTGTTGATGTGTTTGGGCTACTATCCATTTCCCCATGTTGTGATGAGGAATGGAGTATTTGTGGCAAAGAGCGTACATTTGTTGACGGCCTCTGACACATAGTTTGGTCTTCAGAGAGTCGGCACCGTAGTATAGTCCTGCATGGATAACTTCTGAGTTTCGTGAACTTGTTTCCTGTCCCACTCCTCCGTTCCGCTCGATTAAAAGAGTGCTCGTTCCATCTCGAGCAGCCAGTTGTCTAGCAATTGCCAGTCCAACAGCTCCTCCACCAATAACCGCATGAGTAAAATCCGCCTCCCTCACAGCCGTTGTAGCAAAACCCCGCCGAGGTATCAATCGGCCTCTTAAAAAACTTGCGAACATGTCAAGATCCAACGCAGGCGCAGGCGTGGTTAAACAGCATTGAAA
>XATR565544|c0_g1_i1
CACATCACGACAAGATGGCACAGAAGGCAAAGAAGGACCGGGCGAAAGCCAATACCACCTCTCTTAACAGCCTCCACATTGGCACGCTTGCCGTTAACGCCATTTTCGTCCTCTTCAATCTCATATTCAAGCGCCGATCACTGGTAGCGTATCTGATCTTCTCAATTCCCTGCGTGGTAGCAGAATACATCCTCGAAACCACAGGAAGACCAAAATACGATGCGAACACCAAAACATTGAAGAGCGCTGGAGAGGACTTGGCAGCTCCGGGATTGACGGAATATATGTTTGACATCATCTGGGTTACCTGGTTGAGCCTCATCTGTGTCATTATCTTTGGCAACTGGGGATGGATTGTGTATAGTGTTGTGCCGATTTATGGAGTGTACAAGGGATATGGACTACTTGGTATGGCAAGAGGAATGATGGGAGGAGCTCAGAAAGGACAAATGCCAGATGAACAGGTGGCCATGGCCGGAAACAGAAAGCAGAGGAGAGCTGCGTAAGACCTTTCAAGAAAGCTT
>XATR892190|c0_g1_i1
GGAGCTAATCAAAACTTGGCAGCACTAGGCTAGCCCTCTATGTACATGCCTCTATGCACAGAATCATACCTTAACCGTTTGGAGAATTCTCTGCTCAACACCCTCCAAAGTATAGTGATGCGCTAGAACAGCCAAGTTCTCCGCTTCTCCCTGGAACTGCTTGTCTGGGTCAACTCCTGGTCCAAACATTTGTGCTCCTGCGCCTGGTCCCATAGATCCCATTTGCTGGGCCATTTGACTGGCAGCATTATCGCTCCCCAACAAATAGTTGAATACTGATTGCAAACCGAAAATGCACAGAACGTACCAAGAGATAGAGGACATCCATTGCGGGTCCATATCTCTAGTAGCAACACCTGCTTGCAACATACTCTTGAACTTGATTGTCAAGGGGAAAGGTAATCGAATGATCACAAATCCACTGAAGAAAGCATTGATCCATCCCATGATCAAAGTCTGCGGCACAATCATAGCCATATTCCCCTTCATCATACCCATCATTCCCTCCATTGCCGCAGGATCCGTCATCGGGTTTGGTGCTCCTTGTCCCTTCTTATCCGGCTCCTTCAAGAAAGCACCATTTTCATATGCATTAACCATGTAATCTTTCCGGGCTTGAAATGCGGCTGGAGAAATGGCATTGGCGTTTGCACGGAGGTTAATTCCTCGCATTAGGGATCGCTGTTCGCGGAGTGTAGGCAAATCTTGCCTTTTGGGCGATGAAGCCATCAAAACGGTCGCATAGTGTCGTAGGACTCCAGTCAAGATCATAACCAGGGTAATAGGAATCAGGATCCAGTAGAATAGCTGAGGATCCCTATGGATCGTCTGAACAGGAACTTGCGCCATGGTTGAAATAAAG
>XATR934910|c0_g1_i2
TGACGACTTCCTCCTAAACTCAATCCTCCCGCGCACCCCTAACAGGCAACATCACAACATCCTCCTCCTCCCGCCCTCTCAACGAAAGCTACCTCACCTCCCGTATCCCAGGCGAAGACCGCCGAGCGCCTACAAATACTATCGATGAATCTGTTTGGGAAACCCTTCGTCGCGACCTATTAGCGGTCTGGGGGAAAATGCGCGAGGTCCTATACCCAAAATACCTCTTCGGTGGATCAATGCTAGAAAACACCACCAGTCTCCGAGGCGCATACGAAAATCTTCGCGGAGCAGGAATCTCTGGAGCAAGAGATGAACTTGTAGGTCTTGCAGGGAGAGCGTTAGATCCAGAAGCGTTGCTGGCGCAGGGGAATATGAGTGAAGGATTGAGAGACTGGGATCTTTGGGGCCCGTTGGTGTTTTGCTTGTTGTTGAGTTTGTTTTTGAGTTTTGGGGCGCAGGGGAAGCAGAAGAGTTTGGTGTTTAGTGGGGTTTTTGCGATGGTGTGGATTGGGGAGGCGGTGGTTACGATGCAGATTAAGTTGCTTGGGGGGAATATATCTTTTGCGCAGAGTGTGTGTATCATCGGATACACGCTTTTCCCGCTGGTTATTGCTTCGCTGCTTTCAGTCTTTAAGCTCATGACTGTTATAAGGATACCAGTTTATCTCTTCTTGGTTCTCTGGTCGTTAGCAGCAGGCGTTAGTATTCTAGGTGGAAGTGGAGTTGTTAAGAATAGGGTTGGGATTGCGGTATACCCGCTTTTCGTGTTCTATTTGGCGTTGGGGACTTTATGCTTTATTAGCTGAGTGGTGAGGTGGTTGGGGAAAAGTTTAGCGTGGGGTTTGGGGAGCTTCGGTCATG
>XATR925970|c0_g1_i2
ATAAATGTTAGTGAGGCTGTGGCTGGCCTGAACTTTTGCGGATGCTGTTGTGGCTGACCTAATAAATCCAAAGCTCCAACCAGCTCCTGATCCCTGTCAATAGCCTCGTGCGTTTGAGCTCAAGATTATATTAATGCGACCAACAGAGTCATGATGATCATCCATCAGCCATGGACTTTTGGTCACGCTTGATCGCGGGCACCTCCCTTGCTCCAGCTGGTAGCAAAGGTGCATCCAAAGATCCAGAAAAGCGTCTGGCACGCTTCAAGCGAGAATACAGCCAACTTCTGCAAGCATGGCGCAGTGCGTCCAATCTATCAAGGGACCACGAAGCAGCAGAGAATATCCGGGACAGCCTGCAAGATCTCACAGCAATCCTGAGCGATGAGTCGAGACGCCCATTACCACATCCATGCATAACATTTGCATCTTCGAAGCAAATATACGTACCCATAGGCAAGATTGCTACGACATCATACAATGAAGGCATTATACGAGAAGGGGTAGCCCTATTTGCAACGCTTATAGACAGCGAGGAGGAGGACTTCGTGGAGAATGAGACCTTTTCGAAGAGTTTAATGAATCTGCTAGTCCGCATAACAGGAGCGAACAGCATACGTCTAGGTTCAGATACGGAAGTAGAGGTTGTAGAGTTGTCATTCAACATTACTACCAAGATCCGACTGGATCCGGAGATTCTGCCTGCATGGTTTGCTACGCAAGACCGCGAGGAACCGCCGAATGGAAGTCAAGATTCACACGAGAAGTTCACTGGGAAGACACAGAAGGAGGATTTTCCATTGTTTTATCTTCTGATCGACTATATCCACCACGAGGGTAGGATAGGAGACTTCGCGAGGACAGGTTTACTCTATATCATCGAAGCAGCATCGAGTTCGGTTGCGTTGGAACAATGGATCGTTGAGAGCGATCTTGCAACATTGATGGCAACTGGACTTGGAGCTCTGTATAGTCAATTGAGTCGAAAGCTGGTCATTGATCATCCTCTGGACGATTTGCCTCCGATTCTAGCTCTCTCGGACTATCAGCAACCCAACACAACATCAGAAATTGTCAGCTCATCATCTCCAGACTTTCAGATGCACATGGAAACATTTTTGTCCCATTTAGTGTTCTGGCAGGACGTTCTCAATCACTGCAAATCGGGTGAGGTCAAATCAACGCTCTTGGAGCATTTCCAGGTCATCTTCCTCCAGCAGTTACTCTACCCGTCCTTGCTCGAATCGTCAGATGTGGATGGAGGCTCGTCAGTAGCAGTACTGACATATCTTCGTCGGATACTTGAAGCACTTGACCACCCGGACATGATTCATCTCATCCTTCACTATTTGCTTGCATTACCAGACACCGCTCCTGCCCCGACAGGATCAAGAGCATCAGTCAGTGCTGCTAGAAAAAGAAAATCGATGGACTTGGCGACCATGATGATGGCTACGCAAGTTGATACAACCTCAACCCCTGCTCTCTTCAATTTGGTTGATCTTATCCAAGGTGGCTTGCGATCTCCAAGTGAACAGACTAAATCAGTCACGTTGCAACTCGTTTCTGTCATCTTGAGGCGGCATCATCGATATGCTGTAACGACGCTCCTCTGGACAAGCCAAGTGCTATCAGAGGGGCCGGTACGGCCTGTAGGTGCGCATGAGATGGAGATGGACTTCTTGCTTTCATTAGCTGGAAACATTGGAGGGGATGATAATTTTGACGAGGTGTATGACAACCATGTGAAAGATTGCGTGAGTATCCTTGAAAGTCATCCGTGCTCAATCACTCTCGTGGCACCAAAATCTGCTGGAGGTACAACAAAATTCCCAGGCTCTACGGCATCGATTCCGGGAGCGCCTCGAGATATCAGACCACATACCCTGCGACCCGAAGATCCCATGCTCATGACTCTAATCAGCATCATGGCAACATTCTTCATAAATTCGATTGAGACGAATCTCTCTTTGACAGGCACCGTCATTGATCTGGCCACTTGTGGCTTCATGCGCATCGACGGCTGGTTACTTCCAGATCCCTCAAAATATGTTTTTGAAGAAGATGACGACGAACTAGAGGAGTCGATCCATCTAGGCATTGGCGACAGCATAGAAGAGCAGGAAAAGAAGCAGCTCCGCGATCTGAAGAAAGCAAGGCGAACTTTGGACTGGTCGAGATCCCAAATACCAGCCTTCCTTACCCAGCTGAAAACACTCGTCGACCAAGTTTCAACGTATCGACACGACATACCTCGTTTTGACGACCTTCTCCAACAACGCCGTGAGGCTTTTCAAGCCGCTTCCTCCGCTACAGCTACTCCAATACCAGTACGATCTGCCCCTCCTCGATCAAGTTTCGAGACTCCATCACGATCGGCGTCACCGCCTAGAC
>XATR568360|c0_g3_i1
ACACCGACTGCTCGGGCTTTGCTCTTTGGGAGTTTCAACATTGCTTCCCAGGTCTTGACGATGGATACGCTGTCGTCGATCTCGACGTCTCCGTCGGGGAGGTTCTTGCCCTCGACTAAGGGGAAGAGGTTCCCTCCAGCGGGTGGGAAAGCACAGGGCCAGTGGACGAGGTAGAGATCAAGGTATTCGAGGTCAAGCTCAGCAAGGCAATCATTTAATGCGGGTTCGACCTCCTCTGGGCGATGTTGGGTATTCCATAGCTTAGAAGTAATGAAGATATCCTCTCTCTTCAAACCTGGAATCTCAGCAAATGCCTTTTTCAATCCTTGAG
>XATR902973|c0_g1_i6
CACATCATTCTCAGGCACGCCATTTCAAGTTTTCTCTAAAGATGGAATCCTATAAAATGTACGAACCTCTGCTTCAAGTTCAACAATCAAACAATCATGCCGAATCATCTACTTACATTGAACAATGGTACTCAAATGCCCCTTGTGGGCCATGGGCTATGGAAAATCCCAAATGAAAAGATCGCTGATCATGTCTATAATGCCATCAAAGCAGGATACCGTCTATTCGATGGAGCTTGTGATTATGGAAACGAAGTAGAAGCTGGTCAAGGTGTTGCAAGAGCCATTAAGGAAGGAATCGTCAAACGAGAAGACCTCTTCATCGTTTCAAAACTCTGGAACACTTTCCATGAGCGAGAACAGGTCGAACCAATGTGTCGAAAGCAACTTGAAGATTGGGGATTGGAATATTTTGACTTGTACATTATGCATTTCCCCATCGCACTCAAATACGTCGACCCCGCTGTTCGTTATCCTCCAGGCTGGTACCATGACGGTGTAACCCCAACAGACATCCAACTTTCAAACGCCACTATCCGAGAAACATGGGAAGCCATGGAACATCTTGTGGAAATTGGCCTTGTTCGATCAATCGGTATCAGCAATTTCAACTGTGCATCTATTCTTGACCTTCTTCGTTATGCTCGTATACGTCCTGCAACTCTCCAAATCGAGCATCATCCATATCTCGTTCAACAACCTCTTTTGGAATTCGCCAAGAAAGAGGGGTTAACCATCACAGCTTACAGCAGCTTTGGTCCTACAGGCTATGTCGAAATGGACCTCGAGCATGCTGTCAAGACACCACATCTCTTTGAGCATCTTGTCATTAACGAAATCGCCAAAGCTCATGGCAAATCCCCGCCGCAAGTCTTGCTTAGGTGGTCTACTCAACAAGGGATTGCTGTCATTCCCAAGGCTGACACACTGCCAATGCTGCTTGAGAACCTGGATGCCAAGGGATTTGATCTGACGGAAGAAGAAATCAAGAAGATCAATGGATTGAATCAGAACTTGAGATTCAATGATCCTTGGATTTACTTTGGTTGTCTTCCGATTTTCTC
>XATR541272|c0_g2_i1
ACCTGACCCAAAGCTCTGCAAATTTCCAAAGAGCTATGGATCAACGAAGGGAAGAAATAACTCGTCGTCCGTTGTATGTCTACGACCTGCCTTCGGACATCTTGTCATCACTAGCACGTAAAGACGATACTGCAGGGCCACAGACAGACGATAGTGTAGAACAATCAAAGACCGAACTTGTAGAATCGAGAACGGAAGATGCAGTGGGGTCAAAAGCATGTTCGCTATGCGGGGTATCTTTCCCAACAGTAGCGGATCAGAGGAGTCATGTTAGGTCTGACTTGCATGGGTATAACTTGAAGCAGCGCATACGAGGTGGAAAACTGGCCACAGAAGCAGAGTTTGAGAAGTTGATTGGAGACCTCGACGAGAGTCTTTCAGGATCAGATTCGTCAGATTCCGAAGACGAGGACGACGGCGACGGAAAGAAAGAAACAACATTGAGCGCGCTTTTAAAGAAGCAAGCAGCAATATCTTCGAGTAAGAACGACGATACAGACGATTTCTCTCCCACGAAGCGGAAACGAGGCTCAGGCAAACCTCCGCTACTATGGTTTACGACACCCACATTACCGACCAACACATATCTTGGCATATACAGAGCTATCTTCACAAATAAGGAGCAAGAAAATGAGTCGTCTATTTTGGATATAATCCACAAAAAACAATTGTCTCCAAAGCCTCAGAAGAAGATTCCGGAATCGAATAATGGCGTGCCACTACCGGAAGCGTACAAAGGACCTCATATATTCTTATGTATGATTGGAGGGGGCCATTTCGCTGCTATGGTTGTGTCATTAGAGCCCAAACAGACTAAATCGTCCGCGACTGGTCCTCTATCTAAGGAAGCAACTGTTCTAGCCCATAAAACCTTCCATCGATATACTACACGTCGAAAACAAGGTGGCTCGCAATCAGCAAATGACAACGCCAAAGGAGCAGCTCATTCTGCAGGTTCTAGTCTCAGACGATATAACGAACAAGCACTTACCGACGAAGTTCGATTATTGTTATCCGATTGGAAAGGAATGATTGACACTTCGGAATTATTGTTCATTCGAGCAACTGGAAGCACCAATAGGAGGACTTTGTTCGGACCATACGATGGACAGGTTCTTAGGCAAAACGATCCTCGGAATCGAGGCTTCCCTTTCAGTACTCGTCGAGCTACACAAAACGAACTTCTACGATCCTTTGTCGAATTGACTCGAGTCAAAGTTATAGAAGTCGACGAAGCTGCTATTGCAGTTGCCAAACTTGCCGCAGAAGCCGCCGCGCAGCAAGCTTCAGCTATCAAAGCAAATAAGCAGTCTAACCCATCAAAGCCCAAAATTTCTGAAGAAGAGGAAGAAGCGTTGCTTCACACCGCACAGCTCCAAGCTCTAGTCCGACGATCAAAGGTGCCTGCATTGCTTTCATATCTCAAAAATAACGAATTGTCGCCAGATTTCAGATTCCATCCTCCTGATTCTAAACAAAATTTCCACGCACCTACTGCTCTTCATCTTGCAGCAAGCCAGAACTCAGCTCCTCTGATATCAGGTCTCCTCAACAAAGCAGGCGCGAATCCGACTGTTTCGAACGGCGATGGCAAAACCGCATTTGATCTTTCTGGGGACCGTGCGACGAGAGATGCGTTCCGAGTTTCTCGCCAAGAGCTTGGGGAAAATAAATGGGATTGGGAGGCGGCTCATGTGCCAACTGCTATTTCCAAGGCTGAAGCTGAGCAAAGAGACAAGCGTGAGAAGGTGGAAGAGGCCAAGAAAGAGGAGGATAGGAGGAAGGCGGAAGCTGCTAGATTGAAGGAAGAGGGACCGAAAGTACCTGAACAGGGACCTATAGGGAAAGCTGCTGGGAGAGGCAGAGCATTAGCATTGCAAAAGACAGCGCAGGATAAGAGGGAAGAGGAGACCAGGGGAATGACACCTGAGATGAAGATGAGAGTTGAGAGGGAAAAAAGAGCTAGAGCTGCGGAAGAAAGGATGAAGAGACTAACAGGAGGAAAGTAACGCCTCGGTTGTTGGAAG
>XATR943345|c0_g3_i1
CTTCTTCGTCATCATTCTCTACACCAAATCCAAGTCCAACAATAGCAAGATTGTTAGTCAAGATGCAGTGGACTTCCGTGGCTGCCGTTGCTCTGCTTGCGCACAATGTTGCCGCTCAGAATATGCTTCGGTTTGCATGCTCTCAGCTCGTCGTCGATCGTGTGGACCCACTTGTTGACCCTGGTGTTGTTTACACCCCGCATCTCCATCAGATCGTAGGAGGAAACTCGTTCAACATTACTATGGATCCGGCGACGCACGATATTCCTACTTTGTCAACTTGCACATCATGTACCTTCAAGGAGGATACCTCGAATTACTGGACCGCTGTCATGTTCTTCAAGGCCAAGAATGGGACCTATATTCGTGTTCCACAAACTGGCAACGGAGGACCACAAGGACAACTCGTCAACAAGGGAGGCCTTGATGTATACTATATTCCCAGCGGAAAGGTCACAGCCTTCAAGCCCGGATTCCGAATGCTTGCTGGAAGTGCTGCCAACCAAGACCCAAAGAAGGTGCAGTCAGGTTCTATCTGTCACCGCTGTTGGACATCTACGAATGACAACAACTTCGTTGGTGGTGCTCCTTGCACTGGCAGTGATACTGTCGAAATTCCGAGTGATCCTAAGTGTAAGATGATCAGACAGACAATCATCTTTCCAACATGCTGGGACGGAAAAAATCTCGATTCACCAGATCACAAATCGCATGTTGCTTACTCAGGACAAGGAGCCAACGGTGGTGGAACTTGCCCATCTGCCTTCCCCGTCAAGATCCCCCAGATCATGTACGAAGTTATGTGGGATGTCTCGAAATTTGCCGACAAAAGCATTTGGCCCACCGATGGCTCTTCTCCATACATTTACAGCATGAACACTGGTGG
>XATR285130|c0_g1_i1
TATGAAAGATATTCTCAGGTCTTACAGTACCAGGAACCGGCAAGAAAGCTCCACTTTGAGAAATCGCTCGTTGGAACGGTACTTTGCCTTTCAGACCGCCATATGCTGTGATTTGGTGGATGGTGCTTCCTCCCCCGGCGGATTCTCCCATCAGAGTCACTTTATTTGGGTCTCCACCAAATTTGTGGATATTGGTTTGCACCCATTCTAGTGCCAATCTCTGATCGAGAAGTCCATTGTTGGCAGTTCCTCCTTGGGATGAGAATGTGGGGCCTGAGAGGAAACCAAAAAGACCGATGCGATAATTGATGGCAACGTAGATA
>XATR946479|c1_g4_i1
AAATTGGTCTCATAGGAAAGCAAAATCTCAGCACCCTCAATCTTGCGAAGGTAGAATCGCTGTGTCTCGCACTCATCGGCAGTGGCCATGACGGGATTGCAGAATGGTGAGACATGATTCCTGAAATCCTGGGCGTTTTCAATGATCTTTCCAAGAACTTCTTCCTCATCCGGCTGGAATGGCAGCGATGGGATTTCATCTTGCCAAGCTTGTAAATCCTCGAGTTTGGGTCGGGCTGCATCTCGAGGGATCTTGACACGCCAATCGCAAATAGGACAAGTATACTTCTCGTCATCCTTAACTTTGCCCCGAGCAATCTTTAGGCATTTTCCGTGGTACCATTCGTGACACAGCTCGCACTCGATCATCATACCAGCCTCAATGCGACGACAAATGCAGAAAACCTC
>XATR856018|c1_g1_i6
CGTACATTTTGGATATTATATGTAACGGAACGATCCTTCGCCATCCTCCGCCACAAACCCCTAACTCTCTCCAAAACCCCCCAATTCCCCACCACCCTCCATTCCTACGAAACCCAAGAAATCCACTCCGGCTTCACTCACCTCGTAAACTCCTACCACCTCCTCGACAGTTCCTTCGTCGACTCCTGGAACGAATCCGCCTCCGCCCCCTCCTCCACACAAACATATACGCATCTCCAACAACAACTCGCCCGTCCCTCCCATGCCACATCCGTGTCCCTCACCGACATCCAAAAGGCCGATATCCTAGTAACACAACAATGGCTACGCCTTATAATCTGGCAAAGTTCTATGAGACAGGGCCTTTT
>XATR868958|c0_g2_i1
CTCATTGCCCCAGCTTTCAGTGAGCGTTGTGCGAGTTCAGGTGTATCTTTGCGCCTAGTAAGATTGATATTCAAGATGAAGACCTCAAGATTCCTTGGTGGGGTGGTAGGCGCTGCCTTTTACTTTTTTCAAGCTGCTGTAGCCCAAGATTTCGCCACACATGGAATTTACACAGAGCCGAACACGGGAATCACGTTTTTCGCCAGTTCTGAATCCAATGGCACGATAACGGGAGATGGCGAATTGTCTACGGTGTCTTGGGGTGGCTTCACTTTTGGCATGGCCCTGCCACCAACTGCTGGGAAAGTGGATACTCATGAATACATCGGTCTCATCATCGGTTCTACTCCCACAGGAAAAGGAGGATGGAGTGGTATCGTACATGGCGATTCGCAATCTGCTGCAATGCCAAACCATCTTATGCTTCTTGCATGGCCAACCGGAGTTGGAAATCAAATCGCCACATCTTTCCGCTACTCTTCAGCATACCAACCACCCACCGCCTACAAAGGAAGTGCAAATCTCACCCAAATCTTCTCCAGCGTCAATGCCACGAACTGGGTCCTTGTTTACAGATGTCAAAATTGTTTCGTCTTTGATGATCCAACACAATCGCCATTCAATACATCGACAAGCAAAGCTGCCTCATTCATGCAAGGATGGGCTCAATCTTTCGTGGCGCCAACAGACCCGAAGAATCCTCAATCGGACTTCCAGCAACATAACAATGGGATGGGAGAGTTTGCTATTCAGGTTGCTTCTGCCACTCACGTATCTTATTCTGCGTGGGCTACTAAGACTGCAACCGGAGTCATCGCAACAGGAACTGCGACAGCAACCGCAAGCATTTCCGCCATCCCAGTCCCAACCCAGACTAGCTACGACTACATCGTTGTTGGTGCCGGCGCAGGAGGTATTCCCATGGCAGACAAGCTTTCAGCTGCTGGAAAGTCAGTCCTGCTGATTGAGAAGGGAGTTGCATCTTCCGCTAGGTGGGGCGGAACTATTCGACCTGAGAATGGTTGGTTAGATGGCCAGAACTTGACTTGGTTTGATATTCCAGGGGAATGCAACAGAATCTGGAACGGTGGAACTGCTGGTGTTGCCTGCACTGATATCGACCAAATGGCAGGATGTATTCTTGGAGGTGGAACTGCTGTGAATGCTGGTCTTTGGTGGAAACCAAATCCTTCAGATTGGGACGTCAATTTCCCCGCTGGATGGAAGTCAACGGATATGGCAGCTGCGACGCAACGAGTCTTCTCACGCATTCCTGGAACAGATCATCCATCGATGGACGGTATTAGATATCTTCAAGACGGATTTAATATTATTGCCAAAGGCCTAGAAGCCGCCAACTGGACAAGCGTGACAGCAAACAACGTCCCAGGTCAGAAGAATCGCACATACACTCACCCACCACACATGTTCTCAAACGGTGAACGTGGAGGTCCCATGGCCACATACCTCGTATCTGCTAGCGGTCGATCTAACTTCCATCTCTGGCTCAACACCAGTGTTGAAAAAATCAACCGTGTAGGAGGTCATGCCACTAGCCTGAACGTCATCGCCACCAACAACGGAGGTCGTGTTGGAACAGTGAGCTTAACGCCTGGTACCGGACGAGTCATTTTGTCAGCTGGTAGTTTCGGGACCCCGAAACTTTTGTTTAGAAGTGGTATTGGCCCGGCGGATCAATTGCAGATTGTTCAAGGTAGTGTTGAAGGAGCAGCGATGATTAACGAGTCGTCGTGGATTCATCTTCCTGTTGGATATAATTTGAATGATCATTTGAATACTGATACTGTTGTTTCGCATCCTAATGTTAGTTACTACGATTGGCCCGCAGCATGGCTCACCCCCAATACCACAGACAAAGATAACTACCTCAGCCACCGCAGCGGACCCCTCGCCCAAGCCGCCCCCAACATCGGTCCCATAATGTGGGAAGAGATCAAAGGCCCCGACGGAATCGTGCGTCACATGCAATGGCAAGCCCGCGTCGAAGGCTCAAACGGCATCCCCAATGGAAACTCCATGACCCTTTCCCTCTACCTCGGTCGCGGCGAAGTATCTCGTGGCAGAATCCAGATCCAGAAGGGGCTGAATATGGTGGTTTCTCAGATCCCGTATGGAGATCCTAATGATCTTGCTACGGTGGGGACGGCTATTGATAATATGGTGAATAATTTGAAGACTATTCCGAATATTACTTGGAATCTCCCCCCACCAGGCGTCTCCGGAGCAGACTACCTCAAAACCATCGACCTAACCTACGCCAACGTTGGCGCCCGCCGCGCCAACCACTGGATGGGCACCGCCAAAATGGGAACCGATTCCGGTCTCGTCGGAAACGGTACAGCAGTTGTAGACACCAATTGCAAAGTCTACGGAACAGACAACATTTTTGTTTCTGATGGGTCGATTTTCCCTGGGCAGGTGACTACGAATCCGAGTGCGTTGATTGTTACGGCAGCGGAACATGCGTCGGATTTGATTCTTGCGTTGCCGTATCCGGCGGGTACTGGGAAGGGGGGGCATCATCATGGGGGTGGGCCGGATGAGACGAGTGATGAGGATGCGTGATGGAGAAGGAGGGAGGCGGGAGGTTGGTACATAGGGGTGTTATATATGAGAACCTTTTAAATTTTAAGAGTATATATCTATTCAAG
>XATR925170|c0_g1_i1
GAGTCACGTGAATAATCCTAGGTAATTCTAGAGGATGAAGGATGGATTTATGTACATGCTGGTAAATTTAATAAGGAACGGAAAGTATGTACAAAATGTCTAGGACTGCCGCCTATATGAACCCAACATTTTCATTACAGACACTGGGAATAATAACTCGTTCCAAACGTGCAAGTAGATCCCGTCTCGCAAACCATACTCCCCTCGTAATACAAGCCTCCACATTGCCCGTACTTAGCAACCGCACTCGGGAGCGGCAGAGCGAGGATCAAGTTGCTAGCATGTTCAGCCGCAACCACGATCAAAGCACTGGGATTCGTGGAAGGCATTCCAGGGTGGATACTAGCGTCCACGACAAATATATTGTCTGTGCCGTAGACTTTGGTGTTCAAGTCAACGACTGCTGAGCCGTTTTGATGTCTTCCGTCGTCGATGCCGATTTTGGCTGTGCCGAGCCAGTGGTTGGAACGTCTAGCTCCGACGTTAGCGTAGGTTAGGGGAACGGAGGCTAGGTATTCGGCTCCGGTCTGGTTGGTGGGAGGGAGGTTCCAGGTGAGTTGGGGGATGGGTTTGAGAGCTGCGACCATGTGATCAATGGCTATGGCTACAGCTGCGAGATCGTTGGGGTCCCCGTAGGGAATCGTGGACACGACCATGTTGAGACCCTTTTGTATGGTGGTACGTCCACGGGAAACTGCACCACGGCCCAAGTAAAGAGACAATGTCATGGAGTTGCCGCTGGGCACTCCATTGGATCCCTCAACACGAGAAGTCCATTGCATTTGTCTGACGATGCCATCCGGTCCCGTGATCTCCTCCCACATCATGGGTCCGATATTTGGTGCTGCTTGAGCTAGAGGACCAGAGCGCTTGGTAAGATAGCTTGTCTTATCTGCGTCAATTGGGGTATCCCACGCGGCAGGCCAGTCGTAATAGGAAATATTAGGGTGGGAAATGACACAATCAGTGTTTAGATGGTCGTCAAGGTTGTAACCGACAGGAAGGTCGATCCATTGAGTCTGGTTGATCATGGTCGGGCCATCAGAGCTGGATTGCACTACCTGAAGCTGGTCCGTGGGACCGATGCCGCTTCTGAAAAGAAGTTTGGCAGTTCCAAATGTACCGGCTGCAAGGACCACCCGACCAGTTACAGGAGTCAGGTTGACCGTGCCCGATCGTCCTCCGTTGTTAGTTGGGATGACATTAAGGCTGGTGGCATGTCCTCCGACTCGGTTGATTCTCTCAACACTAGTGTTTAACCACATGTGGAAATTGCTTCTGCCATTGGCTGTAACCAGGTAAGTTGCCATCGGACCACCTCGTTCTCCGTTGGAATACATGTAAGGAGTATGCGCATAGGTCTGATTCTTTTGGTCTGGTACATCGTTGGCAGTGACAGCATCCCAACCAGCTTGAGCGAGACCCTCTCTGACGATGTTGAAGCCACTTTGGATGTAGCGTTGGCCATCCATACTAGGGGTGTCGGTTCCTGGGATACGTGAAAACACACGTTGAGTTGCAGGTAGCATATCATTTGATTGCCAACCGTCGGGGAAGTTGTAATCCCAATCCTCTGGATTAGCCTTCCACCAGAGGCCGGCATTAACAGCTGTACCACCGCCAAGAATACACCCGGCCATTTGATCGGTGTCTGTACAAGCTACGCCAGCGGCACCTCCATTCCAGATTCTGTTGCACTCTCCCGGAACATCGAACCAGGTAAGGTTATATCCATCCATCCAGTGAGATTCCGGTCGAAGAGTTCCGCCCCATCTTGCTGAGGATGCCACTCCCTTCTCAATCAACAAGACCGATTTGCCGCCTTCGGAAAGCTTGTCTGCGATTGGAATGCCAGCAGCTCCTCCACCAATAACAACATAATCGTAGCTGGTCGTGGTAGGTACAGGAATGCTTGAGAATGTTGCTGTGGCAGTAGCGGTTCCTGAGGCGATCACACCAGTAGCGGTCTTGGTTGCCCAGATGGAGTAAGAAGCTTGGGTTGCGGACTTGACCTGGATTTGGAATTCACCCATTCCGTTGTCGTGCTGACCAAAATCCGAGAGCGGGTTTGTAGGATCAGTTGGAGGGGTGAGAGCTTGAGCCCATCCCTGCTCGAAGGACCCCGCAGTAGTCGAAGTATTGGCTGGCGATTGGGTAGGATCATCGTAGATGAGGCAGTTCTGACATCGGTAGACGAGTGTCCAATGGGTTGAGTTGACGCTGGAAAAAATCTGAGTAAGGTTCGCGCTTCCATGGTAAACAGAGGGCATCAAGTAGGACGTTGCGTATCGGAAGGATGTTGCAATCTGATTTCCACTTCCTGTTGGCCATGCCAAGAGCATGAGATGATTTGGCATGGCTGCACCACCCCCGAGATTGCTGCCCTGAAGGATACCAGCCCATCCGCCTTTGCCAGTTGGAGTTGAACCAATAATCAACCCAATGTATTCATAGCTGTTTACCGTCAAGGCGTTACCAGGCAAGGCCATGCCGAATGTGAAGCCTCCGAGGGAAACTCGGGACTCATCTCCATCACCTGTAATGGTTCCATTGGCCTGATTACTGGTATAGAAGGTTATCCCGGTGTTTGGCTCAGTATAAACGCCATGAGAGGCAACATCATCCTGTGCCAATACTGAGGTGAAGTACAGAGCAGCTGCAAAGACGCCGCCGAAGAAACTGGCGGCCTTCATCTCGACGGATTACTAGTGAACTACACTA
>XATR147495|c0_g1_i1
TGAGCAAGCAGCAGCAGATGCAGCACCACCGTATTGGGAAACCACAATTCTCGCACCAGGACTTGGCGGGCCAGACGAAGTCTACGTCGATGGCCTACCCGTTGGTTCCGTCTTCTCCTTCATTTGGAACGGCATGATTTCAATGTCCTTCCAAGTCGTCGGTTTCCTTCTTACCTATCTCCTTCACACTACACACGCCGCCAAGAATGGATCTCGTGCCGGTCTTGGTATTACTCTTGTCCAGTACGGCTTCTACATGAAAGGCTCAGGCAGCTCGTCTGGCCCTTCGAATGGTCAAGATCCGCAATATTCACAGCCTCCGGACCCAAACAGCCACAATTTCGATCCCAACCAAGTGAGTCAAGCGGCACAGGGAATGGATAGTACGGGGTCGTCGGGTGGGTGGAGTGACATTGCCAGTAACGAATGGCTCGCTTATA
>XATR947537|c0_g1_i8
AACCCCCACCACACGGCACAGCCGATGGAGAATGCTGGCTGACCATCTTGCTTCCCTCACAGTTCCATCCCGACCGTTGGATTCAATATGAAGCGAGTACAAAAGGGCCATGTGACGCTCAAATGTTGGGATCTCGGAGGACAGCCTCGATTTCGGTCCATGTGGGAGAGGTACTGCCGAGGGGTAAACGCCATCGTGTTTATCGTCGACTCGGCAGACACAGAAGCCCTGCCGGTTGCGAGAGATGAACTCCATATGCTCCTTGAGAAGCCCGTCTTGGATGGGATTCCTTTGTTGGTGCTCGGAAACAAGTCGGACCTTGACGAGAAATTGTCTGTGGACGAACTGATTGATGCTCTCGACCTAAAGAGCATCTCGCACCGTGAAGTGAGCTGCTATGGAATAAGCGCGAAACAGGAGACCAACCTCGATGCCGTGCTGCAGTGGCTCGTTGCTCGATCCAGCAAGTAAACGATCCATGGACTTCCGTGGATGAAC
>XATR862924|c0_g1_i1
ATTCATTCTTGCAAGTTGTCCTTGCCCTAGCTCAACCCAGCTACCATGGCTTCTCAAACAAATGGTCGCGACCGACGGCCATCAGCAGCGTCGAGGTTTCCAACCGCGCCCTCGGTCATGACGATGAACGGCCACTTTGCAGGAGTTGGGGATGCGCCCACCAAAGAACAATATGAGCATGGCATACAAGTTATTGACGAAGAGAAGGCATTCAATCCGCACCTCAACACATATCTCCAACTCACCAAAGTTGCACAATCTGGCTTCAACTATCATCTCATCTCCGTCTTTGGCTCCCAATCCACTGGCAAATCGACGCTACTAAACCACCTCTTTGGCACTGAGTTTGGTGTTATGTCCGAGTCGGAGCGGCGACAGACAACCAAAGGAATATGGATGTCAAAGAACAAGAAGGAGGGAGCGCAAATACCAGAATCGCAGAAGATGGCTGACAATATTCTGGTTATGGACGTCGAAGGTACAGATGGTCGGGAACGTGGAGAGGACCAAGACTTCGAAAGGAAAAGCGCTCTCTTTGCGCTGGCCACCAGTGAGGTTTTGATCGTCAATATCTGGGAGCACCAGGTTGGGTTATATCAAGGCGCAAACATGGGATTGTTAAAGACAGTCTTCGAAGTCAATTTACAACTTTTTTTGAAGGACAAGCAGTCAAACCCTCGCTCCCTCCTATTCTTTGTCATTCGAGATCATATAGGAACTACACCCCTAGCGAACCTTCGAAACACTCTTATTGCTGATTTATCGAATATTTGGTCTACTCTTTCGAAACCTACAGGCCTCGAGAAATCACGGATAGAAGACTATTTCGACTTTGCATTTGCTGCTCTCCCACACAAAATCCTCCAGCCAGAGAAGTTTCTGACTGAGGTGGAAAGACTGGGCACAAGATTCAGAACAGGTCATCGGACAGCCAAGCAGAATGGTTTAAACGATCATGAGTTTGAGGGCGGAGTGTTCCTACCAGAATATCACAGAAGGATCCCAGCCGATGGATATTCTGTATATGCCGAGGGGGTTTGGGACCAGATCGTTAACAACAAGGACTTGGATCTACCGACTCAGCAGGAGCTTTTGGCACAATTCAGATGCGATGAAATATCAAGAGAAGTTCTGGAGGCGTTCGATGTAGCTATCACTCCCCTAGAAGAGCAACAAGCGGATGGCGTCAGGACTGGCAAACCTACAGTATTGAAAGATCTAGGTGCTTCTGGGAAGGCTGCTCGTGTCAAGAGCATTAAGGCCTTCGAGACAGAAGCAAGCAGGTACCACAAGGGTGTTTATGCTCGCAAGCGGGTTGAATTGGAAGGAAAGATCGATACTCGACTAAAGGCTCTTTACCAAGGTCAGCTTTCAGCTGCTCATAAGTCGGGTGTCGCATCTTTTAGCGATGCAGTATCTGCAGCCGTCAAAGCGGGCCAGAAGAAGGGTGCTTCGTACGAATTTGCCGAGATTGTGGACCGTGAGAAAGCAGTTGCATTGAAGCAGTTTGAGGCCGAAGCCAAAAGCCTTGCTATCGAGGGTGTTCCATGGAGCAATTTCAAGCAACAGTATAATCTGTATGAGAAGGACTTGGACGAAGTGAGTGGAAGTTTGAGAAAAGAAGAAATGCGACGACTTGCGACTCGAGTGGAACGATGGGTGCGTTCAAGACTAGGTGACTCGGTTGGTCTGGAATTCAACAAGCTAGGGTCTGGTCGAGGCGGGAGTGGTGCCCCTGAGACAGGTGACAGACCTTCGGAGAGAGACCTTTGGGATAGGATATGGAACTTGTTCACCGTGACCGTTAAGGAGGCGGAGACTCGCTTCACAGAGCGCGCTAAAAGTTTTGATGCAGATCAAGATGAGATCGAAGTTGGACTATGGCGATTGCGCCGCAAGAGTTGGGGAGTGTTGAAGGCAAAAATCGATGAGGAAGTCATGGAAGGTAACATCCTACTCAAGCTTCGAGAGAATTTCGAGGATAAATTCCGCTACGACGAGGCGGGTGTGCCAAGGATATGGCGACCTACAGATGATATCGAGGGAATGTACACCAAAGCGAAAGATTCTACTCTCACGCTGATTCCTTTACTCTCAAGGTTTAGACTTTCGGAGACATATGCTCCTCCAGATCTGCCTGAGTGGATTGGCAATGCACCAGCTACTGTAGATGCAAAAGATGAGGAAGATCTGGTTCCTATCGGTGGTCTCGATGAGGAAGAAGGCAAAAGCCTTGAGGAAGAGATGACAATTCTCAGCGAGGCCAAGCGTCAAGATCTCGTTGTGAGATTTAAGAAGACAGCTGATGGTGTATATGTGGAAGCAAAGCGTAGTGCCATCGGTGGCATAGCCCAAGTTCCCTTGTATATCTACGGTTTGATTTTTGCGCTAGGCTGGAACGAAATCGTTGCTGTTCTTCGAAACCCAGTATACTTCATCTTCCTCATCCTGCTTGCTGTGGCAGCGTATGTCACATACACTCTCAACTTATGGGGTCCGATGCTACGCATGGCAAATGCTGCCTCAGCTCAAGCGGTTGAAATTGTCAAGGAGAAGCTAAGAGAATTCTTGGAAAACTCCGATACTGGGCGACAGGCCATTGGCATGAGAGCGCGAGACGACAGCGATACGATCAGTCTCAACACTCTTGACAGCAAGGGGAGGAGAAAGACTTCTGCTGAGGATGATGATGACGACGAGATATAGGCATGACGGGCGTCTCTGTGGGATTTTGTATATTGGACGTCTCACGCAAGGGCTGCATAGCGGTTGTACTTTACAGATAGGCTGGTGTAATA
>XATR857335|c0_g1_i1
ACACTAGAGGTTCAACCTCGTTTTCTTGATCACTCGTCACAATGAATATCGACAGAAGGAAAGCTACAATATTCGCAGCTGCGGCTGCAGTGCGTCTGCTGCTCTTCACAGGCTTTCCAGGTCTACCGGACCTCCTTACAGCTCGAGTTGAGATATCAACACCAGTGACCAGCTTCAAAAGATTACAAGAAGGGTTATATCTTTACAATCACAACGTTTCTCCCTACGATGGTGGTGTCTATCACCAAGCTCCTCTCCTCCTTCCCCTATTCGCTTTACTACCAAGCTCCTCGACCTACCCCGCCTTCACTTACCTTTTGTACATTATTGTCGACCTTTTGAGCGCAAATGCTCTGATGCAAATAGCAGACTCCGGTGAGGCTGGATCATCGAGGCTTTACAAGTCCCCAAGAAAAGACAAAAGATGGAGTAGCTATGCCATTGCAGCAGCATTCCTATTCAATCCTTTTACCATTGCAACGTGCATTGGCCGACCCACCAGCGTATTCACAACCTGCGCAATACTACATGCAATCGCAAAAGCAGTCGCTGGAAATTCGTTCACGTCCATGTTCGCCCTGTCCTTCGCCTCGTACCTCTCCATGTACCCGATACTCCTATTTCCACCGCTGGCATTGCTATGCTTCGATCGGAAGCCATTTATGAAAGGTCAAGAAACAGTCTACAACTTTATGTTTGGAAATGTCATGGCAGTTGCTGGCTCATTATACTCTCTTTTGCACATGTCTTCCTTGATCACAGGCTCGTGGGAGTTTCTGCTGTCTACCTATGGCGTACAGCTCCTACTTCCAGACCTCACCCCAAATGTTGGACTCTGGTGGTACTTCTTCATTGAGATGTTTGACTCGTTCCGGAACTTCTTCCTTGGTGTTTTCTGGATCCATCTATCCTCTTATGTGGTCGGATTGACAATTCGCCTTCGACGACAGCCTCTGTTCGTCCTCACAATGCTCCTAGGAATATTTGCAATTTTCAAGCCCTACCCATCGATTTCCGACACATCTCTCTTCCTTGCGCTGCTACCACTTTATAGGCACGTATTCCCATTGATGAGATACACTTTCCTTGCTTCCTCGACGATACTCTACGCTACCTTATTGGGACCAGCGTTCTACTATTTGTGGATCTATGCGGGCAGTGGGAATGCGAACTTCTTCTACGCCATTACACTTGTATGGAGTCTCGGCCTGAGCGTGTTGGTCGCGGATGTCTTGTTTGCAGTACTCAGGGACGAGTGGGAGGTTGAAAGGCCAGAAATGAAAGGCAAAGAGATACGGCAAATTTGAGAATCAATAAATTTCATTTT
>XATR898760|c1_g1_i1
AGCAATTGGCAGTACAAAAGCCTGGTTGCTCCTGAACCAGATGCCGCTCCTCAATGCTGCAAAAGCTCCAACCACATGCGAGCGGTGAGGAGCGGGATCATAGCTATCGTCTCGTGTGTGATGCTCTTCTGCACCTTTAGCATGTTGTTTGATAATTTCCTGTTGCTAGCAGTCTTCAGCACCACGAAACCAGTGGTCTTGCCAGGCACGGAGGCATCCTCAAAGTCTTCGGCGAAAGTTCCTCAGTATTTCCAAACCAGTCCAGAATTATGGGCTGGGCCTACAGCAACTGGAAGGGCTCCGTTTCTTGCTCAGACGAACCCAGTAGAATTTGCTTCAACCGTCACGTTCGCCCCAAATCAGCCTCTGGAAACCGGGATGCCCATTGTGGGAGCAAGTCGGGATCAGAGCATCTTTCAGTTGATGGGCCAGCTGTCTCCTTATTTCCCGAATCCGTCTGGATTTGGTGTGAACGAATATGCTTTGCCGCCTGGAGCCAACATTACGCAGGTTCAGATGCTGTCCCGTCATGGTTCTCGTTACCCAACGACAGGAGCCAATGTACAGGGGCTTGGTGCCAAGGTCGCAAATCTGACTGGCAAATTCAAAGCGACAGGAGCGCTTTCTTTCTTGAACAAGTGGAAATATGAGTTGGGGGCTGAGATACTCGTCCCAAGAGGACGGCAAGAGTTGTTCGACAGTGGCATCCTACATTATTATCAATATGGTCGGCTGTACAATCCGTATAGTAAAATCATTGTAAGAACTACAACACAAGACCGCATGTTGAAGAGCGCTGAATATTTCATGGCTGGTTTCTTTGGGCTCGAATGGACCAATAATGCTACCATCGAAGTTATCATCGAGTCAGCAGGGTTTAATAACTCCCTTGCTGGATATGACAATTGTGTCAACAGTAACAACTACCGTTCAATGGGTGGGGTTAACGCAACAAATACTTGGGTGAGAAGTTATCTTCAAAACGCGACAGCCAGATTCCAATCTATGATCTCCCCAGAATTTAACTGGACAATCGCGGACACATACGCTGCCCAAACTATGTGTCCCTATGAAACAGTTGCTTATGGTTATTCTGCATTTTGCGATCTTTTCACTTACTCCGAGTGGGAAGGCTTCGAATACAGTCTTGACTTGTCCTTTGCCGGGTCATCCAGCTTCCAATCGCCAACTGGTCGAGCAGTAGGAATTGGTTATGTCCAAGAAATCGTCGCCAGACTCCAAAACCACACTCTCGGATACTCTGGATCACAAATCAACACCACGCTTGACAACAACACCGTCACTTTTCCTTTGAATCAAAGTTTGTACTTCGACTTCAGCCACGATACCAATATCATGAGTATCCTTACTGCTTTCGGATTCAAACAATTCAATACCCTGCTCCCAGATACCAGTCACCCTGGCCCACATAATTTGACAGTCAGCCACCTAGAACCGTTCGGGGCGCGATTAGATATGGAAGTCATCAAGACACCTCACCCGCTATCAGCAAACAGGACTTACCTAGATGGTAACGAAACGACCTATATTCATTTCATCCTCAATCAGAGAACGCTTCCATTAGGATTCAGTTTCCCAGAGTGTGGAGTAGACAGATTAGATGGATGGTGCGAGCTTGATACATTTTTAAAGGTGCAGGAGAGTAGTACGGCATTGGCAAGGTATGATTATGCTTGCAATGGGGACTATGAAGCTGTTCCGTATGGCAGTATTACGGATGGAGCGCCCAATAATTGAGTACTCTGGCCAATGAGATGTCCAGTGCGAAGATGGCGTTCTGGATATACTGTATTAAAACTTGTAGCGATAGAATTACAGCATTGAGAAGACCGCCTTGGTTTCGATCG
>XATR878710|c0_g1_i1
CTTCGAGCAGCCAAGTATACAAGGTTTATAAGAGAAGGTGGTTTGGATTGGTGCAGTTGGTGTTGCTGAACATCATTGTCAGCTGGGATTGGCTCTCATTCTCCGCGAACTCGACTACAACCTCACAATACTACAATGTCACACCTTCTTCGATCAACTGGCTTAGCACTGCCTTCCTGTTTTCGTTTGTGGTTGTTTCGCCCCTCACAATTTACACACTTCACCATGGCGGTCCCAAGCCTTCGATTATTACAGCCTCAGTACTTATCCTGCTGGGCAATTGGATTAGATATGGGGCTACGAGATCTGGCAAACATGGAAACTTTGGAGGGGTTATGTTTGGACAAATCTTGACTGGGCTGGCTCAGCCTTTTGTCCTCTCTGCCCCAACCAGATACTCGGACTTGTGGTTCACCAATCGTGGACGAATTGCTGCAACAGCTATAATGAGCTTGGCAAATCCATTTGGTGGTGCTCTAGCTCAACTTATTGATCCTTTCTGGGCTGATAATGCCTCTGATATCCCAAATATGGTCCTGTACATTGCTATCATCTCATCCATTGCAACTATTCCGTCATTCTTCATCCCTGCTCACCCTCCGACCCCGGCCTCGCCATCAGGGCATGATGAGAAACAGCCTCTCGGAGTATCATTGA
>XATR870005|c0_g2_i1
ATTGGCATCCATCCATGTCTTGATATCGGCCAACCATGACTCCAATGATCCACCATCCAGCAATGTGCAAGTTGTGTGGCAGAGCTCGAGAGTTCCATTCTGGTTGTGGACTTGTGCTTGTAATAATCGAAGGCCGGCTGAGAGAGCCTTGGTGGCATTGTAGAATTGATTGCCCGATGTCGAGAATCCGGTGCTGCTGTCTCTCAGGAAGGCAGCATCGTGAGCTCCCATATGTGTAATGTTGTTGTAATTTCGGTTGCATAGCTCTGGGGAGTTATTGCAGGCCACTGTGCTGGTCGATACAGCTGCTTGTGATAC
>XLTR711042|c0_g1_i1
TGACATGGTCGACTGTTGTTGTAGACCAGCATTGGAGAATGACATGGAACGCTCAGATGTAGGAGTGAAGTCGTCAATCACAGGAGGTGTGGCATTAGTTTGCCCACTGGCTGCCTGCAGTTGCTGGAGCTGCTGTTGCTGGGTACGAATCATTTGAAGTAGACGGTTGACTTGTGCCTCTTGTTCCTGCTCTAACTCCTGGTGTATCTCTCCTAAACTTGGGGCGCGGAAATGTTGAGGAATTTGAGGCTCTCCACTCGAAGTAATCGGCGATGCTTGCATCGATTGTGGACTGGCTGTGCGGTACACAGGTGTACCCTCGTGTACCATCTCCCCGGGCGATGGCACAGTCGG
>XATR876853|c1_g1_i1
GTGTAGGACTCAAACTATCAATACTAGCAGAAAGAGCCTTGCCATCAAACACAAACTCACTGATTAGCTTACCAGTAGCACAGCTGTTCTGAATGCCCCAACATGTATGACCAGTTGCCATGAACAGTCCTTTGGTGCCCGTCTCTCCAATCAAGGGACCACCTCCACTTGATACCAGAGGAAGGTAGCATGCTTGTCTTACGAGGACGTCTCCTTCTCGCATAGGCGTTGATATAGAGCCACAATAATCGACGATATCTTGGCATCGGTCTTCGTCACAAACGACGAGGTCACTGGTTTTCGGTAGTGGGACGTCAGAATCTCCCTCACCACAGGCATATACCGTACCGTCAGGACGAGCGTACATTTCCGGGTTGACGTTCAAGCCATGCCGCCTCTTCTTCACCTCTCCGCCACCCGTCCTACCAAAGTCCTTCGGCAGATCAATCTCGGTGAATACTGCGTATGGAGTGACATCGGCCTTTACAACAACACTATGTGCTCGTAGAGCCTCAATTGGCGCCTCCGGATAGACATGAGATGTCCATGGGCCAGCCGATAATATGACATCCGTAGCTGGTAATGTATGAATATGTTTCGTCTCCTTATCCTCATATGTA
>XATR926403|c0_g1_i3
GTTCAATTTCGTTTAAGCTATCAAGTTACACGGAAACTATCTACAGTTTTGACTTGGGGCCAATATGCGACAACTGAACATTGTATTTTGCCAGCAACTCTTTTGTGATCTCGGCCTGCTTCAGAATCTTTTCGGTAACAGCCTTGCCCTTCTTATTCTCATTTCTTCCCATTTGCTGCAAGTGGACCTCATCAGGTCCGTCAGCTAGTCTCAATGTTCGAATGTTTGCCCACATGTTGGCGAGAGGTGTATCCTGGGAAACACCAGCGCCACCGAATGACTGGACTGCACGATCGATAACCGTGAGAGCCATTGCGGGAACGAGAACTTTGGCTTCAGCAATTTCCTTCAAAGCACCCTTTGCTCCACGTTCGTCAATTGCAATGGCGGCATTGAGAACCACAAGACGACTTGCATCGATCTCAAGACGGGACTTGGCAACCCATTCGATGATGACACCGTGCTCCTTCAACTGCTTACCGAACGGAGTCTTCTTGGGATCGTTGATCCTGAGAAGCATCCACTCGAGAGCTTTCTCAGCAGCACCAATCGTTCGCATGGCATGGTGAATACGTCCAGGGCCAAGACGACCTTGAATAATCTCAAATCCTCGACCAGGGCCCAAGACCAAATTGCTTGCTGGAACTCGGACATTCGTGAATGTGATATGGCCGTGACCGTGTGGAGCATCATCATAACCGTAGACTGACAACATCCTGTTGATTTTAAGACCTGGGGTGTCCGCTGGTACTAAGATGACTGATTGTTGCTTGTAGACATCCTTGTTCCCTGGATCGCTCTTGGCCATGACGACGTAGATCTTGCATCGTGGATCACCAGCTCCACTTGACCACCATTTCTGGCCATTCAAAACGTAATCATTCCCTTCTTTCTTCATGCTCAATTGAATATTCGTAGCATCTGAAGAAGCAACATCCGGCTCAGTCATCAAGAAAGCTGATCGAATTTCACCATTCAACAATGGCGCTAACCACTGCTTCTTCTGTGCCTCATTGCCATACTTTGCCAATACCTCCATATTTCCAGTATCTGGTGCGGCACAATTGACTGCTTCAGAAGCACATCTCGACTTGCCAAGATACTCTGCCATCAATCCATATTCGAGATTCGTGAAGCCAGCACCTTCCTTGTAGTGTCCCTTGGCCAAAAACATGTTCCATAACCCGAGCTTCTTTGCTTCCTCCTTCAAGTCATCGATGACGGTAGGGTGGTGGTCCCATCGGTCTCCGCCCTGATCAACTTGGGCTGCGAATATGGGGTCAGCTGGGATACATCTTTCCTCAACGAATTTCTTCACAATATCAAGAGTCTTCTTTGCCCGATCGCTGACTCTGTTCGCTGCGAGAATGGGGATATCTGCAGACATGATTGTTGATTCCTGGATGTTCTAATGATTTGTGAGGGTTCAGTATAGTCAATATCAACTTGAAAGAAGAAGAGATGGTATTAAATAGAAGAA
>XATR909560|c0_g1_i2
GATTTCATTATGACAGATCTGAACTTCGGCGTCAGAGAAGTCGCCCTAAATTCGAGAGCGAATGCTGCTCCCGGTTGGGCATATGTCCCAGATACTGGAGTCAATGCCTCTGTTACAGCCTTGCAGCCTTCCTCTCGAAAACGCGCTCGGAATCAACATGTAGCCAGCCACCAAGAGACAACCGCGAAGCAAGATGCGAAGATTTTACGAGAGCTCGCAGCCCTTGATCGAGAGAATCATCGAGACGTGTCGATACCGGTACCTATACGGCATCGCGACAACGCCGGCAGAGTGAGCCATGGCAAAGTCACCCCAAACGTTCGAAAGATCCTCCAATCTCAAAAGACATTCGCGAACCATCTATCAGACTATGAAGCCCTCGGCTCTCCGTTGACTGCTGCACCCGTCACTCAGCCCTCCTCGATTCCGAATACCCCAGCTGCTCGTGCTACACCAGGCTCAGGCAGCTCACATCTCACAAGCAAAGGCACACGATCACACAAGAAGAAAGATCCAGGCAGTGTTTCAACGCCTACCCCGCTACGCAAAGTCTCCAGTGCCTCACAACTCACTCCCGCGGCTGTGAAATCCGAATCGAGTAATGCAGATGTGACTATGATAGATGCTCCTGTTCTTTCACAGGGCACTGGAACAATACCTGCTGCCCATCCGTTAGACAAAGATCCACTTCTTATGTCGAGGATACCGGGTATGCCATCGCAGGCAGAGATAGATGGGTTGTTGGCTGCCCCGCCTTTGACTTATGTCGAGGCAAGAGGACCCTGGGTGGAGGAAGATGTAAGGAAACCTGTCAGACAGTTCTGCGAGGTCTGTGGGTATTGGGGGAGAGTGAGGTGTATGAGGTGTGGAGGAAGGGTTTGTGGTCTTGAATGCCAGGGAGTACACCAGGAGGACTGTTTTTCACGATATGGGGCATGAATTGCACAAGACATGAATATGGAGGCGTCTTTTGGTCT
>XATR904917|c1_g1_i1
TAACACCTATTCGTCTTCTAAACAGCGCTCACTATTTACACAACCCATCAATACTTTCACAAAGTGCCCAAAGGCTTAAAAAAGTAGGTAGTCCTGTATTCCCCTACTCCACAAAAATGCAACGCCATTAACCATGGTATAAACACTCCCATGCAAAAAGCCGCCAACTCAATACAATCATATACACATCATTCATCCAACGCCCTCTCAAGCAATTCCTCCTTCTCCACCACCGCATCCTCAAACTCCAGCTCATCCCCCGTAGTAACCACCTCCTCCCCATCCGTATCCTCATCCGCAGTCGTCACATTCTCCGTATCTGCTTCTCCCCTCCTCAATAGACTCCTCATATCATCTTCACTCAAAATACTCTCAATACTACCTCTCCTTACGCCTACCCTAGTCTCCCTTCTTCCTCTTTCAATCAATCTCTCAACCTTCATTCTATTGGCTAGGAATTTAAGTTTAGGGAACGCGCTTTGCTGACCAACGTGTAGCATTCTGGCTAGTTGTTTGGGGTTAGGATCACTTAGGATGCGCCAGAAATCGGAGATTTGAGAACGCGGCCAAATGGTGATCGTCCCAGAAAATTGTTGAAGCCAGATCTCGCTCCAGTCTTGACCTAGTGGTCTAGGGAGGAGTTCGAGATGTCGAACGACTTTGAGCCATTTGTTGAGGTCGAGTTTGAGGTATTGTTCTGTTGCGCTGCCGAGGAAACCTCCGCGCCAGCCTCGACCACGACGATGAGTGACGGGTTGACCGACTGAACCGCGGGAGGAGAAGAAAAAGAGGTTGATGTGAGGATTGACTTGGGAGACAATGCTGAAGTTGACATTGAAGTGGAGGTTGAGTGCTTTCAAAGGGATATCGGTTCGGAGACTGCCATCTTTCCATTTGTGGCCGAATGAGTAGGGGACGAGTGTTCCTTCCCTAGTCTTCATCATAAGAACGACTGGGTTCAGAATTCCAGGGACTGCTGCTGATGCTAAGACTGCAGACCAAATGACACAGTCTGGGCTAGTTAAGTAGTTGGTCAAGATTGTTGGAGAATGAGGATCAGCAGGGACACAAGAAACATTCAATATTCTCCCAGTCCTCTCGTACGCTTCCCGAAACGTCATACTTCCCCTCGTAAACCAACTACACCTCTTCGCCCAATCCAACGAGTCGAATCTCGCACCTGTTTTCCACCATCTTGGACCCCAAGTAGTAAACGGCTCTGAACAAGCATTTATTCTTCCTGCTAGAGCTGGAACAAGAAGTTTCTTGAGCTCTTCGTTTGTACGAGTTGCGACTAAGGCAGCTACCAATGCTCCACCTGAGGTGCCTGTGATGACTTCTGGTAGGAGGTCTGCGTCGAGTAAGGCTTTGACGACGCCGAAATGGTAATATGCGAATGAAGCTCCACCAGAGAGGCAAAGTGCTGTTCTTCCATAGTTGGTGTGCATCCGTTTAAACAGCGTTCTCTTCTCTTCTGCTCCAAGTTGCTTGGAATTGACGAGTATACTGACAGCTCTCTCAACCTCATCAATAAACTCCTGCACCAAATTCTTCGTCCCATAGTACGTCTGGGAATACAACCTCGAATTCTCCACCCCCACAAAATTGTTCTTGACACATGCCTCCACCAACGCCTTCAAATCCTCCGTCGCTTTCCCCTCATCACCTCCCTGCTCAACCTTCCTTCTAAACCTCCTCATCTGATCCAACACCCTCCTAACAGTCTTATGGTCATAGTAAGCAAATTCGTCCGTAGTTTTCCACTTATCATTCCCTAAAAACGTATCAAGTTCCCTCGCCGCGGAAACCCAATCAGTATAGTTCTCCGTATCCTGTAACCTCCTCCTCAACTGCTCTCTCTTTCCCCTCCACGCCACAAAATGCTCATAAAGCCAAATATAAAGCCTCGTAAACAGATAACTGATGCCTAGGCCA
>XATR882734|c0_g1_i2
CCACGTTCTTGCATGTTTCGCAACATATCCAAAATGGCAGAAACAGCAGCAAAGAGACTCAAGACATCTCCCGTCACTATTGGGACGCACAATGGTCACTTTCATGCCGATGAAGCACTTGCAGTGTACATGCTGCGCCTTTTACCGACCTACTACTCCTCCCAACTCATCCGCACTCGAGATCCAGCTCTTCTTCAAACCTGCCATACCGTTGTCGATGTAGGTGGGGAGTATGATGCGTCTGCCAACCGCTTTGATCATCATCAACGCACCTTCGATACCACCTTCCCCAACCGCTCAACCAAGCTTTCGTCTGCTGGGCTCGTTTTCATGCACTTTGGCAAAGCAATTATTGCGCAGCATCTGGGTGTCTCTGACGAAGCAAAGGAAGTCAGCGTTATCTGGGATAAGATCTATGAGAGTTTCATTGAAGCTCTGGATGCCCATGACAATGGAATTTCAGCTTATGACCCAAAGGCTATCAAGGCCGCAGGAATTGAGAAGAAGTTCAGTGATGGCGGATTTTCTCTGGGGGCTATGGTTTCTAGACTGAATCCTAATTGGAACGATCCTACCCCTTCAGATCCCGTCGA
>XATR932246|c0_g1_i1
ACGATCTTTGTATGAATTGAAAATTCATTACTGCGCTATGTGTCCCGGGAATCATTGGTACGATCTTTGTCCCTACTCTGAAACTCCAAACTCTCAAGCAATGCTAAGTATGAAGTCGTTTCAATTACCAGCCAAGCTAGCATATTGTACATCACCAGAGCCAGGCGGAGCTGCAACAGCAGCCATACTGGCAAGGTCGTCTTTTGGAGGAGCTGCAACTGCTGCTCGCAAACTTCCACCAAGTGTGTTGGATGGACCCGAGGACACAAATGCAGAGCGGCCTTCCCGGCCTGTGGCTATTCTCTCTTCCTTGTCCATAGTTCCAATTGGCCTTGGTCGTCCCCATTGTACCCTCAATGGACATCCCGCGATCACAGCCCTCCCTTGCAAAGCTTCGGCAGCTGCTTCAGCTCCCTCTCTAGTAGCATAGTTGACGAAAGCGCAATGAGACATGTGCGAGCAGACCAATGATCTTAGCTTTCCGAACGGAGTGAAAAACTCTCGAATTTTAAACTCCGGTAAGTCGTCCTCAACACCTGTAATAAAAAGGGAAGTAATAGATTGATCAGCCGGAGGTAGAATATCTTGAGGTCCAGGAGGTAATTGTGCCGCACTTGGGAACGCTCTTCCGCCTCGGGCCCCGCCTCTACCGCCTCGAACACCTCCCTGAGCGCCTGAAGGTCTGCTATCCCGTGTTCTTATCGGACCTGGCCCTTTCGTCGCAAGTGCCGTTGAGGTTGAGTTCTCCCCTCGAGCACCTTCGCCATCTGCCGGACCAATCCGTCGTTGCTTTTTAAAATACGGCTCGCTATTCGCTAGTCGTCGTAGTAGCTCTCGGGCTTTCTCATCAGTTTTCTCATAAGCCTCGACACCTCCTCTGCCATCTTCGATCTCCTTCTCATGCTCCTGTGCGTAGTATTCCCTGTTTACAGCACTTTGTGGACCTGGAGCGACCATCTTGAGAGCTGCATCGCGTACCACAATGGGGAGTCCAAACGAAAGATCGAGCATGCAGCACTGACAACAGTTCTTAAGTCGAGCGCAAGTAAGACAGATATTTGTTCGTTTGCTTCGTGAAGTTCGATCCGCTTTCCACTTGAAAACTGTGAAGGGCCGTGTACATATCTTGCATTCTTCTCCATAGTCCTGTTTGATCATTTGCACATAAGGATTCTCAGGAAGACAGTTCTCGCAAACGGAAGGGAAATCAGTAGTTTCCCAACCTGATCGAT
>XATR937037|c0_g1_i1
GGGTAGTGATTATTACAGCGGGTTATTTTGCTACGGAAGATTGGAAGGGTGGGCCGAAGTGGGAGGAGGAGGTTCGGATGTACACAACATCCTCCATCTCACCCCCCTTCATAATTCACTCCCTTTCCACCTCCTCCCACATTTCCCGTGGCACCAAAGTCCTCCTCGTCTCCTCCGAATCCGGATCCATCACCCTTCGACACCCCAAAGAAGGAGGAGGCAACTACGCTCATCACGCGTCTAAATCAGCGTTGAATATGGTTGGCAAGTTGTTGAGTATGGATTTGAAGGATGAGGGGATTATTATTAGTATTGTTCATCCCGGATTTATGAGGACGGAGATGACGAAAGGAGTAGGGTTTGATAAGTATTGGGATGATGGAGGGGCGGTTACGCCAGATGAGGCGGCGGAGAGTTTGAGGGAGTGGACGGAAAAGTTGACGATTGAGAGGAGTGGGGAGTATTGGGCGCCGAGGGGGCCGAGGGATATTGGGACAGCGGACGTAACAATTGGGACGGATCTGCC
>XATR936713|c0_g1_i4
ATCAACTAGCATTCGAGGCCCTCCTCGCAAGATTCTTATGCAAAGTATGCTGCCTCATAAATGCACCACAAACCGCACCAATAACCGCAATCCCCAACCCAGTCAAAAACACACCTCTAAGCGCCCCCGCAAAACTATCCATCACTCCCTGTCTCCATCCCTCAGGAAGGTATTTCAGCTCATCAAAACTATCCCTAATTCGTCTGATTTCTTCTGTTGCTCCTTTCTCGCCACCAAATTTATTATTCAGTGATGAGACGAGGATATTTTGATATACGGCACTAGCGATGGTGACTCCGATGGTGGAACCAGTGGAACGGAATGCGTAGGTAGCGGACGTGATGACGGCTTGGTGGTCGTGTGCTACTGCTGAAATAACAGCTAGCAGAGTGACTGTCAACATGCCTCCATATCCAATTCCAACCAAGGCTTGATAGATATAAACAGGCCAATCCGGTCTATCGAAACCAAGAGTTGCAAGCATACCGACCCCAAAACAGAAACTGGCTAGAACGACGAGGGAAAGGACTTTGTATTTTCCGGTATGGTTCATGATTACCCCGCAACCCAACGATCCAATGGAGGAGCCGATTGATTGGGGAATGAGGCGGACGCCGGAAGCGGTGGTGGAGAGGCCTTTTGCTTGGTAGAAGATGGGAATGTAGAATAGTACCATGAAGGTAACCATTGTAAGAAACCAGTTGCAGAGACAAGCTGCTGCGACTGTTCGGTTGAGGAGGAGACGAACGGGGATTACAGGCTCGGAAGCAATATATAGCTCGACGTAGATAAATATGCAAAGAGAGACGGCTGAAAGAGGGAGAGAGACCACAACGAGTGGGTGATTCCATGGAACGATATTTCCTCCGGAATTGAGGCCGAGTAGAAGGAGGATGAGGGTAACCAGGAGAGTAAAGGAGCCCAAAAAGTCGACTCGAGATAGCTTCGACTTCTCCGACTTCTTAGCCGGTATATTGACCGTCCACCAAACCAAGAACCCAGAAATAACAACCAAAGGAACCTGCGCAAGAAACGCAACTCTCCAT
>XATR557301|c0_g1_i1
GACAATATCCTTGAGAAGATCCCAACGCCCGATGTCCAGACAGGTGTCAAGAAAGTGGAGGCAGTCACCTTGACATGGACTAAGAACGAGTTGATTCTGGCTTATGCCTTCATCTTCTTGGTCTTTTTTGTCGTTTCAATGCAGCAGCAGACTCAGTTCAACTTGATTGTCTACGTTACTTCGTCCTTCTCGCTGCTTCCGCTCACCTCAACCACTTCTATCGTCTCCAGTGTCGTCGGTGGTGTAGTGAAACTGCCTACCGCCAAGTTCGTCGACCTCGTTGGTCGTGCAGAGGGTTTTGGGATTATGACAGGATTCGCCGTGATTGGTCTTATCATGATGGCAGCTTGTAGAAACGTCCAAACTTATGCGGCAGCACAAGTCTTCTACTGGGTTGGATTCAATGGCATGTCGTACACGTTGGATGTCTTCATGGCTGATACATCCAGCTTAAAGAATAGAGCTCTAGTATTTGCGTTCTCGACAACGCCATATATTGTGACTACCTTTATTGGCCCCAGGGCAGCAGAATCATTCCTCAAAACTAGCGGATGGCCCTGGGGCTATGGAACTTTCGCTATTGTCACCCCCATGATCGCATTGCCAATCATGTCACTTCTTTGGATCAACCAGCGAAAGGCCACCAAGCAAGGACTCCTCGTTAAGGAGAAGAGTGGACGTTCCTTGTTACAAAGCATCAGCTACTACTTCTGGGAATTCGATATCCTTGGGTTAATACTAATCTCTGCCGGTTTCGTCTTCATCCTCCTTCCATTGTCGCTCGCCTCGTATCAAGCAAAAGGATATCACGCGCCAATGATTATTGCAATGTTCGTTGTCGGCGCCGTGTGTCTCATCGCCTTCGCGTGCTACGAGAAATTTCTTGCTCCAAAGTCCTTCATCCCATTCAGCCTCCTCATGGACCGCTCCGTCATGGGTGCTTGTCTGCTTGCCGCCTTTCTCTTCATCAGCTTCTATATCTGGGATTCCTACTTCAACGCCTATCTCCAAGTAGTCCACTCCCTTTCCGTTGCCAACGCCGGATACGTCTACAACATCTAC
>XATR713549|c0_g1_i1
GGTCCGTTCTCGTCACGTACCTCCTTCTCAACCGCGTTCATGTCCAAGTGGGCGACCTCAGCGCTCTCTCCGTCGAAGATCTTGGCGAGTTCCTCGAGCGTTGGGCCTCGGGTCTCAACGTAGAAGAAGTACACGAAGCCCAGTTCGATGAAGATCCAGATGGTGTAGAAAGCAATGAATCCCCAATGGGGGTGGACGTGGGCCCATGCAATTGGATTGGTCTGATTCCCGAGCACCAATGCAGCTTGGACGGTCAAGTTCATGATCATAAGTCCCTTCGCTCTCAGCTTGTACGGGAGAATTTCGAGAGAGTATGCGACGAGGAGACCAGACCAGGCAAGTGCGTAGAAGAGAT
>XATR939447|c0_g2_i1
CATCCCAAGATAATAGTGGTTCGTCGACCAAACCAATCTGCGAGATCGCCGGCGAAGATGGCACCGAAGAATGTACCGGCCGAGAGAATGGAGGTGATCAAGGACTTCTTCCAGTCGGGAAGGACGAAGGCATCCTTGACTGCCTGAGAAGCATCAGGGCCAGGATAAGGAATGCCGGTAATCATGTGGATGAAGTAGTTCATGCCCATCACACCAGAGATATAACCACTGTCGAAGCCGAAGAAAATACCACCAAAGGCGGCAAACGCGCACATGAGGTAGGCCTTCAT
>XATR894338|c0_g1_i1
CCTATCCCAACATCGTCTTCGCGACAGCGACAACAGCAATCATGGGTGTTAACGACGATGTGACGCAGACGCAGACGGACAATGTCCAGGAATCAAGAGCCGACATGAACAAGGGTAACCTCCTCGAGATTGACGCCACGCGAGAAGTCACAGCCGCAGAACACGATCTTGGGTTTTGGGCGGCTGTGAAACAATACCCCACAGCCGTGTTCTGGGCAATGTTCTTCTGTATTGCAGTCATCATGGCGGGCTTCGACGCCCAACTCGTGACTTCTTTCTACGCTCTCCCGGCATTTCAGCGACGCTTCGGAATCCCGTATGATGGCGACTGGATCATTTCCGCCCCATGGCAAACTGGTCTCGGGATGGGGAATCCCATCGGACAAGTGCTAGGAGCACTCGCTTGTGGATGGCCCCTCGAAAAGTTCGGACGAAAGAACACTTTGGCGATTTGTTGTGTATGGTCCATCTGTTTCGTGTTCGTTCAGTTCTTCTCAACTTCCATTGGTATGTTATGTGCCGGTGAGATTTTGGGTGGTTTGGCGTATGGATTTTATGTTGTGATTGCGCCGACGTATGCTTCTGAGATTTGTCCCCTGGCATTGAGAGGTGTTTTGACTGCATCGGTTAATTTGGCGTTTGTTATTGGGCAATTCATTGCTCAAGGCTGTGCTGCTGGACTGGAAAGTCGCCTTGATGAATGGGCTTACAAAGCCCCCTTTGCAATCCAATGGGTCTGGCCCGTCATCCTCCTCGCCGGCCTCCCCTTCGCCCCCGAAAGCCCCTACTGGCTCGTCCGCAAAAACCGCAAAGTAGACGCCATGAAAGCTCTCGAGAAACTATCCTCCTCCACCCACCGCCCAGACCTCGAAAGCGTCCTCGTCATGATCGAACAAACCGACCTTCTTGAACAAGAACTCGAAAGCACTACTACATACATGGACTGTTTCAAAGGCGCCAATCTCCCCCGCACAGAAATCTCCATCATGGTCTACCTCATCCAAGTCATCGGCGGAAACCCCCTTATCGGATACGCCAATTTCTTCTTTGAACAAGCCGGCCTCAATCCTTCTGACGCATTTAACATGGGTGTTGGCAACACCGCTTTAGGATTCGTAGGAACTTGTTTGTCTTGGCTATTAATGTCGCATTTTGGGAGGAGAACGATATATAATAGCGGCATGCTCCTTATGACACTCATCCTTTTCATCATCGGGTTCCTCGATTTCGGGCATACGACAGGCGCGATTTGGGCCCAAGCCACACTGATGGATATCTGGACTTTCACGTACCAAATGACAGTCGGGCCTATCTGTTTCGTCATCATTTCCGAAATCTCCTCTACCCGTCTCCGCGGCCGTACTATCGCCATTACCACTGCAGTCCAAGCGCTTGCTTCTATCGTGTTTACTGTAGCGATGCCTTACATGCTTAATTCCGACCAAGCTAATTGGAAAGGCAAAGCAGGGTTCCTTTTTGGTGGTATTAGCGCGGTGTGTTTTGTATGGTGCTGGTTCCGCATTCCGGAGTCCAGAGGGAGGACATTTGAAGAGTTGGATATCCTGTTTGAGAGGGGAGTGCCGGCGAGGAAGTTTGCGAACTACGATTTGTTGGCAGAGGAACATGAGGAGAGCGAGGATGCTCTTAA
>XATR867882|c0_g2_i1
AAGACTTGTTCTGGTCCTCGTTCCAGCGTTCAAGGTGGTATCACTGCTGCGATGGCTGGTGGATCATGGCTTGGCGCCCTATTATCTGGTTTCCTATCAGATAAATTGGGAAGGAAAAAGGCGATACAAGTTGGATCGGTGATCTGGTGCATTGGGTCAATCCTCGTGAGCGCCAGTCAGAATATTGGGATGCTGATCGTTGGTCGTGTCATCAATGGTATCTCCGTCGGTATCTGCTCAGCACAAGTCCCAGTCTACCTCTCCGAAATCTCTCCTCCCAGCAAACGTGGTCGTCTCGTCGGTACCCAACAATGGGCCATCACTTGGGGTATAATGATCATGTTCTACATCTGCTACGGCTGTTCATTCATCAACGGCACAGCCGCCTTCCGTGTTCCTTGGGGTCTACAAATGATTCCCGCTATCATTCTCTTCTTTGGTCTTTTGATCTTACCAGAAAGCCCTAGATGGTTGGCCAAACATGATAGATGGGATGAGGCACTTAATGTCCTGGCTATGACGCACGCAAAGGGTGATGAGCAGGATAAGTTTGTGCAGAGGGAGTTGCAGGAAATTAGGGACGAGG
>XATR948960|c0_g1_i1
ATGACCAACTTTGAAGTATTGGTTCGGTTTCCAATTCTCTCGCAGGTCTGCTTCCATGGGTGTATCTATTCAACGTACATTGCTGTTTCCGTGACAGCTTTCGGGTTTGACCACACGACATTTTCGACCTGCTCAACACTGCCTCTGTGTTCCTTCTCATCAACAGCAAGGGCGGCTGGGCCAATGCACTTGTAGCCTCTGAATCTCCTTGCTGGAAGTTTTGCCATGAACATCTCATCGATTTCCTCAAATGTGCGATTCTTGACCTCAGGGAGATAGAAGTACACCCACAAAGCGCCGATGAAACAACTAGGTGTCCAGATATATCCGTATTTAGGCCCCCAGTTCAACGCGTCCGGATTGATAAAGTATGGAGCCGTGAAAGTTGTGAGCCAAGCTCCGAAGAAGCCAATCGCAGCGGCAAGGCCGAACGTATATGAACGGAGGCGTTGAGATGGGAATTCTCCTCCGCACAGCCAGGCATATGACGCAACCATTCCATTATATCCTATGATGTACAACACAGAGATACCAACGATGACCTTTCCAGTGGATGATCTTCTTGGATGTGCTGTATACACTGCCGCTATTATCAATTGACAGAAACCACAGACTACCAGACCGACACAGAGGAATATGCGTCGACGACCATAGCGAGTGATGATAGCACTGTTGACCAGAATGATGAAAACACCGACTCCAGTCAGGATGCAAGAGTTCTCGAAAGCATTGCCAACATGAGCCATTTCGAAGAAGTATGTTCCATAGGAGATCATATACATTGCCCCTGATGCAGCTTGGAGGGTAACGGCACCAATGGCGAGTAAGGTTCGGCGACGATCAACGGGATTACGCCAGATGTCAATGATCTCAGAGCTGTGTGCAAGCGCCTTCTCAGCATCGATAGCGGTCTTCATTTCTTGAAGTTCAGCTTCAACGCGCTCTGGGAATGGTCGCAGCCAAAGAAGAGATTTGCGAGCTTTATCTTCCTTATCCATTTGCAGCAGCCATCGTGGGGACTCTGGAACGAAGAATAGGCCAAGAGCGATGATGCCGGGGACAATGTAGACTATGCCCAGTGAGACAATATACGATTGCTTTCCACCGATCTTGACTGTAAAGTTGTCGACCACGGTACCGACGAGAGTGCCCATCGAAGTCCAGCTTTGAAAGGCACCAATAGTCAAACCACGGTATCTTGCTGGAGCACACTCCTGAAGATACAGCTGTGCAAATGTCATGAACAAGCCGTTGGCTAGGCCGATAACAAATCTTCCAGCGTAAAGTCCACCGATCGACGTTGTAGTCATCATTACAACGTTGGCAACGACACACATCGCACATGCTAGCCAGATTGATGTCTTGCGACCAATAAATTGAGCGATTGGTCCACCACATCCCGAGGCAATGAAAGCGCCTAGAATCATCAAAGAAGAAATCAATTGTTGCCGACCAGGCGAGATATTCCATCCAATTGGTGTCTCTGGTGCCCTTTGGCCAAACACCTCCAGGAAACCTGGCATAGCTTGCAAGCCTCCAATGATACCAAAATCAATACCATATTGAAACGGGCACATAGACACGAGAGTACAAGCCAACAAGCACTTCCAGTGGCTCACTACCCCTTCCTTCGGTTGAGCGTCCATGGTGATGTTGGTTGTTCACACTGGGATAGTGGTGTTGTAAGAAACCGATATGAACTGCCTCGATCGTACGAGAATCCCTTA
>XATR867882|c0_g1_i1
AAGACTTGTTCTGGTCCTCGTTCCAGCGTTCAAGGTGGTATCACTGCTGCGATGGCTGGTGGATCATGGCTTGGCGCCCTATTATCTGGTTTCCTATCAGATAAATTGGGAAGGAAAAAGGCGATACAAGTTGGATCGGTGATCTGGTGCATTGGGTCAATCCTCGTGAGCGCCAGTCAGAATATTGGGATGCTGATCGTTGGTCGTGTCATCAATGGTATCTCCGTCGGTATCTGCTCAGCACAAGTCCCAGTCTACCTCTCCGAAATCTCTCCTCCCAGCAAACGTGGTCGTCTCGTCGGTACCCAACAATGGGCCATCACTTGGGGTATAATGATCATGTTCTACATCTGCTACGGCTGTTCATTCATCAACGGCACAGCCGCCTTCCGTGTTCCTTGGGGCCTTCAGATGATTCCTGCTATCATTCTCTTCTTTGGTCTTTTGATCTTACCAGAGAGTCCTAGATGGTTGGCCAAACACGATAGATGGGACGAGGCACTTACTGTACTGGCTATGACGCATGCAAAGGGAGATGAGCAGGATAAGTTTGTGCGGAGGGAGCTGCAGGAAATCAGGGACGAGGTCGAGTTCTATCGGAAGAATGCGGATGTTACGTGGTTCGAGTTGTTCAAACCTAACATGCTCAATCGTGTTCATATTGGTGCCTTCACACAAATCTGGGCCCAAT
>XATR943760|c0_g1_i4
GTAACCAGTATAGATTGGAAGTACCGTAAGAATGATATCGAGAAAAAATACTGCGAATGCATACAGCCCTTAATTCTCCTTCATCTCCATGGACTCCACGTTAATCTCACTTTGCTCTAACGCCTTAACATCAACTTCTACCTTTCCAACACGGACATCCTCGACGTCAGGTACCAGGGAATGCTTCTCGCCCTCAAACAACGCATCGATCTCTTCAAGAGTCCTGCCCTTCGTTTCGACCCAGTAGTACGCAATAAGTCCAAGGATAATAATGTCCCAGGATCCATTGACCATGTACATCTTCCAGCCGATATTTGCGAGGCCGATGGGCATGATGAACACAAAAACCAGTGCAAGACCATTCAGCATGAATGCCGAGAAAGCTAATCCATTGGCACGGATTGAATAGTTCATTACCTCTGGGGGATAGAGATACAGAAGCGGGGTCCAAGCAATGGAATAGAAACCTTGGAAGAGGAACATGACTGCCACATCACCATAGACCAAACTCTGGGAAGCACCATCTGGATTATCGGCATACATCTTGGATAGACCTCCAATGATGAATAGGCAAATAATGAGGAGGGTTTGAGAGAGGAGTGCTGTTGTCTTGCGACCCCACTTAGCAGCGAGCTGAGTTCCAACGAGGCAGCACGCGAAGCACCATACGTTGAGGACAACATTGGCTTTTAGCTGAGAAAGTGTGTCTGTAATGCCCGCTGTATCAAGTTCGTTTCCGAGATAATATGAGGCAATGATATTTCCAGCAATGCATGAGAATGGACCGGCTGACATCCCGATGAGCAACCGTTTCCTAGCAACAGGAGTTTTGACCATCTCCATTGGGCTCATCGTTCGTCCTTCTTTCTTTTCCCATTCTAGAGTATCCACGATTTCTTTGTAGATGACAACCGCAATCGGGTCCGAGATATTTCCATTGGTGTTTGTTTGTGCAACTGCAAGACGAGCTTCTTCGAGAAAACCTTCATGCACAAGCCAACGAGGAGATTCCGGACTTATCGATTAGCAGGAGCAGGACGTTGGAGGGCTTTCTTACATGAAAGGTAGAATGATGATGCAGAGAAGCGAAAAGATTCCTTGGAGTAGTGAAGGCAATCTCCAAGCCCACGTGGAGTTCCATTG
>XATR855657|c0_g1_i1
GCTAGCATGCTCACTCCTCTCTATGTCTCTGAAAATGCTCCTCGTGCAATTCGAGGCGGTCTTACTGGTCTCTACCAATTATTCATCGCTACAGGAACCATGTTGAGTTTCTGGATTAATTATGGAACGCATAATAATTTCCACCCGGTCAAGACCAACAATGCTACCTGGCAGGTGCCCCTAGCATTGCAGGCTTTGCCGGCTATTTGCTTGTTTGTAGGGATTTGTTGTTGTAATGAAAGCCCTCGCTGGCTGGCTAGGCAAGATAACTGGGAGAAAGCTACGAAAGTTCTGTCTACAGTTACGAATCTTCCGCCTGATCATCCTTACGTGCAGATGGAGTTGGATGAGATGAGAGAGCAGTTGGAGAATGAGCGTCGCCTAATCGGAGGAGCATCTTTCATGGACTTGCAACGTGAAATGTGGACTATCAAAGGGAACAGAAACAGAGCTCTCATATCAATTGGACTTATGATTTGTCAACAGATGACCGGGACCAACGCCATCAACTACTATGCCCCAACCATCTTTCTCGACCTCGGTATCCCCTCTTCTAACACCGGTCTTTTTGCTACCGGAATCTACGGCATCGTCAAAATGGTTACTTGCGCCTGCTTCCTCCTCTTCGCAGCCGACTCTCTAGGACGCCGGAAGTCCCTCCTCTGGACCTCCATCGCCCAAGGGCTCGCCATGTTCGTGATTGGATTTTACATCCGCTTTGATCCTCCCATCAAAGGCCATGCCATCCCTCCAGTAGGTTACTTCGCGCTCGCCTGCATTTTCCTCTTCGCCGCATTCTTCCAATTTGGCTGGGGGCCTTGTTGCTGGATTATCGTGTCTGAAATTCCGACGGCGAGATTGAGGGCTATGAATGTAGCGCTTGCGGCGGCTACACAATGGTTGTTCAATTTTGTTGTTGCACAGGCGGTGCCGCATATGCTTGCTACCGTGGGAAGAGCTGGATATGGAACTTATTTCATCTTTGGGAGCTTTTGCTTTAGTATGTTCTTCTTTGTGTGGTTTTTGATTCCTGAGACGAAGGGAATGAGTCTGGAGAGTATGGATGCTATGTTCGGAATTACCGAAATTTCAAAGGGTGATGAAGAGCATGGAACAGCAATGCATGTTGAAAAGGGTCCAAACACTCAAGTCCATGAAAGCACGGCTGATGTTACGAAAGCCAATGTGGATACGGTAGAACCTACACCAGAAACTACAACCGTGGATCCCACCGCCAATGAGAAGGAAG
>XATR892902|c0_g1_i1
TCCACCTTCAACTCTTCTGGTCATCAACACCTTCACCTCATCGACCACCACCATGGCCGAACCAGAGAAGACCACGAACGTAACCAACGCCCCAGGAATCGGCGAGCAGCGCAAAGGCTCAGTCTTTGGCCATCGCAAGGAGAGTGTCGCAGCCATCAATGACAACGTCACTGGAGAAATCAAGAATCCCCTCATTGGCATCCCCAAGGATCAACTAATTCAAGATGTCGAAGAATTCGCCGCCGAGAACAACCTCACCGAGATCACCCCTTGGCTGATCAAGGGAGCCTTGGTAGCCCAGAGCCCTCACCACATTGACAACATCCGGGAATTAGATTCGGAGGATGTCCGAGTTCTGCACGAAGAGAACACACATCGCTGGAAGCATCCTCGCATTCTCTACGTCACCATCATCCTCAACTCGATCGCAGCAGCCATTCAAGGATGGGATCAAACTGGCAGCAACGGAGCTAACTTGACCTTTGCAATTGAGATGGGCATTTCTGATGACTCTAAATATTGTCCCACGGCTTCGATCTGCAACACCAACTCCTGGATCGTGGGTTTTGTCAACTCGGCACCCTACATCGTCATCTGTCTCTTCGCCGCTTGGATCTCCGACCCTGTCAACCACTACCTTGGCCGTCGAGGCACCATCTTCCTTGCCGCAATCTTCAGCTTGCTCGCCCCCATCGGTTCAGGACTTACACAAAAATGGGGACAGCTTGTTGCATGCCGTGTGCTGCTCGGTATCGGTATGGGCTTGAAGGAAGTCACAGTTCCTGTCTACTCCGCTGAAGCTGCTCCAACAAACATTCGTGGTGGTCTCGTCATGTCCTGGCAGGTGTGGACAGCTTTTGGCATCTTCCTCGGAACTTGTGCCAATCTCGTGTTTGCAAACTCCGGAGCTATCGCATGGCGTCTTCAGCTTGGTTCCGCTTTTGTCCCAGCTATTCCTCTCGTCCTTGGAATCTGGTTCTGCCCTGAATCTCCTCGTTGGTTGCTAAAGAAGAAGAAGGTTGGAAAGGCATACCAATCTCTCCTAAGATTGCGAAACACACCCCTCCAAGCTGCTCGTGACCTCTACTTCATTCATGCTCAGCTCGTCTATGAGGATGTTCTCCTTGAGGAGAAGGGTCTTTCCAAGAACAGCAACATGGTTACTCGATTCATTGAGTTGTTTACCATTCCCCGTCTTCGCAGAGCCACCCAAGCTTCTGGTGTTGTCATGATTGCCCAGCAGATGTGCGGTATCAATATCATCGCATTCTACTCCTCTAC
>XATR892902|c0_g1_i2
TCCACCTTCAACTCTTCTGGTCATCAACACCTTCACCTCATCGACCACCACCATGGCCGAACCAGAGAAGACCACGAACGTAACGAACGCCCCCGCAATTGGCGAGCAGCGCAAAGGCTCAGTCTTTGGCCATCGCAAGGAGAGTGTCGCAGCCATCAATGACAATGTCACTGGAGAAATCAAGAATCCTCTCATTGGCATCCCCAAGGATCAACTGATTCAAGACGTCGAAGAATTCGCCGCCGAGAACAACCTCACCGAGATCACCCCTTGGCTGATCAAGGGAGCTTTGGTTGCCCAGAGCCCTCACCACATCGACAACATCCGGGAATTGGATTCAGAGGATGTCAGGGTTCTGCACGAAGAGAACACACATCGCTGGAAGCATCCTCGCATTCTCTACGTCACCATCATCCTCAACTCGATCGCAGCAGCCATTCAAGGATGGGATCAAACTGGCAGCAATGGAGCCAACTTGACCTTTGCAATCGAGATGGGCATCTCTGACGATTCCAAATACTGTCCCACTCCTTCGATCTGCAACACCAACTCCTGGATTGTGGGTTTTGTCAACTCGGCACCTTACATCGTCATCTGCCTCTTCGCCGCCTGGATCTCTGACCCTGTCAATCACTACCTTGGCCGTCGAGGCACCATCTTCCTTGCCGCAATATTCAGCTTGCTCGCTCCCATCGGTTCAGGACTCACGCAAAAATGGGGACAACTTGTCGCATGCCGTGTGCTGCTCGGTATCGGTATGGGCTTGAAGGAAGTCACAGTTCCTGTCTACTCCGCTGAAGCTGCTCCAACAAACATTCGTGGTGGTCTCGTCATGTCCTGGCAGGTGTGGACAGCTTTTGGCATCTTCCTCGGAACTTGTGCCAATCTCGTGTTTGCAAACTCCGGAGCCATCGCATGGCGTCTTCAGCTTGGTTCCGCTTTTGTCCCAGCTATTCCTCTCGTCCTTGGAATCTGGTTCTGCCCTGAATCTCCTCGTTGGTTGCTAAAGAAGAAGAAGGTTGGAAAGGCATACCAATCTCTCCTAAGATTGCGAAACACACCCCTCCAAGCTGCTCGTGACCTCTACTTCATTCATGCTCAGCTCGTCTATGAGGATGTTCTCCTTGAGGAGAAGGGTCTTTCCAAGAACAGCAACATGGTTACTCGATTCATTGAGTTGTTTACCATTCCCCGTCTTCGCAGAGCCACCCAAGCTTCTGGTGTTGTCATGATTGCCCAGCAGATGTGCGGTATCAACATCATCGCATTCTACTCCTCTACCATCTTCTCCCAATCGGGTGCAAGCAATATCGGAGCTCTCCTCGCCTCCTTCGGTTTTGGTCTCGTCAATTTCGCCTTCGCCTGGCCTGCAGTCTGGACGATCGATACGTTCGGACGCCGTGGTCTACTTCTCTTCACATTCCCAAACATGTGTTGGAGTCTTCTCGCTGCTGGAATGTCTTACTTCATCCCGCAGAGTAGCAGAGCTCATCTCGGACTCGTCACGTTCTTCATCTATGTGTACGACGCCTTCTACTCTCCAGGAGAAGGCCCAGTTCCTTTCACATACTCAGCAGAAGTCTTCCCTCTCAGTCATCGTGAAGTTGGAATGTCTTGGGCTGTGGCAACTAACAACTTCTGGGCTACGGTGGTGTCTCTGACCTTCCCACGTCAGCTAAAGGCCTTTGGAGTCCAGGGTGCATTCGGTTTCTATGCCGCAATGAACATGATTGCTTTCGCTATGATCTTCTTGTTCTTGTACGAAACCAAGCAGAGAACTTTGGAGGAGCTTGATTATGTGTTTGGTGTCCCCACCAGAACTCATGCCAAATATCAGCTCACCAAGGTCTTGCC
>XLTR1043479|c0_g1_i1
GCATGTGCGCGTCTTTCTGCATCTGGACCATCTGCGCTGCCGAGTTCACCAAATATGGGCATAAAGCTGCTGGACAGGCTGAAATTGCCTTCATCTTCATCTACTACGTATTTTACAACTCAGCTTGGTCTGGTCTACTGGTCGGTTACGCCGTCGAGATTCTGCCTTACAAGATGCGTGCTAAGGGATTGACTCTCATGTTCCTTGCTGTCGATCTTGCACTCTTCTTCAACTCATACGTCAACCCTGTAG
>XATR937506|c0_g1_i1
ATCAACCTGTGCAAAGATCTGCGGAAGGTGCAGGGCTGTCCGTTCCGGAACTGGGGAAGAGCTGGTACTTTGGAGGACACCTGGATATGTATACGACACAAGGATGGTCCAATCAGATTGCTAGGGTGTATTTGAAGAGTCTACTTGAGTTTACACATCCTGGATACGCAAACAGTGGGGTTGCTTCTCTGGGTACTACAAATGCAGCGCCCAGAGGAGGCGTCTATCGCAACATTACAGAAGGTGGAATACAAGATAGTGCTGGATTTACTGAGAGAGCAGATGGTGTTTTGGTTTATGTTCCTGGATGGGGAGAGCAAGGTATCATTCTTGGCTTGGCTGGAGGAACCAACGAGACTTTTACTGAAATGAATGTAATCGATATCTACGACATCGCAAACAGCACATGGTATAAGCAAGCAACATCAGGAGCCAGCCCATCTCCCCGAGTCGATCCTTGTGTCACCGTGGCGATGGCACCAGATGGAACAAGTTTCAATGTCTACCTCTATGGCGGACAAAATCTCGTCCCATACGGTTCTCAAATCCAATATTCTGACATGTACATTCTGACCATCCCATCTTTTACCTGGATCCAAGTCAACATGGACGGTCAATCTCAACCCCCGGCTCGTGCTGGGCACAGCTGTGTGATGTGGGATAGTCAAATTGTAGTGATTGGCGGATACGTCGGAAAAGAGATATCTTGCGACAGCCCTGGGATTTATGTCTTCAACGCTTCCTCCCTCGAATGGACAACAGGCTTCACAGCTCTCAGCTCCTCATCATCCGATTCTTCATCATCGAATGACCCAGACTCTTCAATTGCACAGGGCTCGTTGGGTTATCTAGTTCCTGGTCCCGTACAATCGATTATAGGAGGGAATTCAGAAGGAGGAGCAACAGCCACTCAACCCGCTGCAGGATCAGCCTCCGCTGGTCCCCTTGCAACAGGAAAACCTCCAACATTCACAATAACACAATCCGGATCAACGATTATCCAAACCGCACAACCGACCGCCACCGCTACATCTCCAGCTTCGACATCTAGCTCCACGCCAGCGAAAACGAGAAGCAATGCAGGTGTAATAGCAGCAGGTACGGTCGCAGGCGTCCTTGCCCTCATAGCAGGCTACCTCGCGTTCTGTAGCTGGCTTTACAGAAAACAGCTCAAGCTATACAAAAATCACGTAGCTATGG
>XATR933142|c0_g1_i6
AACACGCCTCCCTCTCCCAATAGCATGGACGTTTTCAAGATCTCCCCGGTGACAGCATTGAAGCTATTATGTGCAGGAATTGAAGCATTGGTCAAAGTTACCGGGGATGTGCCACCTACCCCACCACCCACCCACACTACACCGCCGAACATGCGAGGCATGCAAGCAGAAAAGGAAAATATCATACGAAGCAATTCATACAAGAATTTTGCAGAACTACACAAACGGCCCAGGACACCATCAAGTTC
>XATR943365|c0_g1_i4
GTGAATAATGTGAGATGATGACCACAAGCACCAACCGACGCGGAGGAATGCTAATGTACTCTTCAAGGCAATTGATGAGATTGGCTGGACAAACTATCACTGGAAGCTCTTCGTTCTCAATGGATTTGGATATGCCGTGGACTCTCTGCTGCTGCTCTTGCAATCGATCATATCTACACAAGCCGGCTATGAATTCACCCCCTCTTATCCTCGAGCCCTTACCATTGCGGTCTACGTCGGCATGCTTTTTGGCGCGCTCTTCTGGGGCATAAGCGGAGACATCATTGGCAGGAGATTCGCATTCAATGTGTCTCTCTTTATCTGTTCCTTTTTCACTATAGTCGCTGGTGCATCTCCAAATTGGGTTGCACTTGCGGTTTTTATCGCTTTCCTTGGATTTGGCGGTGGTGGTAATTTGATCATGGACACAACAGTCTTCATCGAATATTTGCCCTCCAACAAGCAATGGGTGTTGACCTGGTTGGCTGCGTGGTGGGGATTGGGACAAGCTATCGCAGGTTTTATTGCATGGGGCTTTCTCTCACCTCTTAAATGGAACTGCCCCGACCCATTCAACAAAGCTGGCGTCAGGATCTCTGTTTGCACGAAAGATAGCAATATGGGATGGAGATACGTAATGTACACCAGTGGATGTCTTGTCTTGGTCATGAGCATTGCACGCATCACAGTCATCCGCCTCAAGGAAACCCCGAAATATCTTCTTGGGGAAGGGAAGGACCAGGAGCTAGTTGAAGGCTTCCAAGCAATGGCTGCCAAGTACAATCGGCCCTGCTCGATTACGATCGAGAAGCTGGATGCTTGCGGAGTTATCAATTCTGCGCATGCTAAAAATCCCTGGTCACTTGGAGAGTTGACGATTCATTTCCGAGGACTATTCGCCACAAAGACCATCGGCATTTCCACATTGTTAATCTGGCTCTCTTGGACATTGATTGGCCTCGCATATCCCCTGTTCTATGTTTTTCTCAGCAGCTATCTCTCGTCTAGAGGAGCTGATTTCGGTAATGTCTCGACCTACGACACCTGGAGAAATTATGCTTTGGTCAATATCAGCGGAATACCAGGTCCGATGCTCGCTGGATACATGTGCAACTTCAGACTCCTTGGACGAAAGTACACGATGGTTATCGGCGCTTTGATTACGATGGCATTTTTCTTCGCTTACACTTCCATAAGGAACCAGGCAGAGAATGTAGGCTTCAGCTGCGCAATCGCTTTCTGCTTGAACATCTACTACGGAACTTTGTATGCCTATACACCAGAAGTCCTCCCTTCTGCGCACCGTGCTACCGGTAATGGTGTCGCGGTCGCCTGCAACCGTGTTATGGGAATTGTTTCTGCAATCGTCGCCACATACGCCAATACCGAGACCTCCGCGCCTATTTATGTTTGTGCTGCGTTGTATATCGGTATGGCAGCAGCAGCTATTGCATTCCCATTCGAGCCTTATGGAAAGAGAAGTTCATAATTCATCGCCTATGACTAGGTTTGGAGGCAATTTAACATAGATACCCGTTGCTTATTCTAAACGCAACTTTCCTAG
>XATR927664|c0_g2_i2
AATGATCACATTGATGATGGCAATATATTGCATGGAAGGGACTATGTTGCCGCACGTAATCATGCTAAGAGATGTACGAAAGATAAAGTGATCTGCCTTCTCATTTCAATCCAGTAAGCTTGAGGATATCATGCCTGTGAAAGTAGCTCCTGATCCGTTTTCCAAACACATACATAGGAATACTCAAGAGACAGACCACAACTTGGATGCTTGAAATCCACATAAAAGTCTTGAAAACACCACCATGGACGAGCCATTCGTAGGCACTCCAAGTAAGACCAAAGCAAAAGAAGTTCTTGAAGATAATCATGCATGTAAATGCTTCGATTGCAATATCTCTGTGTGCATCGACGATATAGAGACTCGAAGCCACGGCTCCAATTACCATTCCACCAACCTCTAAGCCAAACCCAAAAATTGGAAGAACCCACGAATAATTATTCAGAGTGGCAGAAGTTACACCGAAAAGATATAGCCCTGCACACCCAAATATAAGCTGGGGAATGACGAGAACTATTCTGAACTCGGGCTCGTAAATTCCTTTGTTCTTCCGGGTCATGTATTTGGCACTCCAATCAGACAATATTCCAGCGATGAGGAATCCGATGATGGCTCCAATAAATGCTCCTGTATATGCATAGCCGGTATTGACTTCATCCCAAAAGAGTGGAGGTCCGAGGAAGATTGCGGCGAGTATAATGCCAATAAAGACTGTCCATCCAATCATGGTACCTTGGATTAGGCATCCCCACAATATGGCCGGGTGAGCAAATAGCGGAAATGGCCTAAGGAATAATTTGAAAAAGCTTTCGTCTGTCTTCCTTCCATTGAAAGGCTGTAATCTGTCTGCCCAGCTCGCCATTGGAATATTAGCTCCTGCAGATTGATGTTCAACAGTATGATTATGTGCAGTTGTCTGAGCTATTTTGCTCGTAGTAGCATCTTTTTCGAGCAAGTCTGATTTTGGATATTGATTCACATTTTCGGAGGATGCCATGTCGATATTCAATCGAGGGTCGCGGCGGTATGCAGTTTCCGGGACGAAAAAGAAAACCAGGGGCAAACATACTCCTGCAAATATTGCAACGAAGTAGAAGGTCCACCACCAGCCAATGGTATGGGTAATCTTGCCGACCAAAATGGGCGTGAAAAATGCTCCACCAAACACAGCAAGATTGGTCAGTGCCATACGCTTTCCTCGTTCATGTACAAAATACAAATCCCCAACTGAAGCATTGACCAGCGCTTCAAAAGGAGCAGTTCCAATACCCTGGAATATTCTTGCCCAAAGCAAACTTGTGTAGCTTCGCGAAGCACCTCCCCATGCCGAAGTGCCTACGATCAAAACCGTTCCCAATA
>XATR942738|c0_g1_i1
TCTTTCCATTCCATAACCTTTACAAGCTTGGCGTGCACAAATCTAGGCACGTCTTCTATCTGCGAGTTCCCTACCGTCCACTTTATGTTCTCGACGACTTGAAGATTACTTTTATGGTCAAAACCTCTTCACTACTTCGAGATCCCACTTCCTACTCCGCATTGCCTTGGTGCATATTCTTGAATTCATCATGGCTACCCAAACACAAAGCCCCCCTACCCCGCAATCAGTGGCGCAATTGCTACCCAAGCTTCACGATGCGGATCCCGATTATAGATTCATGTCCTTGAACGATCTATTCAACATCCTCAGCACGGGCAAGCATGATTTCCTCCACAGTGACTATAATACAGCTGCCAGAGCAGTCGACGGCATCTTGAAGACCCTTGACGACCAAAATGGCGAGGTTCAGAATCTCGCTATTAAATGTCTTGGTCCTTTGGTGACAAAGATTCCATCCAGTATCCTACCGCCCCTCCTCGAAAAGTTGTCCAACCTCAATACCGAGAATTCCGTCGATAATTCTATACCCGCGATGGCACTTCGAACAGTTGTTGCAACACTTCCTCGGCCTGTCAGTGGGGTAACGCCCAGCAAGGATATTGCGGAGGCATATGCTGCTATTAGCAGAGTATTGATCCCGCGACTTGTGGGCCGTCTTGTCAACAACAAGCCTGTAAAGGGTGTCAAGCTTCCTCCACCGCCACCAGGCATGTTGGATTTGGAATCTGGAAAAGACATTGATCCAGAGGCTGTTGATGTCTTGATCGAAGTGGTCAGATGCTTTGGTCCTATGCTCAACCAGAACGAGGTCGAGGCTTTCCAAACATTGCTAGTTGGGATACTTGAAACAGACCGAGCAAGTTCTGTTGTGAAGAAGCGAGCTGTCGTGGCTGTATCGCTCTTGGCCATGTATCTCACAGATGATGGCTTGGGCAGTTTTGTTTCTCAGTTGATTGAAAGCTTGAGAAACCCACATCTGACCCTCGTCCAAAGAAAATTGTACATCCATATCCTTGGCTCAATGGCTCGGTCAATTTCAGCACGATTTGGGCCATATTTGAAGACACTTGCCCCATTTGTTCTTGCTGCTCTGAGCCAGGAGGAACTCACAGAGCAACTTGAGAATTCTGCTGAGGATGGTGAGCCTGATCCCCAGACCGATGACGTCCGTGAAGCTGCTCTCGTCGCTGTGGATGCCTTTCTCGCGTCATGCGGTAATGAGATGCGGACCTATACTGAGGATACCATCGCTGCTCTCTTGCGATTTCTTAAATATGACCCAAATTACAATGACGATGATGATGAGGAGATGGGAGGAACTCAAACTGAAGAGGACGACATGGATGAATTTGGCGATGACGATGACTTTGAAGCCGAAGCTGGGTTTGACGACGATGACGACGATGCCAGCTGGAAGGTTCGTAGATGTGCTGCGAAGGCTCTCTATACACTCATTTCAACCCGAGCCAGTGGTGATCTGTTGGATGATGGGACCCTTTACATTCAAGTTGCACCAGTACTTGTCCAGCGATTCAGTGAAAGAGAAGAGAATGTACGCTTGGAGGTTATCTCAACCATGGCGTTATTAGTACGCAAGACTGGTGAAGGGGTGGTCCTTGCGTACTCTGATGAAAGCTCCGATTACACAAATAACCCTCCTCAAAGTCGGAAGCGTAGAAGACAAAGCAGCACTACGGCATTTGACAGAAAGAGCATCATCTCGATGTCAGCAGGCCTGACTTCGCCAGCTGCGGAGCCGATTCCTGCGTCCGGGCCCAGGGCTGATCTGGCACGGTTAAGCCCTGTCCTTATTCGATCGACAACAAAGCTTCTGAAGGGCAGTTCGATTCCCACAAAGCAGGCCTTAGTCAGACTGCTAGATGATGTTGTATCTGTGCAACGTGGTGGTTTAGCAGAATATTTTGGTCAGATCGTCGATCCGATCATCGACGCTGTGAAGTCAACTTCAGGCTCGACTTCTTCGACTACAATTTCTAGTGGTGGTGCCGCCTCAGCAACCGCAAGTACCCTTCGCATTGCAGCTCTACATCTCTTCGGTGATATTGCCAACACGCACTCTTCTAGCGTGCTCCAACCATATCTTGCAAAGATTGTCCCAGGTGTTGTGTCTGCTGTGACTGATAGATATCACAAGATCTCTAGCGAGGCTATTGGAACGGTCGAACAGCTCGTTAAAGCTCTCACACCTCCTCGATCCAGATCCATGCATGACAAACATCAAGCAGATCTTCAAATGCTTTACAAAGTCATCGTTGGGCGGGTTTCCGCCAATGATGCGGATTTGGAGGTCCGTCAACGAGCAATTCAAGCCTTAGGTATACTGTTGGCACGAACTGCAGGACCGGAAGGTACAGCACTCGTCTCTGCTGCCGATCGCACTGCAGCCCTAGACCTTTTGAATGAGAGATTGAAGAACGAGACAACTCGCCTTGCTGCTGTACATGCTGTCGATACTATTGCGGAGTTGACGACCGTCCAGGGCCAACTACAACCTAAATGGATCCGAGAGGTCTCACTGGAACTTTCCGCACAGCTTCGCAAGGCCAACCGATCATTAAGAGGTGCTAGTCTGGCTGCATTGAAGAACTTGGTCATTGTGCCCGCGAACAGAAAAGCTCTCGATGCTACAACCATCAATGGTCTCGTTAGTGCTCTTCTGCCTCTTCTGACCACCGTTGATTTGCATCTTCTCGGTCCAGCTTTGCTTGTCCTTTCAGCACTGGTAGAAGACAACGCAAAGCTTGTTGTGTCTGACCAACTCAATGTAGCTCTCTGTGATCTCTTGAAGACTTCACTCAGCGGCGCCACCCTTGATGCGGTCCTCACCCTAGTCGCAAACATTGGCAGAGGTCAAGCAGGCCAGAAGCTCATGGCTGGTCTCCTGAAAGACGTCAATGTCAACGGAGATCCGGCCGTTGTTGGTAAAGTCATTGGCACTTTGTTGGTTGAAGGAGGCCCTTCGATAGGTGTCAATGTCGACAGCTTTATGGCAGAAGCAGTCAATCCCGATTCGGATGATGCCAGAAGATGCCTAGCCCTCGCAGTACTTGGTGAGGCCGGTCTACGAATGGGTCCTTCATCACCCCTGAAGCCATCCACCTTTACCACGCAGTTCACGACCCGATCAGAAAAGGTCCCTCTTGCCGCTGCGGTTGCGCTTGGACGTGCTGGCTCTGGTAACGTTCAAGTCTACCTTCCTGAGATTTTGGCCACAATGGGCAAGGGCGGCAATGCAGAGTATTTGCTGTTGCATTCTATCAAAGAAATTCTTCAACAGGCTAGCACATCTTCTCTGGACATTACCAAATTTACCAAGTCTATTTGGGATCGTTTGCTCAGTGCATCTCAGACAGAGGACAATAAGGCTATTGGAGCAGAATGTATCGGCAGACTTGCTATCATTGATCCCAACACATACATTCCGCAATTACAGCTTTATCTCCAACACCAGAACGCCTCCGTCCGAGCTATGGCTATCCAAGCCACTCGTTACACCTTACCCGAGAGTGATGCAGTGTTTGATGCAGTACTTAAGAACACTCTCGTTGATATGCTGATGGTCATGCTCCGTGATCCTGAGTTGGAAAATCGCCGTCTAGCATTAACTACGCTCAACTCAGCTTCTCACAACAAGCCCGACTTGATCATTCCCAATCTTGGTGTCCTACTGCCGCTAGTCATGAACGAGTCTGTCATCAATCCCAAGCTCATCCGTGAGGTCACTATGGGTCCATTCAAGCACAAGATTGATGATGGTCTTGAAGTCAGAAAGAGCGCCTACGAAACCCTCTATTCCCTCATGGAAACCGCTTTCTCCCGCATCAACATCCTCGACTTCTACAACCGCGTCATCGCCGGTCTCAGCGACGAGCACGACATCCGCGCCCTCTGCAACCTCATGCTCACCAAACTCGTAATCCTCGACCCAGACGAGACCTCCCGCCGACTCGACACCATCGCAGAATGTTTCCGCAAGATTCTATCCACTAAACTCAAGGAAAATGCCGTCAAGCAAGAAGTCGAGAAACAAGAAGAGGCTAGTAAGAATGTGCTGCGTGTAACATTGCTGTTACATTCTGCTATTCCAGCAGCTAGTAGTGGGGTGGGTGCGAATGCGGGGCAGCATCAAACGTGGAGGGGGTATTGGGAGTGGGTGGAGAAGGATTTTGAT
>XATR881454|c0_g1_i1
GGCGGCGACGAACATCAACAAGAAGTGCGCCCACAATACAGCTTCGCATCATGAACTCCACGACCGACTCACAAACTTAGGCATCTGCCAATATGGACGATTTCGCTGTCGCTACCGCGAAGAAATGTGAGTCGTACGACCCAACAGATCCTGCGAACTCGCAAGGCTCCATATACGTCCAGCTCGTCCTCTCTCTTGCCTTGGGCTTGTCCGCCTTCTTCGGGTTCTGCTTTTTGCGACCAAGATGGAAGACCCTATACGCCGCTCGCAAGCAGCAGACAGATGCTGCAACTGCGTTGCCCGACCTTCCCGATTCATTTTTTGGTTGGATGCCGGTGTTGTATAAAATTACAGAGCAGCAGGTTCTTGCTTCTGCAGGTCTAGATGCCTACGTCTTTCTGGCATTCTTCAAGATGTCGATCAAGTTGTTCGCAGTGATGTTTCTCTTTACCTGCGCCATCATGGCGCCGATCAATGCACACTTTTATTACCTGCCGGGCTGGAGTAACTCAACCGATCCTCGTGTCCCTCCCTCGTACTCGCCGGAAAGAGTGGGAACCTCGTGGGCGTATGGTTACAATGGAGATGTCGTAATGGTTGCTGATGGAGACAAAGACCTTCCAGAAACCAGTTATTTATGGGCATATTTGGTTTTCACGTACTTCTTTACTGGTCTTGCTCTCTACTTCATGACGAATGAGACCCGGCACATCATTAAAGTGCGCCAGGATTACCTAGGAAGCCAGTCAACGATCACTGATCGTACGATTAAGTTGTCCGGTATTCCTCCCGAGCTAAGGTCAGAAGATGCTATTAAGGACTTCCTGGAGAAGCTTGAGATTGGGAAGGTGGAGAGTGTGACGATTTGCCGAAATTGGAAGAGGCTAGATGATATGATGGACAAAAGAGCTTATATCCTGCGAAAGTTGGAGGAGGCATGGTCAGTGCATCTAGGAGGGAGTAATAAGAAGACAATTCAACCTTCGAACCACATTCTCGACGGACAAGATGACGACGAGGAAGCAAATTCAAATGAGGGCGAGAATCTGTTAGGAAGTAACCATGTCACGACCTACGATCAGCCACGTCCCTTAACTAGGATCTGGTATGGCTTTTTAAATCTGCAGAGCAGGAAAGTCGACGCCATTGATTATTATGAGGAACAGCTACGTAAGCTGGATGAGAAGATCACCGCCGCGAGGAAGAAAGAGTATACTCCAACTGCCCTTGCCTTTGTCACCATGGATTCTATCCCAGCCTGCCAAATGGCTGTACAAGCACTTCTTGATCCAGAACCAATGCAGCTTCTGGCCAAGCTTGCACCCGCGCCTTCGGATATTGTATGGCAGAATACCTACTTACCTAGATCCAGCCGCATGATAAGGTCCTGGATTATCACAATCTTTATTCTTATCCTCACGATCTTTTGGCTTATCCCTGTTGCCGCCCTTGCTGGCTTATTGAATCTGTGTTCAATTAAGCAAGTCTGGCCTCAAGCTGCGGAATTCCTGGCTTCCCATGAGATTTTTAAAGCTCTGGTTCAGACTGGTCTGCCCACAATCGTCGTATCGTTGCTCAATGTCGCTGTGCCGTTCCTATACGACTATCTTGCAAACATGCAAGGGACAATCTCACAAGGAGATGTGGAACTCTCTGTGATATCCAAGAACTTCTTTTTCACGTTCTTCAACGTCTTCCTTGTCTTCACGGCGTTCGGCACTGCTAGCAACTTTTGGCCTGTGTTGCAGAAATCATTTCAGGATACCACTAGTCTTGCTTTTAGCTTGGCGAGCTCCGTTCAAACTTTGGCAGGCTTCTACACAAATTTCATCTTGCTTCAAGGTGTTGGGCTGCTGCCATTCAGACTCTTGGAATTTGGCAGTGTATCATTGTATCCGATCATGCTCTGGGGAGCCAAAACACCTCGTGATTATGCCGAGCTTGTTCAGCCCCCGATCTTCAAGTACGGGTTCTATTTACCATCTGCCATTCTCATCTGGGTCCTGTGTATGGTCTACAGTATTCTACCAGCAGGCTACAGTGTGTTATTCTTCGGCTTGATATACTTCATCTTCGGCTATTACACATACAAGTATCAGGTACTATACGCAATGGATCACCCTCAACATTCCACAGGAGGCGCTTGGCCGATGACTTGTTACCGACTCTTGATTGGCATAGGCGTCTTCCAGCTCGTAATGGCAGGCATTATTGCGCTGCAGCACGCCATCACTCCAGCAATACTAGTCGTCCCCTTGTTACCATTCACGGTTTGGTACAGCTACTACTTTGGGCGTACGTACGAACCATTGATGAAATATATCTCTTTACGCTCTATTCGCAGAGAGGATGATCCAGATGTTAATATAGCTGGAGAAAACATTGGCATCTATCGCCCGCCCGGCCATATTCGACGGCGGGCTAGTACCACAGTTGATGAGGAGCGGGAGAAGGGCATGCGATTCGTCAACCCCAGCTTGGTTGTTCCATTGGAGAAGGTGTGGATCAACAAGACCTCGGAGTCAAACGATGATGCACCCGAGTCCGATGTGAACAGAGAGGAGAGTGTGGCGAGCTCTGTCAGCCTAGGTGATACCCACGTATGGCGAGATAATGGCGATGCAAATGTGTAGTCCCTGTAGGTTTTACATTATCACAAACTGTGTTGAGCTCTCATCTGGCATGGTCGGCGTTCTGTCGGTTCTAGTATAGCGAGGTCAGGCTGAATCGTTCCTTCCAAGTATATACAGTTGTAATTCTCTATACCCCATGGGGCCTTCCCCAAATACATATCATGTT
>XATR898993|c0_g1_i1
TCACTGGCCTTTACTCCATTCTCAGCTACCAATGTCGGGGCTGTGGAATCTCCATTGGTGCTTCGTTCGTCGTCGGTATGATCGTCGCCATTGATAGGAGGACCTGGACTTCCTCTCAGTACATCGGTGCTAGCATTGCGCTTAGTTGGTTCACCTTGGGCTGGCTGCTTCTCGCTGCGATACTCTTCCTCCATCACAAATACATTGCTTCGAATCTTCAGCAATTGATCCCATCCAATTTTGGCCGTCATTTCTGTCAGTATGCTGTAGGCGTGTTTGAACGTGCCTTTGTACTGAGCAGCACGTAAGCTCAGGAGACTGGGGTGAACTTGCTCTGAATACTTCGACTCTGGCTCGCTATCGATTTCGTCCAGCCGCGTTTCAGGCAGAGTCGGTAGATATACTTCCTTTGGCTCTGGCATGATAGGAGCATCCTTGTCTTGATACGTAAACATTGGACAGGAATTCAAAGTCGTCAAAGCATTTTCCCAATCCTCCATTGCGACGTAAACTTCTGCTAGCCTCGCCCAGGTCCCGAACTCGCTCGGTGCTGCAACCGTGCTTCGGTCAGCACATCCCAAAGCCATTCGTAGTCGCTCTTGTTTCGAATCTGGTGAATTCGGATTCAAAGCTTTCTTCATCAGAAAATCTGCTTGTGTATCCAGCATAACATAATCCATTGGCGATTGTTTGACGGATTCATGCAGAACCCTGACCGCTTGCACTTCCTCGTTGCCCATGAACATGACCTTAGCAAGTAAAGACGATACCTCAACATTGCGAGTTCGAAGTTTCTCGAAGAGATTGATGCCTGAAGCAAATCGACCTGTGGTGTGGAAATATTTGAGGAGACCGGACGTTAGATGATTCGAGACGTTGTTTGGTACTTGAACGACTGAATCTGACCCGAGCTGCCAGCCTCTGAAGAACAAATGTTCAGCTGCTTGTAGGAAACGGTGCTCAGTTTCAGTGTTCGTAACAGGGTTGAATCTTCGAACGCCCATAATTTTCCTGATTGTATCCCCACTTCCATCATCTGCATATGAGTATGCTCGTAGGACACTGCAGAGATATGTTTCCAACCATAGTTCGTCCGAAGCCGTTCGTTTCTCTCCTCTCTCGTCTATGCAATAGCTGTCAACAGTGCCTGGAATCGTAACATGGACGCGCATGTCGAGTCTTGAGAACGCATTGTAACAACAATAAACTCCCTCAACTATCTTTGTCGTAGATGCGTGGGTTTCTTTGTAGGTAAGGGTGTTGATGTATGCTGCCAGACTTGCTGAGGACGATGCATCGACTCCAGTGACATGGTGGTATACCCCAATTTGCTTGCCAGGGTTTCTTGGAGCCTGTTTAATCAATTGCACAAGATCTGGTGGGCCTAATTCTCGCAGCGCTGCAAGGACCTCGGTCCGTGAATCAATGGACTCGTGAAGAACCTCTTCTGTAATCTCGGGGACAGCTGGCGCAACCATCTTGACTTCTGGTCGCAGGCACCGTTTCGAGACACCTGTAGCAGCTGCGTCGATGAAAAAGATAGCGACAGTGCAACACTCAAGCAGGGTCAGCTAGACCTCGACACGTAGATGTGGCGGCGTCTCGAGGTTGGCAATAT
>XATR870499|c0_g3_i2
TGGAATAGTAGTAATATCTGTATCGAATTCCCTTGAACATTAAACTCCACCCATTTTCCCCCTAAACCCAAATACCTACCACCCTACCCATCTATCATAAATCCTCTACCCCTAACACCCCTCTTCTACCCAACTCCTACAAAGGCGGCGCATTCGGATCCTCCAAACACTGATCCACCCTCATAAGCTGCTTCCCCGTCTTCTTCGCAATCGCAATAAACTGCGGGAGATAATCCACCGTCGTCTGATACAAATAATGCATCACCACAAGATTTCCCCCCTTATCCACATCACTCTGGAAATTCGTAAGCTGATTCTGAGGAGTAGAACTTAATGCCCATAACCAATCTTGGACATCTACGGACCAGGCGATGAATTTACTATTTGGGATGAGGGCGGCGAGACGTTGACGGATGCGAGCGCCTTCGGTGCCGAAGGGGGGCCGGAAGTAGGTGGTTGTGAGGGAGAGTTGTGAGGATACGGCTGCGATGTCGTTGTTGAGTTCCCAGTCGATGGCTGCGAGGGTGGGGAGGCCTTCCATCGGTGGATGCGTATAAGAATGATACGCCACCTGATGCCCCGCAGCAAGCATCCCCTTATAAACATTCGTCAAATTTGTACTCTGATCCAACAACGCCGCTCCAACCGTGAAGAACGTCACATGAATCCCCGCCGCTGCAACACTAGTAACAACCTGTTGCGCGAGAGCTGGATCTCCATCATCAATAGCGAACGCAAAAGAATTAGGTCTTGTACAAGCAAAAATGAGTGGTGATGTTGGGAGTTTACTCGGGACAAGGAAGCCTGTTGGGACGGTTTTGACGATTTCAATTAAGGAGAAGATTGTGGGGGATGTGGTGTAGAAGCCTTTTAGAGCGAAACCGATGCTGAGGGTACGGTTGATGTTGAAGTGGGAGAGGGGGATGTAGAGGTCTGTTTTGGCGGTGTTGGAGTAGCGGGATGCTTCGACGGAGTCCCAGGTATAGGGGTAAGGATTTAAGCTTGAGTTACAGGTTGGGTTGTGTTGTTGGAGAGCGACTGTGAAGGCGGAACTTCCCGTATATGCGATATGGATGTATCCGTTATCGTTGGGGGTAAAATCTACACAGCCATTTGAGATTTGTGTGTACCATGAGAGGTCGGAATTGCCTTTCATGTTGATGGTCATCTTGTTTTTGGAAAGGGTGTATGTTGTCGAATCATCGCCTCCATGGTAGAATCCGAGATCGTTTGTATTTGAGTTGCCGAACGTGTCGATGACCATAGCTGACGGTCCAGTCGTAGCTGGGATAGTAGATGTTGGCTCAGTGACTGCTACGGTAGTAGGAACAGGGTAAGCTGATCCTGTTCCACAGTACAGCGCAATTGGGCCAAA
>XATR939482|c0_g1_i1
AAACGTGCAGTGCATTGTCAGCCAGGTCCTAATTGAAGGCCCCACTAGCCGCTATGCACAAAATCGAATCCGCATTTAGCCAGCCATCAAGGGTATCTCCGTAACCATATATCTAGTTGCACCTTGGCATTTCTGCCATCTTTCATCACCACTCATACCTTCTCCCCTGTAGGTGTAGTTGTGCCTCTGGAATGAGACATGCTGTAGGGAGCAAGAGCTTGCTTAGCAACGCAGATGCGCCATGCTAACTTTCTGACATTTCCATCAGCATTCACGACACCAGGCGCAAGCTCAAGAGCGAACATCTGGTGAACGGCGTATACTACTCTCTTCGCATATTTGCCATCCCTCTCGACTAAACTACCAAAGCTTTCCTCGACAGTGTTGGGTGCAATCTCGGGATCCCGATCAAAACAATTTCTGACAACGGGTAGTAATGCGTCTTCCACGGCAGAACGAATGAGACCATTGGCGTCCATATGTGTTTCCTCGTTCTCGTCAAAGCGTGGAATCCGGTTTTCAAAGGGAAGGGAGATGGCCATCACATTATGTTTGCCGTCGTGGTGATACCGAAACTCGAAGACGCCTTGGGTCCACCAAAGCTTGTCGCCTTCGAATACCATCTCGCCACATACATAATCGCGTGTTGTGCCGTCTTCTCGCAACTCGTCTTCGATAAGTTTGTTCGAGACCAATATGCCATCATTACCTGGTCCAGATTCATATTCATTCGGTACAGTTGCTACCCATCGACCAGCAGAAGAAATGCGAGTAACCTCTCTCGATGCATTGTCGGCAACCATATAAAGTCCAACCCAGTCACTTTTACTGTGATTGACAGGTGCTTTCCATTTGACTTTGATAGGGGCGCCGTAGTCGAAAGACAGCGGCTGATATCCATCGTCTCGCTGACGGGGAAATCTTGCTGAGAACCCCTCCTTTCCGGTGGTCCGCTCACTCATAGCATCGACTGAAGAATGACTACCTTCAACTTCAATGCAGTAGTCACGAGGATCAAAGCCAGCCAAATCAGGCGCTAGCTTAGTGAGAGTAAGTCTAGCAGGATACTGACTGAATAAAGTTGTTGTATCCCTAATGATGGTAGATACACCAGATGCAAATTTTGGTCGAGCAGCGTCTAGGAAGTCTTCCACGAAGTGACTGGTCTCGCCAATAACTTTGTCGAGGTTTCCTTGGAACTTCTTCAGCGGAGGTGGCAAAGATCGTCGAATACTCTTAGTCAATCCTGCTTCGGATCTCAAGTTTCTACCATAGAGCTTCTGCATGTGGGGTTTCTCTACGAGCTGAATGAACCCGAGAGCTACAATATGACTGACCAGAGCAAGGAAAAAAATGGCGGGGCTCCAGGTAATGAGGGCTGCTCCCCATATGCCGGCGAGTCCAATGATCCGCTCCGGATTGTTGAGGTAGCGATAGATACCGCTATAAGTCAACTTTGCGCTATGGTCGAACCAAAAGTCACCAAAAAACCAACCAAACTCGCCAAGAGATTCATAGATACTAAATGCAGTCCACACTTGCAATGTAATCAGCCCTGCGCCGACCACGTGTCTCAAGAGCACAAGTCCGTAGTTCCAATCGACTGGGAAGGAGTACATCTTCCAGGCTGCTGCAATAAAACTTGCGTAGCACATAGTCATACTCAAATGATAGATGCTCTTCCACTGTCTCCACGCTTCTTCGGTACCCTCACCAAATTTGAGGAAATGACGAGTCCAAATCTTCGCTGTTGATTGCTTGTGCAGAATCACGCCCAGCCCGACAGCGTACCATAACCGCCATAGACAAGCATTTAACACGAAGAAGGCTTGATACACTGGCGTAGATGGTGTTACAGCAGTGATTATGATCATGCACAGCTGAAGGAGAAAGACGGAGACATCGGTGATCCGAAACAGGTCAATGTTATTCAGGCCAATGAGATCATGTACCGAAAGTGGTTGAGTCGGCGTGGGAGGAAGTGATGAAGACGTCCCTGCCATATCCGTATTATCAATGTTCTCCCTACTCGTGGCCGCTGAAGAGTTCGCTAATGAGACGTCGCTTGGGGTTGGTTGAAGCTCTCGTTTTCTGGGCGGAGGAGGATTGTAAGTCTTCTCGATATGAGGATTTTCTACATATATGAGAAATGCGAATTGTGCTGCATGGGCGACGATCGAAATGAAAAGTACATTGTAGCTTGCGGCCATCATGGAAATACCATAATATCCGGCATAACCCACCGAGTACATAGGGTGTGGTGCCATCTCGAAGACACCATCGAATACCAACGCCTGATTTAGGAGCTCGAACCAGAAATCGCCCCAATACCAAGCGTAATCTTTGACGACACGATGAGCGTCGAGCTTGACCCACAGATTGAAGCCCACGAGTATGATGCCTGTAGTCCATCGAGCAACACCCATGGCTATACCCTCCCCCTGCGGACGACCGCCACACGCAACTGCGAACAAACAATAGGAAGTGAAGTCACACATCAGAATCAAGTCCACAACTCTGCGGAAGACGAGCCATGTGTTGTACTCAATTGGAGCCTCTTCAAATTTATAATCTTCCGGAATTTTAGTCTCCAGCTCCCGTTTTAACAGCTTGTACAGCCACGGCCGAGGATTCTTTCCAGTAGTTGGATTCTCGAAGAGACTTAATCGTTTGGCCCAGGCTACCAGGCGCCTATGGTGTGACTGTATTTGGAGGAGGTATCCTATTCCCACATTATAACATCCTCTCCAGAACAGGAAAATGACTGCGAAGACAGGACGCCTCAGAAAGCTTGGTAAAAGGTATAGGGCAGCGATGTGCATGCAGAGGATAGCTATAACAATCGCATCGGAGATGTTCTTCGGCTGTCGGGG
>XATR862134|c0_g1_i1
TTGCGGCACCAAACAACCATGTTCTTACGAACACTAAGATCACGGGCTCTGCCCAAGTATCGAGCTATCAATATACGGAATTTCAATGTTGCGCAAGTGCAAAGAAGGACATTAATAGCTGCCCCGAAAGAGGGGGATGGACCTTTAATGTCGAGACGAGCGGATAGAGAATTACCTGATATCCCCGAAAACGGCATGAAATGGATGCGCACAATCCCCATCTTCCTCGTCGTCCTAATCTCCAGCACCCTCGCAATCTTCAACTACCAAAAATCATCTTCATCCGTCGTATCCTCCACCCTGTACGCCCTCCGCACCTCTCCCCTCGCCCGCCAACACCTCGGCGACGAAATATACTTTGCAAATAAGATGCCGTGGATATGGGGGGAGATGAATCAATTGCATGGCAGAATTGATATTTCGTTCGAGGTCAAAGGGACGAAGGGTGTAGGGACTATGCGCTTTAAGAGTTTTAGAGCGACCAGGATGGGGATGTTTGAAACTACGGAATGGAGTTTGGAGATGAGGGAGGGAGAGAAGAAGGGGGAGAAGATTGATTTGTTGGATGGAAGTGATCCGTTTGTAGGAATTGAGGTTGATGAGGAGGAGCCGAAAGTGGTTGGGAGGGGGAGTTATGCTCCGAATTTGTCGAATTAGATGCCCAACTATTCAATGGTTGAGGGAAAGAGGGATATGGAATGGGAGAAAAGA
>XATR897132|c0_g1_i1
GTTTGACAATCATGCCTGCGGATCGCCTTCTCACGACGGTCCTCCGTGCATTCCAAGGCGTCCCGAATCCAGAACAGAATGATCGAATCCTCTCCAGCACGACATCCCTCCTCACCACTCTCTCGAACCCGCTGAATATCACCCTTCTCACATCTCACCTTCTAACTGCGCCGGCGATATGGTCTCAAGTCGATGGTCTACGAACATGCTTCCGCATAATTAGCGTGTTCAATACAGCTGCAATCGATGTACGGAAAAACGAGCTCGAAAGTCATCCTAAACCACACGATGCATACCAACCAAGACGAGGTGGGGGTATAGGCGCAGATGACTGGACAAAAGCTGTTTTAAAAGGCTTGGACGACCGATCACCGAGATGGCAGCATGTACTGGTCATTACTGGGGTACTTATTGGAATGGAGGGGCAAGAAAGACAAAGTCTATCACGAAGTTTGAGGTCAACAGTTGAGAATGCAATGGTTGCAGCTACAAATCTAGCTCTGGAGAGTCCGGCCAGTGGTGGGATACTTGGAGCAAGCTCTATTGTCTTAGCTCTCAATCATGCATTCCCTCTACTATCGGATTATTGCAGACGAGACTTGAATTACGATATCCTTCTTATGATGATGGTCAATACGATGATAACTACGGAAGGCTACCAAGAAGGGTATTTCCTACAAGCTATAGACTATGATGTGAAGGAAGTGGCGGAAAAGAAATTCGATTGGTCACAAAAGTCAGCCTCGTTCCGCCAAATACAGAAACTCGCCTCGAAACCACTTATTAGTTCAATGGGCCCATTGTCGAGGCTCATTGCTCATGCAATAGAAAACACGACTCAGCCGTTAAGGGTGATTGAAGCGCGCGAGCGCTTATTGGCATTTACTGGAGATCTACTGGAGAGATGGAAGAGGAACAAGCTCTCTGAAATTGATCCTTCAGAGGAGACCGAATTCCTTACCTCGGAGACCTTGAAAGTCACATTTCCGGTGCTCTGGCAGGCCTTGAAGACAGCTATGTTTGCAACAGTTGTGATTCTTCGGGCGATAATGGGAAGGACTCTGATCGACCCTGTCTTGGCATCACCACAGCATGCGCCAGTCATGGCGTCTCAAGCACTTCTGATCCTCAAGAACATACACTTTATCTCGTCTCGACTTGGATCCAACGCTTTCTCAGCTTATACTTTTGTCAATATGACCTCCATTGACATTCTCACAAGATACCCTGTTGCATCTCTTGCTTTTCTCACAACTATATACCCAACTCATGCAGGGAAAATTCCCGCTCACCCTCTCCAAAGAAATCAGGACCTCTTCTATCTGAACACGGCGGAACATTTTACTTTGACACTATCTCCTGCAGATGCTGAAAAGCTCATCGTCACGCCGTGCCAACCATACCTCTCGCCGACCGCAAACGCGAATTTGCTCGAAATTTTCGAGGCTGCGCATAGTGCCATGCTAGCTGTTCTAGCCTCTCCTCGAAATGCTGAACTTACTGCGAGAGTTCTACCCTTTTACGTGGAGAGCCTGTTCTCATCGTTCCCGAGGAATTTATCACCAAGACAATTCAGATTTGCCTTCAAAGCTCTGATGCAAATTTGCACGCCACCAAATCCGCTCGCGAGATCACAACCAATGATGGCGGAGACATTGCTGGAATGGCTACACCATCGCGCTCTTAATGCACCAAATGTTCCTCTTCCACCTTCAGTGGCTATCAAATCTGAAGCCGACGCATTAAGCCAAGAGGTCTTACTCTCAGAACAAGCTGTGCTACTTCTGACACTTCTTGATGCACTACCTTACCTCACGCTACCAGTTCTGGAAGAGTGGCTGCCATTAGCAGCTGATCTTTTGAATGTAATTCTGGATGTGACCATGAAAGAGCAATGTAAAAGGCGCTTTTGGGAAGTGCTTGAGAGTGGGGAGATGGATGTTGAGAGGAGTGCGGTTTGTGTTGCCTGGTGGAGTACGAAAGGAGGGAGAGAACGAGTATTGTTTGGGGATCAGGAGAGGGGGCCTTTTATGAGTGGTGGATTAGGTGTTAAAGAGAGTCGATTATGAGGTCGATGTGTATAATAGGTATGATTGATGAACATGGCGTTGCAGAATTTGGTCTTTTGGATAGATGGATGAGATTGCTTGAGCTGCATATTGGAATATATGTCAAAATTAACATTCTACTAGGGAAT
>XATR248290|c0_g1_i1
ATCCAGAAATCTATGCACGGAACTTGGCGCCAACAGGCTTGACATCGCGGGCAGCAGCAGCTGGGGTCGCGGTGCTGGAACCAGCCATCTGGACAGCAATGACACCACCGAAGGGGCCGGCGTTGGATGGGTTGACGATCTTGACGAGGCAGACACCGGATTGGCCGCCGGCGGTACCGGAGCAGGTGGTGCCAGCGGGCATGGTGGCAGCGAATGGGTAGTCTTCGTTGACGTTGGAAGCGCGCTTGACGATGCCCATGTTGACGAGCATGCGGGTGACGAAGCGGCGTTGCTTGGGGGCGGCGATGTTGCCCTTGGTGCCTGGAACTTGTTGTGTGACGACCATCTTGGTGCCGGTGCTGAAGGCACCAGTTCCTGTGGGGTCGACGATTGCGGTGTATGGGCCAGCTCCGTCAGTGATGACGATGTGCACTGTGCCGGAGATGGAGCCACCTGAGGACACTTGGGGGAGGGTGCTGCCGGACATGGCCATGACTGCGGTCATATCGGCCATCGTGTTGGGACCGGCCTTGGTCTTTCCGAGTCCGTCGGAGGCTGCGGCCTTGGACTGGAAAACGGT
>XATR904104|c0_g1_i2
GCAGATCACTGATCGCATACGGCACGGGATCAGGAAATATCGAAGATGATGAGTGTATTCGCCGCATCTTCTGGTCTTGTTACATCATAGAGAGCGATCTAATATCCGAGCTCTCACATCTCCCTCAAAGCGGAGTAGCAGACCAAGAATCTGAAGTTCCCCTTCCCGGCCCCCTCCAAACACATTTCACAGAATCCGAAACCGAATCCTCAGCCCTATATTTCCTCTCTTGTATCTCCATTCGTCGTCTCCTCAACCGCGTTCACCACCTCCTCTACGCCGCCGAAAAACACAACACTTACACTTCCGTCCGAGATGAATCGCTACGCACCCTCATCGCCGAACTCGACCATCAACTAGTCCTCTGGCACGAAACCCTCCCCAACTTTCTCCAATTCAAAGAAGACACAAGAGAATGCTCCAACGAACACGCTGCCTTTTTAAGGCAAAGATATTTAGCGTGTAAAAGCGTGATTTATAGACCGTATGTGGAGATTGTATTAAAACAACAAACCCACCTGCATGGTGATAGTGATGTTGTGAATGGGCATGGGAAAGAGATGGTTGAAGGGGCGGTGAGGTGTTTGAAGGCTAGTTGTGATCATATTGTTAATTTGAAGAGTTTTGGGCAGACGGTTATGGTTGATACTTGGATTTGTTCGTTGTCTATGACAAGCACGATGTTCATCATTCTCGTATCACTACAGAATTTGGATCTCAGACCAAGTCTTCTTGAATTGAATATTGGGGATTTTGGACCGCATCTAAGGAGGTTACTTAGTTCTTGGGTTGGTATGATGCCGCAGAAGAGTCCAAGTATTGAGCAGAGTATCAGGCTTATTGGGGAGATTGAGACTTTGATTGGGG
>XATR948934|c0_g1_i1
GAGTATCAGTCCTCAAGTTGTCTGTAATCAAATGCTCAAAGGTAGCCGAATAATCAACTCTCGGACTCAAACTCTCCAATCCCCAAAGATTCTGTACGAAACCAAGGATAGAAGTATGAGTATACTCTCCACCGTTGTTTTGACCCTTGTGCTCAACGTGTCCCTTCTGAACCCATGGAGAGATGAGAAGTGTGGGAACACGAACGCCAAGACGTTCAAAGTTGAATGTGATGTTCTTTCCATCTGGAGCAGTCTCGGTATATAGGATATCGTCACCTGCTGGGACGCCAACTGGAGGAGGAACGTGATCACCGAAACCTCCATGCTCGTCAAATGTCAGGACGAAGAGAGTTTCGTCCCATTGAGGGGAATTGCGAACAGCTTCGTAGATACCCTTTATGAATTGTTCACCAAGAGTGATTGGAGAAGGAGGGTGGAAAGACTGGTATGAGCAGCATTCCGGGTTGATGTAGGTGAATTGAGGGAGTGTTCCAGCCTTGGCATCAGCGTAGAATTGGTCCAGAGGAGCAATGTTGGTCTTGTATGCACCGGAAGTATAAGTCCAGTTGTAGAAAGCAGCATCA
>XATR943040|c0_g2_i1
GCAGCAGGAGCACAATACTCCCTCACAGTTCCCCTCGACGGCTCTAAGACTCCCACCAATAACGCTCTCTCCATCTCCAGTGTCTCCTCAGACACCATCAACGTGGAAACCCAATGTACTCTCTACACAGTCGACTACCCACCTGCCCTCGTCGAAGGACCCACAAACACCTGGGTCGTTGGACCCCCTCAAACCGTAACATCAATTTCTTGCACTGGGGGCTCTCCACCACCACCATCAAAGTCCATTACCATTGAGTTTGATGGTGCAGATCCAAGTCTTGGGGCGAAATATACTTTGAATGTTCCTCTTGATGGAAGTGTTGTTGCTAC
>XATR244226|c0_g1_i1
TGTGGCTAGCGTCGATGATATCACTTGCACCAGCGGTAAGAGTATGTCGCCATATGGCCTTGACGGTAGACCCTGCTTGAACGTTTATGATCGCCGAGGTTGCTGTAGTGGGGTTGGTGCCGCCGTTGCAAGCGATATTGTTTGATGTTACATCGTAGATTGGACCATCGTAGGACGGGTCCCGAATTCCTACTCCAACAGCGCTTGTAACACTTCCTGCTTGGAGTTGAACAAAGATGGTATG
>XATR868555|c0_g1_i1
TTCCTCGACAAACACCAGTCACTCCCATTTCCTCCCACTCCACAACTTGTATATACTTGAATGTTCATGTAACGTTAGACAATATTCGCCCTACACACGGGCGTCAACCCGACTTACAACATGGCTTCGAATCGGACACCCCTCCTTGCACAGGATAACGAATCCTTCATCTCGAGCTCGTCCACCCTCTCTCGAAAGAAGCTATCACGACAGCGAGATATAACGAGATATGTCTCCTTCGCCTCGGCCATATTATCCTGCCTCTGCGCTGGATCAATTACCGCCTACTCGCTGTACGGCCATCTCTTCCAAGAACGATTGCGATACACACAGCTACAAGTGAACATTGTGGTCATCGGAGCAGAGCTAGCCTTATATCTTCCGGTATCAGTGTTCGGATATTTCTGCGATCGTTATGGACCAGCTCCATTGTCATTTATTTCTGCCATCTTGTTCGGGTTGGGTTATTTGCTTGCAGCATTTACATATAGAAGTGGTGCAAAGGATGTATACGGATACACAATAGAGCGGGGTTGGCCACTATCGGTTATGGTTACTGCTTTTGTAATTATTGGCATGGCGACTACATTGATGTATCTCAGCGCTGTTACGACATGTGCGAAGAATTTTGGAAAGGGCAAGCACAAGGGATTGGCACTGGCAAGCCCAATTGCTGCCTTTGGCCTAAGTGGGATGTGGCAGAGTCAGGTTGGCAGCCGGATACTGTGTGAGAGACGGCATAATGGCGAGAGAGGCGATGTGGATGTTTTCAAGTTCTTTATCTTCCTTGCATTCACACTGCTGGCAGTGGGCTTGCTGGGGACGTTCTTTCTAAAGATCGTGGATGAAGAGGAATTGATCGACGAAGCTGTTGAAGAGCTGGAAAGGAGCGGCTTGTTAGAGGACAGCGAGTTCTTCCAAGGCCGTAGAGGCTACGGCGCCGTTGACAGTATAGTAGACGAGGATGACCTGGAAGATAGAAGGATACAAGACATTAAAGCACACGAGGAAGAGGAGGCTGCAAAGAAGACTTGGTTATTGAATGAGGAGACTCGTAGGTTCCTCAAAGACCACACGATGTGGTGGTTGGCAGCTGGATTCTTCATGGTCTCAGGGCCCGGCGAAGCTTTCATTACAAATCTGGGAACCATCATTGGCACTCTATATCCTCCTCATCCGGTTGTCGCGATAATCCCAACAACAGCTGCTACACATGTGTCTATTGTAGCTATTACCTCGACCGTTGCTCGCCTCTTCTTTGGAAGCATGACCGACCTATTAGCTCCTACACCGGCTGCACACCATTATCAATCAGCTGCTAACTCGCTCGCCTCCTTACCGCCACGCGAGACACGCTTCACAATCTCTAGAGTGACCTTCCTTATCGTGTCTGCATTACTCCTTTCTTTTGGCCAGGTCATTCTCGCATCAGGATTAGTCCAGAATCACGCTGAAAGATTTTGGTTAGTGTCGACCTTGATTGGATCAGGATATGGTGCCCTATTCAGCTTGACGCCACTGATCATCAGTGTTATCTGGGGCGTAGAGAACTTTGGTACCAATTGGGGCATTGTGGCAATGGTACCTGCAGCTGGTGCCACATTATGGGGAATTATCTATTCGAACGTCTACCAATGGGCGGCGAATCAAGGATCTTCTTTCAGTGATATGGATGAAGATGTTTTGTGCTATGGCAAACGGTGCTATTCCACGACCTTTTGGGCAATGGCGGTTAGTGTTTGGATAGGCTGCGGACTATGGCTTTGGGCTGCGAGGGTCTGGCGCAATCGCGGCATTCCTGTTTAAGCGCAATACTGGATTATTCTTCAAATAACACTTTCTAT
>XATR856656|c0_g2_i2
CCGTTAATCGTGGTGGTGCGAGTTCCGACGTCAGCGTTTTGCCAGATACGGAAGTTGTGGTCGACGAAAGAGTGGTGCATCCAGAAGATAGGATCACTTGGGCTGGCCGAGACATCAGACATGACGGAACCGATGCCGTTGTGTCCGTAAGCATGTGGACCTCCCTCAGCACAACTCTCCATATCCGAATACGAACTCCTCGAATTACACGTACTAACGAACCCCGAATTACACTGCGCAGTCAAACTCTCATCCACCGCCCTACTCAAACAATGCGGCGTATTACTACTTCCCGGCCCAATATGCAACGTAATGCCTCCAAACGCACCACTATTTATACAATACCCATTCCCATTTGG
>XATR916199|c0_g1_i5
ATCATGTTTTGAGGCTGAAACTTCATACATTTGCAGCACTCGATCAATGATTCATCTCATCCTTCAGCCACTGAGGGATAACAGGCTTGCTTTCCCACCCATCAAGGTAAGTTTGAGGGGCAACGTCCTTGCGAGGAGGTTTGGCATAAATCGCCGTAACGTACCAAACCACCTCGTCCTTCTTGATCGTATGCTGTAGCGTCGGTATAATAGTTCTCCCCTCCATCAAATTCGTATTGGGGTCTGCATTGACATGCATTGCTGTTCTTGGAGTATTAGCTTCCAGAGCAACAATTCCAACAGCACCTTGAGACACAGCAAAAGCGCCCACTGAGCCAGGAGACCATCCCTCTGGAGTATTGAGATCGTAGTTGCCAATAATCTTGGGAAGTGTTCCTTCACACTTTTTCGAATCATAGAGATCAAGATAGCGACCGTCTGGCTTCCTCTCATTGTGGATCGCAAAAGCGCCATCAGCAGTCATAACTTCACGACCTGCCTCGATCTTGTGGACTCGGAGATGCCAATTTGGAGTCGCCTCAATAGGAGGAATGAGGTATGTCTTGATCTTGACGTCAGGATACGGCTTCCAGATCGATTTGAGCACGGGCAAGTCCTCGTGCGTCTCAATGAGAGCCTCTTCACAAAGACGGCGAGTCTTCCAGAATTCGCCACCATCATCTGACAGGCCGAGCTGAGAAGCAAGAGCAAATTGCTCGAGAGTGAAGCACCCAGAGGGTACTGAGTAAGCATACTCACTACTGTATGCAAAGCTTCCATATTTCGCATGAGTTCCCTTCATTGGGTAGCTGCAAGCTTGTCCAGACGAAAGTATCAGGCGATGACCTCCAAGGTAGCTGATAATGTGGCCAGGATGCTTCAAAGGTCGAACTTTTTGCAGCAACTCCGTCGGGTATGGTTCCTCTTTCGAGGTCCAGAATGGATGGTCTTCTGGGACAGCCAAGCAAATAAATGCGAGGCATGCCCAATATGGACTCATAGGAGAGTTGTAGTTCTCAGCCATGTACATATTTGGGTACGTATATCCAATAGTCAAAGTTCCTGTCGAGCTCCAGATCTGACCTTGTGTTTGCCACCAACGCAAATTTCTCAGCAGTAAGCCTTTGACGATACCCCATGTCAATGGAGCTGGAAGTTCAATGTCGGCGTAAGCGCAGGCGCCCCAGAATGAGGCCATGGCAAATCGATACCCTACGCTTCGGCCAAATGGGGTTGCTCTTCCTTCTTCATCGAAGTAGTGGATGAAATCTAGAGCATAGTCCTGGGCTCTTTTCTTGAATTCCGCAGCTTTTTCGGGATCATCGTCGCTTGCCAGCTTGGCATACAAAAGCTGGAGAAATTGAATAGCGAAGCTGCCGCTGTAGTAGTCCTGCTGCCAAACGCCCACAGGGCCATCGTTTGACCAACCTTCACCTCTGTAAAATGAGTTCAGGTGAACGATGTCCTGCTCAATTTTTTCCTGTGAATACTTCCCACCATTCTTCTTCAACCCAAGGTTTGCGAACACTCTGAACCATAGCCAATTGGTATTTGGCATATTCTTCTCGTTGATACTGTTGCCGAGCCAACTTTCAACATTTGATTTTTCCTGCTCAGACAATGAGTCCCAAAATACAGGGGCAACTGCGAGCGTAAACCCAAGAGGGCACATTTCCACCATTCGTTGATCATTGTCACGAGGGTCTCCCCAATATTCTGGGCTTTCGGGATTGGTCCCTTGCTTCAAAGCCTCAATCCACCACGCCGTCCCGTCATACTCACCACCACCAGCAAGCAAACTAGCCAATCCCCACAATGGCCTACAAGTTCCCTCAATTTCCGCAGCCGTCTGATCAAATCTGACGGCACTTCCACCAGGAGTTCGAATCCTCGCCTTGAGTGGCGAAAAATGGGTCTTCAAGGGATCTAGCAGCGTTCTCAGCAGCTCCTGAACACTCGCTCTATCCGTGATATCGACCTTGGCGAACGGATGAACACTATCATATCCTAGCACCAATGGCTTTGGTGCTACCATTTTCGTGATAATTGGGAGGGCCATGAAAAGGAGAAGTACCGAATCTTAGCTCCGATGAAGACTTGGAAGATTGA
>XATR866001|c0_g1_i3
CGCCAGAAAAGACGTCCAAACCAGCTGACGTGACGGTTGATAGCACCTCCGGTATAATTCCTGAAGCTCAAATCGACGGCGGATTGAACGTAGAAGTCGATGGCACCAATCACACCGCCAGGGGCAAGCAGAGAAGTCAAAGAATCAATAACAGAGTAAAAGTCGGGAATCATGGACAAGCTATAGGACAAAGTGATCAGGTCCGCACCGCCAACGCTTGCACTCTCATCCGTGAAATAACTTGACATGGGTGACCGGGCGAATGTAAGGGTCTTATCCACCACAGGACCACCTTCATGGTC
>XATR856656|c0_g2_i3
CCGTTAATCGTGGTGGTGCGAGTTCCGACGTCAGCGTTTTGCCAGATACGGAAGTTGTGGTCGACGAAAGAGTGGTGCATCCAGAAGATAGGATCACTTGGGCTGGCGGAGACATCTGACATAACGGCTCCGATACCGTTGTGTCCGTAGGCATGTGGACCTCCCTCAGCACAACTCTCCATATCCGAATACGAACTCCTCGAATTACACGTACTAACGAAACCAGAATTACACTGCGCAGTCAAACTCTCATCCACCGCCCTACTCAAACAATGCGGCGTATTACTACTTCCCGGCCCAATATGCAACGTAATGCCCCCAAACGCACCACTATTAATGCAATACCCATTCCCATTCGGGTCCGGTCCAGGCAAGTGACCAAAATAAGCAGTATTGGTAAACATATCGCTCTGCGCGAAATTTCCCGCGTCGAGAGTTTCATCCCACCATACCATCGCTCTGTTAAAACCGCATTCGGTGCGGAGCACTTGTTCGAATGTCCAGAGGTAGTAGCGGTGCCAGAT
>XATR480908|c0_g1_i1
GCTGGTGAAGGTGGTCTGCAAAGCACATTCCTCCGTGGGGTACAGCAAACCGATGCGGATGGAGTTGTCCAGTTTGACACGATTTTCCCAGGGCACTACTCTGGTCGTGCGACTCATGAGCACATTGTGACCCATACTGGAGCAACCATTCTACCAAATAAAACAATGACAGGAGGTCATATCTCCCATCTTTCGCAACTCTTCTTCGACACAGCACTCATTAACGCTGTCGAAGCTACTGCTCCGTATAACACGAACAAGA
>XATR925992|c0_g1_i2
AGCCATCTTCATCAACCTCATAATGCAGTCTACGCCCACAAGCTATGACAGCCAGGCTAGGAAATTGCAGTATCCTTTGCATGCTGACAGTTCCAATGGTTCCAGCGCATCCCCCGCTGCCCCACAACCCCAGGGACAGCCTCCACAACACAAGAGAGTCTATCAAGCTTGCATACCATGTCGTCGGCGCAAGGTGAAATGCGACTTGGGGAGCGTCGACAATCCCAGCGATCCTCCCTGTGTGCGATGCAGAAGAGAAAGCAAAGAGTGCTTCTTCTCTGCGACGAGAAGGAAGCGGAAGCACGACGATGGCGGCACAGACAGTCTCGACGGCTACGATCAAGATGATTATATGGTTCGAAATGGTCGAAAGATGGCACAAGGCTCACCACCAGCTCCGGGGCGACAATCATCTATGGGAGCTCCTGCTCGCGCACCTGTAACCTATACCGAGAACCCTCCAGCTCCTGGACCGCCACTTACGCCTGGCGGGTCGATCGGACGCCCACAACCTTTGCGCCGACCGAATCAGGGTGATAATGAAAGCCGGAATGATGAATACGGGGATGGATCCAACACTCAGCTTGATAATCCGGAAGCTCAAGAGGTGATGCGGCGAGAAGTTTATGGCCCACACGATGCTTTAGATCTTCTATACAAAGCTGCCCAAGGAGACCACCCAGGCCATAAAAGAGAACGAAGCAGCAATCAACTTTCTCCAATAGTAGGCAATAATTCTTCTCAGCACCAGTCTCTCCCTCCACCGTCAAGAGGTAGCAACCAAGCTTTCCAAGACAATTATATGCGTCCTCCAGAAGTAAGACGGGAAGCAGTAATTGACCCTGCTTTGGCGACGGAAGGTCTCGACCGGTCCGAAAGGACTCAAGAGCAAGGCTACAAGGATGCTATCAAAGCCTGGTCACGGTTTAGATTCGTACGTGCGGGCTGGTTTACGCCACCTGAAGCGATTGACTACATTGATTACTATTACACATACCTATCTCCATTAACTCCCATATCACCCCCAACATTCAAAGAGCCTGGTACCCATCCCACGCTACTTACCGAAGAGCCCATCTTGACTGTCACACTTCTCACAATCTCATCACGGTATAAGCAGATTACAGGTCCTGGTGGTCATTGTAGGTCACATGCAATTCACGAGCAACTGTGGACATATCTTAGGGGTATGATTGAAAGATGCTTATGGGGCCAAGAAGCTTTCGGCGGTGGATTTTGTGGATCAGGAGCAGATGCAGAAGCCCAGACATCTAGCACAGCTCCCTGGCGAGGTCTCAGAAAGGGGAGTCTCAGGACTTTAGGTACCGTAGAGAGTTTGATGATGCTCACTGAATGGCACCCACGGGCTCTCCACTTCCCTCCTGCAGAAGCTACAGATGAGCTCATGCTCCCGTCTTATGAAATTTCGGACACATACAGTACGGATGACGAAGCAGGTGCTCGACTTCCAAGAGGTGTGGGCGGGAAGAGGATTGAAAGCTGGTTGGAGCCTGCTTGGAGAAGTGATCGTATGTGCTGGATGCTTCTCAGCACGGCCATGGGTCTTTCGTATGAGCTTGG
>XATR925203|c0_g2_i1
ATATTTCACTGACCTACAAAATACGCCGCGCTCGTCCCGGGAAACGTCCCAATCTTCTTCCCCTTCAAATCCTTCACGCTACTAATACTCTTCTTATTTGCCACTATCCTATAATATACTTCTGCCACAGTATATATAATACGCACATTTTTATGCGTGGCGTATTGGCGAAGGGCTTGAGTTTCCGCGTTAGCGGCAAGGTCGATGGTGGTATCGGAAACGAGATTGGCGAGTTGGCCGTTGAGGATGGTGTAGGTGGAGCCGTTGGCGTAGTCTTGGGAGGCGATGAGTTCGGGGGTGTATTCGATGGTTGTTAGGGCGCTGGCTATTCTGAGGGCGGAGGT
>XATR862769|c0_g2_i1
ATGGTCGGGGCAATACCCTGAGTTGCCAACACTAGATCAGGACTATGGCCAGCGACGGAGTTCAACGCAACGGAAGCATTGGCGTAAAGAGCCGCAAGGGTCAAAACAAGAGGGTAAGTTGACGAGAGGACATCAAGCGGGAGGAATAAATCGGAATGAGTAATTCGTTGCGTACTCGGAACGGATGTGAGTTGGCCAGCAATACCAGCAATGATGTTCGCCTGGGTGTATTCGACTAGGTCTTTTGTTGGTCCAAATGACAGCAACTTTTTCAGCTCTTTTGTTCTGTCCACAGCAGGCAATTCTGTGCCTACACCTGGATCTTGATCTTGGATGATCTCTTGCCAAGTTGAGACATTCACAGCTCCTCCAGTGCCCTTAGGTACTTCGTTCCAATCCATGTGGCTACTACCTTCATCGACAACCCAGACAAGTTGTTTGAGAGGTGCGTAGTGCTTCCTAATTGCATCGTAAGGGATAGAACCCACCGCTGCAACGATAGTATCGGCTTTCGACTTTCGAAGGAAAGAAACGATGTCTTCGATAGACTGATCGTAGGGGACAAGGATCGGGGTCAAATCGTAGAAAGCGCAAGCAAATAATGTGGCAAG
>XATR938651|c0_g3_i1
AGATTTATATAGTTTTGGGCAGGGAGGAGATGCAAATAGTAGAACTCGATCTAAAGATCCGGATTTTGACGATGATGGACTGCAAGTTCTGGCTGTCGATTCGGGGACATGGCCTAATGAAGGAGGTGGAGTCAGTGCTTGTAGAAGGGATATGATTAATAATTTGAGGAGTGTGAATTGGCATATGATAGCTGAATCGGCGAATGATTTTGGGTTGCCAAAACATCAGACAGAGATGAATGTCCGAAGTCTGAAAGTCATTCCATTGTGGGGTCTTGATTTCCTCACTCCAACTCATGGTCTGTTCAAGGATAGACTAGACACAGAAGTCGAGCATGTTCCTCGAGATGCTACTAAAGCGGATGTCAGGAGGAATTTCTTGCCTATCTTGACAGCGTTGGTGAAAGGAGCGAGGACAAGCCACTTCACCAAGGCAGATATCATGCAGACGACTAGAGCTTTGGTGAACCTCAATACCTACTTCTCGGACTCGAAACATTGGGGTGCTATCTGGACGAGTAGGATTGTAAAGGATGCGTGGCGGGAGTTGTGGATTTCTCAAGACTTGGTCAGCCCAACACCATCCGAGTCCTGGTTTCAGACCGAAATTCCCACAGTCGCCCAACTTGACGGCGCTCTCGAACTTTGGTTCCGCTACCTCTTCATATTCTCTATACCAATCCCAGACCGCATCCCAGCCATCTTCCAAGCGTCCCATCACAGCGTCAGCGCCTCTTACGGTATTGTCTGCAAGATCAAGCGCGGATGTACTCTTCAGATCTGGGACCATGCTATCAGTTGGCGAGAGACAAACCTTTATCTCTCATCTGATCTCTGTTCCATGGC
>XATR742094|c0_g1_i1
AGCCCAGGTGTGCACGCTTTCCATTCCCTAGAATCCTGACGCCCATTGCTATATACCTCGTCCCATATCATTTATCTGCTGGTGAAGCAAGTCTAATGATTTACACCCGCACCTACATCGTTCTCACTGACAACACTGCCTACTTCAGTCCACGAGCCGGGCGTGGAAATGCCTTCACCGTCTACGCTCATAACATCGGCTTCACTCGTTGCTCCACTTCTTGGCTGCCATACTTCTTCTCCAGATCCAGCGAGTGAAGCTGTGTCAGTGGGTGTGATCTCGCCACTTCCAGGAACTGAAACATCTGGGTCGCTGAACAAAGGAGAACCAGGAACAACTTCGTGTTGGCGTGGGGAAACCGCTCTGGGAGTAGCCGGAAGAGGGGAGTAGAAACTTTGGTTGGCATTGTCAGCCCATGCATGAATCGAGGCATATGCATCTTCTCTCGAAGCCATGTTCGTGAAGTTGGTAGTCTCAGCCATCATAGGCTCATCCATCGAAGGATAGGAGACTGGTGGATCAGGGACTGGCTCAGAAGTATCGACAAGGAGTTGTTCTGAGATTGTATTCGTGGGCTTTCCCTCGTTTGCAGAGTACAGGTCGGACATGACCTCGAATCTCTCAGAAGCTGCAGGAGACATGAGACTTGCGTCTATGGCTCGCTGTTCGTCGAAGTCGATGTTGTGTTCGTCCCCAAATGGATTGGCATACACAGAACCTCTGTTCAGTCCTCGAACGCCACGCTGTCGTAGGCCTTCCTCCTCTCGGTTTGTGTCTGCACCAGTGTTGTACACATACGTCCCCTTCTCAGCATTTTCATCTTGCTGTAGAAAATCATCGAAGCTGGATCCGCGGCTCTTGTTGGCTGGTCGTTCTTCCGCGAGCTTCTTCTCCTTCTCCAATTTCTCCATACGGACGGCATTCCAGTACATCAGCTCTTCTCTCTGACGTCGCCTAGACTCTTCATCTGCGTCCACCCCAACTTCGGCATTGCCTTGGCTCTGTAAGAAGCCCTCTGCATCTTCGGGGCGGTTGAAGCGGGGCTGCTGGGACGACCCGTCGATATTGTCGCCCAGGGAGTGCAAGGCGATGGCTATCCGGCGACGCACATCTTCGGCAAACTGTCGTGCTTGTGGGG
>XATR931153|c0_g2_i4
CAATCAATAACCTATCTCCTAAATTCATAACTATTTCTGGTTGCCACTAATCTCCTCAATGTATGTCACTAGGGTATCAACAAAGGTTGTCATCTCAAAACAAACGGCTGCACAGCTTTCGAAGGCTGTAGCAAGCTTCTCTCAATCACACGGACTCTGCACAAGTATACCTGGTCTTCACTTAGCAAGTCTGCGAGCTCAACCACCTCATTCCCGCCAATTCAGTTCGACATCCAGAACTCGTCTGCGAGACTACTTTCCAGAGCCCGAGCATGACCAAATATTCAAAACAGATCCAGCATGGCCTCATCCACCAGCGTCCGTTGAACAGATGACCAAGATTTCATATGCTCACCGAGAGCCAAAAGATTTCTCCGATCGAGTTGCCTTGTTCATGGTTCGCATGCTAAGATTTGGAATGGATACAGCAACACGATACAAACATGATGTCGAATCACCAAAGAAGCCGGGAGACGAGAATGCATTGGTTGGTACAAAGCCATACGCAATGAGCGAACGCAAATGGCTTGTACGAATGGTCTTCCTCGAATCTGTTGCTGGTGTACCAGGAATGGTTGCAGGCATGCTTCGCCATCTACACTCTCTTAGACGCATGAAGCGTGACAATGGCTGGATTGAGACTCTGCTGGAGGAGGCATACAATGAGCGAATGCATCTTCTCACCTTCCTGAAGATGGCGGAGCCGGGCTGGTTCATGCGTTTCATGATATTGGGTGCTCAAGGCGTGTTCTTCAACAGCATGTTCCTCTCGTACCTCATCTCACCCAGAACTTGCCACCGATTCGTTGGTTATCTCGAGGAAGAAGCCGTGCTTACCTACTCGCTTGCCATTCAGGACATTGAAGCAGGCAAACTTCCAAAATGGTCGGATCCGAACTTCAGAGTTCCTGATTTGGCCGTCAATTA
>XATR350938|c0_g1_i1
ACTCTGCGTCGCAGACACCTTATACCCAAACCTCAACCTGTACGTAACCAGCAGTGTCGCAAAGAAAATGATAGCGAAATAAACAATAAGCGGAGCAGCGACACGGACAACAGAGACGATTTGATGGACGACGCGGTGACCTTGCGACGCGAAGAGGATGAGGATCGTGAAGAGGAGACCGATGAGAGACCATGGTGCTAGGTACTTCAAGAAAGTATTGTCGTACCACTTTTCGTTCACGAGTTTGCGGAGGGTGAAGCGGGTTATAATTGCTGCAGCAAGAGGAATTGCGAGGAAGACGGCGACGGATTTGGCGACTGTTGAGTAGGAGATGTCGAGTGAACCTTCTGCTCGGGATATTACTTTGATAA
>XATR911438|c0_g1_i2
[truncated: 7,977,465 more chars]
